# Supplementary material for: Benefits of Maternal Choline Supplementation on Aged Basal Forebrain Cholinergic Neurons (BFCNs) in a Mouse Model of Down Syndrome and Alzheimer’s Disease
Source: Biomolecules. 2025 Aug 5;15(8):1131. doi: 10.3390/biom15081131 (PMC12384390; doi:10.3390/biom15081131)
Supplement: Supplementary file 1 [file biomolecules-15-01131-s001.zip]

Archive with 10 entries (10 files):
- .DS_Store
- Figure S1_final.tif
- Figure S2.final.tif
- Figure S3_final.tif
- Figure S4_final_resized_R1.tif
- Supplementary Tables 1-5_all genes_finalized.xlsx
- Supplementary Tables 10-11 GO.xlsx
- Supplementary Tables 6-7 IPA Canonical.xlsx
- Supplementary Tables 8-9 IPA DF.xlsx
- Supplementary Text_Alldred_biomolecules.pdf
