# Supplementary material for: Benefits of Maternal Choline Supplementation on Aged Basal Forebrain Cholinergic Neurons (BFCNs) in a Mouse Model of Down Syndrome and Alzheimer’s Disease
Source: Biomolecules. 2025 Aug 5;15(8):1131. doi: 10.3390/biom15081131 (PMC12384390; doi:10.3390/biom15081131)
Supplement: Supplementary file 1 [file biomolecules-15-01131-s001.zip › Supplementary Tables 1-5_all genes_finalized.xlsx]

## Sheet: disomic diet
accession_2N+ vs 2N	model_2N+ vs 2N	symbol_2N+ vs 2N	genename_2N+ vs 2N	logfc_2N+ vs 2N	p.value_2N+ vs 2N	significance_2N+ vs 2N	aveexpr_2N+ vs 2N	b_2N+ vs 2N	t_2N+ vs 2N	adj.p.val_2N+ vs 2N		Accession_2N+ vs 2N_final p<0.05	Model_2N+ vs 2N_final p<0.05	Symbol_2N+ vs 2N_final p<0.05	Genename_2N+ vs 2N_final p<0.05	logFC_2N+ vs 2N_final p<0.05	P.Value_2N+ vs 2N_final p<0.05	significance_2N+ vs 2N_final p<0.05	AveExpr_2N+ vs 2N_final p<0.05	B_2N+ vs 2N_final p<0.05	t_2N+ vs 2N_final p<0.05	adj.P.Val_2N+ vs 2N_final p<0.05
ENSMUSG00000000531	CS	Tamalin	trafficking regulator and scaffold protein tamalin	3.65926	0.025699	Up	1.04767	-4.1197	2.30235	0.999022		ENSMUSG00000000134	CS	Tfe3	transcription factor E3	-2.98059	0.0187673	Down	2.99682	-3.95458	-2.43268	0.999022
ENSMUSG00000000555	CS	Itga5	integrin alpha 5 (fibronectin receptor alpha)	3.00155	0.0256874	Up	-0.454977	-4.09597	2.30254	0.999022		ENSMUSG00000000531	CS	Tamalin	trafficking regulator and scaffold protein tamalin	3.65926	0.025699	Up	1.04767	-4.1197	2.30235	0.999022
ENSMUSG00000001542	CS	Ell2	elongation factor for RNA polymerase II 2	3.91185	0.00448801	Up	0.110723	-3.71768	2.98216	0.999022		ENSMUSG00000000538	CS	Tom1l2	target of myb1-like 2 (chicken)	-0.544907	0.0127506	Down	7.64304	-2.89775	-2.58758	0.999022
ENSMUSG00000002107	CS	Celf2	CUGBP, Elav-like family member 2	0.767011	0.0423828	Up	7.42984	-3.72722	2.08535	0.999022		ENSMUSG00000000555	CS	Itga5	integrin alpha 5 (fibronectin receptor alpha)	3.00155	0.0256874	Up	-0.454977	-4.09597	2.30254	0.999022
ENSMUSG00000003200	CS	Sh3gl1	SH3-domain GRB2-like 1	3.84028	0.00138356	Up	2.57715	-3.16507	3.39561	0.68621		ENSMUSG00000000776	CS	Polr3d	polymerase (RNA) III (DNA directed) polypeptide D	-2.96641	0.00812851	Down	2.62016	-3.59289	-2.76156	0.999022
ENSMUSG00000004846	CS	Plod3	procollagen-lysine, 2-oxoglutarate 5-dioxygenase 3	2.51057	0.0276683	Up	3.72586	-4.0017	2.2711	0.999022		ENSMUSG00000001436	CS	Slc19a1	solute carrier family 19 (folate transporter), member 1	-3.12602	0.035038	Down	1.05574	-4.17495	-2.16941	0.999022
ENSMUSG00000005510	CS	Ndufs3	NADH:ubiquinone oxidoreductase core subunit S3	3.16242	0.00626255	Up	2.78357	-3.59709	2.85957	0.999022		ENSMUSG00000001542	CS	Ell2	elongation factor for RNA polymerase II 2	3.91185	0.00448801	Up	0.110723	-3.71768	2.98216	0.999022
ENSMUSG00000006127	CS	Inpp5k	inositol polyphosphate 5-phosphatase K	2.21758	0.043428	Up	3.42354	-4.10336	2.07444	0.999022		ENSMUSG00000001569	CS	Nom1	nucleolar protein with MIF4G domain 1	-1.47236	0.0276954	Down	4.87871	-3.72712	-2.27068	0.999022
ENSMUSG00000006589	CS	Aprt	adenine phosphoribosyl transferase	3.5357	0.0251473	Up	0.0463189	-4.13343	2.31148	0.999022		ENSMUSG00000001942	CS	Siae	sialic acid acetylesterase	-3.19995	0.0204541	Down	2.1115	-4.03833	-2.39741	0.999022
ENSMUSG00000007613	CS	Tgfbr1	transforming growth factor, beta receptor I	2.82956	0.0438555	Up	1.57688	-4.21084	2.07005	0.999022		ENSMUSG00000002107	CS	Celf2	CUGBP, Elav-like family member 2	0.767011	0.0423828	Up	7.42984	-3.72722	2.08535	0.999022
ENSMUSG00000008226	CS	Scrn3	secernin 3	3.33513	0.0136291	Up	1.17604	-3.90345	2.56127	0.999022		ENSMUSG00000002129	CS	Sf3a1	splicing factor 3a, subunit 1	-1.22033	0.00935299	Down	6.42443	-2.81055	-2.70802	0.999022
ENSMUSG00000009291	CS	Pttg1ip	pituitary tumor-transforming 1 interacting protein	2.81452	0.0364791	Up	2.38116	-4.14012	2.15177	0.999022		ENSMUSG00000002265	CS	Peg3	paternally expressed 3	-0.313251	0.00470185	Down	10.6579	-3.91564	-2.9652	0.999022
ENSMUSG00000014245	CS	Pigl	phosphatidylinositol glycan anchor biosynthesis, class L	3.83468	0.00428562	Up	0.262353	-3.66456	2.99892	0.999022		ENSMUSG00000002833	CS	Hdgfl2	HDGF like 2	-0.910553	0.0472604	Down	6.95722	-3.78938	-2.03631	0.999022
ENSMUSG00000014905	CS	Dnajb9	DnaJ heat shock protein family (Hsp40) member B9	2.91626	0.0327228	Up	0.671563	-4.1531	2.19913	0.999022		ENSMUSG00000002985	CS	Apoe	apolipoprotein E	-0.525708	4.5135e-09	Down	11.4927	7.29479	-7.1394	1.69933e-05
ENSMUSG00000016528	CS	Mapkapk2	MAP kinase-activated protein kinase 2	3.32477	0.0235616	Up	1.84392	-4.09011	2.33878	0.999022		ENSMUSG00000003200	CS	Sh3gl1	SH3-domain GRB2-like 1	3.84028	0.00138356	Up	2.57715	-3.16507	3.39561	0.68621
ENSMUSG00000017664	CS	Slc35c2	solute carrier family 35, member C2	2.4915	0.0144523	Up	3.58581	-3.68286	2.53798	0.999022		ENSMUSG00000004356	CS	Utp20	UTP20 small subunit processome component	-1.88998	0.0456482	Down	4.4091	-3.97958	-2.05201	0.999022
ENSMUSG00000019849	CS	Prep	prolyl endopeptidase	3.08155	0.0136431	Up	1.8046	-3.87804	2.56086	0.999022		ENSMUSG00000004846	CS	Plod3	procollagen-lysine, 2-oxoglutarate 5-dioxygenase 3	2.51057	0.0276683	Up	3.72586	-4.0017	2.2711	0.999022
ENSMUSG00000019899	CS	Lama2	laminin, alpha 2	2.33394	0.0115438	Up	4.34167	-3.51268	2.62657	0.999022		ENSMUSG00000004891	CS	Nes	nestin	-2.76634	0.0138812	Down	3.24236	-3.72334	-2.55401	0.999022
ENSMUSG00000019943	CS	Atp2b1	ATPase, Ca++ transporting, plasma membrane 1	0.751583	0.0164934	Up	8.16731	-3.13411	2.48506	0.999022		ENSMUSG00000005045	CS	Chd5	chromodomain helicase DNA binding protein 5	-0.374205	0.0105089	Down	9.65274	-3.56015	-2.66309	0.999022
ENSMUSG00000020075	CS	Ddx21	DExD box helicase 21	2.67779	0.0176401	Up	3.63208	-3.75772	2.45788	0.999022		ENSMUSG00000005469	CS	Prkaca	protein kinase, cAMP dependent, catalytic, alpha	-1.5813	0.000135276	Down	6.50865	0.199439	-4.14999	0.134749
ENSMUSG00000020137	CS	Thap2	THAP domain containing, apoptosis associated protein 2	3.17903	0.0163353	Up	-0.155973	-4.02543	2.48894	0.999022		ENSMUSG00000005510	CS	Ndufs3	NADH:ubiquinone oxidoreductase core subunit S3	3.16242	0.00626255	Up	2.78357	-3.59709	2.85957	0.999022
ENSMUSG00000020277	CS	Pfkl	phosphofructokinase, liver, B-type	0.898919	0.0362935	Up	5.87864	-3.6841	2.154	0.999022		ENSMUSG00000006127	CS	Inpp5k	inositol polyphosphate 5-phosphatase K	2.21758	0.043428	Up	3.42354	-4.10336	2.07444	0.999022
ENSMUSG00000020397	CS	Med7	mediator complex subunit 7	3.73669	0.00674791	Up	-0.35408	-3.81842	2.83171	0.999022		ENSMUSG00000006589	CS	Aprt	adenine phosphoribosyl transferase	3.5357	0.0251473	Up	0.0463189	-4.13343	2.31148	0.999022
ENSMUSG00000020482	CS	Ccdc117	coiled-coil domain containing 117	3.11316	0.0451337	Up	0.789989	-4.2157	2.05712	0.999022		ENSMUSG00000007021	CS	Syngr3	synaptogyrin 3	-1.25888	0.0240093	Down	5.41821	-3.55993	-2.33091	0.999022
ENSMUSG00000021108	CS	Prkch	protein kinase C, eta	3.92855	0.00568668	Up	0.856531	-3.75857	2.89535	0.999022		ENSMUSG00000007097	CS	Atp1a2	ATPase, Na+/K+ transporting, alpha 2 polypeptide	-0.289619	0.0111882	Down	9.96826	-3.76154	-2.63877	0.999022
ENSMUSG00000021133	CS	Susd6	sushi domain containing 6	2.86145	0.0210428	Up	3.53288	-3.88504	2.38571	0.999022		ENSMUSG00000007613	CS	Tgfbr1	transforming growth factor, beta receptor I	2.82956	0.0438555	Up	1.57688	-4.21084	2.07005	0.999022
ENSMUSG00000021276	CS	Cinp	cyclin dependent kinase 2 interacting protein	4.6853	0.000936869	Up	1.55145	-3.24265	3.52705	0.587886		ENSMUSG00000007989	VP	Fzd3	frizzled class receptor 3	-1.56801	0.0163239	Down	5.45019e-16	-3.64283	-2.48654	0.999856
ENSMUSG00000021385	CS	Ippk	inositol 1,3,4,5,6-pentakisphosphate 2-kinase	3.36549	0.0101397	Up	2.47854	-3.82522	2.67693	0.999022		ENSMUSG00000008090	VP	Fgfrl1	fibroblast growth factor receptor-like 1	-2.80968	0.0291324	Down	-1.48871e-16	-4.34242	-2.24708	0.999856
ENSMUSG00000021481	CS	Zfp346	zinc finger protein 346	3.13663	0.0166139	Up	2.43284	-3.95002	2.48213	0.999022		ENSMUSG00000008226	CS	Scrn3	secernin 3	3.33513	0.0136291	Up	1.17604	-3.90345	2.56127	0.999022
ENSMUSG00000021587	VP	Pcsk1	proprotein convertase subtilisin/kexin type 1	2.95135	0.0409022	Up	6.20716e-16	-4.37159	2.09948	0.999856		ENSMUSG00000008489	CS	Elavl2	ELAV like RNA binding protein 1	-2.12843	0.0104101	Down	4.87626	-3.28975	-2.66675	0.999022
ENSMUSG00000021598	CS	Med10	mediator complex subunit 10	3.34678	0.01151	Up	0.196392	-3.90829	2.62771	0.999022		ENSMUSG00000008999	CS	Bmp7	bone morphogenetic protein 7	-3.27303	0.0394815	Down	1.28791	-4.21131	-2.1169	0.999022
ENSMUSG00000021710	CS	Nln	neurolysin (metallopeptidase M3 family)	2.27887	0.042848	Up	2.85803	-4.09787	2.08046	0.999022		ENSMUSG00000009291	CS	Pttg1ip	pituitary tumor-transforming 1 interacting protein	2.81452	0.0364791	Up	2.38116	-4.14012	2.15177	0.999022
ENSMUSG00000022108	CS	Itm2b	integral membrane protein 2B	0.957741	0.00543592	Up	7.73443	-2.18942	2.912	0.999022		ENSMUSG00000010554	CS	Mettl16	methyltransferase 16, N6-methyladenosine	-1.68542	0.025811	Down	4.22685	-3.75438	-2.30051	0.999022
ENSMUSG00000022151	CS	Ttc33	tetratricopeptide repeat domain 33	3.7822	0.00664808	Up	2.05686	-3.66884	2.83728	0.999022		ENSMUSG00000013160	CS	Atp6v0d1	ATPase, H+ transporting, lysosomal V0 subunit D1	-1.74875	0.0185798	Down	5.19579	-3.4276	-2.43678	0.999022
ENSMUSG00000022175	CS	Lrp10	low-density lipoprotein receptor-related protein 10	2.6901	0.0377244	Up	1.16843	-4.15009	2.13701	0.999022		ENSMUSG00000014245	CS	Pigl	phosphatidylinositol glycan anchor biosynthesis, class L	3.83468	0.00428562	Up	0.262353	-3.66456	2.99892	0.999022
ENSMUSG00000022197	VP	Pdzd2	PDZ domain containing 2	1.06674	0.0454316	Up	-2.50305e-15	-3.85886	2.05253	0.999856		ENSMUSG00000014773	CS	Dll1	delta like canonical Notch ligand 1	-4.32353	0.0031224	Down	1.15508	-3.64548	-3.11264	0.999022
ENSMUSG00000022545	CS	Ercc4	excision repair cross-complementing rodent repair deficiency, complementation group 4	2.35097	0.0127899	Up	4.0009	-3.63696	2.58637	0.999022		ENSMUSG00000014850	CS	Msh3	mutS homolog 3	-2.38288	0.0280452	Down	4.0384	-3.85557	-2.26535	0.999022
ENSMUSG00000022811	CS	Zfp148	zinc finger protein 148	0.754249	0.0333251	Up	6.52823	-3.5663	2.19122	0.999022		ENSMUSG00000014905	CS	Dnajb9	DnaJ heat shock protein family (Hsp40) member B9	2.91626	0.0327228	Up	0.671563	-4.1531	2.19913	0.999022
ENSMUSG00000022885	CS	St6gal1	beta galactoside alpha 2,6 sialyltransferase 1	2.50295	0.0426737	Up	3.18049	-4.13546	2.08229	0.999022		ENSMUSG00000015222	CS	Map2	microtubule-associated protein 2	-0.358728	8.67023e-06	Down	10.9397	1.76608	-4.97903	0.0134358
ENSMUSG00000023020	CS	Cox14	cytochrome c oxidase assembly protein 14	3.64848	0.00348283	Up	0.951577	-3.57412	3.07366	0.999022		ENSMUSG00000015656	CS	Hspa8	heat shock protein 8	-1.73387	2.21274e-06	Down	8.35633	4.76173	-5.37689	0.00624823
ENSMUSG00000023707	CS	Ogfod2	2-oxoglutarate and iron-dependent oxygenase domain containing 2	2.83442	0.0139758	Up	0.531055	-3.92067	2.55131	0.999022		ENSMUSG00000015709	CS	Arnt2	aryl hydrocarbon receptor nuclear translocator 2	-0.611152	0.0145577	Down	7.5039	-2.96399	-2.53509	0.999022
ENSMUSG00000023961	CS	Enpp4	ectonucleotide pyrophosphatase/phosphodiesterase 4	2.84962	0.0335401	Up	0.95134	-4.11662	2.18843	0.999022		ENSMUSG00000016018	CS	Mtrex	Mtr4 exosome RNA helicase	-1.55421	0.0380527	Down	5.21566	-3.76863	-2.13319	0.999022
ENSMUSG00000024190	CS	Dusp1	dual specificity phosphatase 1	3.5134	0.0198329	Up	-0.476278	-4.07523	2.41008	0.999022		ENSMUSG00000016528	CS	Mapkapk2	MAP kinase-activated protein kinase 2	3.32477	0.0235616	Up	1.84392	-4.09011	2.33878	0.999022
ENSMUSG00000024261	VP	Syt4	synaptotagmin IV	1.44309	0.0279349	Up	-1.88738e-15	-3.75747	2.26493	0.999856		ENSMUSG00000016984	CS	Etaa1	Ewing tumor-associated antigen 1	-3.97884	0.00498505	Down	0.0472883	-3.78124	-2.94381	0.999022
ENSMUSG00000024873	VP	Cnih2	cornichon family AMPA receptor auxiliary protein 2	2.15014	0.0460673	Up	7.51924e-16	-4.30791	2.04627	0.999856		ENSMUSG00000017167	CS	Cntnap1	contactin associated protein-like 1	-0.813748	0.0330464	Down	7.32616	-3.57366	-2.19487	0.999022
ENSMUSG00000024927	CS	Rela	v-rel reticuloendotheliosis viral oncogene homolog A (avian)	2.54955	0.0399213	Up	3.18445	-4.11455	2.11199	0.999022		ENSMUSG00000017664	CS	Slc35c2	solute carrier family 35, member C2	2.4915	0.0144523	Up	3.58581	-3.68286	2.53798	0.999022
ENSMUSG00000025316	CS	Banp	BTG3 associated nuclear protein	2.058	0.0216177	Up	4.42389	-3.76095	2.37457	0.999022		ENSMUSG00000017734	CS	Dbndd2	dysbindin domain containing 2	-1.92595	0.000143159	Down	5.44606	-0.421464	-4.13233	0.134749
ENSMUSG00000025529	CS	Zfp711	zinc finger protein 711	2.76377	0.0446555	Up	0.836765	-4.20982	2.06192	0.999022		ENSMUSG00000018293	CS	Pfn1	profilin 1	-2.69549	0.0391344	Down	3.37364	-4.07104	-2.12081	0.999022
ENSMUSG00000025737	CS	Wdr24	WD repeat domain 24	3.49901	0.0138994	Up	1.86245	-3.90483	2.55349	0.999022		ENSMUSG00000018470	CS	Kcnab3	potassium voltage-gated channel, shaker-related subfamily, beta member 3	-2.51747	0.0243673	Down	3.13076	-3.77352	-2.32471	0.999022
ENSMUSG00000025868	CS	Higd2a	HIG1 domain family, member 2A	3.50382	0.0101475	Up	-0.0212507	-3.8593	2.67663	0.999022		ENSMUSG00000018707	CS	Dync1h1	dynein cytoplasmic 1 heavy chain 1	-0.23239	0.00908774	Down	11.3123	-6.04129	-2.71904	0.999022
ENSMUSG00000026042	CS	Col5a2	collagen, type V, alpha 2	2.18665	0.0444595	Up	3.96509	-4.02959	2.0639	0.999022		ENSMUSG00000018796	CS	Acsl1	acyl-CoA synthetase long-chain family member 1	-2.27739	0.0154927	Down	3.63651	-3.6287	-2.51022	0.999022
ENSMUSG00000026490	CS	Cdc42bpa	CDC42 binding protein kinase alpha	0.348701	0.0323842	Up	8.71751	-3.88583	2.20363	0.999022		ENSMUSG00000019792	CS	Trmt11	tRNA methyltransferase 11	-2.74711	0.0280168	Down	-0.443614	-4.13498	-2.26578	0.999022
ENSMUSG00000026495	CS	Efcab2	EF-hand calcium binding domain 2	2.46749	0.0428295	Up	1.96237	-4.16666	2.08066	0.999022		ENSMUSG00000019796	CS	Lrp11	low density lipoprotein receptor-related protein 11	-2.17656	0.00572276	Down	4.97267	-2.97015	-2.89301	0.999022
ENSMUSG00000026565	CS	Pou2f1	POU domain, class 2, transcription factor 1	2.03098	0.0484871	Up	4.42018	-4.08601	2.02468	0.999022		ENSMUSG00000019849	CS	Prep	prolyl endopeptidase	3.08155	0.0136431	Up	1.8046	-3.87804	2.56086	0.999022
ENSMUSG00000026781	CS	Acbd5	acyl-Coenzyme A binding domain containing 5	1.69587	0.0391637	Up	4.63656	-3.91228	2.12048	0.999022		ENSMUSG00000019899	CS	Lama2	laminin, alpha 2	2.33394	0.0115438	Up	4.34167	-3.51268	2.62657	0.999022
ENSMUSG00000026806	CS	Ddx31	DEAD/H box helicase 31	4.46616	0.00183831	Up	0.583624	-3.42344	3.29821	0.784908		ENSMUSG00000019943	CS	Atp2b1	ATPase, Ca++ transporting, plasma membrane 1	0.751583	0.0164934	Up	8.16731	-3.13411	2.48506	0.999022
ENSMUSG00000026966	CS	Ssna1	SS nuclear autoantigen 1	3.07601	0.0183578	Up	-0.134744	-4.03269	2.44167	0.999022		ENSMUSG00000020075	CS	Ddx21	DExD box helicase 21	2.67779	0.0176401	Up	3.63208	-3.75772	2.45788	0.999022
ENSMUSG00000027288	CS	Zfp106	zinc finger protein 106	0.324412	0.0419115	Up	8.51598	-4.01687	2.09034	0.999022		ENSMUSG00000020101	VP	Vsir	V-set immunoregulatory receptor	-2.48295	0.0347679	Down	-5.55112e-16	-4.34899	-2.17091	0.999856
ENSMUSG00000027305	CS	Ndufaf1	NADH:ubiquinone oxidoreductase complex assembly factor 1	3.36223	0.0260559	Up	-0.434099	-4.12805	2.29653	0.999022		ENSMUSG00000020135	CS	Apc2	APC regulator of WNT signaling pathway 2	-0.416419	0.0128473	Down	8.64971	-3.06974	-2.58461	0.999022
ENSMUSG00000027378	CS	Nphp1	nephronophthisis 1 (juvenile) homolog (human)	3.37917	0.0369172	Up	0.646149	-4.20457	2.14653	0.999022		ENSMUSG00000020137	CS	Thap2	THAP domain containing, apoptosis associated protein 2	3.17903	0.0163353	Up	-0.155973	-4.02543	2.48894	0.999022
ENSMUSG00000027684	CS	Mecom	MDS1 and EVI1 complex locus	2.91069	0.0434876	Up	-0.218852	-4.2352	2.07383	0.999022		ENSMUSG00000020171	CS	Yeats4	YEATS domain containing 4	-3.03081	0.0443307	Down	0.580856	-4.24492	-2.0652	0.999022
ENSMUSG00000027834	CS	Serpini1	serine (or cysteine) peptidase inhibitor, clade I, member 1	2.00174	0.0257341	Up	4.61564	-3.79213	2.30177	0.999022		ENSMUSG00000020277	CS	Pfkl	phosphofructokinase, liver, B-type	0.898919	0.0362935	Up	5.87864	-3.6841	2.154	0.999022
ENSMUSG00000028032	CS	Papss1	3'-phosphoadenosine 5'-phosphosulfate synthase 1	3.23572	0.0250029	Up	2.09164	-4.06033	2.3139	0.999022		ENSMUSG00000020315	CS	Sptbn1	spectrin beta, non-erythrocytic 1	-0.219007	0.0306335	Down	10.8694	-5.94561	-2.2276	0.999022
ENSMUSG00000028370	CS	Pappa	pregnancy-associated plasma protein A	3.32966	0.0171665	Up	-0.0257092	-4.03225	2.46891	0.999022		ENSMUSG00000020333	VP	Acsl6	acyl-CoA synthetase long-chain family member 6	-0.549993	0.0295421	Down	-3.41141e-15	-3.46769	-2.24112	0.999856
ENSMUSG00000028519	CS	Dab1	disabled 1	0.900302	0.0329264	Up	6.65529	-3.54806	2.19644	0.999022		ENSMUSG00000020354	CS	Sgcd	sarcoglycan, delta (dystrophin-associated glycoprotein)	-2.15285	0.0441661	Down	3.65099	-4.10425	-2.06688	0.999022
ENSMUSG00000028614	CS	Ndc1	NDC1 transmembrane nucleoporin	3.44347	0.0171005	Up	0.432406	-4.01564	2.47047	0.999022		ENSMUSG00000020397	CS	Med7	mediator complex subunit 7	3.73669	0.00674791	Up	-0.35408	-3.81842	2.83171	0.999022
ENSMUSG00000028868	CS	Wasf2	WASP family, member 2	2.88517	0.0165284	Up	3.33879	-3.76427	2.48421	0.999022		ENSMUSG00000020482	CS	Ccdc117	coiled-coil domain containing 117	3.11316	0.0451337	Up	0.789989	-4.2157	2.05712	0.999022
ENSMUSG00000028936	CS	Rpl22	ribosomal protein L22	2.66872	0.0344947	Up	3.29678	-3.99906	2.17622	0.999022		ENSMUSG00000020564	CS	Atxn7l1	ataxin 7-like 1	-1.33731	0.0361709	Down	5.57621	-3.71642	-2.15549	0.999022
ENSMUSG00000028954	CS	Nub1	negative regulator of ubiquitin-like proteins 1	1.57113	0.0160301	Up	5.5174	-3.36271	2.49653	0.999022		ENSMUSG00000020612	CS	Prkar1a	protein kinase, cAMP dependent regulatory, type I, alpha	-0.619685	0.0282775	Down	7.77205	-3.51718	-2.26184	0.999022
ENSMUSG00000028999	CS	Rint1	RAD50 interactor 1	2.83597	0.0432505	Up	2.2787	-4.13526	2.07628	0.999022		ENSMUSG00000020634	CS	Ubxn2a	UBX domain protein 2A	-2.99066	0.0136877	Down	4.28614	-3.49221	-2.55957	0.999022
ENSMUSG00000029060	CS	Mib2	mindbomb E3 ubiquitin protein ligase 2	1.01071	0.00956731	Up	6.29053	-2.86165	2.69932	0.999022		ENSMUSG00000020827	CS	Mink1	misshapen-like kinase 1 (zebrafish)	-0.472688	0.0194239	Down	8.37431	-3.38142	-2.41863	0.999022
ENSMUSG00000029175	CS	Slc35f6	solute carrier family 35, member F6	3.09786	0.0281198	Up	2.39836	-4.09893	2.26422	0.999022		ENSMUSG00000020891	CS	Alox8	arachidonate 8-lipoxygenase	-3.0938	0.0393455	Down	0.136483	-4.18408	-2.11843	0.999022
ENSMUSG00000029681	CS	Bcl7b	B cell CLL/lymphoma 7B	3.10919	0.0165182	Up	3.16817	-3.82167	2.48445	0.999022		ENSMUSG00000021108	CS	Prkch	protein kinase C, eta	3.92855	0.00568668	Up	0.856531	-3.75857	2.89535	0.999022
ENSMUSG00000029916	CS	Agk	acylglycerol kinase	4.11437	0.000374703	Up	2.49362	-2.95883	3.82746	0.302305		ENSMUSG00000021130	CS	Galnt16	polypeptide N-acetylgalactosaminyltransferase 16	-1.00447	0.0306329	Down	6.66308	-3.49803	-2.2276	0.999022
ENSMUSG00000030032	CS	Wdr54	WD repeat domain 54	3.31212	0.0317201	Up	0.641194	-4.16829	2.21258	0.999022		ENSMUSG00000021133	CS	Susd6	sushi domain containing 6	2.86145	0.0210428	Up	3.53288	-3.88504	2.38571	0.999022
ENSMUSG00000030045	VP	Mrpl19	mitochondrial ribosomal protein L19	2.92912	0.0361193	Up	-1.45086e-16	-4.38059	2.15427	0.999856		ENSMUSG00000021276	CS	Cinp	cyclin dependent kinase 2 interacting protein	4.6853	0.000936869	Up	1.55145	-3.24265	3.52705	0.587886
ENSMUSG00000030619	CS	Eed	embryonic ectoderm development	3.06226	0.0320331	Up	0.617171	-4.12235	2.20835	0.999022		ENSMUSG00000021277	CS	Traf3	TNF receptor-associated factor 3	-1.06847	0.01283	Down	5.96338	-3.01208	-2.58514	0.999022
ENSMUSG00000030652	CS	Coq7	demethyl-Q 7	3.00384	0.0434835	Up	-0.158248	-4.22812	2.07387	0.999022		ENSMUSG00000021301	CS	Hecw1	HECT, C2 and WW domain containing E3 ubiquitin protein ligase 1	-0.967035	0.0480523	Down	6.56387	-3.79385	-2.02877	0.999022
ENSMUSG00000030854	CS	Ptpn5	protein tyrosine phosphatase, non-receptor type 5	0.651685	0.0387882	Up	7.54529	-3.68119	2.12474	0.999022		ENSMUSG00000021313	CS	Ryr2	ryanodine receptor 2, cardiac	-0.31358	0.0202522	Down	9.50748	-4.04385	-2.40149	0.999022
ENSMUSG00000030979	CS	Uros	uroporphyrinogen III synthase	3.09426	0.0414594	Up	1.20335	-4.21635	2.09518	0.999022		ENSMUSG00000021385	CS	Ippk	inositol 1,3,4,5,6-pentakisphosphate 2-kinase	3.36549	0.0101397	Up	2.47854	-3.82522	2.67693	0.999022
ENSMUSG00000031239	CS	Itm2a	integral membrane protein 2A	3.09719	0.0354737	Up	0.118202	-4.17675	2.16401	0.999022		ENSMUSG00000021470	CS	Ercc6l2	excision repair cross-complementing rodent repair deficiency, complementation group 6 like 2	-1.93397	0.0314294	Down	4.05137	-3.9159	-2.21656	0.999022
ENSMUSG00000031365	CS	Zfp275	zinc finger protein 275	3.13945	0.00903161	Up	2.08933	-3.71413	2.72141	0.999022		ENSMUSG00000021481	CS	Zfp346	zinc finger protein 346	3.13663	0.0166139	Up	2.43284	-3.95002	2.48213	0.999022
ENSMUSG00000031482	CS	Slc25a15	solute carrier family 25 (mitochondrial carrier ornithine transporter), member 15	3.65209	0.0104307	Up	-0.00973254	-3.92793	2.66598	0.999022		ENSMUSG00000021583	CS	Erap1	endoplasmic reticulum aminopeptidase 1	-3.28368	0.0213236	Down	0.306249	-4.09116	-2.38024	0.999022
ENSMUSG00000031539	CS	Ap3m2	adaptor-related protein complex 3, mu 2 subunit	2.24878	0.00139479	Up	5.22212	-2.31457	3.39285	0.68621		ENSMUSG00000021587	VP	Pcsk1	proprotein convertase subtilisin/kexin type 1	2.95135	0.0409022	Up	6.20716e-16	-4.37159	2.09948	0.999856
ENSMUSG00000031986	CS	Sprtn	SprT-like N-terminal domain	3.34193	0.0152938	Up	0.976728	-3.94006	2.51539	0.999022		ENSMUSG00000021598	CS	Med10	mediator complex subunit 10	3.34678	0.01151	Up	0.196392	-3.90829	2.62771	0.999022
ENSMUSG00000031997	CS	Trpc6	transient receptor potential cation channel, subfamily C, member 6	3.25453	0.0331956	Up	-0.141829	-4.18005	2.19291	0.999022		ENSMUSG00000021635	VP	Rad17	RAD17 checkpoint clamp loader component	-3.45073	0.0173083	Down	2.6494e-17	-4.28039	-2.46297	0.999856
ENSMUSG00000032002	CS	Dcun1d5	defective in cullin neddylation 1 domain containing 5	2.96084	0.0366963	Up	2.8758	-4.11593	2.14916	0.999022		ENSMUSG00000021671	CS	Poc5	POC5 centriolar protein	-2.31789	0.0150329	Down	3.98944	-3.68572	-2.52227	0.999022
ENSMUSG00000032067	CS	Pts	6-pyruvoyl-tetrahydropterin synthase	4.026	0.00208475	Up	0.488129	-3.57926	3.25464	0.784908		ENSMUSG00000021710	CS	Nln	neurolysin (metallopeptidase M3 family)	2.27887	0.042848	Up	2.85803	-4.09787	2.08046	0.999022
ENSMUSG00000032097	CS	Ddx6	DEAD-box helicase 6	1.07096	0.0101683	Up	6.27249	-2.88583	2.67584	0.999022		ENSMUSG00000021930	CS	Spryd7	SPRY domain containing 7	-2.77724	0.0273391	Down	2.91967	-4.03206	-2.27618	0.999022
ENSMUSG00000032405	CS	Pias1	protein inhibitor of activated STAT 1	2.83042	0.0119512	Up	3.23735	-3.74133	2.61301	0.999022		ENSMUSG00000022108	CS	Itm2b	integral membrane protein 2B	0.957741	0.00543592	Up	7.73443	-2.18942	2.912	0.999022
ENSMUSG00000032511	CS	Scn5a	sodium channel, voltage-gated, type V, alpha	1.5152	0.0312766	Up	6.18675	-3.56866	2.21866	0.999022		ENSMUSG00000022151	CS	Ttc33	tetratricopeptide repeat domain 33	3.7822	0.00664808	Up	2.05686	-3.66884	2.83728	0.999022
ENSMUSG00000032590	CS	Apeh	acylpeptide hydrolase	2.2195	0.0419718	Up	3.98913	-4.02441	2.0897	0.999022		ENSMUSG00000022175	CS	Lrp10	low-density lipoprotein receptor-related protein 10	2.6901	0.0377244	Up	1.16843	-4.15009	2.13701	0.999022
ENSMUSG00000032667	CS	Pon2	paraoxonase 2	3.21039	0.0372321	Up	0.589645	-4.17837	2.14279	0.999022		ENSMUSG00000022197	VP	Pdzd2	PDZ domain containing 2	1.06674	0.0454316	Up	-2.50305e-15	-3.85886	2.05253	0.999856
ENSMUSG00000033373	CS	Fntb	farnesyltransferase, CAAX box, beta	2.91106	0.0242175	Up	1.73412	-4.00292	2.32729	0.999022		ENSMUSG00000022427	CS	Tomm22	translocase of outer mitochondrial membrane 22	-2.67396	0.0410143	Down	1.18614	-4.18246	-2.09999	0.999022
ENSMUSG00000035051	CS	Dhx57	DExH-box helicase 57	1.29221	0.0123434	Up	5.44797	-3.14944	2.60035	0.999022		ENSMUSG00000022545	CS	Ercc4	excision repair cross-complementing rodent repair deficiency, complementation group 4	2.35097	0.0127899	Up	4.0009	-3.63696	2.58637	0.999022
ENSMUSG00000035863	CS	Palm	paralemmin	1.01008	0.00867858	Up	7.30411	-2.57278	2.73665	0.999022		ENSMUSG00000022629	CS	Kif21a	kinesin family member 21A	-0.383731	0.0185043	Down	8.58673	-3.39906	-2.43844	0.999022
ENSMUSG00000036850	VP	Mrpl41	mitochondrial ribosomal protein L41	3.01367	0.0494838	Up	-1.51394e-16	-4.41391	2.01386	0.999856		ENSMUSG00000022749	CS	Tbc1d23	TBC1 domain family, member 23	-2.07482	0.0199877	Down	3.61746	-3.80182	-2.40689	0.999022
ENSMUSG00000037617	CS	Spag1	sperm associated antigen 1	3.38526	0.00763639	Up	2.9619	-3.67264	2.7852	0.999022		ENSMUSG00000022811	CS	Zfp148	zinc finger protein 148	0.754249	0.0333251	Up	6.52823	-3.5663	2.19122	0.999022
ENSMUSG00000038022	CS	Mindy4	MINDY lysine 48 deubiquitinase 4	3.11931	0.0459999	Up	0.886003	-4.23036	2.04855	0.999022		ENSMUSG00000022885	CS	St6gal1	beta galactoside alpha 2,6 sialyltransferase 1	2.50295	0.0426737	Up	3.18049	-4.13546	2.08229	0.999022
ENSMUSG00000038058	CS	Nod1	nucleotide-binding oligomerization domain containing 1	4.42389	0.00447991	Up	0.100706	-3.75338	2.98282	0.999022		ENSMUSG00000022957	CS	Itsn1	intersectin 1 (SH3 domain protein 1A)	-0.523854	6.46841e-05	Down	9.22317	1.40279	-4.3776	0.0730607
ENSMUSG00000038141	CS	Tmem181a	transmembrane protein 181A	3.55067	0.00504858	Up	1.04424	-3.55821	2.93917	0.999022		ENSMUSG00000023020	CS	Cox14	cytochrome c oxidase assembly protein 14	3.64848	0.00348283	Up	0.951577	-3.57412	3.07366	0.999022
ENSMUSG00000038628	CS	Polr3k	polymerase (RNA) III (DNA directed) polypeptide K	2.95418	0.0494418	Up	1.02089	-4.24894	2.0158	0.999022		ENSMUSG00000023092	VP	Fhl1	four and a half LIM domains 1	-1.71588	0.0395362	Down	-1.72589e-15	-4.1703	-2.11453	0.999856
ENSMUSG00000038633	CS	Degs1	delta 4-desaturase, sphingolipid 1	2.82343	0.0266691	Up	3.05458	-3.97401	2.2867	0.999022		ENSMUSG00000023707	CS	Ogfod2	2-oxoglutarate and iron-dependent oxygenase domain containing 2	2.83442	0.0139758	Up	0.531055	-3.92067	2.55131	0.999022
ENSMUSG00000038876	CS	Rnf146	ring finger protein 146	3.12493	0.00139733	Up	3.55419	-2.79728	3.39224	0.68621		ENSMUSG00000023915	CS	Tnfrsf21	tumor necrosis factor receptor superfamily, member 21	-1.48568	0.00194621	Down	5.99102	-1.81705	-3.27849	0.784908
ENSMUSG00000039108	CS	Lsm14b	LSM family member 14B	1.52855	0.0449048	Up	4.67878	-3.98527	2.05941	0.999022		ENSMUSG00000023961	CS	Enpp4	ectonucleotide pyrophosphatase/phosphodiesterase 4	2.84962	0.0335401	Up	0.95134	-4.11662	2.18843	0.999022
ENSMUSG00000039753	CS	Fbxl5	F-box and leucine-rich repeat protein 5	2.26026	0.00122569	Up	4.9525	-2.21289	3.43671	0.68621		ENSMUSG00000024121	CS	Atp6v0c	ATPase, H+ transporting, lysosomal V0 subunit C	-2.26188	0.0271783	Down	3.29309	-3.87002	-2.27869	0.999022
ENSMUSG00000039842	CS	Mcph1	microcephaly, primary autosomal recessive 1	2.71685	0.00900751	Up	3.31224	-3.59395	2.72244	0.999022		ENSMUSG00000024190	CS	Dusp1	dual specificity phosphatase 1	3.5134	0.0198329	Up	-0.476278	-4.07523	2.41008	0.999022
ENSMUSG00000040690	CS	Col16a1	collagen, type XVI, alpha 1	2.25376	0.0283049	Up	4.25811	-3.81349	2.26142	0.999022		ENSMUSG00000024261	VP	Syt4	synaptotagmin IV	1.44309	0.0279349	Up	-1.88738e-15	-3.75747	2.26493	0.999856
ENSMUSG00000041238	CS	Rbbp8	retinoblastoma binding protein 8, endonuclease	2.63748	0.029378	Up	-0.0646054	-4.08603	2.24554	0.999022		ENSMUSG00000024423	CS	Impact	impact, RWD domain protein	-0.914482	0.0204931	Down	7.11462	-3.2054	-2.39663	0.999022
ENSMUSG00000042035	CS	Igsf3	immunoglobulin superfamily, member 3	1.72095	0.0450211	Up	5.18545	-3.86724	2.05825	0.999022		ENSMUSG00000024873	VP	Cnih2	cornichon family AMPA receptor auxiliary protein 2	2.15014	0.0460673	Up	7.51924e-16	-4.30791	2.04627	0.999856
ENSMUSG00000042460	CS	C1galt1	core 1 synthase, glycoprotein-N-acetylgalactosamine 3-beta-galactosyltransferase, 1	2.95927	0.0474012	Up	0.594559	-4.25533	2.03496	0.999022		ENSMUSG00000024927	CS	Rela	v-rel reticuloendotheliosis viral oncogene homolog A (avian)	2.54955	0.0399213	Up	3.18445	-4.11455	2.11199	0.999022
ENSMUSG00000042662	CS	Dusp15	dual specificity phosphatase-like 15	2.65788	0.0171565	Up	2.77773	-3.79787	2.46915	0.999022		ENSMUSG00000024998	CS	Plce1	phospholipase C, epsilon 1	-1.86986	0.00945233	Down	5.00659	-3.1921	-2.70396	0.999022
ENSMUSG00000042729	CS	Wdr74	WD repeat domain 74	4.37439	0.00269754	Up	-0.342609	-3.61587	3.16443	0.982863		ENSMUSG00000025135	CS	Anapc11	anaphase promoting complex subunit 11	-3.08353	0.0299915	Down	1.93544	-4.14469	-2.23669	0.999022
ENSMUSG00000045594	CS	Glb1	galactosidase, beta 1	3.44366	0.0241107	Up	1.37208	-4.06344	2.32914	0.999022		ENSMUSG00000025175	CS	Fn3k	fructosamine 3 kinase	-3.20335	0.0121962	Down	2.96286	-3.86221	-2.60506	0.999022
ENSMUSG00000046093	CS	Hpcal4	hippocalcin-like 4	1.24651	0.0235908	Up	7.09521	-3.31645	2.33826	0.999022		ENSMUSG00000025217	CS	Btrc	beta-transducin repeat containing protein	-1.74276	0.0418039	Down	4.56995	-3.916	-2.09149	0.999022
ENSMUSG00000046707	CS	Csnk2a2	casein kinase 2, alpha prime polypeptide	2.19887	0.0495889	Up	3.22958	-4.1498	2.01444	0.999022		ENSMUSG00000025266	CS	Gnl3l	guanine nucleotide binding protein nucleolar 3 like	-0.582272	0.0214487	Down	7.54175	-3.24816	-2.37782	0.999022
ENSMUSG00000047155	CS	Cyp4x1	cytochrome P450, family 4, subfamily x, polypeptide 1	3.65807	0.0110478	Up	0.783263	-3.95149	2.64368	0.999022		ENSMUSG00000025316	CS	Banp	BTG3 associated nuclear protein	2.058	0.0216177	Up	4.42389	-3.76095	2.37457	0.999022
ENSMUSG00000049556	CS	Lingo1	leucine rich repeat and Ig domain containing 1	1.65332	0.0327707	Up	5.61348	-3.71052	2.1985	0.999022		ENSMUSG00000025428	CS	Atp5f1a	ATP synthase F1 subunit alpha	-0.293754	0.0212641	Down	9.23917	-3.96511	-2.38139	0.999022
ENSMUSG00000051355	CS	Commd1	COMM domain containing 1	2.87071	0.0281007	Up	1.00168	-4.01196	2.26451	0.999022		ENSMUSG00000025477	CS	Inpp5a	inositol polyphosphate-5-phosphatase A	-3.13356	0.00447178	Down	3.35148	-3.34673	-2.98348	0.999022
ENSMUSG00000051373	CS	Plpp7	phospholipid phosphatase 7 (inactive)	3.63898	0.01111	Up	0.0510968	-3.93124	2.6415	0.999022		ENSMUSG00000025508	CS	Rplp2	ribosomal protein lateral stalk subunit P2	-2.87243	0.0036777	Down	2.96575	-3.2255	-3.05414	0.999022
ENSMUSG00000051375	CS	Pcdh1	protocadherin 1	0.661073	0.0128832	Up	7.94161	-2.89182	2.58351	0.999022		ENSMUSG00000025529	CS	Zfp711	zinc finger protein 711	2.76377	0.0446555	Up	0.836765	-4.20982	2.06192	0.999022
ENSMUSG00000052456	CS	Get3	guided entry of tail-anchored proteins factor 3, ATPase	2.2605	0.0367023	Up	3.38619	-3.99229	2.14909	0.999022		ENSMUSG00000025737	CS	Wdr24	WD repeat domain 24	3.49901	0.0138994	Up	1.86245	-3.90483	2.55349	0.999022
ENSMUSG00000053453	CS	Thoc7	THO complex 7	2.26185	0.0196044	Up	2.25359	-3.8562	2.41484	0.999022		ENSMUSG00000025868	CS	Higd2a	HIG1 domain family, member 2A	3.50382	0.0101475	Up	-0.0212507	-3.8593	2.67663	0.999022
ENSMUSG00000053929	CS	Zftraf1	zinc finger TRAF type containing 1	3.34022	0.0152894	Up	1.8073	-3.88836	2.51551	0.999022		ENSMUSG00000026042	CS	Col5a2	collagen, type V, alpha 2	2.18665	0.0444595	Up	3.96509	-4.02959	2.0639	0.999022
ENSMUSG00000054939	CS	Zfp174	zinc finger protein 174	3.67649	0.0125463	Up	-0.00917691	-3.95785	2.59394	0.999022		ENSMUSG00000026187	CS	Xrcc5	X-ray repair complementing defective repair in Chinese hamster cells 5	-2.89521	0.0155253	Down	1.80557	-3.87273	-2.50937	0.999022
ENSMUSG00000056228	CS	Cars2	cysteinyl-tRNA synthetase 2, mitochondrial	3.06267	0.0235508	Up	1.64629	-4.01659	2.33897	0.999022		ENSMUSG00000026430	CS	Rassf5	Ras association (RalGDS/AF-6) domain family member 5	-2.71021	0.0398945	Down	2.54344	-4.1095	-2.11229	0.999022
ENSMUSG00000058503	CS	Fam133b	family with sequence similarity 133, member B	1.9403	0.0305981	Up	4.24563	-3.87371	2.22809	0.999022		ENSMUSG00000026473	CS	Glul	glutamate-ammonia ligase	-0.386746	0.0136626	Down	8.72335	-3.15643	-2.5603	0.999022
ENSMUSG00000059288	CS	Cdyl	chromodomain protein, Y chromosome-like	3.0311	0.0188898	Up	3.02634	-3.86384	2.43003	0.999022		ENSMUSG00000026490	CS	Cdc42bpa	CDC42 binding protein kinase alpha	0.348701	0.0323842	Up	8.71751	-3.88583	2.20363	0.999022
ENSMUSG00000059772	CS	Slx1b	SLX1 structure-specific endonuclease subunit homolog B (S. cerevisiae)	2.91537	0.0203504	Up	1.82033	-3.95898	2.3995	0.999022		ENSMUSG00000026495	CS	Efcab2	EF-hand calcium binding domain 2	2.46749	0.0428295	Up	1.96237	-4.16666	2.08066	0.999022
ENSMUSG00000061759	VP	Armt1	acidic residue methyltransferase 1	3.22164	0.0323325	Up	-4.03717e-17	-4.36672	2.20238	0.999856		ENSMUSG00000026565	CS	Pou2f1	POU domain, class 2, transcription factor 1	2.03098	0.0484871	Up	4.42018	-4.08601	2.02468	0.999022
ENSMUSG00000062169	CS	Cnih4	cornichon family AMPA receptor auxiliary protein 4	3.10761	0.0205702	Up	1.93281	-4.00752	2.39508	0.999022		ENSMUSG00000026781	CS	Acbd5	acyl-Coenzyme A binding domain containing 5	1.69587	0.0391637	Up	4.63656	-3.91228	2.12048	0.999022
ENSMUSG00000063334	CS	Krr1	KRR1, small subunit (SSU) processome component, homolog (yeast)	3.17041	0.0191557	Up	1.53888	-3.97195	2.42431	0.999022		ENSMUSG00000026806	CS	Ddx31	DEAD/H box helicase 31	4.46616	0.00183831	Up	0.583624	-3.42344	3.29821	0.784908
ENSMUSG00000063804	CS	Lin28b	lin-28 homolog B	2.32729	0.0429341	Up	3.03222	-4.11671	2.07956	0.999022		ENSMUSG00000026966	CS	Ssna1	SS nuclear autoantigen 1	3.07601	0.0183578	Up	-0.134744	-4.03269	2.44167	0.999022
ENSMUSG00000066406	CS	Akap13	A kinase anchor protein 13	1.06003	0.0189639	Up	6.61951	-3.19629	2.42843	0.999022		ENSMUSG00000027254	CS	Map1a	microtubule-associated protein 1 A	-0.560568	3.67262e-06	Down	12.0108	0.526578	-5.23006	0.0069137
ENSMUSG00000066877	CS	Nck2	non-catalytic region of tyrosine kinase adaptor protein 2	3.36079	0.0135895	Up	1.16718	-3.91648	2.56242	0.999022		ENSMUSG00000027288	CS	Zfp106	zinc finger protein 106	0.324412	0.0419115	Up	8.51598	-4.01687	2.09034	0.999022
ENSMUSG00000067787	CS	Blcap	bladder cancer associated protein	1.60573	0.0168013	Up	4.76152	-3.5619	2.4776	0.999022		ENSMUSG00000027305	CS	Ndufaf1	NADH:ubiquinone oxidoreductase complex assembly factor 1	3.36223	0.0260559	Up	-0.434099	-4.12805	2.29653	0.999022
ENSMUSG00000070699	VP	Sars2	seryl-aminoacyl-tRNA synthetase 2	2.61418	0.0355928	Up	-1.82934e-16	-4.37408	2.16069	0.999856		ENSMUSG00000027363	CS	Usp8	ubiquitin specific peptidase 8	-1.05297	0.0086424	Down	6.85659	-2.57274	-2.73824	0.999022
ENSMUSG00000071324	CS	Armc2	armadillo repeat containing 2	5.08146	0.000441614	Up	0.52492	-3.25398	3.7744	0.332535		ENSMUSG00000027378	CS	Nphp1	nephronophthisis 1 (juvenile) homolog (human)	3.37917	0.0369172	Up	0.646149	-4.20457	2.14653	0.999022
ENSMUSG00000074582	CS	Arfgef2	ADP ribosylation factor guanine nucleotide exchange factor 2	0.862092	0.00832798	Up	7.13301	-2.56868	2.75235	0.999022		ENSMUSG00000027684	CS	Mecom	MDS1 and EVI1 complex locus	2.91069	0.0434876	Up	-0.218852	-4.2352	2.07383	0.999022
ENSMUSG00000074622	CS	Mafb	MAF bZIP transcription factor B	3.22905	0.028221	Up	0.455406	-4.13324	2.26269	0.999022		ENSMUSG00000027834	CS	Serpini1	serine (or cysteine) peptidase inhibitor, clade I, member 1	2.00174	0.0257341	Up	4.61564	-3.79213	2.30177	0.999022
ENSMUSG00000075576	CS	Gm12359	predicted gene 12359	2.99522	0.0401593	Up	1.4507	-4.13524	2.10935	0.999022		ENSMUSG00000027942	CS	4933434E20Rik	RIKEN cDNA 4933434E20 gene	-2.80509	0.0298879	Down	2.64509	-4.06243	-2.23817	0.999022
ENSMUSG00000078765	CS	U2af1l4	U2 small nuclear RNA auxiliary factor 1-like 4	3.28198	0.0199375	Up	1.7417	-4.00352	2.40792	0.999022		ENSMUSG00000028032	CS	Papss1	3'-phosphoadenosine 5'-phosphosulfate synthase 1	3.23572	0.0250029	Up	2.09164	-4.06033	2.3139	0.999022
ENSMUSG00000079036	CS	Alkbh1	alkB homolog 1, histone H2A dioxygenase	2.55639	0.0276255	Up	2.18314	-4.05829	2.27176	0.999022		ENSMUSG00000028218	CS	Cibar1	CBY1 interacting BAR domain containing 1	-3.10208	0.0172838	Down	2.89424	-3.93628	-2.46615	0.999022
ENSMUSG00000079355	CS	Ackr4	atypical chemokine receptor 4	3.19963	0.025478	Up	-0.415365	-4.12854	2.30599	0.999022		ENSMUSG00000028370	CS	Pappa	pregnancy-associated plasma protein A	3.32966	0.0171665	Up	-0.0257092	-4.03225	2.46891	0.999022
ENSMUSG00000085440	CS	Sorbs2os	sorbin and SH3 domain containing 2, opposite strand	2.82775	0.0453073	Up	0.307815	-4.22654	2.05539	0.999022		ENSMUSG00000028519	CS	Dab1	disabled 1	0.900302	0.0329264	Up	6.65529	-3.54806	2.19644	0.999022
ENSMUSG00000097431	CS	Gm26782	predicted gene, 26782	4.36468	0.00293128	Up	1.262	-3.63652	3.13506	0.999022		ENSMUSG00000028614	CS	Ndc1	NDC1 transmembrane nucleoporin	3.44347	0.0171005	Up	0.432406	-4.01564	2.47047	0.999022
ENSMUSG00000097789	CS	Ctxnd1	cortexin domain containing 1	3.11089	0.00655797	Up	1.5906	-3.53212	2.84238	0.999022		ENSMUSG00000028759	CS	Hp1bp3	heterochromatin protein 1, binding protein 3	-0.945183	0.0206805	Down	6.92376	-3.22123	-2.39288	0.999022
ENSMUSG00000019842	CS	Traf3ip2	TRAF3 interacting protein 2	-3.63542	0.0207929	NS	2.64692	-3.95944	-2.39064	0.999022		ENSMUSG00000028803	CS	Nipal3	NIPA-like domain containing 3	-1.10191	0.0308106	Down	6.28386	-3.5064	-2.22512	0.999022
ENSMUSG00000096231	CS	Gm22584	predicted gene, 22584	3.28684	0.0207943	NS	0.805095	-4.0852	2.39062	0.999022		ENSMUSG00000028868	CS	Wasf2	WASP family, member 2	2.88517	0.0165284	Up	3.33879	-3.76427	2.48421	0.999022
ENSMUSG00000018541	CS	Cwc25	CWC25 spliceosome-associated protein	3.19624	0.0409472	NS	1.25699	-4.1813	2.10071	0.999022		ENSMUSG00000028879	CS	Stx12	syntaxin 12	-1.85289	0.0214146	Down	5.00026	-3.58616	-2.37848	0.999022
ENSMUSG00000021079	CS	Timm9	translocase of inner mitochondrial membrane 9	3.19225	0.0387389	NS	1.0639	-4.20403	2.1253	0.999022		ENSMUSG00000028936	CS	Rpl22	ribosomal protein L22	2.66872	0.0344947	Up	3.29678	-3.99906	2.17622	0.999022
ENSMUSG00000032698	CS	Lmo2	LIM domain only 2	3.14436	0.0602043	NS	0.453653	-4.29152	1.92474	0.999022		ENSMUSG00000028954	CS	Nub1	negative regulator of ubiquitin-like proteins 1	1.57113	0.0160301	Up	5.5174	-3.36271	2.49653	0.999022
ENSMUSG00000032507	CS	Fbxl2	F-box and leucine-rich repeat protein 2	-3.13798	0.00298366	NS	3.19107	-3.11279	-3.12878	0.999022		ENSMUSG00000028980	CS	H6pd	hexose-6-phosphate dehydrogenase (glucose 1-dehydrogenase)	-3.27065	0.0400265	Down	1.55015	-4.21549	-2.11082	0.999022
ENSMUSG00000024565	CS	Sall3	spalt like transcription factor 3	3.12558	0.0372608	NS	1.5401	-4.14496	2.14245	0.999022		ENSMUSG00000028999	CS	Rint1	RAD50 interactor 1	2.83597	0.0432505	Up	2.2787	-4.13526	2.07628	0.999022
ENSMUSG00000064966	CS	Snord15b	small nucleolar RNA, C/D box 15B	3.12311	0.060867	NS	0.784334	-4.23921	1.9196	0.999022		ENSMUSG00000029020	CS	Mfn2	mitofusin 2	-0.491719	0.00568546	Down	7.99918	-2.25141	-2.89543	0.999022
ENSMUSG00000035530	CS	Eif1	eukaryotic translation initiation factor 1	-3.09766	0.0320779	NS	2.24331	-4.10435	-2.20774	0.999022		ENSMUSG00000029060	CS	Mib2	mindbomb E3 ubiquitin protein ligase 2	1.01071	0.00956731	Up	6.29053	-2.86165	2.69932	0.999022
ENSMUSG00000023044	CS	Csad	cysteine sulfinic acid decarboxylase	3.08424	0.0762978	NS	1.28104	-4.34628	1.81169	0.999022		ENSMUSG00000029073	CS	Cptp	ceramide-1-phosphate transfer protein	-3.17283	0.0348575	Down	-0.182532	-4.19163	-2.17166	0.999022
ENSMUSG00000030942	CS	Thumpd1	THUMP domain containing 1	-3.06663	0.0635707	NS	1.81048	-4.30761	-1.89913	0.999022		ENSMUSG00000029175	CS	Slc35f6	solute carrier family 35, member F6	3.09786	0.0281198	Up	2.39836	-4.09893	2.26422	0.999022
ENSMUSG00000022114	CS	Spry2	sprouty RTK signaling antagonist 2	3.02127	0.0562904	NS	1.05058	-4.25883	1.9561	0.999022		ENSMUSG00000029203	CS	Ube2k	ubiquitin-conjugating enzyme E2K	-1.67711	0.0156521	Down	4.72709	-3.53665	-2.50611	0.999022
ENSMUSG00000022324	CS	Matn2	matrilin 2	3.00411	0.0903438	NS	0.679589	-4.38043	1.72843	0.999022		ENSMUSG00000029221	CS	Slc30a9	solute carrier family 30 (zinc transporter), member 9	-1.0669	0.0152285	Down	6.52892	-3.03845	-2.5171	0.999022
ENSMUSG00000024479	CS	Mal2	mal, T cell differentiation protein 2	2.98906	0.0809936	NS	0.691341	-4.36172	1.78252	0.999022		ENSMUSG00000029307	VP	Dmp1	dentin matrix protein 1	-2.54556	0.0392846	Down	1.16069e-16	-4.32948	-2.11735	0.999856
ENSMUSG00000030321	CS	Efcab12	EF-hand calcium binding domain 12	2.98412	0.0737936	NS	0.298671	-4.34076	1.82786	0.999022		ENSMUSG00000029587	CS	Zfp12	zinc finger protein 12	-2.44242	0.0165375	Down	3.62025	-3.74374	-2.48398	0.999022
ENSMUSG00000038776	CS	Ephx1	epoxide hydrolase 1, microsomal	2.98109	0.0186192	NS	2.01859	-3.89047	2.43591	0.999022		ENSMUSG00000029681	CS	Bcl7b	B cell CLL/lymphoma 7B	3.10919	0.0165182	Up	3.16817	-3.82167	2.48445	0.999022
ENSMUSG00000048965	CS	Mrgpre	MAS-related GPR, member E	-2.96421	0.0453399	NS	0.955988	-4.22324	-2.05507	0.999022		ENSMUSG00000029916	CS	Agk	acylglycerol kinase	4.11437	0.000374703	Up	2.49362	-2.95883	3.82746	0.302305
ENSMUSG00000002345	CS	Borcs8	BLOC-1 related complex subunit 8	-2.96269	0.0649528	NS	1.01157	-4.3116	-1.88895	0.999022		ENSMUSG00000030032	CS	Wdr54	WD repeat domain 54	3.31212	0.0317201	Up	0.641194	-4.16829	2.21258	0.999022
ENSMUSG00000045777	CS	Ifitm10	interferon induced transmembrane protein 10	-2.96053	0.0704151	NS	0.698201	-4.32151	-1.85043	0.999022		ENSMUSG00000030045	VP	Mrpl19	mitochondrial ribosomal protein L19	2.92912	0.0361193	Up	-1.45086e-16	-4.38059	2.15427	0.999856
ENSMUSG00000002320	CS	Tm9sf1	transmembrane 9 superfamily member 1	2.9583	0.0285781	NS	2.41316	-4.00663	2.25733	0.999022		ENSMUSG00000030084	CS	Plxna1	plexin A1	-0.989343	0.00111137	Down	7.86868	-0.862059	-3.46976	0.660683
ENSMUSG00000043336	CS	Filip1l	filamin A interacting protein 1-like	2.93547	0.0595582	NS	1.2414	-4.25537	1.92979	0.999022		ENSMUSG00000030307	CS	Slc6a11	solute carrier family 6 (neurotransmitter transporter, GABA), member 11	-0.933953	0.00942483	Down	7.81348	-2.63002	-2.70508	0.999022
ENSMUSG00000021611	CS	Tert	telomerase reverse transcriptase	2.9298	0.0654838	NS	-0.0288459	-4.31598	1.88509	0.999022		ENSMUSG00000030619	CS	Eed	embryonic ectoderm development	3.06226	0.0320331	Up	0.617171	-4.12235	2.20835	0.999022
ENSMUSG00000020241	CS	Col6a2	collagen, type VI, alpha 2	2.92934	0.0473983	NS	1.93055	-4.22408	2.03499	0.999022		ENSMUSG00000030638	CS	Sh3gl3	SH3-domain GRB2-like 3	-2.46517	0.0131021	Down	3.51726	-3.71619	-2.57686	0.999022
ENSMUSG00000105891	CS	A230001M10Rik	RIKEN cDNA A230001M10 gene	2.92741	0.0321745	NS	-0.364795	-4.15614	2.20644	0.999022		ENSMUSG00000030652	CS	Coq7	demethyl-Q 7	3.00384	0.0434835	Up	-0.158248	-4.22812	2.07387	0.999022
ENSMUSG00000052479	CS	A330008L17Rik	RIKEN cDNA A330008L17 gene	-2.92521	0.0416301	NS	0.39321	-4.20215	-2.09335	0.999022		ENSMUSG00000030770	VP	Parva	parvin, alpha	-1.59085	0.049369	Down	-1.61487e-16	-4.21469	-2.01492	0.999856
ENSMUSG00000022262	CS	Dnah5	dynein, axonemal, heavy chain 5	2.91559	0.074766	NS	0.141836	-4.34326	1.82153	0.999022		ENSMUSG00000030839	CS	Sergef	secretion regulating guanine nucleotide exchange factor	-2.038	0.0238421	Down	4.68062	-3.71989	-2.33383	0.999022
ENSMUSG00000027293	CS	Ehd4	EH-domain containing 4	2.91259	0.0432283	NS	1.79388	-4.162	2.07651	0.999022		ENSMUSG00000030854	CS	Ptpn5	protein tyrosine phosphatase, non-receptor type 5	0.651685	0.0387882	Up	7.54529	-3.68119	2.12474	0.999022
ENSMUSG00000113902	CS	Ndufb1	NADH:ubiquinone oxidoreductase subunit B1	-2.91197	0.0645615	NS	0.0963638	-4.30219	-1.89181	0.999022		ENSMUSG00000030979	CS	Uros	uroporphyrinogen III synthase	3.09426	0.0414594	Up	1.20335	-4.21635	2.09518	0.999022
ENSMUSG00000048047	CS	Zbtb33	zinc finger and BTB domain containing 33	2.90577	0.0634895	NS	0.57423	-4.30989	1.89973	0.999022		ENSMUSG00000031010	CS	Usp9x	ubiquitin specific peptidase 9, X chromosome	-0.596793	0.0260836	Down	7.62199	-3.42205	-2.29608	0.999022
ENSMUSG00000059743	CS	Fdps	farnesyl diphosphate synthetase	-2.90056	0.074923	NS	0.182689	-4.34279	-1.82051	0.999022		ENSMUSG00000031239	CS	Itm2a	integral membrane protein 2A	3.09719	0.0354737	Up	0.118202	-4.17675	2.16401	0.999022
ENSMUSG00000037735	CS	2810032G03Rik	RIKEN cDNA 2810032G03 gene	-2.90054	0.0623416	NS	1.33595	-4.28041	-1.90834	0.999022		ENSMUSG00000031242	CS	Chmp1b2	charged multivesicular body protein 1B2	-2.41288	0.0366192	Down	3.35944	-4.05803	-2.15008	0.999022
ENSMUSG00000028073	CS	Pear1	platelet endothelial aggregation receptor 1	-2.89327	0.0535694	NS	-0.416188	-4.27635	-1.97903	0.999022		ENSMUSG00000031256	VP	Cstf2	cleavage stimulation factor, 3' pre-RNA subunit 2	-0.800207	0.0300094	Down	-1.00929e-16	-3.62301	-2.23441	0.999856
ENSMUSG00000085418	CS	Grip1os1	glutamate receptor interacting protein 1, opposite strand 1	-2.89182	0.0444338	NS	0.825096	-4.21908	-2.06416	0.999022		ENSMUSG00000031365	CS	Zfp275	zinc finger protein 275	3.13945	0.00903161	Up	2.08933	-3.71413	2.72141	0.999022
ENSMUSG00000105827	CS	H2bc18	H2B clustered histone 18	2.88493	0.0678893	NS	0.237593	-4.32305	1.86792	0.999022		ENSMUSG00000031482	CS	Slc25a15	solute carrier family 25 (mitochondrial carrier ornithine transporter), member 15	3.65209	0.0104307	Up	-0.00973254	-3.92793	2.66598	0.999022
ENSMUSG00000020175	CS	Rab36	RAB36, member RAS oncogene family	2.88377	0.0609681	NS	2.30886	-4.26265	1.91882	0.999022		ENSMUSG00000031539	CS	Ap3m2	adaptor-related protein complex 3, mu 2 subunit	2.24878	0.00139479	Up	5.22212	-2.31457	3.39285	0.68621
ENSMUSG00000121486	CS	Zfp783	zinc finger protein 783	-2.88194	0.022228	NS	2.66891	-3.97751	-2.36303	0.999022		ENSMUSG00000031583	VP	Wrn	Werner syndrome RecQ like helicase	-2.78656	0.0444149	Down	-2.62416e-16	-4.38776	-2.06271	0.999856
ENSMUSG00000120166	CS	Zfp33b	zinc finger protein 33B	2.8804	0.0527973	NS	1.28422	-4.26083	1.98571	0.999022		ENSMUSG00000031984	CS	2810004N23Rik	RIKEN cDNA 2810004N23 gene	-3.19792	0.0155408	Down	2.82147	-3.84919	-2.50897	0.999022
ENSMUSG00000027750	CS	Postn	periostin, osteoblast specific factor	2.87918	0.0895903	NS	0.00261838	-4.37795	1.73261	0.999022		ENSMUSG00000031986	CS	Sprtn	SprT-like N-terminal domain	3.34193	0.0152938	Up	0.976728	-3.94006	2.51539	0.999022
ENSMUSG00000032744	CS	Heyl	hairy/enhancer-of-split related with YRPW motif-like	-2.87514	0.0537213	NS	-0.312662	-4.26961	-1.97772	0.999022		ENSMUSG00000031997	CS	Trpc6	transient receptor potential cation channel, subfamily C, member 6	3.25453	0.0331956	Up	-0.141829	-4.18005	2.19291	0.999022
ENSMUSG00000044533	CS	Rps2	ribosomal protein S2	2.87227	0.0704751	NS	0.765947	-4.33063	1.85003	0.999022		ENSMUSG00000032002	CS	Dcun1d5	defective in cullin neddylation 1 domain containing 5	2.96084	0.0366963	Up	2.8758	-4.11593	2.14916	0.999022
ENSMUSG00000071076	CS	Jund	jun D proto-oncogene	2.87048	0.0939052	NS	1.73774	-4.37289	1.70905	0.999022		ENSMUSG00000032034	CS	Kcnj5	potassium inwardly-rectifying channel, subfamily J, member 5	-2.76459	0.0362733	Down	-0.277431	-4.19257	-2.15425	0.999022
ENSMUSG00000049090	CS	Ptgr3	prostaglandin reductase 3	2.86209	0.0574224	NS	1.13123	-4.28164	1.94684	0.999022		ENSMUSG00000032067	CS	Pts	6-pyruvoyl-tetrahydropterin synthase	4.026	0.00208475	Up	0.488129	-3.57926	3.25464	0.784908
ENSMUSG00000033578	CS	Tmem35a	transmembrane protein 35A	-2.85973	0.0824532	NS	0.79546	-4.36788	-1.77375	0.999022		ENSMUSG00000032086	CS	Bace1	beta-site APP cleaving enzyme 1	-1.05767	0.0378217	Down	6.22868	-3.66986	-2.13588	0.999022
ENSMUSG00000004044	CS	Cavin1	caveolae associated 1	-2.84757	0.0147109	NS	3.61523	-3.69376	-2.53092	0.999022		ENSMUSG00000032097	CS	Ddx6	DEAD-box helicase 6	1.07096	0.0101683	Up	6.27249	-2.88583	2.67584	0.999022
ENSMUSG00000029832	CS	Nfe2l3	nuclear factor, erythroid derived 2, like 3	2.84283	0.0739151	NS	0.795387	-4.33736	1.82707	0.999022		ENSMUSG00000032305	CS	Fam219b	family with sequence similarity 219, member B	-3.35025	0.0182736	Down	2.5183	-3.98318	-2.44355	0.999022
ENSMUSG00000023959	CS	Clic5	chloride intracellular channel 5	2.84003	0.0418673	NS	0.287022	-4.19297	2.09081	0.999022		ENSMUSG00000032349	VP	Elovl5	ELOVL fatty acid elongase 5	-1.57975	0.0412125	Down	2.32138e-16	-4.19807	-2.09612	0.999856
ENSMUSG00000041445	CS	Mmrn2	multimerin 2	2.82707	0.0408283	NS	0.768977	-4.13862	2.10201	0.999022		ENSMUSG00000032405	CS	Pias1	protein inhibitor of activated STAT 1	2.83042	0.0119512	Up	3.23735	-3.74133	2.61301	0.999022
ENSMUSG00000034432	CS	Cops8	COP9 signalosome subunit 8	2.82478	0.0455482	NS	2.4831	-4.16647	2.053	0.999022		ENSMUSG00000032511	CS	Scn5a	sodium channel, voltage-gated, type V, alpha	1.5152	0.0312766	Up	6.18675	-3.56866	2.21866	0.999022
ENSMUSG00000021235	CS	Coq6	coenzyme Q6 monooxygenase	2.81784	0.0917423	NS	0.548558	-4.38174	1.72075	0.999022		ENSMUSG00000032590	CS	Apeh	acylpeptide hydrolase	2.2195	0.0419718	Up	3.98913	-4.02441	2.0897	0.999022
ENSMUSG00000050213	CS	Snip1	Smad nuclear interacting protein 1	-2.81163	0.10348	NS	-0.156779	-4.40812	-1.6598	0.999022		ENSMUSG00000032601	CS	Prkar2a	protein kinase, cAMP dependent regulatory, type II alpha	-1.91634	0.049367	Down	4.61857	-4.02876	-2.01649	0.999022
ENSMUSG00000024174	CS	Pot1b	protection of telomeres 1B	-2.80409	0.0562085	NS	-0.155078	-4.28289	-1.95678	0.999022		ENSMUSG00000032667	CS	Pon2	paraoxonase 2	3.21039	0.0372321	Up	0.589645	-4.17837	2.14279	0.999022
ENSMUSG00000087694	CS	Gjd2os	gap junction protein, delta 2 opposite strand	-2.80322	0.078401	NS	1.03191	-4.34267	-1.79844	0.999022		ENSMUSG00000032840	CS	Spring1	SREBF pathway regulator in golgi 1	-3.33904	0.0269465	Down	2.30905	-4.05238	-2.28232	0.999022
ENSMUSG00000059005	CS	Hnrnpa3	heterogeneous nuclear ribonucleoprotein A3	2.79954	0.0997488	NS	0.336828	-4.4021	1.67853	0.999022		ENSMUSG00000032932	CS	Hspa13	heat shock protein 70 family, member 13	-3.01293	0.0392656	Down	2.05241	-4.16774	-2.11933	0.999022
ENSMUSG00000021094	CS	Dhrs7	dehydrogenase/reductase 7	-2.79201	0.044568	NS	1.64577	-4.17874	-2.0628	0.999022		ENSMUSG00000033373	CS	Fntb	farnesyltransferase, CAAX box, beta	2.91106	0.0242175	Up	1.73412	-4.00292	2.32729	0.999022
ENSMUSG00000032586	CS	Traip	TRAF-interacting protein	2.78939	0.0832865	NS	1.15979	-4.36063	1.7688	0.999022		ENSMUSG00000033436	CS	Armcx2	armadillo repeat containing, X-linked 2	-2.07869	0.0161473	Down	4.59115	-3.58653	-2.4936	0.999022
ENSMUSG00000034263	CS	Ints14	integrator complex subunit 14	2.77927	0.0641251	NS	0.889026	-4.29756	1.89502	0.999022		ENSMUSG00000034187	CS	Nsf	N-ethylmaleimide sensitive fusion protein	-0.470783	0.00637605	Down	8.79749	-2.52091	-2.85288	0.999022
ENSMUSG00000030521	CS	Mphosph10	M-phase phosphoprotein 10 (U3 small nucleolar ribonucleoprotein)	-2.77549	0.061839	NS	2.03678	-4.29155	-1.91215	0.999022		ENSMUSG00000034557	CS	Zfyve9	zinc finger, FYVE domain containing 9	-1.37573	0.000534299	Down	6.80808	-0.541077	-3.71245	0.377182
ENSMUSG00000029029	CS	Wrap73	WD repeat containing, antisense to Trp73	-2.7638	0.0504984	NS	0.72253	-4.22701	-2.00614	0.999022		ENSMUSG00000034891	CS	Sncb	synuclein, beta	-0.939711	0.00460441	Down	7.23793	-2.053	-2.97284	0.999022
ENSMUSG00000079083	CS	Jrkl	Jrk-like	-2.76162	0.0862556	NS	0.671689	-4.37484	-1.75148	0.999022		ENSMUSG00000034910	CS	Pygo1	pygopus 1	-2.67714	0.00721242	Down	3.64603	-3.24659	-2.80673	0.999022
ENSMUSG00000068551	CS	Zfp467	zinc finger protein 467	2.75777	0.072905	NS	2.15349	-4.29478	1.83371	0.999022		ENSMUSG00000034994	CS	Eef2	eukaryotic translation elongation factor 2	-0.324064	2.84238e-05	Down	10.0875	1.62174	-4.62655	0.0356719
ENSMUSG00000028776	CS	Tinagl1	tubulointerstitial nephritis antigen-like 1	2.75251	0.0606983	NS	-0.376951	-4.302	1.9209	0.999022		ENSMUSG00000035051	CS	Dhx57	DExH-box helicase 57	1.29221	0.0123434	Up	5.44797	-3.14944	2.60035	0.999022
ENSMUSG00000026121	CS	Sema4c	sema domain, immunoglobulin domain (Ig), transmembrane domain (TM) and short cytoplasmic domain, (semaphorin) 4C	2.75143	0.0819697	NS	0.331884	-4.36013	1.77664	0.999022		ENSMUSG00000035863	CS	Palm	paralemmin	1.01008	0.00867858	Up	7.30411	-2.57278	2.73665	0.999022
ENSMUSG00000028568	CS	Btf3l4	basic transcription factor 3-like 4	2.74943	0.0489163	NS	-0.0354231	-4.23025	2.02067	0.999022		ENSMUSG00000036377	CS	Cracd	capping protein inhibiting regulator of actin	-1.26609	0.0183302	Down	7.09126	-3.12431	-2.44229	0.999022
ENSMUSG00000001630	CS	Stk38l	serine/threonine kinase 38 like	2.74833	0.0699945	NS	1.42595	-4.31973	1.85331	0.999022		ENSMUSG00000036850	VP	Mrpl41	mitochondrial ribosomal protein L41	3.01367	0.0494838	Up	-1.51394e-16	-4.41391	2.01386	0.999856
ENSMUSG00000060568	CS	Fam78b	family with sequence similarity 78, member B	-2.74818	0.0392408	NS	2.1728	-4.14741	-2.11961	0.999022		ENSMUSG00000036959	CS	Bcorl1	BCL6 co-repressor-like 1	-1.53521	0.0355363	Down	4.89039	-3.79936	-2.16324	0.999022
ENSMUSG00000074340	CS	Ovgp1	oviductal glycoprotein 1	2.74525	0.0638126	NS	-0.180495	-4.31078	1.89733	0.999022		ENSMUSG00000037071	CS	Scd1	stearoyl-Coenzyme A desaturase 1	-1.0329	0.00032778	Down	7.22071	0.0718357	-3.87044	0.284791
ENSMUSG00000029123	CS	Stk32b	serine/threonine kinase 32B	-2.74102	0.0473908	NS	0.69077	-4.16907	-2.03506	0.999022		ENSMUSG00000037149	CS	Ddx1	DEAD box helicase 1	-1.99949	0.00334437	Down	5.47822	-2.52223	-3.08817	0.999022
ENSMUSG00000054150	CS	Syne3	spectrin repeat containing, nuclear envelope family member 3	2.7408	0.0934256	NS	-0.157602	-4.38855	1.71162	0.999022		ENSMUSG00000037568	CS	Vash2	vasohibin 2	-2.71137	0.0469745	Down	-0.510816	-4.25271	-2.03906	0.999022
ENSMUSG00000022370	CS	Mrpl13	mitochondrial ribosomal protein L13	2.7373	0.0888116	NS	0.521821	-4.38268	1.73697	0.999022		ENSMUSG00000037617	CS	Spag1	sperm associated antigen 1	3.38526	0.00763639	Up	2.9619	-3.67264	2.7852	0.999022
ENSMUSG00000052748	CS	Swt1	SWT1 RNA endoribonuclease homolog (S. cerevisiae)	2.73687	0.0489779	NS	2.44357	-4.17647	2.02009	0.999022		ENSMUSG00000038022	CS	Mindy4	MINDY lysine 48 deubiquitinase 4	3.11931	0.0459999	Up	0.886003	-4.23036	2.04855	0.999022
ENSMUSG00000041617	CS	Ccdc74a	coiled-coil domain containing 74A	2.73123	0.0730155	NS	1.21998	-4.32686	1.83298	0.999022		ENSMUSG00000038058	CS	Nod1	nucleotide-binding oligomerization domain containing 1	4.42389	0.00447991	Up	0.100706	-3.75338	2.98282	0.999022
ENSMUSG00000026617	CS	Bpnt1	3'(2'), 5'-bisphosphate nucleotidase 1	2.72983	0.0946798	NS	0.89918	-4.36075	1.70492	0.999022		ENSMUSG00000038141	CS	Tmem181a	transmembrane protein 181A	3.55067	0.00504858	Up	1.04424	-3.55821	2.93917	0.999022
ENSMUSG00000040759	CS	Cmtm5	CKLF-like MARVEL transmembrane domain containing 5	-2.72725	0.0851365	NS	0.352599	-4.34687	-1.75795	0.999022		ENSMUSG00000038215	CS	Cep44	centrosomal protein 44	-3.19004	0.0366358	Down	-0.104762	-4.20328	-2.14989	0.999022
ENSMUSG00000022987	CS	Zfp641	zinc finger protein 641	-2.7268	0.059388	NS	0.846184	-4.28188	-1.93113	0.999022		ENSMUSG00000038628	CS	Polr3k	polymerase (RNA) III (DNA directed) polypeptide K	2.95418	0.0494418	Up	1.02089	-4.24894	2.0158	0.999022
ENSMUSG00000032309	CS	Fbxo22	F-box protein 22	-2.7228	0.0512801	NS	1.91996	-4.21532	-1.9991	0.999022		ENSMUSG00000038633	CS	Degs1	delta 4-desaturase, sphingolipid 1	2.82343	0.0266691	Up	3.05458	-3.97401	2.2867	0.999022
ENSMUSG00000008318	CS	Relt	RELT tumor necrosis factor receptor	-2.71948	0.0654839	NS	1.37947	-4.31671	-1.88509	0.999022		ENSMUSG00000038712	VP	Mindy1	MINDY lysine 48 deubiquitinase 1	-2.76176	0.049179	Down	-1.91766e-16	-4.37705	-2.01667	0.999856
ENSMUSG00000049001	CS	Ndnf	neuron-derived neurotrophic factor	2.69531	0.114073	NS	1.12573	-4.42115	1.60948	0.999022		ENSMUSG00000038717	CS	Atp5mg	ATP synthase membrane subunit g	-2.94634	0.0275948	Down	2.11129	-4.06486	-2.27223	0.999022
ENSMUSG00000069171	CS	Nr2f1	nuclear receptor subfamily 2, group F, member 1	-2.69401	0.0715892	NS	1.38932	-4.30622	-1.84249	0.999022		ENSMUSG00000038738	CS	Shank1	SH3 and multiple ankyrin repeat domains 1	-0.396116	0.00168212	Down	10.0716	-2.18301	-3.32879	0.784908
ENSMUSG00000095115	CS	Itpripl2	inositol 1,4,5-triphosphate receptor interacting protein-like 2	-2.69335	0.106608	NS	0.00140827	-4.41481	-1.64452	0.999022		ENSMUSG00000038759	VP	Nup205	nucleoporin 205	-1.74907	0.0291637	Down	-5.50065e-16	-4.14381	-2.24662	0.999856
ENSMUSG00000032540	CS	Abhd5	abhydrolase domain containing 5	2.69052	0.0850233	NS	-0.188519	-4.37357	1.75861	0.999022		ENSMUSG00000038876	CS	Rnf146	ring finger protein 146	3.12493	0.00139733	Up	3.55419	-2.79728	3.39224	0.68621
ENSMUSG00000007908	CS	Hmgcll1	3-hydroxymethyl-3-methylglutaryl-Coenzyme A lyase-like 1	-2.68808	0.055471	NS	0.121346	-4.28509	-1.9629	0.999022		ENSMUSG00000038975	CS	Rabggtb	Rab geranylgeranyl transferase, b subunit	-2.63831	0.0103798	Down	3.42775	-3.68082	-2.66788	0.999022
ENSMUSG00000042903	CS	Foxo4	forkhead box O4	2.679	0.0571612	NS	0.594817	-4.2569	1.94896	0.999022		ENSMUSG00000039001	CS	Rps21	ribosomal protein S21	-3.13142	0.0413377	Down	0.827759	-4.22529	-2.09649	0.999022
ENSMUSG00000044986	CS	Tst	thiosulfate sulfurtransferase, mitochondrial	2.67328	0.0547462	NS	-0.397774	-4.27329	1.96899	0.999022		ENSMUSG00000039108	CS	Lsm14b	LSM family member 14B	1.52855	0.0449048	Up	4.67878	-3.98527	2.05941	0.999022
ENSMUSG00000022351	CS	Sqle	squalene epoxidase	-2.67228	0.0258447	NS	3.08511	-3.9329	-2.29996	0.999022		ENSMUSG00000039117	CS	Taf4	TATA-box binding protein associated factor 4	-2.73355	0.0175526	Down	3.2289	-3.82348	-2.4599	0.999022
ENSMUSG00000042389	CS	Tsen2	tRNA splicing endonuclease subunit 2	2.67126	0.0743575	NS	1.13785	-4.30715	1.82418	0.999022		ENSMUSG00000039218	CS	Srrm2	serine/arginine repetitive matrix 2	-0.420851	0.0275934	Down	11.3262	-6.85285	-2.27225	0.999022
ENSMUSG00000025785	CS	Exosc7	exosome component 7	2.66909	0.0327372	NS	1.12458	-4.11611	2.19894	0.999022		ENSMUSG00000039428	CS	Tmem135	transmembrane protein 135	-1.83954	0.0166355	Down	4.88048	-3.45593	-2.4816	0.999022
ENSMUSG00000033285	CS	Wdr3	WD repeat domain 3	-2.66674	0.0824602	NS	2.33286	-4.34681	-1.77371	0.999022		ENSMUSG00000039431	CS	Mtmr7	myotubularin related protein 7	-2.03268	0.0370792	Down	3.97467	-4.00704	-2.1446	0.999022
ENSMUSG00000036186	CS	Dipk1b	divergent protein kinase domain 1B	2.66516	0.0232307	NS	2.19095	-3.94857	2.34468	0.999022		ENSMUSG00000039686	CS	Zer1	zyg-11 related, cell cycle regulator	-0.814206	0.00941428	Down	7.31744	-2.6431	-2.70551	0.999022
ENSMUSG00000026466	CS	Tor1aip1	torsin A interacting protein 1	-2.66252	0.0576362	NS	2.17153	-4.24192	-1.94511	0.999022		ENSMUSG00000039735	CS	Fnbp1l	formin binding protein 1-like	-1.04443	0.0246683	Down	6.19482	-3.41033	-2.31956	0.999022
ENSMUSG00000030022	CS	Adamts9	ADAM metallopeptidase with thrombospondin type 1 motif 9	2.66147	0.084517	NS	0.328995	-4.36957	1.76156	0.999022		ENSMUSG00000039753	CS	Fbxl5	F-box and leucine-rich repeat protein 5	2.26026	0.00122569	Up	4.9525	-2.21289	3.43671	0.68621
ENSMUSG00000034101	CS	Ctnnd1	catenin delta 1	2.66132	0.0972134	NS	2.10896	-4.38306	1.69158	0.999022		ENSMUSG00000039842	CS	Mcph1	microcephaly, primary autosomal recessive 1	2.71685	0.00900751	Up	3.31224	-3.59395	2.72244	0.999022
ENSMUSG00000002031	CS	Ift46	intraflagellar transport 46	2.65695	0.0690958	NS	1.5957	-4.3026	1.8595	0.999022		ENSMUSG00000040410	CS	Fbxl4	F-box and leucine-rich repeat protein 4	-4.72117	0.00206956	Down	0.533675	-3.59972	-3.25718	0.784908
ENSMUSG00000067847	CS	Romo1	reactive oxygen species modulator 1	-2.65539	0.121669	NS	1.00387	-4.43843	-1.5757	0.999022		ENSMUSG00000040659	CS	Efhd2	EF hand domain containing 2	-1.99272	0.00827721	Down	5.29742	-3.10226	-2.75468	0.999022
ENSMUSG00000027170	CS	Eif3m	eukaryotic translation initiation factor 3, subunit M	2.65477	0.0602732	NS	1.76412	-4.26746	1.9242	0.999022		ENSMUSG00000040690	CS	Col16a1	collagen, type XVI, alpha 1	2.25376	0.0283049	Up	4.25811	-3.81349	2.26142	0.999022
ENSMUSG00000052331	CS	Ankrd44	ankyrin repeat domain 44	-2.64928	0.0656314	NS	1.92727	-4.29746	-1.88402	0.999022		ENSMUSG00000040785	CS	Ttc3	tetratricopeptide repeat domain 3	-0.303308	3.3894e-06	Down	10.6308	2.77549	-5.25337	0.0069137
ENSMUSG00000030030	CS	1700003E16Rik	RIKEN cDNA 1700003E16 gene	2.64905	0.0853319	NS	1.06606	-4.36155	1.75681	0.999022		ENSMUSG00000040824	CS	Snrpd2	small nuclear ribonucleoprotein D2	-3.24536	0.00646208	Down	-0.219113	-3.77528	-2.84788	0.999022
ENSMUSG00000039153	CS	Runx2	runt related transcription factor 2	2.63696	0.103918	NS	0.656109	-4.39979	1.65764	0.999022		ENSMUSG00000040907	CS	Atp1a3	ATPase, Na+/K+ transporting, alpha 3 polypeptide	-1.34459	2.16823e-18	Down	12.0958	28.3937	-13.8565	2.44902e-14
ENSMUSG00000049775	CS	Tmsb4x	thymosin, beta 4, X chromosome	2.63309	0.0535995	NS	3.595	-4.16748	1.97877	0.999022		ENSMUSG00000041238	CS	Rbbp8	retinoblastoma binding protein 8, endonuclease	2.63748	0.029378	Up	-0.0646054	-4.08603	2.24554	0.999022
ENSMUSG00000023307	CS	Marchf5	membrane associated ring-CH-type finger 5	2.63116	0.0424764	NS	2.01709	-4.12044	2.08436	0.999022		ENSMUSG00000041426	CS	Hibch	3-hydroxyisobutyryl-Coenzyme A hydrolase	-3.37742	0.0165397	Down	0.980236	-4.02638	-2.48393	0.999022
ENSMUSG00000036478	CS	Btg1	BTG anti-proliferation factor 1	2.6272	0.0732176	NS	-0.132846	-4.34128	1.83165	0.999022		ENSMUSG00000041645	CS	Ddx24	DEAD box helicase 24	-0.513649	0.0367274	Down	8.1811	-3.79707	-2.14879	0.999022
ENSMUSG00000023192	CS	Grm2	glutamate receptor, metabotropic 2	2.62421	0.105684	NS	0.0901499	-4.41354	1.64899	0.999022		ENSMUSG00000041688	CS	Amot	angiomotin	-2.62598	0.0301994	Down	3.30708	-3.98293	-2.23372	0.999022
ENSMUSG00000030879	CS	Mrpl17	mitochondrial ribosomal protein L17	2.62171	0.0626725	NS	1.74837	-4.27928	1.90585	0.999022		ENSMUSG00000041765	CS	Ubac2	ubiquitin associated domain containing 2	-3.14718	0.0145396	Down	1.99291	-3.87577	-2.53558	0.999022
ENSMUSG00000039828	CS	Wdr70	WD repeat domain 70	2.62097	0.0471515	NS	2.39152	-4.17437	2.03736	0.999022		ENSMUSG00000042035	CS	Igsf3	immunoglobulin superfamily, member 3	1.72095	0.0450211	Up	5.18545	-3.86724	2.05825	0.999022
ENSMUSG00000045817	CS	Zfp36l2	zinc finger protein 36, C3H type-like 2	-2.61723	0.0911816	NS	1.96675	-4.37507	-1.72382	0.999022		ENSMUSG00000042073	CS	Abhd14b	abhydrolase domain containing 14b	-2.79579	0.0307372	Down	1.78482	-4.03738	-2.22614	0.999022
ENSMUSG00000097350	CS	4732491K20Rik	RIKEN cDNA 4732491K20 gene	2.61386	0.0870565	NS	-0.14354	-4.37305	1.74689	0.999022		ENSMUSG00000042323	CS	Pbrm1	polybromo 1	-1.82928	0.0192025	Down	5.27208	-3.45809	-2.42332	0.999022
ENSMUSG00000022051	CS	Bnip3l	BCL2/adenovirus E1B interacting protein 3-like	2.61337	0.044849	NS	1.92496	-4.1989	2.05997	0.999022		ENSMUSG00000042460	CS	C1galt1	core 1 synthase, glycoprotein-N-acetylgalactosamine 3-beta-galactosyltransferase, 1	2.95927	0.0474012	Up	0.594559	-4.25533	2.03496	0.999022
ENSMUSG00000005718	CS	Tfap4	transcription factor AP4	2.61258	0.0444182	NS	-0.656213	-4.23129	2.06432	0.999022		ENSMUSG00000042548	CS	Asxl1	ASXL transcriptional regulator 1	-1.56403	0.0349199	Down	5.2	-3.79006	-2.17088	0.999022
ENSMUSG00000022419	CS	Deptor	DEP domain containing MTOR-interacting protein	2.60605	0.0854649	NS	1.48212	-4.34876	1.75604	0.999022		ENSMUSG00000042605	CS	Atxn2	ataxin 2	-0.710232	0.00864807	Down	7.46492	-2.55526	-2.73799	0.999022
ENSMUSG00000039263	CS	Npepl1	aminopeptidase-like 1	2.60247	0.0595518	NS	-0.0710642	-4.2796	1.92984	0.999022		ENSMUSG00000042662	CS	Dusp15	dual specificity phosphatase-like 15	2.65788	0.0171565	Up	2.77773	-3.79787	2.46915	0.999022
ENSMUSG00000033147	CS	Slc22a15	solute carrier family 22 (organic anion/cation transporter), member 15	2.59509	0.0591303	NS	1.73582	-4.27259	1.93317	0.999022		ENSMUSG00000042729	CS	Wdr74	WD repeat domain 74	4.37439	0.00269754	Up	-0.342609	-3.61587	3.16443	0.982863
ENSMUSG00000024194	CS	Cuta	cutA divalent cation tolerance homolog	-2.59269	0.0578581	NS	1.98261	-4.2106	-1.94332	0.999022		ENSMUSG00000043162	CS	Pyurf	Pigy upstream reading frame	-3.05779	0.025096	Down	1.31519	-4.07446	-2.31234	0.999022
ENSMUSG00000058396	CS	Gpr182	G protein-coupled receptor 182	-2.5894	0.0980633	NS	0.248213	-4.39702	-1.68718	0.999022		ENSMUSG00000044345	CS	Marveld1	MARVEL (membrane-associating) domain containing 1	-3.54217	0.0106442	Down	2.12425	-3.91924	-2.65814	0.999022
ENSMUSG00000027752	CS	Exosc8	exosome component 8	-2.58816	0.0833134	NS	0.151717	-4.36841	-1.76864	0.999022		ENSMUSG00000045216	CS	Hs6st1	heparan sulfate 6-O-sulfotransferase 1	-2.55212	0.0151009	Down	3.5191	-3.7546	-2.52047	0.999022
ENSMUSG00000022701	CS	Ccdc191	coiled-coil domain containing 191	2.58762	0.112859	NS	2.28098	-4.40738	1.61505	0.999022		ENSMUSG00000045594	CS	Glb1	galactosidase, beta 1	3.44366	0.0241107	Up	1.37208	-4.06344	2.32914	0.999022
ENSMUSG00000070420	CS	Zscan25	zinc finger and SCAN domain containing 25	2.58737	0.0927723	NS	0.74487	-4.38372	1.71515	0.999022		ENSMUSG00000046093	CS	Hpcal4	hippocalcin-like 4	1.24651	0.0235908	Up	7.09521	-3.31645	2.33826	0.999022
ENSMUSG00000038011	CS	Dnah10	dynein, axonemal, heavy chain 10	2.58605	0.130178	NS	0.64078	-4.45295	1.53981	0.999022		ENSMUSG00000046707	CS	Csnk2a2	casein kinase 2, alpha prime polypeptide	2.19887	0.0495889	Up	3.22958	-4.1498	2.01444	0.999022
ENSMUSG00000024883	CS	Rin1	Ras and Rab interactor 1	2.58167	0.107139	NS	1.73738	-4.40741	1.64196	0.999022		ENSMUSG00000047155	CS	Cyp4x1	cytochrome P450, family 4, subfamily x, polypeptide 1	3.65807	0.0110478	Up	0.783263	-3.95149	2.64368	0.999022
ENSMUSG00000036995	CS	Asap3	ArfGAP with SH3 domain, ankyrin repeat and PH domain 3	-2.57403	0.118553	NS	0.272365	-4.43245	-1.58934	0.999022		ENSMUSG00000048371	CS	Pdp2	pyruvate dehydrogenase phosphatase catalytic subunit 2	-3.17975	0.0383843	Down	1.20494	-4.18071	-2.12936	0.999022
ENSMUSG00000028341	CS	Nr4a3	nuclear receptor subfamily 4, group A, member 3	2.56732	0.0891298	NS	1.64215	-4.36447	1.73518	0.999022		ENSMUSG00000049148	CS	Plcxd3	phosphatidylinositol-specific phospholipase C, X domain containing 3	-3.34827	0.0251704	Down	2.12719	-4.04678	-2.3111	0.999022
ENSMUSG00000103585	CS	Pcdhgb4	protocadherin gamma subfamily B, 4	-2.56177	0.0935058	NS	1.15455	-4.38685	-1.71119	0.999022		ENSMUSG00000049488	CS	Tmem67	transmembrane protein 67	-3.43036	0.0141525	Down	0.557437	-3.99309	-2.54632	0.999022
ENSMUSG00000024937	CS	Ehbp1l1	EH domain binding protein 1-like 1	2.55881	0.0566758	NS	2.01433	-4.24142	1.95293	0.999022		ENSMUSG00000049556	CS	Lingo1	leucine rich repeat and Ig domain containing 1	1.65332	0.0327707	Up	5.61348	-3.71052	2.1985	0.999022
ENSMUSG00000041712	CS	Ubr7	ubiquitin protein ligase E3 component n-recognin 7 (putative)	2.55744	0.0595303	NS	1.66755	-4.24625	1.93001	0.999022		ENSMUSG00000050064	CS	Zfp697	zinc finger protein 697	-3.12748	0.0163881	Down	2.45584	-3.88202	-2.48764	0.999022
ENSMUSG00000036086	CS	Zranb3	zinc finger, RAN-binding domain containing 3	2.55072	0.0757909	NS	0.421942	-4.34341	1.81493	0.999022		ENSMUSG00000050148	CS	Ubqln2	ubiquilin 2	-0.949639	0.0448943	Down	7.61978	-3.81427	-2.05952	0.999022
ENSMUSG00000034165	CS	Ccnd3	cyclin D3	2.54857	0.0833689	NS	0.861601	-4.36407	1.76831	0.999022		ENSMUSG00000050192	CS	Eif5a2	eukaryotic translation initiation factor 5A2	-2.70468	0.0285464	Down	2.87195	-3.94826	-2.2578	0.999022
ENSMUSG00000102440	CS	Pcdhga9	protocadherin gamma subfamily A, 9	2.54812	0.0462194	NS	3.17615	-4.14836	2.0464	0.999022		ENSMUSG00000050272	CS	Dscam	DS cell adhesion molecule	-0.727057	0.00658124	Down	7.69322	-2.35788	-2.84106	0.999022
ENSMUSG00000074166	CS	AW146154	expressed sequence AW146154	2.54155	0.0890957	NS	-0.419234	-4.378	1.73538	0.999022		ENSMUSG00000050552	VP	Lamtor4	late endosomal/lysosomal adaptor, MAPK and MTOR activator 4	-2.89494	0.038287	Down	1.80411e-16	-4.37401	-2.1287	0.999856
ENSMUSG00000058571	CS	Gpc6	glypican 6	2.53869	0.0595374	NS	1.42983	-4.24074	1.92996	0.999022		ENSMUSG00000051166	CS	Eml5	echinoderm microtubule associated protein like 5	-0.909849	0.0345252	Down	6.78222	-3.57338	-2.17584	0.999022
ENSMUSG00000025905	CS	Oprk1	opioid receptor, kappa 1	2.53671	0.0864528	NS	-0.220719	-4.37166	1.75035	0.999022		ENSMUSG00000051355	CS	Commd1	COMM domain containing 1	2.87071	0.0281007	Up	1.00168	-4.01196	2.26451	0.999022
ENSMUSG00000015214	CS	Mtmr1	myotubularin related protein 1	2.53406	0.0833979	NS	1.16756	-4.36053	1.76814	0.999022		ENSMUSG00000051373	CS	Plpp7	phospholipid phosphatase 7 (inactive)	3.63898	0.01111	Up	0.0510968	-3.93124	2.6415	0.999022
ENSMUSG00000039106	CS	Htr5a	5-hydroxytryptamine (serotonin) receptor 5A	-2.53315	0.092259	NS	1.37451	-4.38357	-1.71793	0.999022		ENSMUSG00000051375	CS	Pcdh1	protocadherin 1	0.661073	0.0128832	Up	7.94161	-2.89182	2.58351	0.999022
ENSMUSG00000042138	CS	Msantd2	Myb/SANT-like DNA-binding domain containing 2	-2.53143	0.0886315	NS	0.89452	-4.37713	-1.73798	0.999022		ENSMUSG00000051379	CS	Flrt3	fibronectin leucine rich transmembrane protein 3	-2.20195	0.0195774	Down	4.20076	-3.72412	-2.4154	0.999022
ENSMUSG00000025995	CS	Wdr75	WD repeat domain 75	2.52754	0.110091	NS	0.411154	-4.42442	1.62793	0.999022		ENSMUSG00000051391	CS	Ywhag	tyrosine 3-monooxygenase/tryptophan 5-monooxygenase activation protein, gamma polypeptide	-0.310794	0.0292752	Down	9.05517	-3.9712	-2.24704	0.999022
ENSMUSG00000036430	CS	Tbcc	tubulin-specific chaperone C	-2.52433	0.0720284	NS	0.592353	-4.32882	-1.83954	0.999022		ENSMUSG00000051910	CS	Sox6	SRY (sex determining region Y)-box 6	-1.62291	0.0153387	Down	5.22571	-3.39151	-2.51422	0.999022
ENSMUSG00000018068	CS	Ints2	integrator complex subunit 2	2.52409	0.0860724	NS	1.60619	-4.36317	1.75253	0.999022		ENSMUSG00000052298	CS	Cdc42se2	CDC42 small effector 2	-2.24615	0.00797492	Down	4.81935	-3.22045	-2.76879	0.999022
ENSMUSG00000027810	CS	Eif2a	eukaryotic translation initiation factor 2A	2.52362	0.107885	NS	0.7506	-4.41324	1.63839	0.999022		ENSMUSG00000052299	CS	Ltn1	listerin E3 ubiquitin protein ligase 1	-2.82452	0.000902625	Down	4.74136	-2.01441	-3.53948	0.587886
ENSMUSG00000004902	CS	Slc25a18	solute carrier family 25 (mitochondrial carrier), member 18	-2.51553	0.0399403	NS	3.70236	-4.0046	-2.11178	0.999022		ENSMUSG00000052456	CS	Get3	guided entry of tail-anchored proteins factor 3, ATPase	2.2605	0.0367023	Up	3.38619	-3.99229	2.14909	0.999022
ENSMUSG00000036880	CS	Acaa2	acetyl-CoA acyltransferase 2	-2.51473	0.0923003	NS	0.843713	-4.36452	-1.71771	0.999022		ENSMUSG00000052459	CS	Atp6v1a	ATPase, H+ transporting, lysosomal V1 subunit A	-0.881299	0.0335274	Down	6.45717	-3.55365	-2.1886	0.999022
ENSMUSG00000028974	CS	Dffa	DNA fragmentation factor, alpha subunit	2.50943	0.0601739	NS	2.52861	-4.25604	1.92497	0.999022		ENSMUSG00000053062	CS	Jam2	junction adhesion molecule 2	-2.33544	0.00461999	Down	4.11075	-3.14134	-2.9716	0.999022
ENSMUSG00000102918	CS	Pcdhgc3	protocadherin gamma subfamily C, 3	2.50457	0.0422754	NS	3.96616	-4.05844	2.08648	0.999022		ENSMUSG00000053453	CS	Thoc7	THO complex 7	2.26185	0.0196044	Up	2.25359	-3.8562	2.41484	0.999022
ENSMUSG00000026674	CS	Ddr2	discoidin domain receptor family, member 2	2.50388	0.115519	NS	0.63049	-4.42756	1.60292	0.999022		ENSMUSG00000053929	CS	Zftraf1	zinc finger TRAF type containing 1	3.34022	0.0152894	Up	1.8073	-3.88836	2.51551	0.999022
ENSMUSG00000036181	CS	H1f2	H1.2 linker histone, cluster member	2.50162	0.0595493	NS	1.01044	-4.19987	1.92986	0.999022		ENSMUSG00000054766	CS	Set	SET nuclear oncogene	-2.50201	0.0142395	Down	2.99258	-3.74814	-2.54388	0.999022
ENSMUSG00000101994	CS	Gm18875	secreted acidic cysteine rich glycoprotein pseudogene	-2.50027	0.0748446	NS	0.693618	-4.32712	-1.82102	0.999022		ENSMUSG00000054939	CS	Zfp174	zinc finger protein 174	3.67649	0.0125463	Up	-0.00917691	-3.95785	2.59394	0.999022
ENSMUSG00000112743	CS	Nt5dc3	5'-nucleotidase domain containing 3	-2.49648	0.117525	NS	0.298364	-4.42379	-1.59391	0.999022		ENSMUSG00000055762	CS	Eef1d	eukaryotic translation elongation factor 1 delta	-1.74902	0.0182467	Down	5.1251	-3.46127	-2.44415	0.999022
ENSMUSG00000024480	CS	Ap3s1	adaptor-related protein complex 3, sigma 1 subunit	-2.49625	0.088014	NS	0.566665	-4.37976	-1.74146	0.999022		ENSMUSG00000056228	CS	Cars2	cysteinyl-tRNA synthetase 2, mitochondrial	3.06267	0.0235508	Up	1.64629	-4.01659	2.33897	0.999022
ENSMUSG00000035278	CS	Plekhj1	pleckstrin homology domain containing, family J member 1	2.496	0.0562699	NS	1.2706	-4.25056	1.95627	0.999022		ENSMUSG00000056296	CS	Synpr	synaptoporin	-2.72132	0.0484076	Down	1.14479	-4.22361	-2.02542	0.999022
ENSMUSG00000039960	CS	Rhou	ras homolog family member U	2.4937	0.0947	NS	1.62102	-4.37089	1.70481	0.999022		ENSMUSG00000056342	CS	Usp34	ubiquitin specific peptidase 34	-0.975964	0.0115878	Down	7.46166	-2.78146	-2.62508	0.999022
ENSMUSG00000019359	CS	Gdpd2	glycerophosphodiester phosphodiesterase domain containing 2	2.4918	0.0910369	NS	0.562426	-4.36808	1.72461	0.999022		ENSMUSG00000057113	CS	Npm1	nucleophosmin 1	-2.59895	0.0271575	Down	2.42471	-4.02613	-2.27901	0.999022
ENSMUSG00000040123	CS	Zmym5	zinc finger, MYM-type 5	2.48731	0.0963246	NS	1.78088	-4.38584	1.69623	0.999022		ENSMUSG00000057531	CS	Dtnbp1	dystrobrevin binding protein 1	-2.26248	0.0448506	Down	3.14448	-4.07231	-2.05996	0.999022
ENSMUSG00000022893	CS	Adamts1	ADAM metallopeptidase with thrombospondin type 1 motif 1	-2.48662	0.119169	NS	1.22425	-4.42224	-1.58662	0.999022		ENSMUSG00000057614	CS	Gnai1	G protein subunit alpha i1	-1.02153	0.0482809	Down	5.90028	-3.832	-2.02661	0.999022
ENSMUSG00000036775	CS	Decr2	2-4-dienoyl-Coenzyme A reductase 2, peroxisomal	2.48649	0.102599	NS	0.653516	-4.40805	1.66417	0.999022		ENSMUSG00000057738	CS	Sptan1	spectrin alpha, non-erythrocytic 1	-0.166584	0.00485407	Down	11.0171	-4.7497	-2.95356	0.999022
ENSMUSG00000116564	CS	Riok2	RIO kinase 2	2.48398	0.0913257	NS	2.20582	-4.36713	1.72303	0.999022		ENSMUSG00000058006	CS	Mdn1	midasin AAA ATPase 1	-0.475469	0.016825	Down	8.3474	-3.18538	-2.47703	0.999022
ENSMUSG00000020955	CS	Ap4s1	adaptor-related protein complex AP-4, sigma 1	2.48253	0.0817071	NS	0.310989	-4.35064	1.77822	0.999022		ENSMUSG00000058503	CS	Fam133b	family with sequence similarity 133, member B	1.9403	0.0305981	Up	4.24563	-3.87371	2.22809	0.999022
ENSMUSG00000002910	CS	Arrdc2	arrestin domain containing 2	-2.4811	0.0988243	NS	0.885738	-4.3907	-1.68326	0.999022		ENSMUSG00000058881	CS	Zfp516	zinc finger protein 516	-1.55307	0.024507	Down	5.03626	-3.59437	-2.32231	0.999022
ENSMUSG00000044317	CS	Gpr4	G protein-coupled receptor 4	2.4788	0.105301	NS	0.428461	-4.40529	1.65086	0.999022		ENSMUSG00000059288	CS	Cdyl	chromodomain protein, Y chromosome-like	3.0311	0.0188898	Up	3.02634	-3.86384	2.43003	0.999022
ENSMUSG00000016552	CS	Foxred2	FAD-dependent oxidoreductase domain containing 2	2.47721	0.103457	NS	1.53929	-4.39147	1.65991	0.999022		ENSMUSG00000059714	CS	Flot1	flotillin 1	-2.23233	0.0426249	Down	4.28762	-3.96484	-2.0828	0.999022
ENSMUSG00000029122	CS	Evc	EvC ciliary complex subunit 1	2.47465	0.0783356	NS	2.41683	-4.33323	1.79885	0.999022		ENSMUSG00000059772	CS	Slx1b	SLX1 structure-specific endonuclease subunit homolog B (S. cerevisiae)	2.91537	0.0203504	Up	1.82033	-3.95898	2.3995	0.999022
ENSMUSG00000029463	CS	Fam216a	family with sequence similarity 216, member A	-2.47218	0.074136	NS	3.00398	-4.1914	-1.82562	0.999022		ENSMUSG00000061393	CS	Acvr2b	activin receptor IIB	-2.66792	0.0465609	Down	2.15026	-4.22145	-2.04307	0.999022
ENSMUSG00000034663	CS	Bmp2k	BMP2 inducible kinase	2.46846	0.097453	NS	1.68492	-4.38052	1.69034	0.999022		ENSMUSG00000061414	CS	Cracr2a	calcium release activated channel regulator 2A	-2.98729	0.0458612	Down	0.939117	-4.21726	-2.04991	0.999022
ENSMUSG00000037787	CS	Coa8	cytochrome c oxidase assembly factor 8	-2.46827	0.129061	NS	1.09576	-4.4502	-1.54441	0.999022		ENSMUSG00000061436	CS	Hipk2	homeodomain interacting protein kinase 2	-0.64979	0.00615701	Down	8.28178	-2.35599	-2.86589	0.999022
ENSMUSG00000034412	CS	Tbc1d10a	TBC1 domain family, member 10a	-2.46717	0.117592	NS	0.837931	-4.42499	-1.59361	0.999022		ENSMUSG00000061601	CS	Pclo	piccolo (presynaptic cytomatrix protein)	-0.372161	9.51625e-06	Down	10.7645	1.86468	-4.95164	0.0134358
ENSMUSG00000030286	CS	Emc3	ER membrane protein complex subunit 3	2.46572	0.103936	NS	1.90234	-4.37754	1.65755	0.999022		ENSMUSG00000061759	VP	Armt1	acidic residue methyltransferase 1	3.22164	0.0323325	Up	-4.03717e-17	-4.36672	2.20238	0.999856
ENSMUSG00000037492	CS	Zmat4	zinc finger, matrin type 4	-2.46401	0.0366851	NS	3.10865	-4.05431	-2.1493	0.999022		ENSMUSG00000062169	CS	Cnih4	cornichon family AMPA receptor auxiliary protein 4	3.10761	0.0205702	Up	1.93281	-4.00752	2.39508	0.999022
ENSMUSG00000103332	CS	Pcdhga2	protocadherin gamma subfamily A, 2	2.45645	0.129615	NS	1.29854	-4.44925	1.54213	0.999022		ENSMUSG00000062627	VP	Mysm1	myb-like, SWIRM and MPN domains 1	-1.25178	0.0375516	Down	8.67993e-16	-3.95076	-2.13723	0.999856
ENSMUSG00000038722	CS	Bud31	BUD31 homolog	2.45588	0.0745375	NS	0.433523	-4.31689	1.82301	0.999022		ENSMUSG00000063334	CS	Krr1	KRR1, small subunit (SSU) processome component, homolog (yeast)	3.17041	0.0191557	Up	1.53888	-3.97195	2.42431	0.999022
ENSMUSG00000035772	CS	Mrps2	mitochondrial ribosomal protein S2	-2.45386	0.0905785	NS	2.33155	-4.35143	-1.72714	0.999022		ENSMUSG00000063804	CS	Lin28b	lin-28 homolog B	2.32729	0.0429341	Up	3.03222	-4.11671	2.07956	0.999022
ENSMUSG00000048583	CS	Igf2	insulin-like growth factor 2	2.45341	0.0657427	NS	3.31095	-4.24683	1.88321	0.999022		ENSMUSG00000063882	CS	Uqcrh	ubiquinol-cytochrome c reductase hinge protein	-1.88622	0.0264488	Down	3.98237	-3.87755	-2.29021	0.999022
ENSMUSG00000025899	CS	Alkbh8	alkB homolog 8, tRNA methyltransferase	-2.45324	0.0606002	NS	2.95773	-4.23314	-1.92166	0.999022		ENSMUSG00000066036	CS	Ubr4	ubiquitin protein ligase E3 component n-recognin 4	-0.433717	0.00177229	Down	9.96024	-2.27481	-3.31082	0.784908
ENSMUSG00000040652	CS	Oaz2	ornithine decarboxylase antizyme 2	-2.44838	0.06204	NS	2.00386	-4.25211	-1.91063	0.999022		ENSMUSG00000066406	CS	Akap13	A kinase anchor protein 13	1.06003	0.0189639	Up	6.61951	-3.19629	2.42843	0.999022
ENSMUSG00000020280	CS	Pus10	pseudouridylate synthase 10	2.44555	0.0863285	NS	1.30341	-4.35834	1.75106	0.999022		ENSMUSG00000066877	CS	Nck2	non-catalytic region of tyrosine kinase adaptor protein 2	3.36079	0.0135895	Up	1.16718	-3.91648	2.56242	0.999022
ENSMUSG00000026880	CS	Stom	stomatin	-2.44156	0.108102	NS	0.4084	-4.41923	-1.63735	0.999022		ENSMUSG00000067787	CS	Blcap	bladder cancer associated protein	1.60573	0.0168013	Up	4.76152	-3.5619	2.4776	0.999022
ENSMUSG00000051154	CS	Commd3	COMM domain containing 3	2.44064	0.118216	NS	1.78518	-4.41966	1.59084	0.999022		ENSMUSG00000068205	VP	Macrod2	mono-ADP ribosylhydrolase 2	-1.34136	0.0248706	Down	1.7158e-15	-3.84632	-2.31392	0.999856
ENSMUSG00000024248	CS	Cox7a2l	cytochrome c oxidase subunit 7A2 like	2.43525	0.0437904	NS	1.10371	-4.132	2.07071	0.999022		ENSMUSG00000068922	CS	Msto1	misato 1, mitochondrial distribution and morphology regulator	-2.19101	0.0349947	Down	3.6295	-4.01761	-2.16995	0.999022
ENSMUSG00000022471	CS	Xrcc6	X-ray repair complementing defective repair in Chinese hamster cells 6	2.43497	0.13077	NS	1.22424	-4.44801	1.53739	0.999022		ENSMUSG00000069089	CS	Cdk7	cyclin dependent kinase 7	-3.45775	0.0193351	Down	1.41818	-4.03567	-2.4205	0.999022
ENSMUSG00000046387	CS	Pcdhb17	protocadherin beta 17	-2.43393	0.0521433	NS	2.80069	-4.20701	-1.99144	0.999022		ENSMUSG00000070699	VP	Sars2	seryl-aminoacyl-tRNA synthetase 2	2.61418	0.0355928	Up	-1.82934e-16	-4.37408	2.16069	0.999856
ENSMUSG00000109408	CS	A930037H05Rik	RIKEN cDNA A930037H05 gene	-2.43197	0.133382	NS	0.214811	-4.45609	-1.52678	0.999022		ENSMUSG00000070880	VP	Gad1	glutamate decarboxylase 1	-0.48493	0.0206955	Down	7.87249e-16	-3.30308	-2.39016	0.999856
ENSMUSG00000024339	CS	Tap2	transporter 2, ATP-binding cassette, sub-family B (MDR/TAP)	-2.42944	0.0550628	NS	0.79954	-4.18652	-1.96632	0.999022		ENSMUSG00000071324	CS	Armc2	armadillo repeat containing 2	5.08146	0.000441614	Up	0.52492	-3.25398	3.7744	0.332535
ENSMUSG00000028821	CS	Syf2	SYF2 homolog, RNA splicing factor (S. cerevisiae)	-2.42663	0.0841887	NS	3.02658	-4.30093	-1.76348	0.999022		ENSMUSG00000071604	VP	Entrep1	endosomal transmembrane epsin interactor 1	-3.05882	0.03894	Down	-1.04083e-16	-4.39056	-2.12124	0.999856
ENSMUSG00000063787	CS	Chchd1	coiled-coil-helix-coiled-coil-helix domain containing 1	2.42189	0.0952256	NS	0.714341	-4.38139	1.70202	0.999022		ENSMUSG00000074582	CS	Arfgef2	ADP ribosylation factor guanine nucleotide exchange factor 2	0.862092	0.00832798	Up	7.13301	-2.56868	2.75235	0.999022
ENSMUSG00000046229	CS	Scand1	SCAN domain-containing 1	2.42168	0.127836	NS	0.868981	-4.43585	1.5495	0.999022		ENSMUSG00000074622	CS	Mafb	MAF bZIP transcription factor B	3.22905	0.028221	Up	0.455406	-4.13324	2.26269	0.999022
ENSMUSG00000113585	CS	Gm19605	predicted gene, 19605	2.42073	0.0687045	NS	-0.337642	-4.32636	1.86222	0.999022		ENSMUSG00000075576	CS	Gm12359	predicted gene 12359	2.99522	0.0401593	Up	1.4507	-4.13524	2.10935	0.999022
ENSMUSG00000035275	CS	Raver2	ribonucleoprotein, PTB-binding 2	2.41718	0.0779575	NS	1.27697	-4.32161	1.80121	0.999022		ENSMUSG00000078765	CS	U2af1l4	U2 small nuclear RNA auxiliary factor 1-like 4	3.28198	0.0199375	Up	1.7417	-4.00352	2.40792	0.999022
ENSMUSG00000042042	CS	Csgalnact2	chondroitin sulfate N-acetylgalactosaminyltransferase 2	-2.41583	0.0708661	NS	3.51968	-4.25223	-1.84737	0.999022		ENSMUSG00000078908	CS	Mon1b	MON1 homolog B, secretory traffciking associated	-2.55855	0.036647	Down	2.27546	-4.09078	-2.14975	0.999022
ENSMUSG00000039987	CS	Phtf2	putative homeodomain transcription factor 2	-2.41469	0.0703961	NS	2.22392	-4.26894	-1.85056	0.999022		ENSMUSG00000079036	CS	Alkbh1	alkB homolog 1, histone H2A dioxygenase	2.55639	0.0276255	Up	2.18314	-4.05829	2.27176	0.999022
ENSMUSG00000024742	CS	Fen1	flap structure specific endonuclease 1	-2.41224	0.108783	NS	-0.275527	-4.41894	-1.63411	0.999022		ENSMUSG00000079355	CS	Ackr4	atypical chemokine receptor 4	3.19963	0.025478	Up	-0.415365	-4.12854	2.30599	0.999022
ENSMUSG00000063972	CS	Nr6a1	nuclear receptor subfamily 6, group A, member 1	2.4115	0.0989731	NS	1.20311	-4.37914	1.68249	0.999022		ENSMUSG00000079478	CS	Znrd2	zinc ribbon domain containing 2	-3.0338	0.0385338	Down	-0.198967	-4.19838	-2.12765	0.999022
ENSMUSG00000032041	CS	Tirap	toll-interleukin 1 receptor (TIR) domain-containing adaptor protein	2.41087	0.0819564	NS	-0.300489	-4.36123	1.77672	0.999022		ENSMUSG00000085440	CS	Sorbs2os	sorbin and SH3 domain containing 2, opposite strand	2.82775	0.0453073	Up	0.307815	-4.22654	2.05539	0.999022
ENSMUSG00000037151	CS	Lrrc20	leucine rich repeat containing 20	-2.40635	0.124504	NS	0.481749	-4.44123	-1.56352	0.999022		ENSMUSG00000086496	VP	Gm14204	predicted gene 14204	-2.70431	0.041697	Down	-7.26691e-16	-4.36177	-2.09093	0.999856
ENSMUSG00000072915	CS	Gm12258	predicted gene 12258	2.40577	0.0320343	NS	2.67802	-4.04604	2.20833	0.999022		ENSMUSG00000087038	VP	2900079G21Rik	RIKEN cDNA 2900079G21 gene	-3.34503	0.042467	Down	6.68657e-17	-4.3964	-2.08277	0.999856
ENSMUSG00000027875	CS	Hmgcs2	3-hydroxy-3-methylglutaryl-Coenzyme A synthase 2	-2.40527	0.132754	NS	0.0736637	-4.45317	-1.52932	0.999022		ENSMUSG00000090077	CS	Lime1	Lck interacting transmembrane adaptor 1	-3.35891	0.0433529	Down	1.73785	-4.21546	-2.07522	0.999022
ENSMUSG00000024525	CS	Impa2	inositol monophosphatase 2	2.40449	0.147276	NS	0.797471	-4.47497	1.47303	0.999022		ENSMUSG00000094002	CS	Silc1	sciatic injury induced lincRNA upregulator of SOX11	-2.38204	0.0255075	Down	3.67741	-3.85597	-2.3055	0.999022
ENSMUSG00000029669	CS	Tspan12	tetraspanin 12	2.40412	0.0663788	NS	-0.212338	-4.31788	1.87864	0.999022		ENSMUSG00000095139	CS	Pou3f2	POU domain, class 3, transcription factor 2	-3.67578	0.00382292	Down	1.77887	-3.5189	-3.04021	0.999022
ENSMUSG00000037625	CS	Cldn11	claudin 11	2.4	0.132345	NS	1.45098	-4.44715	1.53098	0.999022		ENSMUSG00000096458	CS	Moap1	modulator of apoptosis 1	-2.70444	0.0298404	Down	0.702268	-4.06252	-2.23885	0.999022
ENSMUSG00000019817	CS	Plagl1	pleiomorphic adenoma gene-like 1	2.39404	0.0549375	NS	2.27016	-4.23751	1.96738	0.999022		ENSMUSG00000097023	VP	Mir9-3hg	Mir9-3 host gene	-2.79529	0.0236701	Down	9.13411e-16	-4.1701	-2.33459	0.999856
ENSMUSG00000044005	CS	Gls2	glutaminase 2 (liver, mitochondrial)	2.38716	0.0746622	NS	2.30234	-4.274	1.8222	0.999022		ENSMUSG00000097039	CS	Pvt1	Pvt1 oncogene	-2.89684	0.0449057	Down	2.41377	-4.1789	-2.05941	0.999022
ENSMUSG00000037957	CS	Wdr20	WD repeat domain 20	2.38576	0.0513674	NS	2.80847	-4.16149	1.99832	0.999022		ENSMUSG00000097156	VP	Gm3764	predicted gene 3764	-0.719392	0.0235429	Down	-1.41301e-16	-3.41425	-2.33683	0.999856
ENSMUSG00000025722	CS	Wdr73	WD repeat domain 73	2.38477	0.156146	NS	0.228378	-4.48659	1.44077	0.999022		ENSMUSG00000097431	CS	Gm26782	predicted gene, 26782	4.36468	0.00293128	Up	1.262	-3.63652	3.13506	0.999022
ENSMUSG00000026514	CS	Cnih3	cornichon family AMPA receptor auxiliary protein 3	2.38044	0.13826	NS	0.720799	-4.46419	1.50743	0.999022		ENSMUSG00000097583	CS	6430590A07Rik	RIKEN cDNA 6430590A07 gene	-3.26907	0.0383315	Down	0.740578	-4.21344	-2.12997	0.999022
ENSMUSG00000026411	CS	Tmem9	transmembrane protein 9	-2.36992	0.161522	NS	1.16192	-4.49093	-1.42191	0.999022		ENSMUSG00000097789	CS	Ctxnd1	cortexin domain containing 1	3.11089	0.00655797	Up	1.5906	-3.53212	2.84238	0.999022
ENSMUSG00000028975	CS	Pex14	peroxisomal biogenesis factor 14	2.36837	0.0572941	NS	3.47618	-4.15041	1.94788	0.999022		ENSMUSG00000102206	CS	Pcdha11	protocadherin alpha 11	-4.38573	0.00504048	Down	1.37734	-3.75063	-2.93976	0.999022
ENSMUSG00000028603	CS	Scp2	sterol carrier protein 2, liver	-2.36698	0.0777391	NS	2.71688	-4.2713	-1.80258	0.999022		ENSMUSG00000118790	VP	Gm25939	predicted gene, 25939	-2.49246	0.0411327	Down	-6.09361e-16	-4.3882	-2.09699	0.999856
ENSMUSG00000066705	CS	Fxyd6	FXYD domain-containing ion transport regulator 6	-2.36668	0.099814	NS	2.2587	-4.38064	-1.67819	0.999022
ENSMUSG00000060904	CS	Arl1	ADP-ribosylation factor-like 1	-2.36615	0.150474	NS	1.47517	-4.47685	-1.46123	0.999022
ENSMUSG00000068394	CS	Cep152	centrosomal protein 152	2.36534	0.0727016	NS	1.91428	-4.28811	1.83506	0.999022
ENSMUSG00000020677	CS	Ddx52	DExD box helicase 52	2.3628	0.120333	NS	0.886974	-4.43227	1.58151	0.999022
ENSMUSG00000086219	CS	Srrm4os	serine/arginine repetitive matrix 4, opposite strand	-2.36045	0.0846166	NS	2.51414	-4.34517	-1.76098	0.999022
ENSMUSG00000071266	CS	Zfp946	zinc finger protein 946	-2.36035	0.105184	NS	-0.306052	-4.40758	-1.65143	0.999022
ENSMUSG00000025578	CS	Cbx8	chromobox 8	2.35775	0.0878937	NS	-0.51259	-4.37262	1.74214	0.999022
ENSMUSG00000034684	CS	Sema3f	sema domain, immunoglobulin domain (Ig), short basic domain, secreted, (semaphorin) 3F	-2.35765	0.12657	NS	0.0446728	-4.44417	-1.55479	0.999022
ENSMUSG00000071660	CS	Ttc9c	tetratricopeptide repeat domain 9C	-2.35714	0.112358	NS	0.180079	-4.42475	-1.61736	0.999022
ENSMUSG00000000120	CS	Ngfr	nerve growth factor receptor (TNFR superfamily, member 16)	-2.35694	0.138846	NS	3.32362	-4.43431	-1.50514	0.999022
ENSMUSG00000048617	CS	Rtbdn	retbindin	-2.35499	0.139226	NS	-0.0192342	-4.46616	-1.50366	0.999022
ENSMUSG00000062352	CS	Itgb1bp1	integrin beta 1 binding protein 1	2.35464	0.0768215	NS	1.22151	-4.30067	1.80836	0.999022
ENSMUSG00000026843	CS	Fubp3	far upstream element (FUSE) binding protein 3	2.35358	0.0946612	NS	2.73999	-4.33374	1.70501	0.999022
ENSMUSG00000072258	CS	Taf1a	TATA-box binding protein associated factor, RNA polymerase I, A	2.35354	0.0728731	NS	2.04241	-4.31589	1.83392	0.999022
ENSMUSG00000036913	CS	Trim67	tripartite motif-containing 67	2.35309	0.0426572	NS	1.78441	-4.1203	2.08246	0.999022
ENSMUSG00000026500	CS	Cox20	cytochrome c oxidase assembly protein 20	2.35258	0.124411	NS	-0.114389	-4.44322	1.56392	0.999022
ENSMUSG00000027324	CS	Rpusd2	RNA pseudouridylate synthase domain containing 2	2.35207	0.119572	NS	0.602133	-4.42859	1.58485	0.999022
ENSMUSG00000020133	CS	2310011J03Rik	RIKEN cDNA 2310011J03 gene	-2.35006	0.126716	NS	-0.461508	-4.44694	-1.55418	0.999022
ENSMUSG00000026670	CS	Uap1	UDP-N-acetylglucosamine pyrophosphorylase 1	-2.33978	0.0661064	NS	1.95603	-4.27552	-1.88059	0.999022
ENSMUSG00000026511	CS	Srp9	signal recognition particle 9	2.33766	0.0362232	NS	1.733	-4.09132	2.15485	0.999022
ENSMUSG00000026839	CS	Upp2	uridine phosphorylase 2	-2.33703	0.0288772	NS	4.09016	-3.83472	-2.25289	0.999022
ENSMUSG00000020430	CS	Pes1	pescadillo ribosomal biogenesis factor 1	-2.33645	0.123056	NS	1.71945	-4.43653	-1.56971	0.999022
ENSMUSG00000078786	CS	Actmap	actin maturation protease	2.33632	0.119657	NS	1.18012	-4.43097	1.58447	0.999022
ENSMUSG00000040795	CS	Iqcc	IQ motif containing C	-2.33591	0.129528	NS	1.38911	-4.43917	-1.54249	0.999022
ENSMUSG00000042010	CS	Acacb	acetyl-Coenzyme A carboxylase beta	-2.33338	0.129396	NS	0.872695	-4.44317	-1.54303	0.999022
ENSMUSG00000074643	CS	Cpne1	copine I	-2.33276	0.122329	NS	2.22237	-4.41495	-1.57284	0.999022
ENSMUSG00000001864	CS	Aif1l	allograft inflammatory factor 1-like	2.32558	0.0800409	NS	0.210765	-4.33153	1.78832	0.999022
ENSMUSG00000044037	CS	Als2cl	ALS2 C-terminal like	-2.32536	0.116535	NS	1.11972	-4.42749	-1.59834	0.999022
ENSMUSG00000040482	CS	Dxo	decapping exoribonuclease	2.32519	0.142086	NS	1.26118	-4.46269	1.49262	0.999022
ENSMUSG00000058056	CS	Palld	palladin, cytoskeletal associated protein	2.32399	0.0705567	NS	0.450659	-4.31559	1.84947	0.999022
ENSMUSG00000031209	CS	Heph	hephaestin	-2.32134	0.126624	NS	-0.378426	-4.44361	-1.55456	0.999022
ENSMUSG00000033751	CS	Gadd45gip1	growth arrest and DNA-damage-inducible, gamma interacting protein 1	-2.32085	0.16056	NS	0.775041	-4.4887	-1.42525	0.999022
ENSMUSG00000037108	CS	Zcwpw1	zinc finger, CW type with PWWP domain 1	2.31823	0.0895623	NS	0.67194	-4.35704	1.73277	0.999022
ENSMUSG00000000078	CS	Klf6	Kruppel-like transcription factor 6	2.31728	0.0799514	NS	1.93493	-4.29865	1.78887	0.999022
ENSMUSG00000021245	CS	Mlh3	mutL homolog 3	2.31552	0.0790617	NS	2.55385	-4.31851	1.79435	0.999022
ENSMUSG00000096225	CS	Lhx8	LIM homeobox protein 8	-2.31386	0.140323	NS	1.17931	-4.44386	-1.4994	0.999022
ENSMUSG00000055202	CS	Zfp811	zinc finger protein 811	-2.311	0.0911608	NS	-0.45234	-4.37983	-1.72393	0.999022
ENSMUSG00000027358	CS	Bmp2	bone morphogenetic protein 2	2.30952	0.0500754	NS	0.15997	-4.20487	2.00998	0.999022
ENSMUSG00000032125	CS	Robo4	roundabout guidance receptor 4	2.30912	0.145004	NS	-0.0113878	-4.46886	1.48154	0.999022
ENSMUSG00000037370	CS	Enpp1	ectonucleotide pyrophosphatase/phosphodiesterase 1	-2.30872	0.105266	NS	-0.241223	-4.40983	-1.65103	0.999022
ENSMUSG00000035960	CS	Apex1	apurinic/apyrimidinic endonuclease 1	2.30713	0.101543	NS	-0.163831	-4.39358	1.66945	0.999022
ENSMUSG00000085882	CS	2610507I01Rik	RIKEN cDNA 2610507I01 gene	-2.30704	0.14356	NS	0.111625	-4.47168	-1.487	0.999022
ENSMUSG00000005846	CS	Rsl1d1	ribosomal L1 domain containing 1	2.30661	0.0867228	NS	2.48054	-4.33153	1.7488	0.999022
ENSMUSG00000020840	CS	Blmh	bleomycin hydrolase	2.3043	0.142043	NS	2.35777	-4.46077	1.49278	0.999022
ENSMUSG00000042787	CS	Exog	exo/endonuclease G	2.3025	0.12337	NS	1.28183	-4.4285	1.56837	0.999022
ENSMUSG00000022744	CS	Cldnd1	claudin domain containing 1	-2.30246	0.0659747	NS	2.82215	-4.23743	-1.88154	0.999022
ENSMUSG00000018507	CS	Trpv2	transient receptor potential cation channel, subfamily V, member 2	2.30206	0.13076	NS	1.05523	-4.45233	1.53743	0.999022
ENSMUSG00000017858	CS	Ift52	intraflagellar transport 52	2.30091	0.145428	NS	1.33412	-4.4707	1.47994	0.999022
ENSMUSG00000002428	CS	Hltf	helicase-like transcription factor	-2.2998	0.130263	NS	2.48132	-4.43327	-1.53946	0.999022
ENSMUSG00000018425	CS	Dhx40	DEAH-box helicase 40	2.29788	0.138683	NS	1.72318	-4.46155	1.50577	0.999022
ENSMUSG00000036376	CS	Abt1	activator of basal transcription 1	-2.29692	0.0988229	NS	0.864091	-4.39776	-1.68326	0.999022
ENSMUSG00000041797	CS	Abca9	ATP-binding cassette, sub-family A member 9	2.2933	0.0942376	NS	0.619682	-4.37114	1.70727	0.999022
ENSMUSG00000026283	CS	Ing5	inhibitor of growth family, member 5	-2.29218	0.130449	NS	1.52821	-4.44679	-1.5387	0.999022
ENSMUSG00000029402	CS	Snrnp35	small nuclear ribonucleoprotein 35 (U11/U12)	2.29217	0.120388	NS	0.0471064	-4.43645	1.58127	0.999022
ENSMUSG00000027222	CS	Pex16	peroxisomal biogenesis factor 16	2.29164	0.104678	NS	0.581462	-4.39902	1.6539	0.999022
ENSMUSG00000005973	CS	Rcn1	reticulocalbin 1	-2.28861	0.148222	NS	1.83862	-4.46389	-1.46951	0.999022
ENSMUSG00000009647	CS	Mcu	mitochondrial calcium uniporter	-2.28703	0.0954366	NS	2.4645	-4.36221	-1.7009	0.999022
ENSMUSG00000043059	CS	Zfp513	zinc finger protein 513	2.28665	0.0817148	NS	2.81405	-4.29651	1.77817	0.999022
ENSMUSG00000094936	CS	Rbm4	RNA binding motif protein 4	-2.28436	0.100243	NS	0.761687	-4.39863	-1.67601	0.999022
ENSMUSG00000070570	CS	Slc17a7	solute carrier family 17 (sodium-dependent inorganic phosphate cotransporter), member 7	2.28341	0.17302	NS	1.69946	-4.49682	1.38316	0.999022
ENSMUSG00000078588	CS	Ccdc24	coiled-coil domain containing 24	-2.28159	0.136835	NS	0.642358	-4.45834	-1.51302	0.999022
ENSMUSG00000002329	CS	Mdp1	magnesium-dependent phosphatase 1	2.28149	0.151533	NS	0.467383	-4.47645	1.45736	0.999022
ENSMUSG00000020272	CS	Stk10	serine/threonine kinase 10	2.28083	0.109742	NS	2.61552	-4.38462	1.62958	0.999022
ENSMUSG00000020211	CS	Sf3a2	splicing factor 3a, subunit 2	2.28059	0.13048	NS	1.8651	-4.44329	1.53857	0.999022
ENSMUSG00000002908	CS	Kcnn1	potassium intermediate/small conductance calcium-activated channel, subfamily N, member 1	-2.27982	0.0708118	NS	0.374854	-4.30116	-1.84774	0.999022
ENSMUSG00000043822	CS	Adamtsl5	ADAMTS-like 5	2.27981	0.125829	NS	0.756538	-4.4381	1.55791	0.999022
ENSMUSG00000049957	CS	Ccdc137	coiled-coil domain containing 137	-2.27981	0.138552	NS	2.35159	-4.44772	-1.50628	0.999022
ENSMUSG00000102748	CS	Pcdhgb2	protocadherin gamma subfamily B, 2	-2.27592	0.11486	NS	1.64125	-4.41893	-1.6059	0.999022
ENSMUSG00000031805	CS	Jak3	Janus kinase 3	2.27537	0.078843	NS	-0.305281	-4.33357	1.7957	0.999022
ENSMUSG00000002274	CS	Metrn	meteorin, glial cell differentiation regulator	2.2743	0.105912	NS	1.39775	-4.38696	1.64789	0.999022
ENSMUSG00000035045	CS	Zc3h12b	zinc finger CCCH-type containing 12B	2.27411	0.0946747	NS	3.12	-4.34013	1.70494	0.999022
ENSMUSG00000028128	CS	F3	coagulation factor III	-2.27402	0.0986164	NS	2.56084	-4.35274	-1.68432	0.999022
ENSMUSG00000058586	CS	Serhl	serine hydrolase-like	2.27363	0.129624	NS	0.640967	-4.44708	1.54209	0.999022
ENSMUSG00000028004	CS	Npy2r	neuropeptide Y receptor Y2	-2.27354	0.12209	NS	1.29571	-4.42642	-1.57387	0.999022
ENSMUSG00000038060	CS	Dlec1	deleted in lung and esophageal cancer 1	2.27274	0.131686	NS	0.432626	-4.44727	1.53365	0.999022
ENSMUSG00000031465	CS	Angpt2	angiopoietin 2	2.27233	0.111521	NS	-0.569333	-4.42032	1.62125	0.999022
ENSMUSG00000030500	CS	Slc17a6	solute carrier family 17 (sodium-dependent inorganic phosphate cotransporter), member 6	2.26911	0.148392	NS	1.70597	-4.46573	1.46888	0.999022
ENSMUSG00000042348	CS	Arl15	ADP-ribosylation factor-like 15	2.26756	0.106795	NS	1.32755	-4.38793	1.64362	0.999022
ENSMUSG00000102428	CS	Pcdhga12	protocadherin gamma subfamily A, 12	-2.26526	0.093694	NS	2.90443	-4.34936	-1.71018	0.999022
ENSMUSG00000028454	CS	Pigo	phosphatidylinositol glycan anchor biosynthesis, class O	2.26511	0.0866431	NS	2.8692	-4.32992	1.74926	0.999022
ENSMUSG00000053007	CS	Creb5	cAMP responsive element binding protein 5	-2.26454	0.115545	NS	2.03313	-4.41069	-1.6028	0.999022
ENSMUSG00000038007	CS	Acer2	alkaline ceramidase 2	2.26376	0.0788541	NS	-0.000947494	-4.32317	1.79563	0.999022
ENSMUSG00000028300	CS	C9orf72	C9orf72, member of C9orf72-SMCR8 complex	2.26166	0.0860709	NS	1.20549	-4.35957	1.75254	0.999022
ENSMUSG00000047371	CS	Zfp768	zinc finger protein 768	2.26082	0.106848	NS	1.11787	-4.40092	1.64336	0.999022
ENSMUSG00000014771	CS	Pdcd2	programmed cell death 2	-2.2588	0.122169	NS	0.663609	-4.43349	-1.57353	0.999022
ENSMUSG00000121795	CS	B230303A05Rik	U1 small nuclear ribonucleoprotein 1C pseudogene	2.25762	0.147372	NS	1.35787	-4.47329	1.47267	0.999022
ENSMUSG00000043207	CS	Zmpste24	zinc metallopeptidase, STE24	-2.25731	0.132493	NS	1.93933	-4.4472	-1.53037	0.999022
ENSMUSG00000052336	CS	Cx3cr1	C-X3-C motif chemokine receptor 1	2.25538	0.0722936	NS	1.31485	-4.26053	1.83777	0.999022
ENSMUSG00000028958	CS	Tmub1	transmembrane and ubiquitin-like domain containing 1	2.25509	0.133304	NS	0.464734	-4.44366	1.5271	0.999022
ENSMUSG00000047515	CS	BC049715	cDNA sequence BC049715	-2.25402	0.120893	NS	0.656097	-4.42768	-1.57907	0.999022
ENSMUSG00000046808	CS	Atp10d	ATPase, class V, type 10D	2.25309	0.167306	NS	0.38636	-4.4984	1.40216	0.999022
ENSMUSG00000029755	CS	Dlx5	distal-less homeobox 5	2.25026	0.12965	NS	0.363637	-4.4495	1.54198	0.999022
ENSMUSG00000035069	CS	Oma1	OMA1 zinc metallopeptidase	-2.24559	0.13023	NS	0.115236	-4.4464	-1.5396	0.999022
ENSMUSG00000062981	CS	Mrpl42	mitochondrial ribosomal protein L42	2.2428	0.0877039	NS	1.78613	-4.33343	1.74321	0.999022
ENSMUSG00000010290	CS	AI597479	expressed sequence AI597479	-2.24028	0.0842263	NS	2.96206	-4.30379	-1.76326	0.999022
ENSMUSG00000010175	CS	Prox1	prospero homeobox 1	2.24003	0.0623544	NS	1.71734	-4.22929	1.90824	0.999022
ENSMUSG00000022800	CS	Fyttd1	forty-two-three domain containing 1	2.23674	0.0635705	NS	3.00848	-4.25331	1.89913	0.999022
ENSMUSG00000027488	CS	Snta1	syntrophin, acidic 1	2.23465	0.122389	NS	1.27452	-4.42749	1.57259	0.999022
ENSMUSG00000045312	CS	Lhfpl2	lipoma HMGIC fusion partner-like 2	2.23424	0.175807	NS	0.14946	-4.50889	1.37407	0.999022
ENSMUSG00000031659	CS	Adcy7	adenylate cyclase 7	-2.23414	0.120393	NS	2.10364	-4.41374	-1.58125	0.999022
ENSMUSG00000030101	CS	Sumf1	sulfatase modifying factor 1	-2.23328	0.126227	NS	1.04854	-4.43489	-1.55623	0.999022
ENSMUSG00000019873	CS	Reep3	receptor accessory protein 3	-2.23159	0.120745	NS	3.44253	-4.39375	-1.57971	0.999022
ENSMUSG00000039756	CS	Dnttip2	deoxynucleotidyltransferase, terminal, interacting protein 2	2.2313	0.0893759	NS	3.08897	-4.31707	1.73381	0.999022
ENSMUSG00000024683	CS	Mrpl16	mitochondrial ribosomal protein L16	-2.23129	0.123777	NS	0.363901	-4.42754	-1.56662	0.999022
ENSMUSG00000032355	CS	Mlip	muscular LMNA-interacting protein	2.22957	0.109699	NS	0.281151	-4.41392	1.62978	0.999022
ENSMUSG00000050248	CS	Evc2	EvC ciliary complex subunit 2	2.22784	0.125039	NS	2.2078	-4.42129	1.56125	0.999022
ENSMUSG00000061455	CS	Stx17	syntaxin 17	-2.2276	0.0991335	NS	2.52177	-4.35621	-1.68167	0.999022
ENSMUSG00000029388	CS	Eif2b1	eukaryotic translation initiation factor 2B, subunit alpha	2.22709	0.139787	NS	0.196086	-4.46314	1.50148	0.999022
ENSMUSG00000025083	CS	Afap1l2	actin filament associated protein 1-like 2	2.22637	0.150948	NS	1.06425	-4.46829	1.45949	0.999022
ENSMUSG00000020097	CS	Sgpl1	sphingosine phosphate lyase 1	-2.22557	0.121125	NS	1.16858	-4.42875	-1.57806	0.999022
ENSMUSG00000031285	CS	Dcx	doublecortin	-2.22451	0.036294	NS	3.80359	-4.03369	-2.154	0.999022
ENSMUSG00000051041	CS	Olfml1	olfactomedin-like 1	2.22437	0.140782	NS	1.20069	-4.45971	1.49763	0.999022
ENSMUSG00000029119	CS	Man2b2	mannosidase 2, alpha B2	2.22434	0.0684234	NS	2.92536	-4.22716	1.86417	0.999022
ENSMUSG00000026988	CS	Wdsub1	WD repeat, SAM and U-box domain containing 1	2.22221	0.148934	NS	0.554394	-4.47873	1.46688	0.999022
ENSMUSG00000020143	CS	Dock2	dedicator of cyto-kinesis 2	-2.22079	0.0585599	NS	2.2182	-4.23694	-1.93769	0.999022
ENSMUSG00000047022	CS	Mipol1	mirror-image polydactyly 1	-2.21749	0.161394	NS	0.385634	-4.49091	-1.42236	0.999022
ENSMUSG00000020925	CS	Ccdc43	coiled-coil domain containing 43	-2.21526	0.0875582	NS	2.51369	-4.35083	-1.74404	0.999022
ENSMUSG00000060733	CS	Ipmk	inositol polyphosphate multikinase	-2.21471	0.132639	NS	2.47531	-4.44164	-1.52978	0.999022
ENSMUSG00000028576	CS	Ift74	intraflagellar transport 74	-2.21312	0.100987	NS	1.74769	-4.3821	-1.67225	0.999022
ENSMUSG00000045438	CS	Cox19	cytochrome c oxidase assembly protein 19	2.2083	0.110877	NS	0.208659	-4.41671	1.62425	0.999022
ENSMUSG00000002393	CS	Nr2f6	nuclear receptor subfamily 2, group F, member 6	2.2074	0.13809	NS	1.90349	-4.45096	1.50809	0.999022
ENSMUSG00000037017	CS	Zscan21	zinc finger and SCAN domain containing 21	2.20399	0.13931	NS	0.922667	-4.46604	1.50333	0.999022
ENSMUSG00000026917	CS	Wdr5	WD repeat domain 5	2.20077	0.120771	NS	1.24752	-4.42178	1.5796	0.999022
ENSMUSG00000018846	CS	Pank3	pantothenate kinase 3	-2.19758	0.150508	NS	2.58962	-4.46537	-1.4611	0.999022
ENSMUSG00000059203	CS	Il1rapl2	interleukin 1 receptor accessory protein-like 2	-2.19733	0.177947	NS	-0.0144878	-4.50934	-1.36716	0.999022
ENSMUSG00000048997	CS	Atxn7l2	ataxin 7-like 2	2.19459	0.121877	NS	1.75621	-4.426	1.5748	0.999022
ENSMUSG00000048280	CS	Zfp738	zinc finger protein 738	-2.1944	0.149611	NS	2.02778	-4.46769	-1.46439	0.999022
ENSMUSG00000055720	CS	Ubl7	ubiquitin-like 7 (bone marrow stromal cell-derived)	2.19351	0.104668	NS	2.57482	-4.37782	1.65395	0.999022
ENSMUSG00000029622	CS	Arpc1b	actin related protein 2/3 complex, subunit 1B	2.19318	0.0692495	NS	0.496319	-4.29962	1.85844	0.999022
ENSMUSG00000021711	CS	Trappc13	trafficking protein particle complex 13	2.19292	0.102746	NS	2.76521	-4.38516	1.66344	0.999022
ENSMUSG00000026662	CS	Sephs1	selenophosphate synthetase 1	-2.19101	0.117178	NS	1.29262	-4.42455	-1.59546	0.999022
ENSMUSG00000050875	CS	Minar2	membrane integral NOTCH2 associated receptor 2	-2.19003	0.0999089	NS	2.76197	-4.36894	-1.67771	0.999022
ENSMUSG00000021127	CS	Zfp36l1	zinc finger protein 36, C3H type-like 1	2.18997	0.0752797	NS	1.8014	-4.27898	1.81821	0.999022
ENSMUSG00000020700	CS	Map3k3	mitogen-activated protein kinase kinase kinase 3	2.18472	0.0678838	NS	3.8311	-4.21248	1.86796	0.999022
ENSMUSG00000001065	CS	Zfp276	zinc finger protein (C2H2 type) 276	2.1845	0.0519913	NS	3.06639	-4.14103	1.99279	0.999022
ENSMUSG00000042404	CS	Dennd4b	DENN domain containing 4B	-2.18422	0.0731234	NS	3.84267	-4.22617	-1.83227	0.999022
ENSMUSG00000003808	CS	Farsa	phenylalanyl-tRNA synthetase, alpha subunit	2.18257	0.0539935	NS	3.54349	-4.16475	1.97539	0.999022
ENSMUSG00000100241	CS	Slc18a3	solute carrier family 18 (vesicular monoamine), member 3	-2.18256	0.132767	NS	0.130377	-4.45058	-1.52926	0.999022
ENSMUSG00000021537	CS	Cetn3	centrin 3	2.18128	0.126396	NS	1.26011	-4.44446	1.55552	0.999022
ENSMUSG00000050447	CS	Lypd6	LY6/PLAUR domain containing 6	-2.17941	0.159267	NS	1.01506	-4.49066	-1.42976	0.999022
ENSMUSG00000073154	CS	9330158H04Rik	RIKEN cDNA 9330158H04 gene	-2.17829	0.140066	NS	0.533295	-4.45206	-1.5004	0.999022
ENSMUSG00000034413	CS	Neurl1b	neuralized E3 ubiquitin protein ligase 1B	2.1761	0.125131	NS	2.64458	-4.4237	1.56086	0.999022
ENSMUSG00000103309	CS	BC037039	cDNA sequence BC037039	-2.17602	0.192527	NS	1.03458	-4.5233	-1.32173	0.999022
ENSMUSG00000015127	CS	Unkl	unkempt family like zinc finger	-2.17397	0.150468	NS	2.51389	-4.46681	-1.46125	0.999022
ENSMUSG00000032418	CS	Me1	malic enzyme 1, NADP(+)-dependent, cytosolic	-2.17204	0.140103	NS	0.781514	-4.46458	-1.50025	0.999022
ENSMUSG00000029446	CS	Psph	phosphoserine phosphatase	2.17169	0.150874	NS	-0.190505	-4.4808	1.45976	0.999022
ENSMUSG00000045136	CS	Tubb2b	tubulin, beta 2B class IIB	-2.16951	0.114033	NS	3.03483	-4.39825	-1.60967	0.999022
ENSMUSG00000036820	CS	Amdhd2	amidohydrolase domain containing 2	-2.16864	0.076525	NS	2.84883	-4.28163	-1.81024	0.999022
ENSMUSG00000036534	CS	Slc38a7	solute carrier family 38, member 7	-2.16675	0.169269	NS	2.27071	-4.49109	-1.39558	0.999022
ENSMUSG00000032313	CS	Tmem266	transmembrane protein 266	-2.16548	0.115504	NS	-0.630155	-4.42435	-1.60298	0.999022
ENSMUSG00000048550	CS	Thnsl1	threonine synthase-like 1 (bacterial)	-2.16462	0.111658	NS	1.90669	-4.40788	-1.62061	0.999022
ENSMUSG00000025935	CS	Tram1	translocating chain-associating membrane protein 1	-2.1645	0.192856	NS	1.9605	-4.52282	-1.32074	0.999022
ENSMUSG00000019055	CS	Plod1	procollagen-lysine, 2-oxoglutarate 5-dioxygenase 1	-2.1636	0.0936094	NS	2.32842	-4.33459	-1.71064	0.999022
ENSMUSG00000021377	CS	Dek	DEK proto-oncogene	2.16239	0.0983375	NS	3.03458	-4.35335	1.68576	0.999022
ENSMUSG00000022452	CS	Smdt1	single-pass membrane protein with aspartate rich tail 1	-2.16169	0.104169	NS	2.3836	-4.37656	-1.6564	0.999022
ENSMUSG00000064427	CS	Gm22748	predicted gene, 22748	-2.16079	0.0896596	NS	-0.852029	-4.37661	-1.73223	0.999022
ENSMUSG00000048458	CS	Inka2	inka box actin regulator 2	2.16048	0.155096	NS	2.43448	-4.47686	1.44451	0.999022
ENSMUSG00000075040	CS	Zfp408	zinc finger protein 408	2.16032	0.157432	NS	1.37601	-4.48315	1.43621	0.999022
ENSMUSG00000001518	CS	Itfg2	integrin alpha FG-GAP repeat containing 2	-2.16027	0.0840165	NS	3.20215	-4.31074	-1.76449	0.999022
ENSMUSG00000021318	CS	Gli3	GLI-Kruppel family member GLI3	-2.15988	0.176569	NS	1.9489	-4.50324	-1.37161	0.999022
ENSMUSG00000020515	CS	Cnot8	CCR4-NOT transcription complex, subunit 8	2.15977	0.140058	NS	2.75369	-4.44658	1.50043	0.999022
ENSMUSG00000005481	CS	Ddx39a	DEAD box helicase 39a	2.15975	0.11077	NS	2.43848	-4.38834	1.62475	0.999022
ENSMUSG00000024253	CS	Dync2li1	dynein cytoplasmic 2 light intermediate chain 1	2.1594	0.164972	NS	0.239822	-4.49748	1.41007	0.999022
ENSMUSG00000053460	CS	Ggcx	gamma-glutamyl carboxylase	2.1592	0.171396	NS	1.54844	-4.50036	1.38851	0.999022
ENSMUSG00000029632	CS	Ndufa4	Ndufa4, mitochondrial complex associated	2.15744	0.193569	NS	1.16818	-4.52347	1.31859	0.999022
ENSMUSG00000037740	CS	Mrps26	mitochondrial ribosomal protein S26	2.15667	0.133761	NS	2.90718	-4.42826	1.52526	0.999022
ENSMUSG00000037808	CS	Fam76b	family with sequence similarity 76, member B	-2.15588	0.127338	NS	1.61392	-4.43912	-1.55157	0.999022
ENSMUSG00000057147	CS	Dph6	diphthamine biosynthesis 6	-2.15425	0.127692	NS	0.999409	-4.43424	-1.5501	0.999022
ENSMUSG00000026238	CS	Ptma	prothymosin alpha	-2.15036	0.176199	NS	0.268209	-4.50884	-1.3728	0.999022
ENSMUSG00000022837	CS	Iqcb1	IQ calmodulin-binding motif containing 1	2.14995	0.165126	NS	1.56246	-4.49468	1.40954	0.999022
ENSMUSG00000046456	CS	Tmem150b	transmembrane protein 150B	2.14917	0.0838547	NS	-0.599248	-4.36815	1.76544	0.999022
ENSMUSG00000050830	CS	Vwc2	von Willebrand factor C domain containing 2	-2.14743	0.200842	NS	0.602284	-4.53067	-1.29698	0.999022
ENSMUSG00000059674	CS	Cdh24	cadherin-like 24	2.1468	0.187676	NS	0.0470157	-4.51897	1.33655	0.999022
ENSMUSG00000047648	CS	Fbxo30	F-box protein 30	-2.1461	0.139231	NS	0.940084	-4.45741	-1.50364	0.999022
ENSMUSG00000022847	CS	Thpo	thrombopoietin	-2.14582	0.164963	NS	0.38074	-4.4959	-1.4101	0.999022
ENSMUSG00000028072	CS	Ntrk1	neurotrophic tyrosine kinase, receptor, type 1	-2.14428	0.0914007	NS	1.95647	-4.34036	-1.72262	0.999022
ENSMUSG00000094870	CS	Zfp131	zinc finger protein 131	-2.14361	0.0343523	NS	3.05346	-4.00236	-2.17802	0.999022
ENSMUSG00000038383	CS	Pigu	phosphatidylinositol glycan anchor biosynthesis, class U	-2.14306	0.152986	NS	2.08571	-4.47138	-1.45209	0.999022
ENSMUSG00000091831	CS	Gm4707	ATP synthase, H+ transporting mitochondrial F1 complex, beta subunit pseudogene	2.14295	0.0806902	NS	0.741222	-4.33243	1.78436	0.999022
ENSMUSG00000056116	CS	H2-T22	histocompatibility 2, T region locus 22	2.1414	0.138793	NS	0.177805	-4.45708	1.50534	0.999022
ENSMUSG00000019970	CS	Sgk1	serum/glucocorticoid regulated kinase 1	2.14116	0.138031	NS	2.68724	-4.43514	1.50832	0.999022
ENSMUSG00000051223	CS	Bzw1	basic leucine zipper and W2 domains 1	2.13968	0.0718087	NS	3.11142	-4.25097	1.84102	0.999022
ENSMUSG00000004264	CS	Phb2	prohibitin 2	-2.13735	0.105549	NS	2.79595	-4.36285	-1.64965	0.999022
ENSMUSG00000025402	CS	Nab2	Ngfi-A binding protein 2	2.13692	0.183398	NS	1.99615	-4.51	1.34986	0.999022
ENSMUSG00000053552	CS	Ebf4	early B cell factor 4	-2.134	0.0496607	NS	3.96105	-4.03576	-2.01378	0.999022
ENSMUSG00000090115	CS	Usp49	ubiquitin specific peptidase 49	-2.13388	0.117767	NS	2.9469	-4.40366	-1.59283	0.999022
ENSMUSG00000032342	CS	Mto1	mitochondrial tRNA translation optimization 1	-2.13327	0.145256	NS	1.10278	-4.47316	-1.48059	0.999022
ENSMUSG00000032733	CS	Snx33	sorting nexin 33	2.13318	0.120702	NS	1.30493	-4.41753	1.5799	0.999022
ENSMUSG00000002012	CS	Pnck	pregnancy upregulated non-ubiquitously expressed CaM kinase	2.13186	0.0472974	NS	3.75937	-4.12233	2.03596	0.999022
ENSMUSG00000071074	CS	Yipf3	Yip1 domain family, member 3	2.13143	0.0754326	NS	3.07516	-4.2654	1.81722	0.999022
ENSMUSG00000019813	CS	Cep57l1	centrosomal protein 57-like 1	2.13107	0.140589	NS	-0.179955	-4.46363	1.49837	0.999022
ENSMUSG00000041966	CS	Dcaf17	DDB1 and CUL4 associated factor 17	2.13105	0.194728	NS	1.34101	-4.52716	1.3151	0.999022
ENSMUSG00000001323	CS	Srr	serine racemase	2.12993	0.167494	NS	2.23148	-4.48554	1.40153	0.999022
ENSMUSG00000055240	CS	Zfp101	zinc finger protein 101	-2.12982	0.1536	NS	0.316641	-4.48243	-1.44988	0.999022
ENSMUSG00000021676	CS	Iqgap2	IQ motif containing GTPase activating protein 2	2.12628	0.199221	NS	0.942149	-4.52982	1.30174	0.999022
ENSMUSG00000055493	CS	Epm2a	epilepsy, progressive myoclonic epilepsy, type 2 gene alpha	-2.12254	0.154044	NS	2.25902	-4.47352	-1.44828	0.999022
ENSMUSG00000038354	CS	Ankrd35	ankyrin repeat domain 35	2.12226	0.0950722	NS	2.47457	-4.34383	1.70283	0.999022
ENSMUSG00000030681	CS	Mvp	major vault protein	2.12193	0.0742635	NS	1.76631	-4.2663	1.82479	0.999022
ENSMUSG00000115987	CS	Vps28	vacuolar protein sorting 28	-2.12124	0.12199	NS	2.322	-4.40462	-1.57431	0.999022
ENSMUSG00000033149	CS	Phldb2	pleckstrin homology like domain, family B, member 2	2.12026	0.122285	NS	2.12127	-4.41772	1.57303	0.999022
ENSMUSG00000021098	CS	4930447C04Rik	RIKEN cDNA 4930447C04 gene	2.12008	0.13553	NS	1.57127	-4.45332	1.51819	0.999022
ENSMUSG00000000743	CS	Chmp1a	charged multivesicular body protein 1A	2.11849	0.155538	NS	0.874335	-4.48162	1.44293	0.999022
ENSMUSG00000042644	CS	Itpr3	inositol 1,4,5-triphosphate receptor 3	2.11746	0.124587	NS	2.17738	-4.41364	1.56317	0.999022
ENSMUSG00000037816	CS	Fbxw17	F-box and WD-40 domain protein 17	2.11741	0.165938	NS	0.932269	-4.49041	1.40679	0.999022
ENSMUSG00000038524	CS	Fchsd1	FCH and double SH3 domains 1	2.11699	0.0367673	NS	2.8793	-4.01084	2.14831	0.999022
ENSMUSG00000031958	CS	Ldhd	lactate dehydrogenase D	2.11555	0.149565	NS	1.4809	-4.46544	1.46456	0.999022
ENSMUSG00000037072	CS	Selenof	selenoprotein F	2.1126	0.0605566	NS	4.01193	-4.15692	1.922	0.999022
ENSMUSG00000067942	CS	Zfp160	zinc finger protein 160	2.11097	0.132926	NS	1.17702	-4.45387	1.52862	0.999022
ENSMUSG00000043702	CS	Pde12	phosphodiesterase 12	2.10967	0.182013	NS	0.683605	-4.51059	1.35422	0.999022
ENSMUSG00000040128	CS	Pnrc1	proline-rich nuclear receptor coactivator 1	-2.10946	0.131206	NS	3.59922	-4.41432	-1.5356	0.999022
ENSMUSG00000041762	CS	Gpr155	G protein-coupled receptor 155	2.10808	0.197291	NS	1.77303	-4.52374	1.30746	0.999022
ENSMUSG00000059336	CS	Slc14a1	solute carrier family 14 (urea transporter), member 1	-2.10766	0.134678	NS	0.112664	-4.45901	-1.52159	0.999022
ENSMUSG00000041471	CS	Shld2	shieldin complex subunit 2	2.10541	0.160487	NS	0.152144	-4.49027	1.4255	0.999022
ENSMUSG00000043903	CS	Zfp469	zinc finger protein 469	2.1026	0.0938131	NS	3.10916	-4.3168	1.70954	0.999022
ENSMUSG00000091825	CS	Gm5778	heterogeneous nuclear ribonucleoprotein A2/B1 pseudogene	-2.10223	0.197965	NS	-0.728973	-4.52886	-1.30546	0.999022
ENSMUSG00000035443	CS	Thyn1	thymocyte nuclear protein 1	2.1021	0.150384	NS	0.806318	-4.48008	1.46156	0.999022
ENSMUSG00000046516	CS	Cox17	cytochrome c oxidase assembly protein 17, copper chaperone	2.1013	0.0641679	NS	3.4992	-4.19172	1.89471	0.999022
ENSMUSG00000028948	CS	Nol9	nucleolar protein 9	2.09975	0.106508	NS	2.29835	-4.38867	1.645	0.999022
ENSMUSG00000030301	CS	Ccdc91	coiled-coil domain containing 91	-2.09928	0.0565599	NS	3.92984	-4.11772	-1.95388	0.999022
ENSMUSG00000025872	CS	Thoc3	THO complex 3	2.09849	0.130974	NS	1.63671	-4.42798	1.53655	0.999022
ENSMUSG00000030095	CS	Tmem43	transmembrane protein 43	-2.09848	0.13435	NS	2.15913	-4.44965	-1.5229	0.999022
ENSMUSG00000028910	CS	Mecr	mitochondrial trans-2-enoyl-CoA reductase	2.0959	0.120187	NS	1.44661	-4.40483	1.58215	0.999022
ENSMUSG00000024325	CS	Ring1	ring finger protein 1	2.09588	0.10516	NS	2.70785	-4.36409	1.65155	0.999022
ENSMUSG00000052214	CS	Opa3	optic atrophy 3	2.0934	0.0715618	NS	2.81632	-4.25256	1.84267	0.999022
ENSMUSG00000029625	CS	Cpsf4	cleavage and polyadenylation specific factor 4	2.0932	0.152217	NS	2.28688	-4.46541	1.45487	0.999022
ENSMUSG00000058239	CS	Usf2	upstream transcription factor 2	-2.09241	0.0511826	NS	3.45532	-4.12091	-1.99998	0.999022
ENSMUSG00000052921	CS	Arhgef15	Rho guanine nucleotide exchange factor 15	-2.08904	0.185454	NS	2.72222	-4.50678	-1.34343	0.999022
ENSMUSG00000050022	CS	Amz1	archaelysin family metallopeptidase 1	2.08843	0.177788	NS	0.665754	-4.50862	1.36768	0.999022
ENSMUSG00000030409	CS	Dmpk	dystrophia myotonica-protein kinase	2.08653	0.117995	NS	3.14421	-4.40601	1.59182	0.999022
ENSMUSG00000024135	CS	Srbd1	S1 RNA binding domain 1	2.08537	0.107539	NS	1.51713	-4.38723	1.64005	0.999022
ENSMUSG00000068099	CS	Smim45	small integral membrane protein 45	2.08507	0.0978472	NS	3.00253	-4.33202	1.68829	0.999022
ENSMUSG00000041057	CS	Wdr43	WD repeat domain 43	-2.08424	0.0723449	NS	3.42574	-4.24528	-1.83743	0.999022
ENSMUSG00000028464	CS	Tpm2	tropomyosin 2, beta	2.08419	0.102741	NS	2.28957	-4.3539	1.66346	0.999022
ENSMUSG00000058600	CS	Rpl30	ribosomal protein L30	-2.08015	0.147299	NS	1.18122	-4.46968	-1.47294	0.999022
ENSMUSG00000041695	CS	Kcnj2	potassium inwardly-rectifying channel, subfamily J, member 2	2.07995	0.156218	NS	-0.698611	-4.48495	1.44051	0.999022
ENSMUSG00000020392	CS	Cdkn2aipnl	CDKN2A interacting protein N-terminal like	-2.0792	0.172301	NS	1.14751	-4.50136	-1.38553	0.999022
ENSMUSG00000046667	CS	Rbm12b1	RNA binding motif protein 12 B1	-2.07874	0.178773	NS	0.895539	-4.51098	-1.36452	0.999022
ENSMUSG00000059852	CS	Kcng2	potassium voltage-gated channel, subfamily G, member 2	2.07819	0.160938	NS	2.47738	-4.48272	1.42394	0.999022
ENSMUSG00000014547	CS	Wdfy2	WD repeat and FYVE domain containing 2	-2.07783	0.0607507	NS	3.95245	-4.13939	-1.9205	0.999022
ENSMUSG00000020160	CS	Meis1	Meis homeobox 1	2.07683	0.0872687	NS	1.53981	-4.30303	1.74569	0.999022
ENSMUSG00000022774	CS	Ncbp2	nuclear cap binding protein subunit 2	2.07441	0.143974	NS	2.02845	-4.46047	1.48543	0.999022
ENSMUSG00000014226	CS	Cacybp	calcyclin binding protein	2.07389	0.164725	NS	2.6707	-4.47444	1.41091	0.999022
ENSMUSG00000017561	CS	Crlf3	cytokine receptor-like factor 3	2.07238	0.117523	NS	0.558075	-4.41613	1.59392	0.999022
ENSMUSG00000034780	CS	B3galt1	UDP-Gal:betaGlcNAc beta 1,3-galactosyltransferase, polypeptide 1	-2.07221	0.0847799	NS	3.80467	-4.27163	-1.76002	0.999022
ENSMUSG00000114409	CS	Gm9042	IK cytokine pseudogene	2.07123	0.148572	NS	0.375729	-4.47481	1.46822	0.999022
ENSMUSG00000004100	CS	Ppan	peter pan homolog	-2.07037	0.206934	NS	1.58894	-4.53611	-1.27933	0.999022
ENSMUSG00000097785	CS	B230217O12Rik	RIKEN cDNA B230217O12 gene	-2.0703	0.219067	NS	0.944505	-4.5475	-1.24531	0.999022
ENSMUSG00000010936	CS	Vac14	Vac14 homolog (S. cerevisiae)	-2.0699	0.0982003	NS	4.18432	-4.30398	-1.68647	0.999022
ENSMUSG00000032262	CS	Elovl4	ELOVL fatty acid elongase 4	-2.06936	0.11527	NS	2.734	-4.39759	-1.60404	0.999022
ENSMUSG00000003644	CS	Rps6ka1	ribosomal protein S6 kinase polypeptide 1	-2.06839	0.142967	NS	1.02535	-4.45698	-1.48925	0.999022
ENSMUSG00000034485	CS	Uaca	uveal autoantigen with coiled-coil domains and ankyrin repeats	2.06816	0.134241	NS	3.4116	-4.41149	1.52334	0.999022
ENSMUSG00000029096	CS	Htra3	HtrA serine peptidase 3	-2.06781	0.151467	NS	-0.0320524	-4.4775	-1.4576	0.999022
ENSMUSG00000032607	CS	Amt	aminomethyltransferase	-2.06754	0.108089	NS	1.38262	-4.4071	-1.63741	0.999022
ENSMUSG00000112280	CS	A830082N09Rik	RIKEN cDNA A830082N09 gene	-2.06616	0.0958634	NS	2.50337	-4.33397	-1.69865	0.999022
ENSMUSG00000022490	CS	Ppp1r1a	protein phosphatase 1, regulatory inhibitor subunit 1A	2.06575	0.0658947	NS	3.133	-4.2519	1.88212	0.999022
ENSMUSG00000015812	CS	Gnrh1	gonadotropin releasing hormone 1	-2.06561	0.20266	NS	0.139173	-4.53394	-1.29167	0.999022
ENSMUSG00000037890	CS	Wdr19	WD repeat domain 19	2.06466	0.114017	NS	3.38525	-4.37605	1.60974	0.999022
ENSMUSG00000035585	CS	Tsen34	tRNA splicing endonuclease subunit 34	-2.06085	0.154542	NS	1.48675	-4.47752	-1.44649	0.999022
ENSMUSG00000053898	CS	Ech1	enoyl coenzyme A hydratase 1, peroxisomal	-2.06069	0.176669	NS	1.32658	-4.49887	-1.37128	0.999022
ENSMUSG00000040147	CS	Maob	monoamine oxidase B	-2.06056	0.144829	NS	-0.227159	-4.47181	-1.48219	0.999022
ENSMUSG00000033308	CS	Dpyd	dihydropyrimidine dehydrogenase	-2.05945	0.0932828	NS	3.53971	-4.31618	-1.71239	0.999022
ENSMUSG00000014039	CS	Prdm15	PR domain containing 15	2.05909	0.0373296	NS	4.43637	-3.92732	2.14164	0.999022
ENSMUSG00000035184	CS	Fam124a	family with sequence similarity 124, member A	2.05901	0.100665	NS	2.74547	-4.32549	1.67387	0.999022
ENSMUSG00000020520	CS	Galnt10	polypeptide N-acetylgalactosaminyltransferase 10	-2.05804	0.221682	NS	2.38446	-4.54789	-1.23816	0.999022
ENSMUSG00000025591	CS	Tma16	translation machinery associated 16	-2.05746	0.171201	NS	0.786863	-4.50196	-1.38916	0.999022
ENSMUSG00000035314	CS	Gdpd5	glycerophosphodiester phosphodiesterase domain containing 5	2.05689	0.198165	NS	2.00581	-4.52605	1.30486	0.999022
ENSMUSG00000047423	CS	AI837181	expressed sequence AI837181	2.05585	0.154881	NS	0.526057	-4.47831	1.44528	0.999022
ENSMUSG00000098120	CS	Gm5914	predicted gene 5914	-2.05531	0.213978	NS	0.303195	-4.54288	-1.2594	0.999022
ENSMUSG00000070337	CS	Gpr179	G protein-coupled receptor 179	-2.05308	0.0999993	NS	1.21083	-4.34673	-1.67725	0.999022
ENSMUSG00000029189	CS	Sel1l3	sel-1 suppressor of lin-12-like 3 (C. elegans)	-2.05295	0.128142	NS	3.05081	-4.41753	-1.54822	0.999022
ENSMUSG00000019027	CS	Dnah1	dynein, axonemal, heavy chain 1	-2.05074	0.174163	NS	1.72844	-4.49879	-1.37942	0.999022
ENSMUSG00000029430	CS	Ran	RAN, member RAS oncogene family	-2.05067	0.16978	NS	2.95934	-4.48725	-1.39387	0.999022
ENSMUSG00000031938	CS	4931406C07Rik	RIKEN cDNA 4931406C07 gene	-2.05006	0.179141	NS	1.69066	-4.5083	-1.36334	0.999022
ENSMUSG00000060036	CS	Rpl3	ribosomal protein L3	-2.04934	0.207633	NS	1.29066	-4.53704	-1.27733	0.999022
ENSMUSG00000067430	CS	Zfp763	zinc finger protein 763	2.04655	0.194768	NS	-0.0396068	-4.52724	1.31498	0.999022
ENSMUSG00000057375	CS	Yipf1	Yip1 domain family, member 1	-2.04514	0.0843527	NS	1.96657	-4.32877	-1.76252	0.999022
ENSMUSG00000063049	CS	Ing2	inhibitor of growth family, member 2	2.04446	0.1805	NS	1.78071	-4.51032	1.35901	0.999022
ENSMUSG00000036898	CS	Zfp157	zinc finger protein 157	2.04374	0.173695	NS	1.1515	-4.50384	1.38095	0.999022
ENSMUSG00000046191	CS	Pcdhb20	protocadherin beta 20	2.04224	0.181701	NS	0.448067	-4.51169	1.3552	0.999022
ENSMUSG00000013822	CS	Elof1	ELF1 homolog, elongation factor 1	-2.04057	0.193009	NS	0.578061	-4.52362	-1.32027	0.999022
ENSMUSG00000034591	CS	Slc41a2	solute carrier family 41, member 2	-2.04022	0.111115	NS	2.60036	-4.37476	-1.62314	0.999022
ENSMUSG00000084421	CS	Gm25107	predicted gene, 25107	2.03962	0.188863	NS	0.554892	-4.52143	1.3329	0.999022
ENSMUSG00000026199	CS	Ankzf1	ankyrin repeat and zinc finger domain containing 1	2.03897	0.0670592	NS	3.18753	-4.19968	1.87378	0.999022
ENSMUSG00000071757	CS	Zhx2	zinc fingers and homeoboxes 2	2.03724	0.130034	NS	2.81929	-4.42892	1.5404	0.999022
ENSMUSG00000095407	CS	Tmem200c	transmembrane protein 200C	2.03653	0.199899	NS	0.594327	-4.53016	1.29975	0.999022
ENSMUSG00000025537	CS	Phkg1	phosphorylase kinase gamma 1	2.03611	0.204442	NS	1.21499	-4.53538	1.28651	0.999022
ENSMUSG00000002459	CS	Rgs20	regulator of G-protein signaling 20	2.03589	0.242701	NS	0.986083	-4.56508	1.18284	0.999022
ENSMUSG00000052364	CS	B630019K06Rik	F-box and leucine-rich repeat protein 17 pseudogene	-2.03552	0.1465	NS	2.4095	-4.45996	-1.47592	0.999022
ENSMUSG00000026200	CS	Glb1l	galactosidase, beta 1-like	-2.03509	0.217707	NS	0.123754	-4.54676	-1.24905	0.999022
ENSMUSG00000037348	CS	Paqr7	progestin and adipoQ receptor family member VII	-2.03255	0.180785	NS	2.9842	-4.49692	-1.3581	0.999022
ENSMUSG00000051065	CS	Mb21d2	Mab-21 domain containing 2	-2.0308	0.120095	NS	2.07848	-4.40581	-1.58256	0.999022
ENSMUSG00000017724	CS	Etv4	ets variant 4	2.02973	0.188972	NS	-0.396102	-4.51863	1.33256	0.999022
ENSMUSG00000043419	CS	Rnf227	ring finger protein 227	-2.02941	0.0255327	NS	4.01415	-3.8548	-2.30508	0.999022
ENSMUSG00000062729	CS	Ppox	protoporphyrinogen oxidase	-2.02828	0.106575	NS	2.49239	-4.39367	-1.64468	0.999022
ENSMUSG00000056752	CS	Dnah9	dynein, axonemal, heavy chain 9	2.02636	0.0794899	NS	3.389	-4.25925	1.7917	0.999022
ENSMUSG00000024539	CS	Ptpn2	protein tyrosine phosphatase, non-receptor type 2	2.02567	0.175584	NS	0.731806	-4.50766	1.37479	0.999022
ENSMUSG00000024317	CS	Rnf138	ring finger protein 138	2.02493	0.165794	NS	-0.220031	-4.49581	1.40727	0.999022
ENSMUSG00000038542	CS	Pcid2	PCI domain containing 2	2.02327	0.147755	NS	1.25766	-4.46408	1.47125	0.999022
ENSMUSG00000028521	CS	Slc35d1	solute carrier family 35 (UDP-glucuronic acid/UDP-N-acetylgalactosamine dual transporter), member D1	-2.02315	0.16803	NS	1.13128	-4.49894	-1.39973	0.999022
ENSMUSG00000068457	CS	Uty	ubiquitously transcribed tetratricopeptide repeat containing, Y-linked	-2.02307	0.149429	NS	1.60969	-4.46895	-1.46506	0.999022
ENSMUSG00000023170	CS	Gps2	G protein pathway suppressor 2	2.02151	0.148297	NS	3.59648	-4.44991	1.46924	0.999022
ENSMUSG00000027160	CS	Ccdc34	coiled-coil domain containing 34	2.02054	0.201158	NS	1.2802	-4.5305	1.29606	0.999022
ENSMUSG00000118706	CS	Snord14d	small nucleolar RNA, C/D box 14D	2.01932	0.0873458	NS	-0.655286	-4.37058	1.74525	0.999022
ENSMUSG00000047379	CS	B4gat1	beta-1,4-glucuronyltransferase 1	-2.01865	0.11338	NS	3.12818	-4.3746	-1.61266	0.999022
ENSMUSG00000035615	CS	Frmpd1	FERM and PDZ domain containing 1	-2.01855	0.121742	NS	3.55913	-4.37734	-1.57538	0.999022
ENSMUSG00000053253	CS	Ndfip2	Nedd4 family interacting protein 2	2.01854	0.114278	NS	2.9416	-4.3934	1.60855	0.999022
ENSMUSG00000003955	CS	Fam162a	family with sequence similarity 162, member A	2.01808	0.116119	NS	0.764708	-4.39876	1.60021	0.999022
ENSMUSG00000033006	CS	Sox10	SRY (sex determining region Y)-box 10	2.01788	0.0441616	NS	4.34788	-4.00618	2.06692	0.999022
ENSMUSG00000027207	CS	Galk2	galactokinase 2	-2.01785	0.170693	NS	1.24138	-4.49854	-1.39084	0.999022
ENSMUSG00000025290	CS	Rps24	ribosomal protein S24	-2.01634	0.12042	NS	4.05797	-4.38061	-1.58113	0.999022
ENSMUSG00000029265	CS	Dr1	down-regulator of transcription 1	2.01578	0.213038	NS	0.83447	-4.54285	1.26203	0.999022
ENSMUSG00000004096	CS	Cwc15	CWC15 spliceosome-associated protein	2.01572	0.0930424	NS	3.92195	-4.28605	1.71369	0.999022
ENSMUSG00000028822	CS	Tmem50a	transmembrane protein 50A	2.01495	0.194264	NS	1.19603	-4.52231	1.3165	0.999022
ENSMUSG00000006095	CS	Tbcb	tubulin folding cofactor B	-2.011	0.174529	NS	1.8987	-4.49232	-1.37822	0.999022
ENSMUSG00000022808	CS	Snx4	sorting nexin 4	2.0107	0.180898	NS	2.35438	-4.50503	1.35774	0.999022
ENSMUSG00000025133	CS	Ints4	integrator complex subunit 4	2.00814	0.167715	NS	2.43362	-4.48631	1.40078	0.999022
ENSMUSG00000022673	CS	Mcm4	minichromosome maintenance complex component 4	2.00742	0.184335	NS	-0.221452	-4.51683	1.34692	0.999022
ENSMUSG00000043445	CS	Pgp	phosphoglycolate phosphatase	-2.00734	0.143972	NS	3.70971	-4.43065	-1.48543	0.999022
ENSMUSG00000026610	CS	Esrrg	estrogen-related receptor gamma	-2.00676	0.131192	NS	2.48927	-4.42899	-1.53566	0.999022
ENSMUSG00000003812	CS	Dnase2a	deoxyribonuclease II alpha	2.00399	0.184912	NS	0.541812	-4.5157	1.34512	0.999022
ENSMUSG00000025504	CS	Eps8l2	EPS8-like 2	-2.00356	0.198959	NS	0.81252	-4.5266	-1.30252	0.999022
ENSMUSG00000015672	CS	Mrpl32	mitochondrial ribosomal protein L32	2.00316	0.204901	NS	0.228614	-4.53468	1.28518	0.999022
ENSMUSG00000063800	CS	Prpf38a	PRP38 pre-mRNA processing factor 38 (yeast) domain containing A	2.00297	0.105315	NS	1.40239	-4.37123	1.65079	0.999022
ENSMUSG00000079564	CS	Gm11149	predicted gene 11149	-2.00232	0.242954	NS	0.0784672	-4.56529	-1.1822	0.999022
ENSMUSG00000027195	CS	Hsd17b12	hydroxysteroid (17-beta) dehydrogenase 12	-2.00211	0.0569961	NS	3.39491	-4.11733	-1.95031	0.999022
ENSMUSG00000117284	CS	Gm7072	predicted gene 7072	1.99949	0.192121	NS	-0.264673	-4.52412	1.32296	0.999022
ENSMUSG00000000976	CS	Heatr6	HEAT repeat containing 6	1.99797	0.14736	NS	2.80152	-4.45215	1.47272	0.999022
ENSMUSG00000009563	CS	Tor2a	torsin family 2, member A	-1.99662	0.154258	NS	0.192442	-4.48205	-1.44751	0.999022
ENSMUSG00000051495	CS	Irf2bp2	interferon regulatory factor 2 binding protein 2	-1.99498	0.0269017	NS	4.26254	-3.78483	-2.28302	0.999022
ENSMUSG00000021703	CS	Serinc5	serine incorporator 5	1.99335	0.0822131	NS	4.24116	-4.23488	1.77518	0.999022
ENSMUSG00000063531	CS	Sema3e	sema domain, immunoglobulin domain (Ig), short basic domain, secreted, (semaphorin) 3E	1.99232	0.0788028	NS	3.0409	-4.26056	1.79595	0.999022
ENSMUSG00000036678	CS	Aaas	achalasia, adrenocortical insufficiency, alacrimia	1.99223	0.157509	NS	0.937139	-4.47885	1.43594	0.999022
ENSMUSG00000020691	CS	Mettl2	methyltransferase 2, methylcytidine	1.99183	0.19523	NS	1.2876	-4.52585	1.3136	0.999022
ENSMUSG00000038180	CS	Spag4	sperm associated antigen 4	-1.98948	0.216141	NS	0.566849	-4.54519	-1.25339	0.999022
ENSMUSG00000071042	CS	Rasgrp3	RAS, guanyl releasing protein 3	1.9881	0.186038	NS	1.07405	-4.51352	1.34162	0.999022
ENSMUSG00000020319	CS	Wdpcp	WD repeat containing planar cell polarity effector	1.9878	0.15346	NS	0.581264	-4.47461	1.45038	0.999022
ENSMUSG00000102891	CS	Gm19114	ganglioside-induced differentiation-associated-protein 2 pseudogene	-1.98712	0.199923	NS	0.0224973	-4.53078	-1.29968	0.999022
ENSMUSG00000020474	CS	Polm	polymerase (DNA directed), mu	1.9867	0.16731	NS	-0.0510239	-4.49761	1.40215	0.999022
ENSMUSG00000023994	CS	Nfya	nuclear transcription factor-Y alpha	-1.98548	0.142687	NS	1.43295	-4.46218	-1.49032	0.999022
ENSMUSG00000071636	CS	Rimbp3	RIMS binding protein 3	-1.9826	0.218529	NS	1.42518	-4.54381	-1.24679	0.999022
ENSMUSG00000120369	CS	Snhg7	small nucleolar RNA host gene 7	1.98256	0.133253	NS	-0.288933	-4.45731	1.52731	0.999022
ENSMUSG00000018574	CS	Acadvl	acyl-Coenzyme A dehydrogenase, very long chain	-1.98202	0.175808	NS	3.10806	-4.49177	-1.37407	0.999022
ENSMUSG00000006678	CS	Pola1	polymerase (DNA directed), alpha 1	-1.98078	0.16176	NS	1.87409	-4.47897	-1.42109	0.999022
ENSMUSG00000107388	CS	Gm42788	predicted gene 42788	1.98059	0.20255	NS	-0.0401966	-4.53395	1.29199	0.999022
ENSMUSG00000038370	CS	Pcp4l1	Purkinje cell protein 4-like 1	-1.98015	0.0942171	NS	4.23544	-4.27804	-1.70738	0.999022
ENSMUSG00000091586	CS	Cyp4f17	cytochrome P450, family 4, subfamily f, polypeptide 17	1.97983	0.137092	NS	-0.157148	-4.44335	1.51201	0.999022
ENSMUSG00000021420	CS	Fars2	phenylalanine-tRNA synthetase 2, mitochondrial	1.97862	0.133853	NS	2.68166	-4.43967	1.52489	0.999022
ENSMUSG00000038112	CS	AW551984	expressed sequence AW551984	-1.97809	0.187151	NS	0.881577	-4.51468	-1.33817	0.999022
ENSMUSG00000000247	CS	Lhx2	LIM homeobox protein 2	-1.97707	0.247375	NS	0.344993	-4.56838	-1.17102	0.999022
ENSMUSG00000037971	CS	Cfap68	cilia and flagella associated protein 68	-1.97572	0.199977	NS	-0.511303	-4.53084	-1.29952	0.999022
ENSMUSG00000049555	CS	Tmie	transmembrane inner ear	-1.97547	0.21629	NS	0.735	-4.54491	-1.25297	0.999022
ENSMUSG00000028211	CS	Trp53inp1	transformation related protein 53 inducible nuclear protein 1	-1.97456	0.190896	NS	0.975343	-4.52319	-1.32668	0.999022
ENSMUSG00000039201	CS	Tbc1d25	TBC1 domain family, member 25	-1.97453	0.19339	NS	-0.302631	-4.52364	-1.31913	0.999022
ENSMUSG00000040681	CS	Hmgn1	high mobility group nucleosomal binding domain 1	1.97366	0.103236	NS	2.63628	-4.34659	1.66101	0.999022
ENSMUSG00000032123	CS	Dpagt1	dolichyl-phosphate N-acetylglucosaminephosphotransferase 1	1.97186	0.176037	NS	-0.255275	-4.50462	1.37332	0.999022
ENSMUSG00000036611	CS	Eepd1	endonuclease/exonuclease/phosphatase family domain containing 1	1.97154	0.172989	NS	0.171751	-4.5039	1.38327	0.999022
ENSMUSG00000002266	CS	Zim1	zinc finger, imprinted 1	1.96976	0.174343	NS	2.55404	-4.49581	1.37883	0.999022
ENSMUSG00000042308	CS	Setd1a	SET domain containing 1A	1.96853	0.117155	NS	5.03518	-4.3147	1.59556	0.999022
ENSMUSG00000052726	CS	Kcnt2	potassium channel, subfamily T, member 2	1.96833	0.163765	NS	2.15521	-4.4869	1.41419	0.999022
ENSMUSG00000074247	CS	Dda1	DET1 and DDB1 associated 1	1.96734	0.11399	NS	1.27584	-4.39846	1.60986	0.999022
ENSMUSG00000040124	CS	Gorab	golgin, RAB6-interacting	-1.96693	0.213869	NS	1.00329	-4.54193	-1.25971	0.999022
ENSMUSG00000042660	CS	Wdr55	WD repeat domain 55	1.96228	0.171145	NS	-0.659673	-4.50037	1.38934	0.999022
ENSMUSG00000020473	CS	Aebp1	AE binding protein 1	1.96212	0.164039	NS	0.825781	-4.48553	1.41325	0.999022
ENSMUSG00000031201	CS	Brcc3	BRCA1/BRCA2-containing complex, subunit 3	-1.96075	0.142539	NS	2.68603	-4.4526	-1.49089	0.999022
ENSMUSG00000021234	CS	Fam161b	family with sequence similarity 161, member B	1.95982	0.211214	NS	1.43856	-4.53962	1.26717	0.999022
ENSMUSG00000055653	CS	Gpc3	glypican 3	-1.95935	0.1721	NS	-0.032491	-4.50123	-1.38619	0.999022
ENSMUSG00000004366	CS	Sst	somatostatin	1.95823	0.189648	NS	2.41308	-4.51355	1.33049	0.999022
ENSMUSG00000028641	CS	P3h1	prolyl 3-hydroxylase 1	1.95653	0.118508	NS	1.5488	-4.391	1.58954	0.999022
ENSMUSG00000036356	CS	Csgalnact1	chondroitin sulfate N-acetylgalactosaminyltransferase 1	-1.95515	0.157438	NS	1.63111	-4.48328	-1.43619	0.999022
ENSMUSG00000003992	CS	Ssbp2	single-stranded DNA binding protein 2	1.95495	0.190801	NS	2.95531	-4.51246	1.32697	0.999022
ENSMUSG00000042616	CS	Oscp1	organic solute carrier partner 1	-1.95366	0.154322	NS	3.19168	-4.45237	-1.44728	0.999022
ENSMUSG00000040022	CS	Rab11fip2	RAB11 family interacting protein 2 (class I)	-1.95314	0.0858717	NS	4.19322	-4.24894	-1.75369	0.999022
ENSMUSG00000023272	CS	Creld2	cysteine-rich with EGF-like domains 2	1.95229	0.220307	NS	1.23234	-4.5473	1.24191	0.999022
ENSMUSG00000020019	CS	Ntn4	netrin 4	1.95162	0.198414	NS	2.23078	-4.52546	1.30413	0.999022
ENSMUSG00000022412	CS	Mief1	mitochondrial elongation factor 1	-1.95129	0.0949782	NS	2.62926	-4.33343	-1.70333	0.999022
ENSMUSG00000031480	CS	Thsd1	thrombospondin, type I, domain 1	1.95078	0.167608	NS	0.483774	-4.49081	1.40114	0.999022
ENSMUSG00000035769	CS	Xylb	xylulokinase homolog (H. influenzae)	1.95025	0.19123	NS	0.400376	-4.5163	1.32566	0.999022
ENSMUSG00000074829	CS	2010315B03Rik	RIKEN cDNA 2010315B03 gene	-1.95012	0.2393	NS	0.969596	-4.5624	-1.19155	0.999022
ENSMUSG00000028979	CS	Masp2	MBL associated serine protease 2	-1.94794	0.230611	NS	-0.567324	-4.55617	-1.21421	0.999022
ENSMUSG00000032553	CS	Srprb	signal recognition particle receptor, B subunit	-1.94772	0.0849061	NS	2.90143	-4.30374	-1.75929	0.999022
ENSMUSG00000060429	CS	Sntb1	syntrophin, basic 1	-1.94758	0.249914	NS	0.568021	-4.57021	-1.16467	0.999022
ENSMUSG00000024926	CS	Kat5	K(lysine) acetyltransferase 5	1.94674	0.0870517	NS	3.41097	-4.28988	1.74692	0.999022
ENSMUSG00000045053	CS	Kcng3	potassium voltage-gated channel, subfamily G, member 3	1.94641	0.229676	NS	-0.0873162	-4.5559	1.21669	0.999022
ENSMUSG00000103310	CS	Pcdha12	protocadherin alpha 12	-1.94628	0.227212	NS	-0.147915	-4.5528	-1.22325	0.999022
ENSMUSG00000022223	CS	Sdr39u1	short chain dehydrogenase/reductase family 39U, member 1	-1.94576	0.179735	NS	2.09947	-4.50469	-1.36144	0.999022
ENSMUSG00000041889	CS	Shisa4	shisa family member 4	-1.94532	0.155289	NS	2.36992	-4.47267	-1.44382	0.999022
ENSMUSG00000071267	CS	Zfp942	zinc finger protein 942	-1.94458	0.21272	NS	-0.333016	-4.54185	-1.26293	0.999022
ENSMUSG00000037007	CS	Zfp113	zinc finger protein 113	-1.944	0.22919	NS	0.853262	-4.55453	-1.21798	0.999022
ENSMUSG00000025408	CS	Ddit3	DNA-damage inducible transcript 3	1.94277	0.177904	NS	2.49572	-4.492	1.3673	0.999022
ENSMUSG00000062861	CS	Zfp28	zinc finger protein 28	1.94177	0.184958	NS	0.594374	-4.50996	1.34498	0.999022
ENSMUSG00000039016	CS	Timm8b	translocase of inner mitochondrial membrane 8B	1.94131	0.248816	NS	0.610541	-4.56938	1.16741	0.999022
ENSMUSG00000025270	CS	Alas2	aminolevulinic acid synthase 2, erythroid	-1.94041	0.174025	NS	-0.192177	-4.50685	-1.37987	0.999022
ENSMUSG00000025789	CS	St8sia2	ST8 alpha-N-acetyl-neuraminide alpha-2,8-sialyltransferase 2	1.93899	0.230012	NS	0.451682	-4.55618	1.2158	0.999022
ENSMUSG00000031889	CS	Phaf1	phagosome assembly factor 1	-1.93885	0.175571	NS	1.05979	-4.49517	-1.37483	0.999022
ENSMUSG00000023938	CS	Aars2	alanyl-tRNA synthetase 2, mitochondrial	-1.93687	0.114219	NS	3.09997	-4.36754	-1.60882	0.999022
ENSMUSG00000028063	CS	Lmna	lamin A	-1.93683	0.143727	NS	3.25631	-4.43892	-1.48636	0.999022
ENSMUSG00000102758	CS	Naaladl2	N-acetylated alpha-linked acidic dipeptidase-like 2	-1.93623	0.158911	NS	-0.375265	-4.48984	-1.43101	0.999022
ENSMUSG00000057666	CS	Gapdh	glyceraldehyde-3-phosphate dehydrogenase	1.93619	0.168543	NS	1.80829	-4.49201	1.398	0.999022
ENSMUSG00000027030	CS	Stk39	serine/threonine kinase 39	-1.93524	0.082506	NS	3.66307	-4.24052	-1.77343	0.999022
ENSMUSG00000033106	CS	Slc7a6os	solute carrier family 7, member 6 opposite strand	-1.93452	0.19829	NS	1.23785	-4.52854	-1.30449	0.999022
ENSMUSG00000033781	CS	Asb13	ankyrin repeat and SOCS box-containing 13	-1.93433	0.142099	NS	2.35142	-4.44664	-1.49257	0.999022
ENSMUSG00000047141	CS	Zfp654	zinc finger protein 654	1.93416	0.123381	NS	1.99664	-4.42482	1.56832	0.999022
ENSMUSG00000039103	CS	Nexn	nexilin	1.93306	0.193854	NS	1.35048	-4.52127	1.31773	0.999022
ENSMUSG00000019961	CS	Tmpo	thymopoietin	-1.93303	0.124603	NS	3.48078	-4.40105	-1.5631	0.999022
ENSMUSG00000003235	CS	Eif2b5	eukaryotic translation initiation factor 2B, subunit 5 epsilon	-1.93249	0.125551	NS	3.53054	-4.39342	-1.55908	0.999022
ENSMUSG00000032259	CS	Drd2	dopamine receptor D2	1.93233	0.149162	NS	2.36828	-4.44896	1.46604	0.999022
ENSMUSG00000026857	CS	Ntmt1	N-terminal Xaa-Pro-Lys N-methyltransferase 1	-1.93169	0.220046	NS	2.23182	-4.54568	-1.24263	0.999022
ENSMUSG00000027384	CS	Ndufaf5	NADH:ubiquinone oxidoreductase complex assembly factor 5	1.93084	0.18387	NS	2.28096	-4.50958	1.34838	0.999022
ENSMUSG00000072623	CS	Zfp9	zinc finger protein 9	-1.92937	0.124837	NS	1.60586	-4.41595	-1.56211	0.999022
ENSMUSG00000077709	CS	Snora64	small nucleolar RNA, H/ACA box 64	1.92901	0.172219	NS	-0.514358	-4.50364	1.3858	0.999022
ENSMUSG00000029007	CS	Agtrap	angiotensin II, type I receptor-associated protein	-1.92599	0.143906	NS	1.00555	-4.46685	-1.48568	0.999022
ENSMUSG00000033972	CS	Zfp944	zinc finger protein 944	-1.92582	0.174288	NS	-0.106696	-4.50331	-1.37901	0.999022
ENSMUSG00000022257	CS	Laptm4b	lysosomal-associated protein transmembrane 4B	-1.92533	0.125927	NS	2.15786	-4.40156	-1.5575	0.999022
ENSMUSG00000080440	CS	Gm25848	predicted gene, 25848	1.92336	0.155577	NS	0.0882519	-4.48472	1.4428	0.999022
ENSMUSG00000021990	CS	Spata13	spermatogenesis associated 13	1.92299	0.120165	NS	3.5195	-4.38462	1.58225	0.999022
ENSMUSG00000021852	CS	Slc35f4	solute carrier family 35, member F4	1.92167	0.197456	NS	0.753025	-4.52417	1.30696	0.999022
ENSMUSG00000037376	CS	Trmt6	tRNA methyltransferase 6	1.92112	0.203508	NS	1.31537	-4.53196	1.28921	0.999022
ENSMUSG00000026141	CS	Col19a1	collagen, type XIX, alpha 1	-1.92106	0.212117	NS	1.94505	-4.53876	-1.26462	0.999022
ENSMUSG00000031828	CS	Klhl36	kelch-like 36	-1.92038	0.177876	NS	-0.125288	-4.50572	-1.36739	0.999022
ENSMUSG00000102697	CS	Pcdhac2	protocadherin alpha subfamily C, 2	1.91871	0.0723041	NS	4.66738	-4.18545	1.8377	0.999022
ENSMUSG00000034473	CS	Sec22a	SEC22 homolog A, vesicle trafficking protein	-1.91859	0.214151	NS	0.359076	-4.54225	-1.25892	0.999022
ENSMUSG00000051486	CS	Pcdhb11	protocadherin beta 11	1.91795	0.215089	NS	-0.0212763	-4.54437	1.25631	0.999022
ENSMUSG00000018040	CS	Rrp7a	ribosomal RNA processing 7 homolog A	-1.91742	0.0755924	NS	3.6997	-4.23952	-1.8162	0.999022
ENSMUSG00000029860	CS	Zyx	zyxin	1.91736	0.158069	NS	3.05179	-4.46405	1.43397	0.999022
ENSMUSG00000000420	CS	Galnt1	polypeptide N-acetylgalactosaminyltransferase 1	-1.91701	0.0882997	NS	3.93051	-4.27197	-1.73985	0.999022
ENSMUSG00000052848	CS	C130026L21Rik	RIKEN cDNA C130026L21 gene	1.91621	0.178771	NS	-0.672227	-4.50963	1.36452	0.999022
ENSMUSG00000027242	CS	Wdr76	WD repeat domain 76	1.91619	0.171429	NS	-0.149648	-4.50191	1.3884	0.999022
ENSMUSG00000027573	CS	Gid8	GID complex subunit 8	1.91614	0.0898041	NS	2.79591	-4.30724	1.73142	0.999022
ENSMUSG00000028274	CS	Rngtt	RNA guanylyltransferase and 5'-phosphatase	-1.9134	0.0676742	NS	2.99026	-4.23636	-1.86943	0.999022
ENSMUSG00000037060	CS	Cavin3	caveolae associated 3	1.91289	0.115274	NS	0.322096	-4.39128	1.60402	0.999022
ENSMUSG00000018659	CS	Pnpo	pyridoxine 5'-phosphate oxidase	1.91244	0.20942	NS	0.871885	-4.53757	1.27224	0.999022
ENSMUSG00000056131	CS	Pgm3	phosphoglucomutase 3	-1.91233	0.220585	NS	0.123353	-4.54856	-1.24115	0.999022
ENSMUSG00000117406	CS	Ntn3	netrin 3	-1.91083	0.189043	NS	0.414133	-4.51966	-1.33234	0.999022
ENSMUSG00000023367	CS	Tmem176a	transmembrane protein 176A	1.90943	0.19166	NS	0.00650738	-4.52009	1.32436	0.999022
ENSMUSG00000056698	CS	Elmod3	ELMO/CED-12 domain containing 3	-1.90902	0.24074	NS	0.776254	-4.56378	-1.18785	0.999022
ENSMUSG00000031513	CS	Leprotl1	leptin receptor overlapping transcript-like 1	1.90815	0.228091	NS	0.823841	-4.55431	1.2209	0.999022
ENSMUSG00000044148	CS	1810030O07Rik	RIKEN cDNA 1810030O07 gene	1.90781	0.201499	NS	1.41878	-4.53067	1.29506	0.999022
ENSMUSG00000000001	CS	Gnai3	G protein subunit alpha i3	1.90718	0.193729	NS	0.841296	-4.5242	1.3181	0.999022
ENSMUSG00000027009	CS	Itga4	integrin alpha 4	1.90706	0.224192	NS	-0.279064	-4.55135	1.23136	0.999022
ENSMUSG00000033773	CS	Rpap2	RNA polymerase II associated protein 2	-1.90649	0.160111	NS	1.31684	-4.48874	-1.42681	0.999022
ENSMUSG00000041189	CS	Chrnb1	cholinergic receptor nicotinic beta 1 subunit	-1.90638	0.245664	NS	0.237214	-4.56731	-1.17533	0.999022
ENSMUSG00000042256	CS	Ptchd4	patched domain containing 4	-1.90587	0.18657	NS	0.944671	-4.51906	-1.33997	0.999022
ENSMUSG00000022656	CS	Nectin3	nectin cell adhesion molecule 3	-1.90285	0.109261	NS	2.3615	-4.39425	-1.63184	0.999022
ENSMUSG00000031434	CS	Morc4	microrchidia 4	-1.90039	0.213557	NS	1.65856	-4.54048	-1.26058	0.999022
ENSMUSG00000032518	CS	Rpsa	ribosomal protein SA	-1.89795	0.175359	NS	0.164507	-4.50728	-1.37552	0.999022
ENSMUSG00000031137	CS	Fgf13	fibroblast growth factor 13	-1.8962	0.163637	NS	1.8155	-4.48521	-1.41463	0.999022
ENSMUSG00000021786	CS	Oxsm	3-oxoacyl-ACP synthase, mitochondrial	-1.89613	0.19249	NS	-0.305988	-4.52429	-1.32184	0.999022
ENSMUSG00000022538	CS	Lsg1	large 60S subunit nuclear export GTPase 1	-1.89551	0.126994	NS	2.82366	-4.40704	-1.55301	0.999022
ENSMUSG00000052085	CS	Dock8	dedicator of cytokinesis 8	1.89473	0.157931	NS	1.09758	-4.47586	1.43445	0.999022
ENSMUSG00000022018	CS	Rgcc	regulator of cell cycle	1.89278	0.230763	NS	0.516288	-4.55517	1.21381	0.999022
ENSMUSG00000029822	CS	Osbpl3	oxysterol binding protein-like 3	1.89238	0.217425	NS	1.86677	-4.54342	1.24983	0.999022
ENSMUSG00000006717	CS	Acot13	acyl-CoA thioesterase 13	1.89187	0.139485	NS	3.39603	-4.42805	1.50265	0.999022
ENSMUSG00000073856	CS	Iqck	IQ motif containing K	-1.89086	0.208844	NS	1.39265	-4.53902	-1.27388	0.999022
ENSMUSG00000003948	CS	Mmd	monocyte to macrophage differentiation-associated	1.88904	0.191373	NS	1.46836	-4.51992	1.32523	0.999022
ENSMUSG00000119058	CS	Gm22628	predicted gene, 22628	-1.88744	0.0985385	NS	-0.412559	-4.39468	-1.68473	0.999022
ENSMUSG00000048175	CS	Asb8	ankyrin repeat and SOCS box-containing 8	1.88711	0.217678	NS	1.8841	-4.54478	1.24913	0.999022
ENSMUSG00000030868	CS	Dctn5	dynactin 5	1.88457	0.196039	NS	2.18176	-4.52123	1.31118	0.999022
ENSMUSG00000030386	CS	Zfp606	zinc finger protein 606	1.88378	0.238897	NS	1.46405	-4.56227	1.19259	0.999022
ENSMUSG00000048483	CS	Zdhhc22	zinc finger, DHHC-type containing 22	1.88193	0.207485	NS	2.23179	-4.5335	1.27775	0.999022
ENSMUSG00000000567	CS	Sox9	SRY (sex determining region Y)-box 9	1.88184	0.117439	NS	3.71266	-4.36829	1.5943	0.999022
ENSMUSG00000031922	CS	Cep57	centrosomal protein 57	-1.88159	0.181103	NS	1.12491	-4.51088	-1.3571	0.999022
ENSMUSG00000048445	CS	Ccdc57	coiled-coil domain containing 57	-1.88039	0.07634	NS	4.05398	-4.23125	-1.81142	0.999022
ENSMUSG00000021840	CS	Mapk1ip1l	mitogen-activated protein kinase 1 interacting protein 1-like	1.87819	0.169264	NS	2.14549	-4.48988	1.39559	0.999022
ENSMUSG00000066798	CS	Zbtb6	zinc finger and BTB domain containing 6	1.87811	0.21468	NS	0.352132	-4.54356	1.25745	0.999022
ENSMUSG00000060301	CS	2610008E11Rik	RIKEN cDNA 2610008E11 gene	1.87808	0.158249	NS	2.51464	-4.47525	1.43333	0.999022
ENSMUSG00000044147	CS	Arf6	ADP-ribosylation factor 6	1.87616	0.170906	NS	1.75563	-4.49127	1.39013	0.999022
ENSMUSG00000038346	CS	Zfp384	zinc finger protein 384	-1.87568	0.106406	NS	3.63446	-4.34737	-1.64549	0.999022
ENSMUSG00000086228	CS	Ubap1l	ubiquitin-associated protein 1-like	-1.87544	0.132506	NS	0.959288	-4.40853	-1.53032	0.999022
ENSMUSG00000037016	CS	Frem2	Fras1 related extracellular matrix protein 2	1.87428	0.212845	NS	0.256342	-4.54237	1.26258	0.999022
ENSMUSG00000021431	CS	Snrnp48	small nuclear ribonucleoprotein 48 (U11/U12)	-1.87406	0.0897345	NS	4.20234	-4.26934	-1.73181	0.999022
ENSMUSG00000031574	CS	Star	steroidogenic acute regulatory protein	-1.87383	0.187651	NS	0.264822	-4.51573	-1.33663	0.999022
ENSMUSG00000030347	CS	D6Wsu163e	DNA segment, Chr 6, Wayne State University 163, expressed	1.87349	0.123442	NS	2.01622	-4.40947	1.56806	0.999022
ENSMUSG00000026239	CS	Pde6d	phosphodiesterase 6D, cGMP-specific, rod, delta	-1.87337	0.224875	NS	1.42323	-4.5512	-1.22952	0.999022
ENSMUSG00000024501	CS	Dpysl3	dihydropyrimidinase-like 3	-1.87242	0.129985	NS	4.22578	-4.38633	-1.5406	0.999022
ENSMUSG00000078234	CS	Klhdc7a	kelch domain containing 7A	1.87115	0.111367	NS	3.11494	-4.36947	1.62196	0.999022
ENSMUSG00000048899	CS	Rimkla	ribosomal modification protein rimK-like family member A	-1.87109	0.145691	NS	2.57636	-4.44495	-1.47895	0.999022
ENSMUSG00000002015	CS	Bcap31	B cell receptor associated protein 31	1.87074	0.230769	NS	1.18214	-4.55598	1.21379	0.999022
ENSMUSG00000000902	CS	Smarcb1	SWI/SNF related, matrix associated, actin dependent regulator of chromatin, subfamily b, member 1	1.87042	0.11909	NS	4.1747	-4.36365	1.58697	0.999022
ENSMUSG00000024640	CS	Psat1	phosphoserine aminotransferase 1	1.87013	0.0677198	NS	3.66685	-4.18361	1.86911	0.999022
ENSMUSG00000045411	CS	2410002F23Rik	RIKEN cDNA 2410002F23 gene	-1.86941	0.176795	NS	2.02872	-4.50468	-1.37088	0.999022
ENSMUSG00000029348	CS	Asphd2	aspartate beta-hydroxylase domain containing 2	1.86914	0.154225	NS	2.50917	-4.45901	1.44763	0.999022
ENSMUSG00000025893	CS	Kbtbd3	kelch repeat and BTB (POZ) domain containing 3	1.86907	0.207022	NS	-0.383691	-4.53715	1.27908	0.999022
ENSMUSG00000074220	CS	Zfp382	zinc finger protein 382	1.86872	0.230365	NS	1.71123	-4.55513	1.21486	0.999022
ENSMUSG00000002147	CS	Stat6	signal transducer and activator of transcription 6	-1.86815	0.173418	NS	2.32514	-4.48963	-1.38186	0.999022
ENSMUSG00000003228	CS	Grk5	G protein-coupled receptor kinase 5	-1.86775	0.113954	NS	3.5457	-4.36992	-1.61003	0.999022
ENSMUSG00000014748	CS	Tex261	testis expressed gene 261	1.86728	0.098904	NS	2.56778	-4.35457	1.68285	0.999022
ENSMUSG00000047945	CS	Marcksl1	MARCKS-like 1	1.86667	0.224077	NS	0.227028	-4.5511	1.23167	0.999022
ENSMUSG00000067567	CS	Hdac8	histone deacetylase 8	-1.86648	0.21913	NS	1.63393	-4.54681	-1.24514	0.999022
ENSMUSG00000052137	CS	Rbm12b2	RNA binding motif protein 12 B2	-1.86405	0.211597	NS	1.12863	-4.54067	-1.26609	0.999022
ENSMUSG00000040387	CS	Klhl32	kelch-like 32	1.86332	0.153719	NS	3.46487	-4.44349	1.44945	0.999022
ENSMUSG00000014668	CS	Chfr	checkpoint with forkhead and ring finger domains	1.8633	0.068849	NS	3.71112	-4.18788	1.86121	0.999022
ENSMUSG00000041881	CS	Ndufa7	NADH:ubiquinone oxidoreductase subunit A7	-1.86236	0.144467	NS	2.11866	-4.45041	-1.48356	0.999022
ENSMUSG00000030780	CS	Rusf1	RUS family member 1	-1.86166	0.0844108	NS	3.66886	-4.26334	-1.76218	0.999022
ENSMUSG00000039963	CS	Ccdc40	coiled-coil domain containing 40	1.86138	0.201791	NS	-0.330616	-4.53021	1.2942	0.999022
ENSMUSG00000004896	CS	Mettl25b	methyltransferase like 25B	1.86101	0.088128	NS	3.32141	-4.31269	1.74081	0.999022
ENSMUSG00000001507	CS	Itga3	integrin alpha 3	-1.86021	0.146257	NS	3.58857	-4.42885	-1.47683	0.999022
ENSMUSG00000056014	CS	A430033K04Rik	RIKEN cDNA A430033K04 gene	-1.85968	0.189694	NS	1.28868	-4.52062	-1.33035	0.999022
ENSMUSG00000019850	CS	Tnfaip3	tumor necrosis factor, alpha-induced protein 3	-1.85888	0.229581	NS	0.351986	-4.55466	-1.21694	0.999022
ENSMUSG00000075703	CS	Selenoi	selenoprotein I	1.85745	0.16129	NS	3.69495	-4.46399	1.42272	0.999022
ENSMUSG00000020527	CS	Myo19	myosin XIX	-1.85629	0.109753	NS	3.3067	-4.34977	-1.62952	0.999022
ENSMUSG00000031601	CS	Cnot7	CCR4-NOT transcription complex, subunit 7	-1.85314	0.108843	NS	3.79909	-4.34874	-1.63383	0.999022
ENSMUSG00000070858	CS	Nicol1	NELL2 interacting cell ontogeny regulator 1	1.8531	0.25192	NS	-0.212838	-4.57146	1.15968	0.999022
ENSMUSG00000034110	CS	Kctd7	potassium channel tetramerisation domain containing 7	-1.85287	0.244351	NS	1.15441	-4.56617	-1.17865	0.999022
ENSMUSG00000078137	CS	Ankrd63	ankyrin repeat domain 63	1.85238	0.197707	NS	1.924	-4.52084	1.30622	0.999022
ENSMUSG00000012117	CS	Dhdds	dehydrodolichyl diphosphate synthase	-1.85224	0.173487	NS	2.78854	-4.49468	-1.38163	0.999022
ENSMUSG00000091816	CS	Gm17141	predicted gene 17141	-1.85154	0.153216	NS	0.79863	-4.47493	-1.45126	0.999022
ENSMUSG00000047675	CS	Rps8	ribosomal protein S8	-1.85118	0.183263	NS	0.0739	-4.51638	-1.35028	0.999022
ENSMUSG00000022724	CS	Riox2	ribosomal oxygenase 2	-1.85005	0.250715	NS	-0.282446	-4.5707	-1.16267	0.999022
ENSMUSG00000037408	CS	Cnnm4	cyclin M4	-1.84933	0.219514	NS	0.795879	-4.54777	-1.24408	0.999022
ENSMUSG00000034617	CS	Mtrr	5-methyltetrahydrofolate-homocysteine methyltransferase reductase	-1.84882	0.167277	NS	-0.527815	-4.49802	-1.40226	0.999022
ENSMUSG00000006763	CS	Saal1	serum amyloid A-like 1	1.84855	0.239405	NS	1.61486	-4.5618	1.19128	0.999022
ENSMUSG00000049600	CS	Zbtb45	zinc finger and BTB domain containing 45	-1.84616	0.21397	NS	1.90016	-4.53983	-1.25943	0.999022
ENSMUSG00000031885	CS	Cbfb	core binding factor beta	1.84475	0.282583	NS	0.926198	-4.59094	1.08674	0.999022
ENSMUSG00000049985	CS	Ankrd55	ankyrin repeat domain 55	-1.84423	0.197762	NS	2.25844	-4.52424	-1.30606	0.999022
ENSMUSG00000038805	CS	Six3	sine oculis-related homeobox 3	-1.84312	0.249971	NS	1.4336	-4.57003	-1.16452	0.999022
ENSMUSG00000025776	CS	Crispld1	cysteine-rich secretory protein LCCL domain containing 1	1.84299	0.191056	NS	0.0303487	-4.5217	1.3262	0.999022
ENSMUSG00000029862	CS	Clcn1	chloride channel, voltage-sensitive 1	1.84113	0.226223	NS	-0.119725	-4.55288	1.22589	0.999022
ENSMUSG00000039007	CS	Cpq	carboxypeptidase Q	-1.84062	0.23	NS	1.74504	-4.55414	-1.21583	0.999022
ENSMUSG00000049191	CS	Rtl5	retrotransposon Gag like 5	-1.83992	0.0703576	NS	4.23538	-4.18611	-1.85083	0.999022
ENSMUSG00000071866	CS	Ppia	peptidylprolyl isomerase A	-1.83976	0.225651	NS	0.830166	-4.55205	-1.22743	0.999022
ENSMUSG00000035441	CS	Myo1d	myosin ID	1.83875	0.0709483	NS	3.71475	-4.19875	1.84681	0.999022
ENSMUSG00000079316	CS	Rab9	RAB9, member RAS oncogene family	-1.83828	0.242901	NS	0.26754	-4.56506	-1.18233	0.999022
ENSMUSG00000024579	CS	Pcyox1l	prenylcysteine oxidase 1 like	1.8373	0.236581	NS	0.465913	-4.56078	1.19858	0.999022
ENSMUSG00000026820	CS	Ptges2	prostaglandin E synthase 2	-1.83725	0.226533	NS	0.989415	-4.55291	-1.22506	0.999022
ENSMUSG00000039509	CS	Nup133	nucleoporin 133	-1.83684	0.211718	NS	2.30068	-4.53814	-1.26575	0.999022
ENSMUSG00000054414	CS	Slc30a7	solute carrier family 30 (zinc transporter), member 7	-1.83671	0.176331	NS	2.14329	-4.49647	-1.37237	0.999022
ENSMUSG00000003161	CS	Sri	sorcin	-1.83596	0.249288	NS	2.41596	-4.56958	-1.16623	0.999022
ENSMUSG00000021303	CS	Gng4	guanine nucleotide binding protein (G protein), gamma 4	-1.83447	0.068075	NS	3.58051	-4.21793	-1.86661	0.999022
ENSMUSG00000014846	CS	Tppp3	tubulin polymerization-promoting protein family member 3	1.83323	0.24479	NS	1.32727	-4.56655	1.17754	0.999022
ENSMUSG00000026796	CS	Niban2	niban apoptosis regulator 2	1.83255	0.196322	NS	1.71896	-4.52121	1.31034	0.999022
ENSMUSG00000045648	CS	Vwc2l	von Willebrand factor C domain-containing protein 2-like	-1.83174	0.122046	NS	1.9701	-4.39096	-1.57407	0.999022
ENSMUSG00000032968	CS	Inha	inhibin alpha	-1.83139	0.186438	NS	-0.172904	-4.51779	-1.34038	0.999022
ENSMUSG00000020329	CS	Polrmt	polymerase (RNA) mitochondrial (DNA directed)	1.83138	0.100052	NS	4.66636	-4.27127	1.67698	0.999022
ENSMUSG00000014232	CS	Cluap1	clusterin associated protein 1	1.83137	0.170584	NS	1.91348	-4.48898	1.3912	0.999022
ENSMUSG00000029821	CS	Gsdme	gasdermin E	1.83066	0.167735	NS	2.6782	-4.48325	1.40072	0.999022
ENSMUSG00000021400	CS	Wrnip1	Werner helicase interacting protein 1	-1.82979	0.273641	NS	1.4432	-4.58599	-1.10741	0.999022
ENSMUSG00000009075	CS	Cabp7	calcium binding protein 7	-1.82955	0.206913	NS	1.99362	-4.53127	-1.27939	0.999022
ENSMUSG00000031385	CS	Plxnb3	plexin B3	-1.82843	0.063351	NS	4.08832	-4.11905	-1.90076	0.999022
ENSMUSG00000034653	CS	Ythdc2	YTH domain containing 2	-1.82837	0.0978971	NS	3.31624	-4.32749	-1.68804	0.999022
ENSMUSG00000015053	CS	Gata2	GATA binding protein 2	-1.82739	0.186675	NS	0.567589	-4.51095	-1.33964	0.999022
ENSMUSG00000031438	CS	Rnf128	ring finger protein 128	1.82722	0.222282	NS	0.129232	-4.5499	1.23653	0.999022
ENSMUSG00000043614	CS	Vps37d	vacuolar protein sorting 37D	-1.82687	0.225869	NS	0.104009	-4.5513	-1.22685	0.999022
ENSMUSG00000036019	CS	Tmtc2	transmembrane and tetratricopeptide repeat containing 2	1.82644	0.200717	NS	1.60049	-4.52778	1.29735	0.999022
ENSMUSG00000024382	CS	Ercc3	excision repair cross-complementing rodent repair deficiency, complementation group 3	1.82528	0.0812605	NS	3.35443	-4.24515	1.78091	0.999022
ENSMUSG00000016256	CS	Ctsz	cathepsin Z	1.82492	0.17931	NS	1.14723	-4.49733	1.3628	0.999022
ENSMUSG00000030682	CS	Cdipt	CDP-diacylglycerol--inositol 3-phosphatidyltransferase	1.82447	0.104486	NS	3.93709	-4.32629	1.65484	0.999022
ENSMUSG00000095432	CS	Zfp748	zinc finger protein 748	-1.82378	0.249784	NS	-0.0754652	-4.57008	-1.16499	0.999022
ENSMUSG00000106943	CS	Dancr	differentiation antagonizing non-protein coding RNA	-1.82296	0.0673993	NS	2.24796	-4.25683	-1.87137	0.999022
ENSMUSG00000054034	CS	Tceal5	transcription elongation factor A (SII)-like 5	1.8225	0.262886	NS	0.996972	-4.57921	1.1329	0.999022
ENSMUSG00000087006	CS	Gm13889	predicted gene 13889	-1.82132	0.22094	NS	0.429853	-4.54774	-1.24019	0.999022
ENSMUSG00000029638	CS	Glcci1	glucocorticoid induced transcript 1	1.81984	0.160434	NS	1.32699	-4.48017	1.42569	0.999022
ENSMUSG00000015981	CS	Stk32c	serine/threonine kinase 32C	1.8192	0.0957364	NS	3.96448	-4.30016	1.69932	0.999022
ENSMUSG00000006342	CS	Susd2	sushi domain containing 2	-1.81918	0.138201	NS	2.87073	-4.41386	-1.50766	0.999022
ENSMUSG00000074656	CS	Eif2s2	eukaryotic translation initiation factor 2 subunit 2 beta	1.81877	0.152472	NS	1.99457	-4.46414	1.45395	0.999022
ENSMUSG00000085873	CS	Ttc39aos1	Ttc39a opposite strand RNA 1	1.81839	0.207328	NS	0.723658	-4.53496	1.2782	0.999022
ENSMUSG00000055725	CS	Paqr3	progestin and adipoQ receptor family member III	1.81786	0.180045	NS	3.11546	-4.50106	1.36046	0.999022
ENSMUSG00000085069	CS	Prdm16os	Prdm16 opposite strand transcript	1.81763	0.219218	NS	0.295241	-4.54652	1.24489	0.999022
ENSMUSG00000065990	CS	Aurkaip1	aurora kinase A interacting protein 1	-1.8151	0.0477825	NS	3.918	-4.05685	-2.03133	0.999022
ENSMUSG00000001870	CS	Ltbp1	latent transforming growth factor beta binding protein 1	1.81363	0.186949	NS	1.63797	-4.5139	1.33879	0.999022
ENSMUSG00000079509	CS	Zfx	zinc finger protein X-linked	1.81295	0.175335	NS	1.70402	-4.49656	1.3756	0.999022
ENSMUSG00000036327	CS	Qsox2	quiescin Q6 sulfhydryl oxidase 2	1.81187	0.155447	NS	1.751	-4.46722	1.44326	0.999022
ENSMUSG00000042682	CS	Selenok	selenoprotein K	1.81019	0.163469	NS	1.24639	-4.48458	1.4152	0.999022
ENSMUSG00000042570	CS	Mier2	MIER family member 2	1.80978	0.152575	NS	2.97438	-4.45355	1.45358	0.999022
ENSMUSG00000027133	CS	Nop10	NOP10 ribonucleoprotein	1.80937	0.164712	NS	0.378881	-4.48438	1.41095	0.999022
ENSMUSG00000022972	CS	Cfap298	cilia and flagella associate protien 298	1.80839	0.161686	NS	2.40265	-4.47114	1.42135	0.999022
ENSMUSG00000017765	CS	Slc12a4	solute carrier family 12, member 4	-1.80785	0.251562	NS	0.864329	-4.5713	-1.16057	0.999022
ENSMUSG00000056260	CS	Lrif1	ligand dependent nuclear receptor interacting factor 1	1.8078	0.143485	NS	1.20188	-4.45616	1.48728	0.999022
ENSMUSG00000030060	CS	Hmces	5-hydroxymethylcytosine (hmC) binding, ES cell specific	1.80681	0.246517	NS	1.61194	-4.56754	1.17318	0.999022
ENSMUSG00000029146	CS	Snx17	sorting nexin 17	1.80603	0.187039	NS	2.80197	-4.50864	1.33851	0.999022
ENSMUSG00000037152	CS	Ndufc1	NADH:ubiquinone oxidoreductase subunit C1	1.80578	0.267506	NS	1.83414	-4.58272	1.12186	0.999022
ENSMUSG00000034175	CS	Rhbdd3	rhomboid domain containing 3	-1.80379	0.218906	NS	-0.974163	-4.54673	-1.24575	0.999022
ENSMUSG00000029993	CS	Nfu1	NFU1 iron-sulfur cluster scaffold	1.80346	0.211965	NS	1.10574	-4.53996	1.26505	0.999022
ENSMUSG00000087342	CS	Gm12238	predicted gene 12238	-1.80302	0.168297	NS	1.56555	-4.49569	-1.39883	0.999022
ENSMUSG00000022621	CS	Rabl2	RAB, member RAS oncogene family-like 2	-1.80199	0.144542	NS	3.57257	-4.42682	-1.48328	0.999022
ENSMUSG00000041958	CS	Pigs	phosphatidylinositol glycan anchor biosynthesis, class S	-1.80032	0.120128	NS	3.32242	-4.38174	-1.58241	0.999022
ENSMUSG00000038736	CS	Nudcd1	NudC domain containing 1	-1.79912	0.24624	NS	1.49459	-4.56744	-1.17388	0.999022
ENSMUSG00000028132	CS	Tlcd4	TLC domain containing 4	-1.79608	0.237043	NS	1.48452	-4.5608	-1.19738	0.999022
ENSMUSG00000032502	CS	Stac	src homology three (SH3) and cysteine rich domain	-1.79554	0.154938	NS	1.87901	-4.46421	-1.44508	0.999022
ENSMUSG00000033029	CS	1700088E04Rik	RIKEN cDNA 1700088E04 gene	1.79545	0.221609	NS	0.337973	-4.54968	1.23836	0.999022
ENSMUSG00000022617	CS	Chkb	choline kinase beta	1.79535	0.162693	NS	1.13483	-4.48139	1.41787	0.999022
ENSMUSG00000083245	CS	Gm11185	glyceraldehyde-3-phosphate dehydrogenase pseudogene	1.79525	0.183271	NS	-1.05055	-4.51365	1.35025	0.999022
ENSMUSG00000036120	CS	Rfxank	regulatory factor X-associated ankyrin-containing protein	1.79505	0.210618	NS	-0.288607	-4.53873	1.26885	0.999022
ENSMUSG00000045071	CS	E130308A19Rik	RIKEN cDNA E130308A19 gene	1.79482	0.0958173	NS	3.71975	-4.2996	1.69889	0.999022
ENSMUSG00000020372	CS	Rack1	receptor for activated C kinase 1	-1.79471	0.0492841	NS	4.57525	-4.01264	-2.01725	0.999022
ENSMUSG00000044627	CS	Swi5	SWI5 recombination repair homolog (yeast)	1.79396	0.226009	NS	2.7389	-4.55025	1.22647	0.999022
ENSMUSG00000021519	CS	Mterf3	mitochondrial transcription termination factor 3	1.7938	0.202237	NS	0.204282	-4.53256	1.2929	0.999022
ENSMUSG00000049858	CS	Suox	sulfite oxidase	-1.79334	0.218791	NS	-0.351482	-4.54496	-1.24607	0.999022
ENSMUSG00000032338	CS	Hcn4	hyperpolarization-activated, cyclic nucleotide-gated K+ 4	1.79321	0.175163	NS	2.76989	-4.48162	1.37616	0.999022
ENSMUSG00000086502	CS	B130055M24Rik	RIKEN cDNA B130055M24 gene	-1.79196	0.148785	NS	1.65989	-4.46744	-1.46743	0.999022
ENSMUSG00000002105	CS	Slc39a13	solute carrier family 39 (metal ion transporter), member 13	1.79157	0.197282	NS	2.59547	-4.51893	1.30748	0.999022
ENSMUSG00000029014	CS	Dnajc2	DnaJ heat shock protein family (Hsp40) member C2	1.79045	0.148017	NS	3.59184	-4.44132	1.47028	0.999022
ENSMUSG00000062006	CS	Rpl34	ribosomal protein L34	1.79005	0.176543	NS	-0.156533	-4.50115	1.37169	0.999022
ENSMUSG00000022962	CS	Gart	phosphoribosylglycinamide formyltransferase	1.7897	0.112595	NS	2.74559	-4.35684	1.61627	0.999022
ENSMUSG00000058979	CS	Hdhd5	haloacid dehalogenase like hydrolase domain containing 5	-1.78963	0.167319	NS	2.32169	-4.4837	-1.40212	0.999022
ENSMUSG00000008301	CS	Phax	phosphorylated adaptor for RNA export	-1.7893	0.207716	NS	2.79001	-4.5301	-1.2771	0.999022
ENSMUSG00000022329	CS	Stk3	serine/threonine kinase 3	-1.78916	0.235156	NS	1.34538	-4.55882	-1.20228	0.999022
ENSMUSG00000030055	CS	Rab43	RAB43, member RAS oncogene family	-1.78904	0.197943	NS	2.2957	-4.52335	-1.30552	0.999022
ENSMUSG00000032388	CS	Spg21	SPG21, maspardin	1.78778	0.216828	NS	0.426303	-4.5445	1.25148	0.999022
ENSMUSG00000035949	CS	Fbxw2	F-box and WD-40 domain protein 2	1.78728	0.200466	NS	2.73921	-4.52182	1.29808	0.999022
ENSMUSG00000059436	CS	Max	Max protein	1.78725	0.198091	NS	2.39323	-4.52269	1.30508	0.999022
ENSMUSG00000034066	CS	Farp2	FERM, RhoGEF and pleckstrin domain protein 2	-1.7866	0.105714	NS	3.1834	-4.36525	-1.64885	0.999022
ENSMUSG00000031671	CS	Setd6	SET domain containing 6	1.78628	0.277732	NS	-0.195489	-4.58802	1.09789	0.999022
ENSMUSG00000022404	CS	Slc25a17	solute carrier family 25 (mitochondrial carrier, peroxisomal membrane protein), member 17	1.78622	0.238588	NS	1.55564	-4.56141	1.19339	0.999022
ENSMUSG00000017615	CS	Tnfaip1	tumor necrosis factor, alpha-induced protein 1 (endothelial)	1.78452	0.212948	NS	2.31979	-4.53676	1.26229	0.999022
ENSMUSG00000097908	CS	4933404O12Rik	RIKEN cDNA 4933404O12 gene	-1.78442	0.277019	NS	0.402258	-4.58757	-1.09954	0.999022
ENSMUSG00000035181	CS	Heatr5a	HEAT repeat containing 5A	-1.78339	0.179132	NS	2.42047	-4.49724	-1.36337	0.999022
ENSMUSG00000059323	CS	Tonsl	tonsoku-like, DNA repair protein	1.78317	0.182551	NS	2.02076	-4.50022	1.35252	0.999022
ENSMUSG00000052446	CS	Zfp961	zinc finger protein 961	-1.78249	0.222087	NS	0.272571	-4.54937	-1.23706	0.999022
ENSMUSG00000020037	CS	Rfx4	regulatory factor X, 4 (influences HLA class II expression)	1.78207	0.193648	NS	0.279701	-4.52368	1.31835	0.999022
ENSMUSG00000005687	CS	Bcas2	BCAS2 pre-mRNA processing factor	-1.77997	0.166513	NS	2.32642	-4.48095	-1.40484	0.999022
ENSMUSG00000002814	CS	Top3a	topoisomerase (DNA) III alpha	1.77913	0.260499	NS	0.312895	-4.57724	1.13866	0.999022
ENSMUSG00000041741	CS	Pde3a	phosphodiesterase 3A, cGMP inhibited	-1.77847	0.0627648	NS	4.14182	-4.12536	-1.90515	0.999022
ENSMUSG00000029686	CS	Cul1	cullin 1	-1.77816	0.0383521	NS	4.60711	-3.90713	-2.12973	0.999022
ENSMUSG00000025059	CS	Gk	glycerol kinase	1.77803	0.225851	NS	0.213994	-4.5521	1.22689	0.999022
ENSMUSG00000083773	CS	Gm13394	glyceraldehyde-3-phosphate dehydrogenase pseudogene	-1.77781	0.200347	NS	0.332545	-4.52362	-1.29843	0.999022
ENSMUSG00000032182	CS	Yipf2	Yip1 domain family, member 2	-1.77722	0.281952	NS	0.16126	-4.59046	-1.08818	0.999022
ENSMUSG00000031432	CS	Prps1	phosphoribosyl pyrophosphate synthetase 1	1.77706	0.166659	NS	1.51982	-4.48285	1.40434	0.999022
ENSMUSG00000034771	CS	Tle2	transducin-like enhancer of split 2	-1.77674	0.104372	NS	4.04063	-4.31212	-1.6554	0.999022
ENSMUSG00000003623	CS	Crot	carnitine O-octanoyltransferase	1.77652	0.222107	NS	0.137119	-4.54966	1.23701	0.999022
ENSMUSG00000028655	CS	Mfsd2a	MFSD2 lysolipid transporter A, lysophospholipid	1.77642	0.270298	NS	0.65517	-4.58363	1.11526	0.999022
ENSMUSG00000052155	CS	Acvr2a	activin receptor IIA	1.77615	0.222825	NS	2.27087	-4.54802	1.23506	0.999022
ENSMUSG00000062960	CS	Kdr	kinase insert domain protein receptor	-1.77583	0.229054	NS	1.70164	-4.55438	-1.21834	0.999022
ENSMUSG00000101693	CS	Gm19461	predicted gene, 19461	-1.77534	0.221466	NS	-0.257258	-4.54866	-1.23875	0.999022
ENSMUSG00000023990	CS	Tfeb	transcription factor EB	1.77521	0.153289	NS	0.227697	-4.47379	1.451	0.999022
ENSMUSG00000024378	CS	Stard4	StAR related lipid transfer domain containing 4	-1.77492	0.258712	NS	1.40629	-4.57608	-1.143	0.999022
ENSMUSG00000022337	CS	Emc2	ER membrane protein complex subunit 2	1.77445	0.223588	NS	1.21306	-4.55005	1.23299	0.999022
ENSMUSG00000030842	CS	Lamtor1	late endosomal/lysosomal adaptor, MAPK and MTOR activator 1	-1.77274	0.223515	NS	1.50204	-4.54993	-1.23319	0.999022
ENSMUSG00000029513	CS	Prkab1	protein kinase, AMP-activated, beta 1 non-catalytic subunit	1.77083	0.240704	NS	-0.127509	-4.5632	1.18794	0.999022
ENSMUSG00000028698	CS	Pik3r3	phosphoinositide-3-kinase regulatory subunit 3	-1.77035	0.28333	NS	1.65363	-4.5916	-1.08503	0.999022
ENSMUSG00000046807	CS	Lrrc75b	leucine rich repeat containing 75B	-1.77018	0.21921	NS	2.07445	-4.54303	-1.24492	0.999022
ENSMUSG00000049521	CS	Cdc42ep1	CDC42 effector protein 1	-1.76981	0.173569	NS	2.46754	-4.48335	-1.38136	0.999022
ENSMUSG00000041684	CS	Bivm	basic, immunoglobulin-like variable motif containing	1.76945	0.271277	NS	0.779981	-4.58412	1.11295	0.999022
ENSMUSG00000022911	CS	Arl13b	ADP-ribosylation factor-like 13B	-1.76755	0.215797	NS	1.32831	-4.53992	-1.25434	0.999022
ENSMUSG00000056665	CS	Them6	thioesterase superfamily member 6	1.76688	0.178802	NS	1.26777	-4.50107	1.36442	0.999022
ENSMUSG00000006386	CS	Tek	TEK receptor tyrosine kinase	1.76679	0.173828	NS	1.87863	-4.49247	1.38051	0.999022
ENSMUSG00000047466	CS	Ark2n	arkadia (RNF111) N-terminal like PKA signaling regulator 2N	-1.76642	0.0937551	NS	3.9489	-4.30044	-1.70985	0.999022
ENSMUSG00000030509	CS	Asb7	ankyrin repeat and SOCS box-containing 7	-1.76588	0.157005	NS	2.27339	-4.47436	-1.43772	0.999022
ENSMUSG00000022076	CS	Klhl1	kelch-like 1	-1.76553	0.143775	NS	1.25573	-4.44153	-1.48618	0.999022
ENSMUSG00000065822	CS	Snord15a	small nucleolar RNA, C/D box 15A	1.76466	0.233885	NS	1.8479	-4.5569	1.2056	0.999022
ENSMUSG00000029287	CS	Tgfbr3	transforming growth factor, beta receptor III	1.76426	0.114585	NS	3.50911	-4.37642	1.60715	0.999022
ENSMUSG00000090125	CS	Pou3f1	POU domain, class 3, transcription factor 1	1.76192	0.159434	NS	1.07839	-4.46497	1.42918	0.999022
ENSMUSG00000023913	CS	Pla2g7	phospholipase A2, group VII (platelet-activating factor acetylhydrolase, plasma)	1.76186	0.0402274	NS	5.04453	-3.84038	2.1086	0.999022
ENSMUSG00000054509	CS	Parp4	poly (ADP-ribose) polymerase family, member 4	-1.76083	0.176083	NS	0.866182	-4.49939	-1.37317	0.999022
ENSMUSG00000034320	CS	Slc26a2	solute carrier family 26 (sulfate transporter), member 2	-1.76073	0.168234	NS	0.929669	-4.49846	-1.39904	0.999022
ENSMUSG00000028967	CS	Errfi1	ERBB receptor feedback inhibitor 1	1.76062	0.152126	NS	1.43864	-4.47073	1.45521	0.999022
ENSMUSG00000030471	CS	Zdhhc13	zinc finger, DHHC domain containing 13	1.76016	0.187897	NS	-0.846021	-4.51714	1.33587	0.999022
ENSMUSG00000028047	CS	Thbs3	thrombospondin 3	-1.75999	0.297667	NS	1.25548	-4.6016	-1.05289	0.999022
ENSMUSG00000055078	CS	Gabra5	gamma-aminobutyric acid type A receptor subunit alpha 5	1.75964	0.271297	NS	1.36735	-4.58439	1.1129	0.999022
ENSMUSG00000090069	CS	Gm1604a	predicted gene 1604A	-1.75809	0.178161	NS	0.177816	-4.5061	-1.36648	0.999022
ENSMUSG00000027618	CS	Nfs1	nitrogen fixation gene 1 (S. cerevisiae)	1.75737	0.162151	NS	2.17177	-4.4785	1.41974	0.999022
ENSMUSG00000039384	CS	Dusp10	dual specificity phosphatase 10	-1.75717	0.223929	NS	0.950347	-4.55026	-1.23207	0.999022
ENSMUSG00000044231	CS	Nhlrc1	NHL repeat containing 1	-1.75634	0.112104	NS	0.0574115	-4.38891	-1.61854	0.999022
ENSMUSG00000057469	CS	E2f6	E2F transcription factor 6	-1.75536	0.194656	NS	1.99812	-4.52123	-1.31532	0.999022
ENSMUSG00000026048	CS	Ercc5	excision repair cross-complementing rodent repair deficiency, complementation group 5	-1.75445	0.0781847	NS	3.32457	-4.24398	-1.79979	0.999022
ENSMUSG00000022559	CS	Fbxl6	F-box and leucine-rich repeat protein 6	1.75444	0.207664	NS	-0.431422	-4.53743	1.27725	0.999022
ENSMUSG00000069094	CS	Pde7a	phosphodiesterase 7A	1.75353	0.15308	NS	2.4095	-4.46607	1.45175	0.999022
ENSMUSG00000005897	CS	Nr2c1	nuclear receptor subfamily 2, group C, member 1	1.75291	0.227112	NS	-0.0138699	-4.55383	1.22352	0.999022
ENSMUSG00000019659	CS	Ccdc12	coiled-coil domain containing 12	-1.75152	0.162685	NS	1.31881	-4.48871	-1.4179	0.999022
ENSMUSG00000038827	CS	Abitram	actin binding transcription modulator	1.75084	0.251759	NS	0.612167	-4.57147	1.16008	0.999022
ENSMUSG00000041926	CS	Rnpep	arginyl aminopeptidase (aminopeptidase B)	1.7501	0.161807	NS	3.40557	-4.46093	1.42093	0.999022
ENSMUSG00002076155	CS	AF357425	snoRNA AF357425	1.74953	0.15639	NS	0.879813	-4.48076	1.4399	0.999022
ENSMUSG00000050822	CS	Slc29a4	solute carrier family 29 (nucleoside transporters), member 4	1.74874	0.170691	NS	2.21179	-4.47682	1.39085	0.999022
ENSMUSG00000034893	CS	Cog3	component of oligomeric golgi complex 3	-1.74848	0.212138	NS	3.19595	-4.53288	-1.26456	0.999022
ENSMUSG00000019960	CS	Dusp6	dual specificity phosphatase 6	1.74827	0.258169	NS	0.568877	-4.57572	1.14432	0.999022
ENSMUSG00000049764	CS	Zfp280b	zinc finger protein 280B	-1.74774	0.175445	NS	2.52163	-4.49835	-1.37524	0.999022
ENSMUSG00000005802	CS	Slc30a4	solute carrier family 30 (zinc transporter), member 4	1.74759	0.109916	NS	3.1566	-4.35811	1.62876	0.999022
ENSMUSG00000043831	CS	Lysmd4	LysM, putative peptidoglycan-binding, domain containing 4	1.74709	0.181115	NS	1.28446	-4.50639	1.35706	0.999022
ENSMUSG00000004952	CS	Rasa4	RAS p21 protein activator 4	1.7468	0.230078	NS	1.02779	-4.55497	1.21562	0.999022
ENSMUSG00000027583	CS	Zbtb46	zinc finger and BTB domain containing 46	-1.74271	0.222462	NS	2.0297	-4.54771	-1.23604	0.999022
ENSMUSG00000024170	CS	Telo2	telomere maintenance 2	1.74244	0.24066	NS	1.83622	-4.56304	1.18806	0.999022
ENSMUSG00000021661	CS	Ankra2	ankyrin repeat family A member 2	-1.74228	0.217839	NS	0.904437	-4.54368	-1.24869	0.999022
ENSMUSG00000040331	CS	Nsmce4a	NSE4 homolog A, SMC5-SMC6 complex component	1.74194	0.141643	NS	2.93504	-4.41555	1.49432	0.999022
ENSMUSG00000030087	CS	Klf15	Kruppel-like transcription factor 15	1.74184	0.219696	NS	2.50311	-4.54409	1.24359	0.999022
ENSMUSG00000027455	CS	Nsfl1c	NSFL1 (p97) cofactor (p47)	1.7412	0.107692	NS	3.22103	-4.35704	1.63931	0.999022
ENSMUSG00000045128	CS	Rpl18a	ribosomal protein L18A	-1.73993	0.175247	NS	0.356188	-4.50033	-1.37589	0.999022
ENSMUSG00000028645	CS	Slc2a1	solute carrier family 2 (facilitated glucose transporter), member 1	-1.73937	0.0249785	NS	5.28019	-3.59924	-2.31431	0.999022
ENSMUSG00000035151	CS	Elmod2	ELMO/CED-12 domain containing 2	1.73923	0.148277	NS	2.33087	-4.45359	1.46931	0.999022
ENSMUSG00000044813	CS	Shb	src homology 2 domain-containing transforming protein B	1.73911	0.255639	NS	0.994429	-4.57402	1.15051	0.999022
ENSMUSG00000039648	CS	Kyat1	kynurenine aminotransferase 1	-1.73848	0.226581	NS	0.893995	-4.55126	-1.22494	0.999022
ENSMUSG00000002820	CS	Atg4d	autophagy related 4D, cysteine peptidase	1.73747	0.193797	NS	3.58076	-4.51142	1.3179	0.999022
ENSMUSG00000020921	CS	Tmem101	transmembrane protein 101	-1.73666	0.26829	NS	0.52158	-4.58248	-1.12	0.999022
ENSMUSG00000007892	CS	Rplp1	ribosomal protein lateral stalk subunit P1	-1.7364	0.34161	NS	1.82984	-4.63136	-0.960521	0.999022
ENSMUSG00000071644	CS	Eef1g	eukaryotic translation elongation factor 1 gamma	-1.73623	0.253044	NS	0.815904	-4.5723	-1.1569	0.999022
ENSMUSG00000079442	CS	St6galnac4	ST6 (alpha-N-acetyl-neuraminyl-2,3-beta-galactosyl-1,3)-N-acetylgalactosaminide alpha-2,6-sialyltransferase 4	1.73417	0.164866	NS	3.07409	-4.4775	1.41043	0.999022
ENSMUSG00000029246	CS	Ppat	phosphoribosyl pyrophosphate amidotransferase	-1.73312	0.252481	NS	0.27732	-4.57184	-1.15829	0.999022
ENSMUSG00000028546	CS	Elavl4	ELAV like RNA binding protein 4	-1.73297	0.0902073	NS	4.75507	-4.2192	-1.72919	0.999022
ENSMUSG00000064215	CS	Ifi27	interferon, alpha-inducible protein 27	-1.73283	0.240919	NS	0.660802	-4.56339	-1.18739	0.999022
ENSMUSG00000056947	CS	Mab21l1	mab-21-like 1	1.7319	0.286302	NS	0.0597732	-4.59302	1.07828	0.999022
ENSMUSG00000028952	CS	Zbtb48	zinc finger and BTB domain containing 48	-1.73153	0.276799	NS	1.68656	-4.58845	-1.10005	0.999022
ENSMUSG00000032018	CS	Sc5d	sterol-C5-desaturase	1.73135	0.0880295	NS	3.34368	-4.2964	1.74137	0.999022
ENSMUSG00000021253	CS	Tgfb3	transforming growth factor, beta 3	-1.73127	0.21301	NS	1.97569	-4.53619	-1.26211	0.999022
ENSMUSG00000051674	CS	Dcun1d4	defective in cullin neddylation 1 domain containing 4	-1.73115	0.212661	NS	3.14983	-4.53525	-1.26309	0.999022
ENSMUSG00000055782	CS	Abcd2	ATP-binding cassette, sub-family D member 2	1.73083	0.274648	NS	0.373175	-4.58637	1.10506	0.999022
ENSMUSG00000034282	CS	Evpl	envoplakin	1.73032	0.211013	NS	2.60579	-4.5336	1.26773	0.999022
ENSMUSG00000043719	CS	Col6a6	collagen, type VI, alpha 6	1.73025	0.240349	NS	-0.30772	-4.56328	1.18886	0.999022
ENSMUSG00000031149	CS	Praf2	PRA1 domain family 2	-1.73011	0.28641	NS	1.71133	-4.5979	-1.07803	0.999022
ENSMUSG00000029432	CS	Nipsnap2	nipsnap homolog 2	1.72999	0.120813	NS	3.74131	-4.36749	1.57942	0.999022
ENSMUSG00000022261	CS	Sdc2	syndecan 2	-1.72959	0.207168	NS	2.49969	-4.52991	-1.27866	0.999022
ENSMUSG00000021798	CS	Ldb3	LIM domain binding 3	-1.7294	0.26281	NS	0.124308	-4.57873	-1.13309	0.999022
ENSMUSG00000018196	CS	Glrx2	glutaredoxin 2	-1.72825	0.0852118	NS	3.50645	-4.29599	-1.75751	0.999022
ENSMUSG00000062190	CS	Lancl2	LanC (bacterial lantibiotic synthetase component C)-like 2	1.72786	0.279998	NS	1.45551	-4.59048	1.09267	0.999022
ENSMUSG00000030772	CS	Dkk3	dickkopf WNT signaling pathway inhibitor 3	1.72715	0.220996	NS	3.5666	-4.5432	1.24003	0.999022
ENSMUSG00000052397	CS	Ezr	ezrin	1.72675	0.12983	NS	3.45012	-4.39896	1.54124	0.999022
ENSMUSG00000050373	CS	Snx21	sorting nexin family member 21	1.72629	0.292258	NS	2.66762	-4.59919	1.06489	0.999022
ENSMUSG00000028329	CS	Xpa	xeroderma pigmentosum, complementation group A	-1.72593	0.247857	NS	1.13893	-4.56851	-1.16981	0.999022
ENSMUSG00000030469	CS	Zfp719	zinc finger protein 719	-1.72593	0.275851	NS	1.13067	-4.58687	-1.10225	0.999022
ENSMUSG00000064367	CS	ND5	NADH dehydrogenase subunit 5	-1.72568	0.0150936	NS	11.2768	-7.36175	-2.52066	0.999022
ENSMUSG00000027086	CS	Fastkd1	FAST kinase domains 1	-1.72463	0.155967	NS	1.72661	-4.46206	-1.44141	0.999022
ENSMUSG00000000708	CS	Kat2b	K(lysine) acetyltransferase 2B	1.72402	0.239375	NS	1.66485	-4.56148	1.19136	0.999022
ENSMUSG00000098188	CS	Sowahc	sosondowah ankyrin repeat domain family member C	1.72376	0.302698	NS	0.710831	-4.60421	1.04186	0.999022
ENSMUSG00000029401	CS	Rilpl2	Rab interacting lysosomal protein-like 2	1.72367	0.259424	NS	0.469689	-4.57651	1.14127	0.999022
ENSMUSG00000002608	CS	Ccdc97	coiled-coil domain containing 97	1.72335	0.160399	NS	3.0717	-4.46854	1.42581	0.999022
ENSMUSG00000010825	CS	Grid2ip	glutamate receptor, ionotropic, delta 2 (Grid2) interacting protein 1	1.722	0.260806	NS	1.20775	-4.57819	1.13792	0.999022
ENSMUSG00000024515	CS	Smad4	SMAD family member 4	-1.72174	0.200089	NS	3.0204	-4.51952	-1.29919	0.999022
ENSMUSG00000031488	CS	Rab11fip1	RAB11 family interacting protein 1 (class I)	1.71874	0.193011	NS	-0.453012	-4.52394	1.32027	0.999022
ENSMUSG00000042213	CS	Zfand4	zinc finger, AN1-type domain 4	-1.71799	0.295328	NS	0.245962	-4.59813	-1.05806	0.999022
ENSMUSG00000037344	CS	Slc12a9	solute carrier family 12 (potassium/chloride transporters), member 9	1.71789	0.246547	NS	2.00883	-4.56757	1.1731	0.999022
ENSMUSG00000066148	CS	Prpf4	pre-mRNA processing factor 4	1.71781	0.197775	NS	0.847544	-4.5236	1.30602	0.999022
ENSMUSG00000026019	CS	Wdr12	WD repeat domain 12	1.71756	0.130106	NS	3.18298	-4.402	1.54011	0.999022
ENSMUSG00000043542	CS	Zc2hc1a	zinc finger, C2HC-type containing 1A	1.71713	0.209453	NS	1.60032	-4.53287	1.27215	0.999022
ENSMUSG00000115518	CS	Gm10791	predicted gene 10791	1.71535	0.218109	NS	-0.0609946	-4.54636	1.24795	0.999022
ENSMUSG00000020260	CS	Pofut2	protein O-fucosyltransferase 2	-1.71499	0.135341	NS	2.55839	-4.42207	-1.51894	0.999022
ENSMUSG00000087408	CS	Gdf1	growth differentiation factor 1	-1.71387	0.142995	NS	3.90258	-4.41051	-1.48915	0.999022
ENSMUSG00000034826	CS	Nup54	nucleoporin 54	-1.71377	0.198395	NS	-0.286368	-4.52797	-1.30418	0.999022
ENSMUSG00000024812	CS	Tjp2	tight junction protein 2	1.71377	0.100897	NS	3.84076	-4.30204	1.6727	0.999022
ENSMUSG00000045248	CS	Med26	mediator complex subunit 26	-1.71319	0.275974	NS	1.05082	-4.58707	-1.10197	0.999022
ENSMUSG00000036023	CS	Parp2	poly (ADP-ribose) polymerase family, member 2	-1.71221	0.297267	NS	0.960648	-4.59928	-1.05377	0.999022
ENSMUSG00000008348	CS	Ubc	ubiquitin C	-1.71201	0.0206723	NS	5.41164	-3.38635	-2.39304	0.999022
ENSMUSG00000062070	CS	Pgk1	phosphoglycerate kinase 1	-1.71182	0.203966	NS	-0.0265803	-4.53337	-1.28788	0.999022
ENSMUSG00000032085	CS	Tagln	transgelin	1.71142	0.26183	NS	0.388597	-4.57836	1.13545	0.999022
ENSMUSG00000038459	CS	Abhd17c	abhydrolase domain containing 17C	-1.71139	0.236432	NS	0.467589	-4.55989	-1.19896	0.999022
ENSMUSG00000022571	CS	Pycr3	pyrroline-5-carboxylate reductase 3	-1.71138	0.247198	NS	0.247045	-4.56793	-1.17147	0.999022
ENSMUSG00000027122	CS	Arl14ep	ADP-ribosylation factor-like 14 effector protein	1.71125	0.154845	NS	2.5181	-4.47227	1.44541	0.999022
ENSMUSG00000001910	CS	Nacc1	nucleus accumbens associated 1, BEN and BTB (POZ) domain containing	-1.71121	0.102877	NS	4.67197	-4.27554	-1.66279	0.999022
ENSMUSG00000004748	CS	Mtfp1	mitochondrial fission process 1	-1.7111	0.207888	NS	0.385303	-4.53649	-1.2766	0.999022
ENSMUSG00000051022	CS	Hs3st1	heparan sulfate (glucosamine) 3-O-sulfotransferase 1	1.7108	0.207668	NS	1.02777	-4.53245	1.27723	0.999022
ENSMUSG00000033554	CS	Dph5	diphthamide biosynthesis 5	1.71063	0.239193	NS	0.331525	-4.56208	1.19183	0.999022
ENSMUSG00000028089	CS	Chd1l	chromodomain helicase DNA binding protein 1-like	-1.71012	0.263178	NS	2.09388	-4.57936	-1.1322	0.999022
ENSMUSG00000025200	CS	Cwf19l1	CWF19 like cell cycle control factor 1	1.71009	0.270788	NS	0.331516	-4.58379	1.1141	0.999022
ENSMUSG00000062822	CS	4833420G17Rik	RIKEN cDNA 4833420G17 gene	1.70918	0.258359	NS	1.17155	-4.57587	1.14386	0.999022
ENSMUSG00000020541	CS	Tom1l1	target of myb1-like 1 (chicken)	-1.70809	0.241364	NS	1.94353	-4.56337	-1.18626	0.999022
ENSMUSG00000050608	CS	Micos10	mitochondrial contact site and cristae organizing system subunit 10	-1.70796	0.129248	NS	2.98723	-4.41201	-1.54364	0.999022
ENSMUSG00000027259	CS	Adal	adenosine deaminase-like	-1.70758	0.293925	NS	0.730179	-4.59742	-1.06117	0.999022
ENSMUSG00000073139	CS	Tmem185a	transmembrane protein 185A	-1.70744	0.233484	NS	1.70998	-4.55745	-1.20665	0.999022
ENSMUSG00000019831	CS	Wasf1	WASP family, member 1	1.70688	0.0658243	NS	4.91195	-4.12191	1.88262	0.999022
ENSMUSG00000051413	CS	Plagl2	pleiomorphic adenoma gene-like 2	-1.70645	0.247177	NS	0.68638	-4.56816	-1.17152	0.999022
ENSMUSG00000018340	CS	Anxa6	annexin A6	-1.70607	0.0779898	NS	4.08306	-4.17328	-1.80101	0.999022
ENSMUSG00000018809	CS	Smyd4	SET and MYND domain containing 4	-1.7051	0.241858	NS	1.77717	-4.56382	-1.18499	0.999022
ENSMUSG00000097589	CS	Dleu2	deleted in lymphocytic leukemia, 2	1.70322	0.289719	NS	0.722853	-4.59462	1.07057	0.999022
ENSMUSG00000026484	CS	Rnf2	ring finger protein 2	1.70314	0.22613	NS	0.719547	-4.55064	1.22614	0.999022
ENSMUSG00000033361	CS	Prrg3	proline rich Gla (G-carboxyglutamic acid) 3 (transmembrane)	-1.70273	0.221383	NS	2.28246	-4.5457	-1.23898	0.999022
ENSMUSG00000078440	CS	Dohh	deoxyhypusine hydroxylase/monooxygenase	1.70267	0.275072	NS	1.40658	-4.58774	1.10407	0.999022
ENSMUSG00000059810	CS	Rgs3	regulator of G-protein signaling 3	1.70246	0.181382	NS	1.87383	-4.4991	1.35621	0.999022
ENSMUSG00000015850	CS	Adamtsl4	ADAMTS-like 4	-1.70223	0.173439	NS	2.56768	-4.48936	-1.38179	0.999022
ENSMUSG00000060257	CS	Scrt2	scratch family zinc finger 2	1.70191	0.188971	NS	2.31726	-4.50606	1.33256	0.999022
ENSMUSG00000028771	CS	Ptpn12	protein tyrosine phosphatase, non-receptor type 12	1.70137	0.238096	NS	2.81606	-4.56049	1.19465	0.999022
ENSMUSG00000066643	CS	Wdr35	WD repeat domain 35	1.70125	0.0505819	NS	3.81144	-4.07088	2.00538	0.999022
ENSMUSG00000070002	CS	Ell	elongation factor RNA polymerase II	1.70125	0.225267	NS	2.67063	-4.54931	1.22846	0.999022
ENSMUSG00000063108	CS	Zfp26	zinc finger protein 26	1.70065	0.171017	NS	2.36629	-4.49058	1.38977	0.999022
ENSMUSG00000030495	CS	Slc7a10	solute carrier family 7 (cationic amino acid transporter, y+ system), member 10	-1.70041	0.139644	NS	4.02949	-4.40027	-1.50203	0.999022
ENSMUSG00000017692	CS	Rhbdl3	rhomboid like 3	1.70035	0.210772	NS	2.39886	-4.53448	1.26842	0.999022
ENSMUSG00000024798	CS	Htr7	5-hydroxytryptamine (serotonin) receptor 7	-1.69789	0.312622	NS	2.63845	-4.61202	-1.02048	0.999022
ENSMUSG00000121496	CS	Ube2d-ps	ubiquitin-conjugating enzyme E2D, pseudogene	1.69745	0.303249	NS	0.292074	-4.60222	1.04066	0.999022
ENSMUSG00000024914	CS	Drap1	DR1 associated protein 1	-1.69672	0.175946	NS	3.58436	-4.48796	-1.37362	0.999022
ENSMUSG00000040044	CS	Orc3	origin recognition complex, subunit 3	-1.69664	0.233595	NS	2.79735	-4.55656	-1.20636	0.999022
ENSMUSG00000059669	CS	Taf1b	TATA-box binding protein associated factor, RNA polymerase I, B	1.69585	0.238453	NS	0.989215	-4.56119	1.19373	0.999022
ENSMUSG00000004056	CS	Akt2	thymoma viral proto-oncogene 2	1.69585	0.132486	NS	3.51513	-4.4139	1.5304	0.999022
ENSMUSG00000063235	CS	Ptpmt1	protein tyrosine phosphatase, mitochondrial 1	1.69505	0.266975	NS	0.347003	-4.58177	1.12312	0.999022
ENSMUSG00000023015	CS	Racgap1	Rac GTPase-activating protein 1	-1.6946	0.249921	NS	0.0678511	-4.57022	-1.16465	0.999022
ENSMUSG00000034595	CS	Ppp1r18	protein phosphatase 1, regulatory subunit 18	1.6942	0.245221	NS	0.0900763	-4.56646	1.17645	0.999022
ENSMUSG00000051185	CS	Fam174a	family with sequence similarity 174, member A	-1.69249	0.162157	NS	2.72505	-4.45936	-1.41972	0.999022
ENSMUSG00000046562	CS	Unc119b	unc-119 lipid binding chaperone B	1.69077	0.247195	NS	1.19495	-4.56801	1.17147	0.999022
ENSMUSG00000024816	CS	Frmd8	FERM domain containing 8	1.69074	0.302056	NS	0.803768	-4.60264	1.04326	0.999022
ENSMUSG00000035828	CS	Pim3	proviral integration site 3	-1.68981	0.264593	NS	2.76483	-4.58193	-1.12881	0.999022
ENSMUSG00000036206	CS	Sh3bp4	SH3-domain binding protein 4	-1.68897	0.0978674	NS	3.80825	-4.28845	-1.68819	0.999022
ENSMUSG00000006333	CS	Rps9	ribosomal protein S9	1.68876	0.139786	NS	3.15295	-4.42922	1.50148	0.999022
ENSMUSG00000050132	CS	Sarm1	sterile alpha and HEAT/Armadillo motif containing 1	-1.68811	0.192211	NS	3.41001	-4.5055	-1.32269	0.999022
ENSMUSG00000034042	CS	Gpbp1l1	GC-rich promoter binding protein 1-like 1	-1.6877	0.210251	NS	2.69042	-4.5328	-1.26989	0.999022
ENSMUSG00000002064	CS	Sdf2	stromal cell derived factor 2	-1.68769	0.24436	NS	1.27439	-4.56591	-1.17863	0.999022
ENSMUSG00000006471	CS	Ndor1	NADPH dependent diflavin oxidoreductase 1	1.68641	0.182413	NS	2.25099	-4.50133	1.35295	0.999022
ENSMUSG00000017801	CS	Mlx	MAX-like protein X	1.68538	0.257182	NS	1.01645	-4.57508	1.14673	0.999022
ENSMUSG00000101930	CS	Gm5441	predicted gene 5441	1.68483	0.237412	NS	1.42815	-4.56039	1.19642	0.999022
ENSMUSG00000035674	CS	Ndufa3	NADH:ubiquinone oxidoreductase subunit A3	1.68473	0.249002	NS	-0.0943656	-4.56951	1.16694	0.999022
ENSMUSG00000029229	CS	Chic2	cysteine-rich hydrophobic domain 2	1.68387	0.306681	NS	1.25011	-4.60465	1.03322	0.999022
ENSMUSG00000062040	CS	Zfp27	zinc finger protein 27	1.6826	0.246794	NS	2.68655	-4.56775	1.17248	0.999022
ENSMUSG00000028608	CS	Czib	CXXC motif containing zinc binding protein	1.68259	0.127172	NS	2.74529	-4.41978	1.55227	0.999022
ENSMUSG00000085208	CS	Brip1os	BRCA1 interacting protein C-terminal helicase 1, opposite strand	-1.68144	0.15491	NS	0.423658	-4.46489	-1.44518	0.999022
ENSMUSG00000040167	CS	Ikzf5	IKAROS family zinc finger 5	1.68138	0.254718	NS	0.344943	-4.5734	1.15277	0.999022
ENSMUSG00000028013	CS	Ppa2	pyrophosphatase (inorganic) 2	-1.6807	0.236996	NS	2.94347	-4.55938	-1.1975	0.999022
ENSMUSG00000021646	CS	Mccc2	methylcrotonoyl-Coenzyme A carboxylase 2 (beta)	-1.68046	0.261575	NS	2.06998	-4.58002	-1.13606	0.999022
ENSMUSG00000017493	CS	Igfbp4	insulin-like growth factor binding protein 4	1.67881	0.2585	NS	0.651761	-4.57655	1.14352	0.999022
ENSMUSG00000024150	CS	Mcfd2	multiple coagulation factor deficiency 2	-1.67799	0.214209	NS	2.20668	-4.54062	-1.25876	0.999022
ENSMUSG00000035754	CS	Wdr18	WD repeat domain 18	1.67787	0.10783	NS	3.7811	-4.32991	1.63865	0.999022
ENSMUSG00000028691	CS	Prdx1	peroxiredoxin 1	-1.67775	0.243807	NS	1.46869	-4.56572	-1.18003	0.999022
ENSMUSG00000025880	CS	Smad7	SMAD family member 7	-1.67687	0.0679006	NS	4.18382	-4.12898	-1.86784	0.999022
ENSMUSG00000072875	CS	Gpr27	G protein-coupled receptor 27	1.67673	0.302264	NS	1.05715	-4.60316	1.04281	0.999022
ENSMUSG00000018217	CS	Pmp22	peripheral myelin protein 22	-1.67652	0.220808	NS	0.804767	-4.54713	-1.24054	0.999022
ENSMUSG00000021704	CS	Mtx3	metaxin 3	-1.6763	0.229661	NS	2.85136	-4.55224	-1.21673	0.999022
ENSMUSG00000046318	CS	Ccbe1	collagen and calcium binding EGF domains 1	1.67599	0.189743	NS	0.493419	-4.51113	1.3302	0.999022
ENSMUSG00000071646	CS	Mta2	metastasis-associated gene family, member 2	-1.67485	0.157475	NS	3.4978	-4.45755	-1.43606	0.999022
ENSMUSG00000044499	CS	Hs3st5	heparan sulfate (glucosamine) 3-O-sulfotransferase 5	1.67448	0.346856	NS	0.347542	-4.62392	0.950036	0.999022
ENSMUSG00000029814	CS	Igf2bp3	insulin-like growth factor 2 mRNA binding protein 3	1.67398	0.237731	NS	1.18298	-4.56125	1.1956	0.999022
ENSMUSG00000027164	CS	Traf6	TNF receptor-associated factor 6	1.67389	0.270276	NS	0.753069	-4.58447	1.11531	0.999022
ENSMUSG00000045932	CS	Ifit2	interferon-induced protein with tetratricopeptide repeats 2	1.67272	0.277455	NS	-0.0523376	-4.58794	1.09854	0.999022
ENSMUSG00000020692	CS	Nle1	notchless homolog 1	1.67126	0.253963	NS	0.46748	-4.57288	1.15463	0.999022
ENSMUSG00000036968	CS	Cnpy4	canopy FGF signaling regulator 4	1.67123	0.213855	NS	0.538361	-4.54164	1.25975	0.999022
ENSMUSG00000026409	CS	Pfkfb2	6-phosphofructo-2-kinase/fructose-2,6-biphosphatase 2	1.67095	0.203495	NS	2.75485	-4.5242	1.28925	0.999022
ENSMUSG00000020937	CS	Plcd3	phospholipase C, delta 3	1.67062	0.312182	NS	0.034583	-4.60715	1.02142	0.999022
ENSMUSG00000037977	CS	6430571L13Rik	RIKEN cDNA 6430571L13 gene	1.67059	0.279997	NS	0.083174	-4.58994	1.09267	0.999022
ENSMUSG00000034868	CS	Myl12b	myosin, light chain 12B, regulatory	-1.67032	0.124052	NS	3.99422	-4.37229	-1.56545	0.999022
ENSMUSG00000025423	CS	Pias2	protein inhibitor of activated STAT 2	1.67011	0.136598	NS	3.941	-4.41679	1.51396	0.999022
ENSMUSG00000073805	CS	Insyn2a	inhibitory synaptic factor 2A	-1.67006	0.163755	NS	3.49335	-4.46456	-1.41422	0.999022
ENSMUSG00000028344	CS	Invs	inversin	-1.6698	0.244146	NS	1.89082	-4.56589	-1.17917	0.999022
ENSMUSG00000028228	CS	Cpne3	copine III	-1.66942	0.245195	NS	1.2928	-4.5665	-1.17651	0.999022
ENSMUSG00000063802	CS	Hspbp1	HSPA (heat shock 70kDa) binding protein, cytoplasmic cochaperone 1	-1.66826	0.192713	NS	2.92362	-4.51061	-1.32117	0.999022
ENSMUSG00000032131	CS	Abcg4	ATP binding cassette subfamily G member 4	-1.66817	0.134953	NS	4.47245	-4.39366	-1.52049	0.999022
ENSMUSG00000099689	CS	Zfp383	zinc finger protein 383	1.66812	0.256342	NS	0.0579905	-4.57449	1.14878	0.999022
ENSMUSG00000020739	CS	Nup85	nucleoporin 85	-1.66734	0.184071	NS	2.97147	-4.50207	-1.34775	0.999022
ENSMUSG00000039633	CS	Lonrf1	LON peptidase N-terminal domain and ring finger 1	-1.66537	0.273256	NS	0.666421	-4.58534	-1.10831	0.999022
ENSMUSG00000052125	CS	F730043M19Rik	RIKEN cDNA F730043M19 gene	1.66471	0.262168	NS	1.67619	-4.57922	1.13463	0.999022
ENSMUSG00000025485	CS	Ric8a	RIC8 guanine nucleotide exchange factor A	1.66455	0.18167	NS	3.83764	-4.49474	1.3553	0.999022
ENSMUSG00000028345	CS	Tex10	testis expressed gene 10	-1.66369	0.322432	NS	1.23982	-4.61309	-0.999784	0.999022
ENSMUSG00000062397	CS	Zfp706	zinc finger protein 706	1.66324	0.207168	NS	3.23682	-4.53024	1.27866	0.999022
ENSMUSG00000001999	CS	Blvra	biliverdin reductase A	1.66279	0.266826	NS	-0.287194	-4.58149	1.12348	0.999022
ENSMUSG00000022814	CS	Umps	uridine monophosphate synthetase	1.6609	0.258167	NS	0.91239	-4.57574	1.14433	0.999022
ENSMUSG00000001056	CS	Nhp2	NHP2 ribonucleoprotein	1.66024	0.31429	NS	-0.14706	-4.60771	1.01693	0.999022
ENSMUSG00000070953	CS	Rabepk	Rab9 effector protein with kelch motifs	1.66011	0.233057	NS	2.36468	-4.55594	1.20777	0.999022
ENSMUSG00000003420	CS	Fcgrt	Fc fragment of IgG receptor and transporter	1.65986	0.268927	NS	-0.0440573	-4.58269	1.11849	0.999022
ENSMUSG00000024245	CS	Tmem178	transmembrane protein 178	-1.65975	0.102171	NS	3.8283	-4.29677	-1.6663	0.999022
ENSMUSG00000024069	CS	Slc30a6	solute carrier family 30 (zinc transporter), member 6	1.65972	0.225403	NS	-0.084382	-4.55057	1.2281	0.999022
ENSMUSG00000093413	CS	Snora15	small nucleolar RNA, H/ACA box 15	-1.65931	0.223683	NS	-0.434994	-4.55058	-1.23273	0.999022
ENSMUSG00000059689	CS	Zfp637	zinc finger protein 637	1.65897	0.231281	NS	0.910376	-4.5549	1.21244	0.999022
ENSMUSG00000031399	CS	Fam3a	FAM3 metabolism regulating signaling molecule A	1.65862	0.283927	NS	-0.257484	-4.59173	1.08367	0.999022
ENSMUSG00000036918	CS	Ttc7	tetratricopeptide repeat domain 7	-1.65744	0.253205	NS	0.0686658	-4.57237	-1.1565	0.999022
ENSMUSG00000005667	CS	Mthfd2	methylenetetrahydrofolate dehydrogenase (NAD+ dependent), methenyltetrahydrofolate cyclohydrolase	1.65658	0.328893	NS	-0.0331075	-4.61522	0.986387	0.999022
ENSMUSG00000074994	CS	Qser1	glutamine and serine rich 1	-1.65658	0.163738	NS	3.48257	-4.47096	-1.41428	0.999022
ENSMUSG00000028229	CS	Rmdn1	regulator of microtubule dynamics 1	1.65628	0.240803	NS	0.372695	-4.56328	1.18769	0.999022
ENSMUSG00000119520	CS	Gm24265	predicted gene, 24265	1.65628	0.195867	NS	-0.810029	-4.52643	1.31169	0.999022
ENSMUSG00000058317	CS	Ube2e2	ubiquitin-conjugating enzyme E2E 2	-1.65615	0.16993	NS	3.84334	-4.47209	-1.39338	0.999022
ENSMUSG00000050323	CS	Ndufaf6	NADH:ubiquinone oxidoreductase complex assembly factor 6	-1.65592	0.320651	NS	0.101821	-4.61128	-1.00351	0.999022
ENSMUSG00000035762	CS	Tmem161b	transmembrane protein 161B	1.65529	0.203284	NS	-0.0239216	-4.53294	1.28986	0.999022
ENSMUSG00000032463	CS	Faim	Fas apoptotic inhibitory molecule	-1.65433	0.315146	NS	1.75866	-4.61071	-1.01511	0.999022
ENSMUSG00000032815	CS	Fanca	Fanconi anemia, complementation group A	-1.65327	0.273308	NS	0.0275753	-4.58597	-1.10819	0.999022
ENSMUSG00000030515	CS	Tars3	threonyl-tRNA synthetase 3	1.65256	0.113175	NS	3.84039	-4.35093	1.6136	0.999022
ENSMUSG00000025986	CS	Slc39a10	solute carrier family 39 (zinc transporter), member 10	1.65244	0.0666685	NS	4.31158	-4.17034	1.87656	0.999022
ENSMUSG00000002831	CS	Plin4	perilipin 4	1.65239	0.250678	NS	2.03902	-4.57066	1.16276	0.999022
ENSMUSG00000049928	CS	Glp2r	glucagon-like peptide 2 receptor	-1.65158	0.224988	NS	-0.724379	-4.55132	-1.22921	0.999022
ENSMUSG00000049922	CS	Slc35c1	solute carrier family 35, member C1	1.65157	0.259569	NS	0.700937	-4.57669	1.14092	0.999022
ENSMUSG00000019564	CS	Arid3a	AT-rich interaction domain 3A	1.65144	0.260527	NS	2.04057	-4.57914	1.1386	0.999022
ENSMUSG00000034681	CS	Rnps1	RNA binding protein with serine rich domain 1	-1.65088	0.200495	NS	3.02122	-4.52237	-1.298	0.999022
ENSMUSG00000036437	CS	Npy1r	neuropeptide Y receptor Y1	1.65071	0.29659	NS	0.531231	-4.59902	1.05527	0.999022
ENSMUSG00000047773	CS	Ankfn1	ankyrin-repeat and fibronectin type III domain containing 1	-1.64915	0.268453	NS	2.06302	-4.58391	-1.11961	0.999022
ENSMUSG00000076433	CS	Cep295nl	CEP295 N-terminal like	1.6491	0.233574	NS	1.31418	-4.5574	1.20642	0.999022
ENSMUSG00000030869	CS	Ndufab1	NADH:ubiquinone oxidoreductase subunit AB1	-1.64786	0.248923	NS	1.6264	-4.56924	-1.16714	0.999022
ENSMUSG00000002741	CS	Ykt6	YKT6 v-SNARE homolog (S. cerevisiae)	1.64739	0.227535	NS	2.41885	-4.55194	1.22238	0.999022
ENSMUSG00000020334	CS	Slc22a4	solute carrier family 22 (organic cation transporter), member 4	1.64701	0.233367	NS	0.215771	-4.55703	1.20696	0.999022
ENSMUSG00000026491	CS	Ahctf1	AT hook containing transcription factor 1	1.64674	0.124114	NS	4.26651	-4.37084	1.56518	0.999022
ENSMUSG00000025198	CS	Erlin1	ER lipid raft associated 1	-1.64655	0.249137	NS	1.73179	-4.5694	-1.16661	0.999022
ENSMUSG00000093536	CS	Smim17	small integral membrane protein 17	-1.64624	0.178438	NS	1.16338	-4.49389	-1.36559	0.999022
ENSMUSG00000038365	CS	Fbxo25	F-box protein 25	-1.64579	0.127702	NS	2.41954	-4.39956	-1.55005	0.999022
ENSMUSG00000028108	CS	Ecm1	extracellular matrix protein 1	1.64545	0.286362	NS	-0.69774	-4.59331	1.07814	0.999022
ENSMUSG00000039069	CS	Mtg2	mitochondrial ribosome associated GTPase 2	-1.64539	0.280818	NS	0.0475973	-4.59033	-1.09078	0.999022
ENSMUSG00000038764	CS	Ptpn3	protein tyrosine phosphatase, non-receptor type 3	-1.64527	0.263592	NS	3.11525	-4.58562	-1.13121	0.999022
ENSMUSG00000034858	CS	Atosa	atos homolog A	1.6448	0.0703585	NS	4.77559	-4.12477	1.85082	0.999022
ENSMUSG00000033434	CS	Gtpbp6	GTP binding protein 6 (putative)	1.64478	0.280287	NS	2.5471	-4.59202	1.092	0.999022
ENSMUSG00000024218	CS	Taf11	TATA-box binding protein associated factor 11	1.64456	0.263788	NS	1.34912	-4.58054	1.13074	0.999022
ENSMUSG00000027605	CS	Acss2	acyl-CoA synthetase short-chain family member 2	-1.64423	0.130609	NS	3.93499	-4.39604	-1.53805	0.999022
ENSMUSG00000021681	CS	Aggf1	angiogenic factor with G patch and FHA domains 1	-1.64349	0.134389	NS	3.48793	-4.41183	-1.52274	0.999022
ENSMUSG00000046994	CS	Mars2	methionine-tRNA synthetase 2 (mitochondrial)	-1.64324	0.235735	NS	2.11143	-4.55903	-1.20077	0.999022
ENSMUSG00000043311	CS	D17H6S53E	DNA segment, Chr 17, human D6S53E	-1.64322	0.247003	NS	0.282155	-4.5682	-1.17196	0.999022
ENSMUSG00000021589	CS	Rhobtb3	Rho-related BTB domain containing 3	-1.6428	0.242333	NS	1.42096	-4.56398	-1.18378	0.999022
ENSMUSG00000046519	CS	Golph3l	golgi phosphoprotein 3-like	-1.64227	0.268862	NS	0.54116	-4.58252	-1.11865	0.999022
ENSMUSG00000067825	CS	Pex26	peroxisomal biogenesis factor 26	1.64206	0.292537	NS	0.974772	-4.59699	1.06427	0.999022
ENSMUSG00000026816	CS	Gtf3c5	general transcription factor IIIC, polypeptide 5	-1.64068	0.246495	NS	1.31848	-4.56744	-1.17323	0.999022
ENSMUSG00000079677	CS	Fdx2	ferredoxin 2	1.64066	0.267638	NS	0.239957	-4.58252	1.12155	0.999022
ENSMUSG00000033055	CS	Ankrd54	ankyrin repeat domain 54	-1.64057	0.300955	NS	-0.00778149	-4.60109	-1.04567	0.999022
ENSMUSG00000022504	CS	Ciita	class II transactivator	1.64018	0.286148	NS	0.972478	-4.59514	1.07863	0.999022
ENSMUSG00000041774	CS	Ydjc	YdjC homolog (bacterial)	1.63971	0.305245	NS	-0.300927	-4.60456	1.03633	0.999022
ENSMUSG00000020472	CS	Zkscan17	zinc finger with KRAB and SCAN domains 17	1.63945	0.273801	NS	1.21863	-4.58681	1.10703	0.999022
ENSMUSG00000021606	CS	Ndufs6	NADH:ubiquinone oxidoreductase core subunit S6	1.63878	0.271068	NS	1.05487	-4.58429	1.11344	0.999022
ENSMUSG00000054901	CS	Arhgef33	Rho guanine nucleotide exchange factor 33	1.63806	0.328318	NS	0.209721	-4.61665	0.987572	0.999022
ENSMUSG00000031967	CS	Afg3l1	AFG3-like AAA ATPase 1	-1.63787	0.238648	NS	2.63125	-4.56089	-1.19323	0.999022
ENSMUSG00000036620	CS	Mgat4b	mannoside acetylglucosaminyltransferase 4, isoenzyme B	-1.63727	0.152394	NS	3.17332	-4.44729	-1.45423	0.999022
ENSMUSG00000059659	CS	Gm10069	predicted gene 10069	1.63621	0.27065	NS	-0.187581	-4.58354	1.11442	0.999022
ENSMUSG00000029474	CS	Rnf34	ring finger protein 34	-1.63596	0.301433	NS	1.49999	-4.6029	-1.04462	0.999022
ENSMUSG00000025142	CS	Aspscr1	ASPSCR1 tether for SLC2A4, UBX domain containing	-1.63529	0.167883	NS	3.09796	-4.48393	-1.40022	0.999022
ENSMUSG00000080463	CS	Gm22489	predicted gene, 22489	1.63479	0.153764	NS	-1.06537	-4.48115	1.44929	0.999022
ENSMUSG00000021028	CS	Mbip	MAP3K12 binding inhibitory protein 1	1.63427	0.3104	NS	0.446769	-4.60652	1.02523	0.999022
ENSMUSG00000043998	CS	Mgat2	mannoside acetylglucosaminyltransferase 2	-1.63409	0.26419	NS	2.10594	-4.58114	-1.12977	0.999022
ENSMUSG00000040254	CS	Sema3d	sema domain, immunoglobulin domain (Ig), short basic domain, secreted, (semaphorin) 3D	-1.63284	0.247089	NS	-0.0633362	-4.56807	-1.17174	0.999022
ENSMUSG00000049097	CS	Ankrd34a	ankyrin repeat domain 34A	-1.63272	0.106893	NS	4.05658	-4.31687	-1.64315	0.999022
ENSMUSG00000042097	CS	Zfp239	zinc finger protein 239	1.63205	0.272993	NS	1.71821	-4.5854	1.10892	0.999022
ENSMUSG00000041930	CS	Fam222a	family with sequence similarity 222, member A	-1.63106	0.156109	NS	1.80239	-4.45942	-1.4409	0.999022
ENSMUSG00000028653	CS	Trit1	tRNA isopentenyltransferase 1	-1.63007	0.285728	NS	1.94647	-4.59537	-1.07958	0.999022
ENSMUSG00000038268	CS	Ovca2	candidate tumor suppressor in ovarian cancer 2	-1.62996	0.211361	NS	-0.280626	-4.53833	-1.26675	0.999022
ENSMUSG00000026499	CS	Acbd3	acyl-Coenzyme A binding domain containing 3	-1.62892	0.135451	NS	3.56194	-4.4106	-1.5185	0.999022
ENSMUSG00000016477	CS	E2f3	E2F transcription factor 3	1.62852	0.193719	NS	1.6088	-4.5164	1.31813	0.999022
ENSMUSG00000042029	CS	Ncapg2	non-SMC condensin II complex, subunit G2	-1.62843	0.277882	NS	-0.380813	-4.5881	-1.09755	0.999022
ENSMUSG00000031202	CS	Rab39b	RAB39B, member RAS oncogene family	1.62736	0.260062	NS	1.10997	-4.5783	1.13972	0.999022
ENSMUSG00000035829	CS	Ppp1r26	protein phosphatase 1, regulatory subunit 26	-1.62633	0.0966174	NS	4.30066	-4.27834	-1.69469	0.999022
ENSMUSG00000032348	CS	Gsta4	glutathione S-transferase, alpha 4	-1.62602	0.313435	NS	1.51401	-4.60842	-1.01874	0.999022
ENSMUSG00000052253	CS	Zfp622	zinc finger protein 622	-1.62523	0.213895	NS	2.87806	-4.53588	-1.25964	0.999022
ENSMUSG00000039096	CS	Rsad1	radical S-adenosyl methionine domain containing 1	-1.62353	0.261802	NS	0.0971818	-4.57808	-1.13551	0.999022
ENSMUSG00000045679	CS	Slc66a3	solute carrier family 66 member 3	1.6235	0.23341	NS	-0.688985	-4.55799	1.20685	0.999022
ENSMUSG00000033632	CS	AW554918	expressed sequence AW554918	1.62178	0.26045	NS	2.93511	-4.57918	1.13878	0.999022
ENSMUSG00000028961	CS	Pgd	phosphogluconate dehydrogenase	1.62154	0.14522	NS	2.26199	-4.45397	1.48072	0.999022
ENSMUSG00000020257	CS	Wdr82	WD repeat domain containing 82	-1.62119	0.0945641	NS	4.86931	-4.24008	-1.70553	0.999022
ENSMUSG00000026240	CS	Cops7b	COP9 signalosome subunit 7B	1.62107	0.220336	NS	2.27565	-4.54453	1.24183	0.999022
ENSMUSG00000022992	CS	Kansl2	KAT8 regulatory NSL complex subunit 2	-1.62101	0.293343	NS	0.995687	-4.59746	-1.06247	0.999022
ENSMUSG00000031311	CS	Nono	non-POU-domain-containing, octamer binding protein	-1.61983	0.055751	NS	4.45909	-4.07191	-1.96057	0.999022
ENSMUSG00000030522	CS	Mtmr10	myotubularin related protein 10	1.61962	0.320734	NS	2.32053	-4.6148	1.00334	0.999022
ENSMUSG00000048915	CS	Efna5	ephrin A5	1.61948	0.215831	NS	1.25828	-4.54071	1.25424	0.999022
ENSMUSG00000017548	CS	Suz12	SUZ12 polycomb repressive complex 2 subunit	1.61809	0.239329	NS	2.95045	-4.56141	1.19148	0.999022
ENSMUSG00000041734	CS	Kirrel1	kirre like nephrin family adhesion molecule 1	-1.61783	0.17065	NS	2.57966	-4.48127	-1.39098	0.999022
ENSMUSG00000031860	CS	Pbx4	pre B cell leukemia homeobox 4	-1.61767	0.284927	NS	0.472431	-4.5936	-1.0814	0.999022
ENSMUSG00000028124	CS	Gclm	glutamate-cysteine ligase, modifier subunit	-1.61748	0.142921	NS	2.7794	-4.4347	-1.48943	0.999022
ENSMUSG00000027206	CS	Cops2	COP9 signalosome subunit 2	-1.61616	0.196401	NS	3.24049	-4.51712	-1.3101	0.999022
ENSMUSG00000039913	CS	Pak5	p21 (RAC1) activated kinase 5	1.61596	0.28825	NS	2.12548	-4.59895	1.07388	0.999022
ENSMUSG00000027655	CS	Dhx35	DEAH-box helicase 35	1.61582	0.221083	NS	2.5467	-4.54419	1.23979	0.999022
ENSMUSG00000038374	CS	Rbm8a	RNA binding motif protein 8a	1.61563	0.248639	NS	1.79282	-4.56904	1.16785	0.999022
ENSMUSG00000037458	CS	Azin1	antizyme inhibitor 1	-1.61533	0.0859786	NS	4.48578	-4.23249	-1.75307	0.999022
ENSMUSG00000069670	CS	Nkain2	Na+/K+ transporting ATPase interacting 2	1.6152	0.173974	NS	3.39006	-4.48648	1.38004	0.999022
ENSMUSG00000022580	CS	Rhpn1	rhophilin, Rho GTPase binding protein 1	1.61513	0.320503	NS	1.19118	-4.61251	1.00382	0.999022
ENSMUSG00000005615	CS	Pcyt1a	phosphate cytidylyltransferase 1, choline, alpha isoform	-1.61409	0.0222365	NS	4.56661	-3.55992	-2.36287	0.999022
ENSMUSG00000065087	CS	Snord22	small nucleolar RNA, C/D box 22	-1.61396	0.344214	NS	0.559907	-4.62412	-0.955304	0.999022
ENSMUSG00000030649	CS	Anapc15	anaphase promoting complex C subunit 15	1.61322	0.310449	NS	0.191587	-4.60646	1.02512	0.999022
ENSMUSG00000025231	CS	Sufu	SUFU negative regulator of hedgehog signaling	1.61207	0.197575	NS	2.75233	-4.51749	1.30661	0.999022
ENSMUSG00000028541	CS	B4galt2	UDP-Gal:betaGlcNAc beta 1,4- galactosyltransferase, polypeptide 2	-1.61177	0.278924	NS	2.04873	-4.59071	-1.09514	0.999022
ENSMUSG00000004626	CS	Stxbp2	syntaxin binding protein 2	-1.61034	0.257997	NS	2.09512	-4.5757	-1.14474	0.999022
ENSMUSG00000022206	CS	Npr3	natriuretic peptide receptor 3	-1.61009	0.338163	NS	0.562022	-4.62363	-0.967468	0.999022
ENSMUSG00000030042	CS	Pole4	polymerase (DNA-directed), epsilon 4 (p12 subunit)	1.60982	0.246264	NS	0.160137	-4.56727	1.17382	0.999022
ENSMUSG00000028497	CS	Hacd4	3-hydroxyacyl-CoA dehydratase 4	-1.60864	0.209087	NS	2.29284	-4.53191	-1.27319	0.999022
ENSMUSG00000025702	CS	Marchf8	membrane associated ring-CH-type finger 8	1.60824	0.0540917	NS	4.73226	-3.99254	1.97455	0.999022
ENSMUSG00000046314	CS	Stxbp6	syntaxin binding protein 6 (amisyn)	-1.60688	0.0312488	NS	4.59682	-3.75171	-2.21904	0.999022
ENSMUSG00000022450	CS	Ndufa6	NADH:ubiquinone oxidoreductase subunit A6	-1.60685	0.113284	NS	4.42798	-4.32064	-1.6131	0.999022
ENSMUSG00000020092	CS	Pald1	phosphatase domain containing, paladin 1	-1.60675	0.213773	NS	1.73332	-4.53819	-1.25998	0.999022
ENSMUSG00000034111	CS	Tmed8	transmembrane p24 trafficking protein 8	-1.60653	0.0762419	NS	4.39518	-4.19342	-1.81204	0.999022
ENSMUSG00000003531	CS	Dgcr6	DiGeorge syndrome critical region gene 6	-1.60569	0.244257	NS	2.33459	-4.56598	-1.17889	0.999022
ENSMUSG00000026201	CS	Stk16	serine/threonine kinase 16	1.60562	0.220235	NS	2.88405	-4.54252	1.24211	0.999022
ENSMUSG00000038900	CS	Rpl12	ribosomal protein L12	-1.60524	0.171467	NS	1.49845	-4.49375	-1.38828	0.999022
ENSMUSG00000078919	CS	Dpm1	dolichyl-phosphate mannosyltransferase subunit 1, catalytic	-1.60475	0.310205	NS	2.18029	-4.60851	-1.02564	0.999022
ENSMUSG00000031697	CS	Orc6	origin recognition complex, subunit 6	-1.60443	0.317572	NS	-0.246436	-4.60955	-1.00998	0.999022
ENSMUSG00000037935	CS	Smarce1	SWI/SNF related, matrix associated, actin dependent regulator of chromatin, subfamily e, member 1	-1.60417	0.295494	NS	2.51674	-4.60239	-1.05769	0.999022
ENSMUSG00000002996	CS	Hbp1	high mobility group box transcription factor 1	-1.60404	0.257978	NS	2.39854	-4.57893	-1.14479	0.999022
ENSMUSG00000014778	CS	Fhod1	formin homology 2 domain containing 1	1.60399	0.191878	NS	1.40619	-4.5192	1.3237	0.999022
ENSMUSG00000021866	CS	Anxa11	annexin A11	1.60393	0.281141	NS	0.480494	-4.59069	1.09004	0.999022
ENSMUSG00000049643	CS	2310022A10Rik	RIKEN cDNA 2310022A10 gene	1.60382	0.240135	NS	2.39439	-4.56225	1.1894	0.999022
ENSMUSG00000022365	CS	Derl1	Der1-like domain family, member 1	1.60352	0.159347	NS	2.40137	-4.46578	1.42948	0.999022
ENSMUSG00000053411	CS	Cbx7	chromobox 7	-1.60275	0.150126	NS	4.42544	-4.42918	-1.4625	0.999022
ENSMUSG00000028729	CS	Ebna1bp2	EBNA1 binding protein 2	-1.60176	0.139152	NS	3.85978	-4.4194	-1.50394	0.999022
ENSMUSG00000047098	CS	Rnf31	ring finger protein 31	-1.60165	0.057693	NS	4.27457	-4.10834	-1.94465	0.999022
ENSMUSG00000027424	CS	Mgme1	mitochondrial genome maintenance exonuclease 1	-1.60043	0.259393	NS	-0.274372	-4.57651	-1.14134	0.999022
ENSMUSG00000037552	CS	Plekhg2	pleckstrin homology domain containing, family G (with RhoGef domain) member 2	1.6003	0.286869	NS	1.33398	-4.59676	1.077	0.999022
ENSMUSG00000029397	CS	Rchy1	ring finger and CHY zinc finger domain containing 1	1.60015	0.224635	NS	0.714946	-4.5495	1.23016	0.999022
ENSMUSG00000025939	CS	Ube2w	ubiquitin-conjugating enzyme E2W (putative)	-1.60001	0.178834	NS	2.68168	-4.49991	-1.36432	0.999022
ENSMUSG00000024713	CS	Pcsk5	proprotein convertase subtilisin/kexin type 5	-1.59877	0.291971	NS	2.77485	-4.60019	-1.06553	0.999022
ENSMUSG00000036986	CS	Pml	promyelocytic leukemia	1.59872	0.281668	NS	1.24694	-4.59063	1.08883	0.999022
ENSMUSG00000024613	CS	Tcof1	treacle ribosome biogenesis factor 1	-1.59852	0.190594	NS	3.74253	-4.50115	-1.3276	0.999022
ENSMUSG00000050910	CS	Cdr2l	cerebellar degeneration-related protein 2-like	-1.59845	0.170003	NS	3.63726	-4.46626	-1.39313	0.999022
ENSMUSG00000056367	CS	Actr3b	ARP3 actin-related protein 3B	1.59838	0.165621	NS	2.99786	-4.47585	1.40786	0.999022
ENSMUSG00000025265	CS	Fgd1	FYVE, RhoGEF and PH domain containing 1	1.59678	0.204099	NS	2.26905	-4.5217	1.2875	0.999022
ENSMUSG00000038398	CS	Upf3a	UPF3 regulator of nonsense transcripts homolog A (yeast)	1.59645	0.133242	NS	4.08821	-4.40008	1.52735	0.999022
ENSMUSG00000024187	CS	Fam234a	family with sequence similarity 234, member A	1.59607	0.244229	NS	2.21683	-4.56556	1.17896	0.999022
ENSMUSG00000026111	CS	Unc50	unc-50 homolog	-1.59595	0.291644	NS	1.64728	-4.59835	-1.06626	0.999022
ENSMUSG00000057329	CS	Bcl2	B cell leukemia/lymphoma 2	1.59573	0.236448	NS	2.11916	-4.55885	1.19892	0.999022
ENSMUSG00000029290	CS	Zfp326	zinc finger protein 326	-1.5955	0.247856	NS	2.22021	-4.56846	-1.16981	0.999022
ENSMUSG00000060780	CS	Lrrtm1	leucine rich repeat transmembrane neuronal 1	1.59456	0.214316	NS	3.82343	-4.535	1.25846	0.999022
ENSMUSG00000026037	CS	Orc2	origin recognition complex, subunit 2	-1.59315	0.247649	NS	1.52375	-4.56843	-1.17033	0.999022
ENSMUSG00000030602	CS	Pak4	p21 (RAC1) activated kinase 4	-1.59308	0.290424	NS	0.0883042	-4.59544	-1.06899	0.999022
ENSMUSG00000086155	CS	9430041J12Rik	RIKEN cDNA 9430041J12 gene	-1.59295	0.304458	NS	-0.232676	-4.60339	-1.03804	0.999022
ENSMUSG00000008859	CS	Rala	v-ral simian leukemia viral oncogene A (ras related)	-1.59246	0.205547	NS	3.22165	-4.52561	-1.28332	0.999022
ENSMUSG00000034997	CS	Htr2a	5-hydroxytryptamine (serotonin) receptor 2A	-1.59237	0.312378	NS	0.25421	-4.60755	-1.021	0.999022
ENSMUSG00000063362	CS	Alg11	ALG11 alpha-1,2-mannosyltransferase	1.59132	0.300539	NS	1.57493	-4.60248	1.04658	0.999022
ENSMUSG00000032583	CS	Mon1a	MON1 homolog A, secretory traffciking associated	1.59115	0.274228	NS	2.066	-4.59009	1.10604	0.999022
ENSMUSG00000034484	CS	Snx2	sorting nexin 2	-1.59079	0.150974	NS	3.89352	-4.43687	-1.4594	0.999022
ENSMUSG00000066571	CS	Garre1	granule associated Rac and RHOG effector 1	-1.58966	0.08259	NS	4.35502	-4.19078	-1.77293	0.999022
ENSMUSG00000042567	CS	Nek10	NIMA (never in mitosis gene a)- related kinase 10	-1.58963	0.338041	NS	-0.125711	-4.61986	-0.967715	0.999022
ENSMUSG00000045761	CS	Togaram2	TOG array regulator of axonemal microtubules 2	1.58961	0.315826	NS	-0.0590814	-4.61013	1.01367	0.999022
ENSMUSG00000026958	CS	Dpp7	dipeptidylpeptidase 7	1.58959	0.170385	NS	2.71934	-4.47295	1.39186	0.999022
ENSMUSG00000020435	CS	Osbp2	oxysterol binding protein 2	1.58932	0.053925	NS	4.82265	-4.0173	1.97597	0.999022
ENSMUSG00000047904	CS	Sstr2	somatostatin receptor 2	-1.589	0.261828	NS	1.6805	-4.57946	-1.13545	0.999022
ENSMUSG00000005813	CS	Metap1	methionyl aminopeptidase 1	1.58882	0.124382	NS	2.25621	-4.39455	1.56404	0.999022
ENSMUSG00000026586	CS	Prrx1	paired related homeobox 1	-1.58774	0.246913	NS	1.04719	-4.56774	-1.17218	0.999022
ENSMUSG00000052911	CS	Lamb2	laminin, beta 2	1.58763	0.159139	NS	4.10454	-4.44663	1.43021	0.999022
ENSMUSG00000008307	CS	1700109H08Rik	RIKEN cDNA 1700109H08 gene	1.58728	0.295214	NS	0.316363	-4.59842	1.05831	0.999022
ENSMUSG00000030760	CS	Acer3	alkaline ceramidase 3	-1.58677	0.240216	NS	2.07336	-4.56253	-1.1892	0.999022
ENSMUSG00000030822	CS	Prr14	proline rich 14	1.58651	0.186058	NS	2.99409	-4.50268	1.34155	0.999022
ENSMUSG00000028581	CS	Laptm5	lysosomal-associated protein transmembrane 5	1.5862	0.296741	NS	0.327434	-4.59913	1.05493	0.999022
ENSMUSG00000096472	CS	Cdkn2d	cyclin dependent kinase inhibitor 2D	1.58572	0.31051	NS	1.21557	-4.60699	1.02499	0.999022
ENSMUSG00000040263	CS	Klhdc4	kelch domain containing 4	-1.58545	0.288383	NS	2.19996	-4.59729	-1.07358	0.999022
ENSMUSG00000028893	CS	Sesn2	sestrin 2	1.58536	0.271978	NS	0.481364	-4.58465	1.1113	0.999022
ENSMUSG00000020614	CS	Fam20a	FAM20A, golgi associated secretory pathway pseudokinase	-1.5853	0.220859	NS	2.3224	-4.54373	-1.2404	0.999022
ENSMUSG00000052139	CS	Babam2	BRISC and BRCA1 A complex member 2	1.58518	0.210694	NS	1.17675	-4.53376	1.26863	0.999022
ENSMUSG00000032412	CS	Atp1b3	ATPase, Na+/K+ transporting, beta 3 polypeptide	1.58447	0.230581	NS	2.40263	-4.55342	1.21429	0.999022
ENSMUSG00000024212	CS	Mllt1	myeloid/lymphoid or mixed-lineage leukemia; translocated to, 1	1.58426	0.106138	NS	4.22755	-4.30758	1.64679	0.999022
ENSMUSG00000089842	CS	Pitpnm2os2	phosphatidylinositol transfer protein, membrane-associated 2, opposite strand 2	-1.58422	0.300206	NS	1.30775	-4.60213	-1.04731	0.999022
ENSMUSG00000021468	CS	Sptlc1	serine palmitoyltransferase, long chain base subunit 1	1.58422	0.28921	NS	1.1809	-4.59507	1.07172	0.999022
ENSMUSG00000031246	CS	Sh3bgrl	SH3-binding domain glutamic acid-rich protein like	-1.58419	0.155554	NS	2.77481	-4.44543	-1.44288	0.999022
ENSMUSG00000085379	CS	2310058D17Rik	RIKEN cDNA 2310058D17 gene	-1.58373	0.272433	NS	0.0329734	-4.58495	-1.11023	0.999022
ENSMUSG00000021044	CS	Adck1	aarF domain containing kinase 1	1.58227	0.25256	NS	2.71108	-4.57252	1.15809	0.999022
ENSMUSG00000002010	CS	Idh3g	isocitrate dehydrogenase 3 (NAD+), gamma	-1.58209	0.105506	NS	4.43276	-4.28786	-1.64986	0.999022
ENSMUSG00000020151	CS	Ptprr	protein tyrosine phosphatase receptor type R	-1.58207	0.26304	NS	1.63399	-4.57986	-1.13253	0.999022
ENSMUSG00000052681	CS	Rap1b	RAS related protein 1b	1.58181	0.277166	NS	0.644419	-4.58838	1.0992	0.999022
ENSMUSG00000006058	CS	Snf8	SNF8, ESCRT-II complex subunit, homolog (S. cerevisiae)	1.58161	0.210494	NS	2.52416	-4.53396	1.2692	0.999022
ENSMUSG00000039086	CS	Ss18l1	SS18, nBAF chromatin remodeling complex subunit like 1	-1.5816	0.221248	NS	3.39736	-4.54394	-1.23934	0.999022
ENSMUSG00000034987	CS	Hrh2	histamine receptor H2	1.58055	0.194485	NS	1.67673	-4.5163	1.31583	0.999022
ENSMUSG00000004788	CS	Eif2b2	eukaryotic translation initiation factor 2B, subunit 2 beta	1.57985	0.251396	NS	1.73509	-4.57116	1.16098	0.999022
ENSMUSG00000029017	CS	Pmpcb	peptidase (mitochondrial processing) beta	1.57955	0.231414	NS	2.30031	-4.55414	1.21209	0.999022
ENSMUSG00000035246	CS	Pcyt1b	phosphate cytidylyltransferase 1, choline, beta isoform	-1.57906	0.245609	NS	3.05102	-4.56691	-1.17547	0.999022
ENSMUSG00000026404	CS	Ddx59	DEAD box helicase 59	-1.57894	0.320014	NS	-0.319152	-4.61082	-1.00484	0.999022
ENSMUSG00000033964	CS	Zbtb41	zinc finger and BTB domain containing 41	1.57873	0.272307	NS	3.08991	-4.58934	1.11053	0.999022
ENSMUSG00000069844	CS	Sco1	SCO1 cytochrome c oxidase assembly protein	-1.57818	0.288678	NS	-0.650052	-4.59483	-1.07291	0.999022
ENSMUSG00000024410	CS	Rmc1	regulator of MON1-CCZ1	-1.57716	0.225973	NS	2.8536	-4.54847	-1.22656	0.999022
ENSMUSG00000019139	CS	Isyna1	myo-inositol 1-phosphate synthase A1	1.57641	0.267101	NS	2.66275	-4.58408	1.12283	0.999022
ENSMUSG00000044857	CS	Lemd2	LEM domain containing 2	1.57552	0.234231	NS	2.80881	-4.55689	1.2047	0.999022
ENSMUSG00000040972	CS	Igsf21	immunoglobulin superfamily, member 21	-1.57546	0.260887	NS	2.15593	-4.5808	-1.13772	0.999022
ENSMUSG00000031024	CS	Dennd2b	DENN domain containing 2B	-1.57509	0.230399	NS	3.51749	-4.55312	-1.21477	0.999022
ENSMUSG00000032523	CS	Hhatl	hedgehog acyltransferase-like	1.57503	0.22555	NS	0.121819	-4.54914	1.2277	0.999022
ENSMUSG00000025503	CS	Taldo1	transaldolase 1	1.57501	0.242437	NS	2.94824	-4.56516	1.18352	0.999022
ENSMUSG00000022684	CS	Bfar	bifunctional apoptosis regulator	-1.57358	0.133469	NS	3.34899	-4.41271	-1.52644	0.999022
ENSMUSG00000024042	CS	Sik1	salt inducible kinase 1	1.57311	0.138493	NS	4.22429	-4.4055	1.50652	0.999022
ENSMUSG00000020362	CS	Cnot6	CCR4-NOT transcription complex, subunit 6	-1.57311	0.228566	NS	2.55422	-4.55241	-1.21964	0.999022
ENSMUSG00000068184	CS	Ndufaf2	NADH:ubiquinone oxidoreductase complex assembly factor 2	-1.57296	0.149141	NS	0.330197	-4.45305	-1.46612	0.999022
ENSMUSG00000031971	CS	Ccsap	centriole, cilia and spindle associated protein	1.57127	0.368254	NS	2.2089	-4.63616	0.908314	0.999022
ENSMUSG00000099696	CS	2900052N01Rik	RIKEN cDNA 2900052N01 gene	1.57123	0.31344	NS	1.01919	-4.60797	1.01874	0.999022
ENSMUSG00000028982	CS	Slc25a33	solute carrier family 25, member 33	1.57093	0.234037	NS	1.18697	-4.55657	1.2052	0.999022
ENSMUSG00000041625	CS	Ggact	gamma-glutamylamine cyclotransferase	-1.5695	0.298118	NS	1.02556	-4.6006	-1.0519	0.999022
ENSMUSG00000065862	CS	Gm24029	predicted gene, 24029	-1.56826	0.1288	NS	-1.1051	-4.44558	-1.54549	0.999022
ENSMUSG00000050954	CS	Zfp169	zinc finger protein 169	1.56784	0.153834	NS	3.93514	-4.43588	1.44903	0.999022
ENSMUSG00000036411	CS	Matcap2	microtubule associated tyrosine carboxypeptidase 2	-1.56758	0.32012	NS	-0.309688	-4.61155	-1.00462	0.999022
ENSMUSG00000002343	CS	Armc6	armadillo repeat containing 6	1.56614	0.335623	NS	1.47012	-4.61961	0.972618	0.999022
ENSMUSG00000031402	CS	Mpp1	membrane protein, palmitoylated	-1.56612	0.262889	NS	2.75057	-4.58095	-1.1329	0.999022
ENSMUSG00000021037	CS	Ahsa1	AHA1, activator of heat shock protein ATPase 1	1.56608	0.13836	NS	3.51622	-4.41437	1.50703	0.999022
ENSMUSG00000025157	CS	Zdhhc16	zinc finger, DHHC domain containing 16	1.56578	0.293347	NS	0.0209556	-4.5977	1.06246	0.999022
ENSMUSG00000003545	CS	Fosb	FBJ osteosarcoma oncogene B	1.56502	0.293036	NS	0.145487	-4.59838	1.06315	0.999022
ENSMUSG00000024614	CS	Tmx3	thioredoxin-related transmembrane protein 3	-1.56458	0.110757	NS	3.70175	-4.36108	-1.62481	0.999022
ENSMUSG00000047606	CS	Ankrd34c	ankyrin repeat domain 34C	-1.56368	0.315336	NS	0.708565	-4.61216	-1.01471	0.999022
ENSMUSG00000030282	CS	Cmas	cytidine monophospho-N-acetylneuraminic acid synthetase	-1.56172	0.144398	NS	3.79794	-4.42368	-1.48382	0.999022
ENSMUSG00000099083	CS	Atf7	activating transcription factor 7	1.56058	0.0744864	NS	4.13705	-4.22496	1.82334	0.999022
ENSMUSG00000036977	CS	Anapc10	anaphase promoting complex subunit 10	1.56049	0.293616	NS	-0.384807	-4.59796	1.06186	0.999022
ENSMUSG00000037795	CS	N4bp2	NEDD4 binding protein 2	1.56003	0.2069	NS	3.7643	-4.52618	1.27943	0.999022
ENSMUSG00000024319	CS	Vps52	VPS52 GARP complex subunit	1.55976	0.229886	NS	3.86737	-4.55298	1.21613	0.999022
ENSMUSG00000020273	CS	Papolg	poly(A) polymerase gamma	-1.55959	0.286197	NS	1.59481	-4.59294	-1.07852	0.999022
ENSMUSG00000090137	CS	Uba52	ubiquitin A-52 residue ribosomal protein fusion product 1	-1.55891	0.307317	NS	1.25334	-4.6058	-1.03185	0.999022
ENSMUSG00000021003	CS	Galc	galactosylceramidase	-1.55845	0.140115	NS	3.53	-4.42032	-1.50021	0.999022
ENSMUSG00000039059	CS	Hrh3	histamine receptor H3	1.55845	0.151812	NS	4.02626	-4.43882	1.45635	0.999022
ENSMUSG00000040570	CS	Rundc3b	RUN domain containing 3B	-1.55804	0.2531	NS	2.01817	-4.57245	-1.15676	0.999022
ENSMUSG00000011158	CS	Brf1	BRF1, RNA polymerase III transcription initiation factor 90 kDa subunit	1.55711	0.151308	NS	4.09462	-4.43554	1.45818	0.999022
ENSMUSG00000036585	CS	Fgf1	fibroblast growth factor 1	-1.55704	0.0980368	NS	4.937	-4.24849	-1.68731	0.999022
ENSMUSG00000027333	CS	Smox	spermine oxidase	1.55678	0.198304	NS	3.29427	-4.51632	1.30445	0.999022
ENSMUSG00000030747	CS	Dgat2	diacylglycerol O-acyltransferase 2	1.55597	0.294839	NS	1.28818	-4.59869	1.05914	0.999022
ENSMUSG00000054752	CS	Fsd1l	fibronectin type III and SPRY domain containing 1-like	1.55597	0.168731	NS	2.45979	-4.47841	1.39738	0.999022
ENSMUSG00000031174	CS	Rpgr	retinitis pigmentosa GTPase regulator	-1.55578	0.213529	NS	2.71044	-4.53577	-1.26066	0.999022
ENSMUSG00000002379	CS	Ndufa11	NADH:ubiquinone oxidoreductase subunit A11	1.55575	0.248366	NS	1.7146	-4.569	1.16854	0.999022
ENSMUSG00000050075	CS	Gpr171	G protein-coupled receptor 171	-1.55485	0.233119	NS	-0.169422	-4.55811	-1.20761	0.999022
ENSMUSG00000024767	CS	Otub1	OTU domain, ubiquitin aldehyde binding 1	-1.55484	0.190413	NS	4.61068	-4.49989	-1.32815	0.999022
ENSMUSG00000077391	CS	Gm24336	predicted gene, 24336	-1.55411	0.32074	NS	0.408561	-4.61248	-1.00332	0.999022
ENSMUSG00000015745	CS	Plekho1	pleckstrin homology domain containing, family O member 1	-1.55398	0.265679	NS	2.36914	-4.58209	-1.12621	0.999022
ENSMUSG00000031150	CS	Ccdc120	coiled-coil domain containing 120	-1.55388	0.291016	NS	0.325797	-4.59643	-1.06766	0.999022
ENSMUSG00000022292	CS	Rrm2b	ribonucleotide reductase M2 B (TP53 inducible)	-1.55369	0.21689	NS	3.05365	-4.53862	-1.25131	0.999022
ENSMUSG00000031197	CS	Vbp1	von Hippel-Lindau binding protein 1	-1.55354	0.267707	NS	2.0194	-4.58283	-1.12138	0.999022
ENSMUSG00000078235	CS	Fam43b	family with sequence similarity 43, member B	-1.55281	0.239529	NS	1.28747	-4.56158	-1.19096	0.999022
ENSMUSG00000038214	CS	Bend3	BEN domain containing 3	1.55189	0.26848	NS	1.42841	-4.58341	1.11955	0.999022
ENSMUSG00000020706	CS	Ftsj3	FtsJ RNA 2'-O-methyltransferase 3	-1.55123	0.0682322	NS	4.14626	-4.17304	-1.86551	0.999022
ENSMUSG00000032382	CS	Snx1	sorting nexin 1	-1.55038	0.215868	NS	3.55012	-4.53686	-1.25414	0.999022
ENSMUSG00000026784	CS	Pdss1	prenyl (solanesyl) diphosphate synthase, subunit 1	-1.54894	0.30241	NS	0.625538	-4.60254	-1.04249	0.999022
ENSMUSG00000029469	CS	Ift81	intraflagellar transport 81	1.54873	0.260115	NS	2.80122	-4.57952	1.13959	0.999022
ENSMUSG00000020696	CS	Rffl	ring finger and FYVE like domain containing protein	-1.54862	0.341494	NS	2.38942	-4.62903	-0.960754	0.999022
ENSMUSG00000029486	CS	Mrpl1	mitochondrial ribosomal protein L1	-1.54858	0.330608	NS	1.22268	-4.61951	-0.98286	0.999022
ENSMUSG00000073889	CS	Il11ra1	interleukin 11 receptor subunit alpha 1	-1.54819	0.239192	NS	1.68676	-4.5613	-1.19183	0.999022
ENSMUSG00000029314	CS	Gpat3	glycerol-3-phosphate acyltransferase 3	-1.54802	0.255745	NS	0.552957	-4.57424	-1.15025	0.999022
ENSMUSG00000023932	CS	Cdc5l	cell division cycle 5-like	1.54797	0.239607	NS	2.76293	-4.56169	1.19076	0.999022
ENSMUSG00000005069	CS	Pex5	peroxisomal biogenesis factor 5	-1.54773	0.148237	NS	3.82322	-4.43294	-1.46946	0.999022
ENSMUSG00000057788	CS	Ddx49	DEAD box helicase 49	-1.54702	0.259681	NS	2.32816	-4.5772	-1.14064	0.999022
ENSMUSG00000002280	CS	Ciao3	cytosolic iron-sulfur assembly component 3	1.54693	0.270868	NS	3.04604	-4.59043	1.11391	0.999022
ENSMUSG00000020537	CS	Drg2	developmentally regulated GTP binding protein 2	1.54679	0.294048	NS	1.42806	-4.59939	1.0609	0.999022
ENSMUSG00000045665	CS	Mfsd5	major facilitator superfamily domain containing 5	-1.54671	0.233048	NS	2.21389	-4.55594	-1.20779	0.999022
ENSMUSG00000117679	CS	Apbb3	amyloid beta precursor protein binding family B member 3	1.54642	0.28063	NS	2.3112	-4.59269	1.09121	0.999022
ENSMUSG00000029538	CS	Srsf9	serine and arginine-rich splicing factor 9	1.54621	0.338859	NS	1.37383	-4.62058	0.966063	0.999022
ENSMUSG00000030788	CS	Rnf141	ring finger protein 141	-1.54599	0.192886	NS	3.10868	-4.51101	-1.32064	0.999022
ENSMUSG00000021417	CS	Eci2	enoyl-Coenzyme A delta isomerase 2	1.54465	0.337642	NS	1.24728	-4.62303	0.968522	0.999022
ENSMUSG00000058454	CS	Dhcr7	7-dehydrocholesterol reductase	1.5439	0.292339	NS	2.05539	-4.59983	1.06471	0.999022
ENSMUSG00000044502	CS	Bod1	biorientation of chromosomes in cell division 1	1.54336	0.300715	NS	0.534731	-4.60298	1.04619	0.999022
ENSMUSG00000053205	CS	Styx	serine/threonine/tyrosine interaction protein	1.54241	0.311297	NS	-0.0419894	-4.60717	1.02331	0.999022
ENSMUSG00000033007	CS	Asic4	acid-sensing ion channel family member 4	1.54204	0.357863	NS	0.643389	-4.62908	0.928372	0.999022
ENSMUSG00000037260	CS	Hgsnat	heparan-alpha-glucosaminide N-acetyltransferase	-1.54168	0.266495	NS	2.86712	-4.58419	-1.12427	0.999022
ENSMUSG00000005374	CS	Tbl2	transducin (beta)-like 2	1.54078	0.170356	NS	2.76328	-4.47273	1.39196	0.999022
ENSMUSG00000042712	CS	Tceal9	transcription elongation factor A like 9	-1.54071	0.180948	NS	3.79254	-4.48962	-1.35759	0.999022
ENSMUSG00000020525	CS	Ppm1d	protein phosphatase 1D magnesium-dependent, delta isoform	-1.5405	0.273114	NS	1.75533	-4.58715	-1.10864	0.999022
ENSMUSG00000056938	CS	Acbd4	acyl-Coenzyme A binding domain containing 4	1.54028	0.296024	NS	2.44977	-4.60171	1.05652	0.999022
ENSMUSG00000075419	CS	Dolk	dolichol kinase	1.53989	0.277278	NS	-0.121796	-4.58804	1.09894	0.999022
ENSMUSG00000024176	CS	Sox8	SRY (sex determining region Y)-box 8	-1.53967	0.0380233	NS	5.06022	-3.8091	-2.13353	0.999022
ENSMUSG00000027882	CS	Stxbp3	syntaxin binding protein 3	-1.53904	0.324156	NS	0.260167	-4.61372	-0.996192	0.999022
ENSMUSG00000074652	CS	Myh7b	myosin, heavy chain 7B, cardiac muscle, beta	-1.53755	0.305114	NS	2.10907	-4.60861	-1.03661	0.999022
ENSMUSG00000041037	CS	Irgq	immunity-related GTPase family, Q	-1.53707	0.0828558	NS	4.88734	-4.19311	-1.77135	0.999022
ENSMUSG00000022971	CS	Ifnar2	interferon (alpha and beta) receptor 2	-1.5356	0.326036	NS	0.32471	-4.61792	-0.99229	0.999022
ENSMUSG00000026078	CS	Pdcl3	phosducin-like 3	-1.53506	0.272791	NS	-0.0285723	-4.58504	-1.10939	0.999022
ENSMUSG00000001774	CS	Chordc1	cysteine and histidine rich domain containing 1	-1.5348	0.190083	NS	3.40727	-4.50518	-1.32916	0.999022
ENSMUSG00000047617	CS	Paxx	non-homologous end joining factor	1.53381	0.313591	NS	0.327864	-4.60908	1.01841	0.999022
ENSMUSG00000020728	CS	Cep112	centrosomal protein 112	-1.5338	0.260517	NS	3.04399	-4.58175	-1.13862	0.999022
ENSMUSG00000020439	CS	Smtn	smoothelin	-1.53379	0.30153	NS	0.966184	-4.60717	-1.04441	0.999022
ENSMUSG00000021189	CS	Atxn3	ataxin 3	1.53167	0.302525	NS	1.27849	-4.60484	1.04224	0.999022
ENSMUSG00000027215	CS	Cd82	CD82 antigen	1.53113	0.260059	NS	2.37432	-4.57925	1.13973	0.999022
ENSMUSG00000038954	CS	Supt3	SPT3, SAGA and STAGA complex component	-1.52983	0.299175	NS	1.87137	-4.60328	-1.04957	0.999022
ENSMUSG00000029283	CS	Cdc7	cell division cycle 7	1.5298	0.320481	NS	1.53362	-4.61324	1.00386	0.999022
ENSMUSG00000065097	CS	Snora16a	small nucleolar RNA, H/ACA box 16A	-1.52925	0.30056	NS	-0.540567	-4.60214	-1.04653	0.999022
ENSMUSG00000026155	CS	Smap1	small ArfGAP 1	-1.52903	0.155287	NS	4.22572	-4.44046	-1.44383	0.999022
ENSMUSG00000012126	CS	Ubxn11	UBX domain protein 11	1.5288	0.294688	NS	2.18128	-4.60037	1.05948	0.999022
ENSMUSG00000031479	CS	Vps36	vacuolar protein sorting 36	1.52776	0.247468	NS	2.18913	-4.56819	1.17079	0.999022
ENSMUSG00000060126	CS	Tpt1	tumor protein, translationally-controlled 1	-1.52715	0.212833	NS	2.88866	-4.53451	-1.26261	0.999022
ENSMUSG00000044950	CS	Pwwp2a	PWWP domain containing 2A	-1.52704	0.278991	NS	2.59345	-4.5926	-1.09499	0.999022
ENSMUSG00000020990	CS	Cdkl1	cyclin dependent kinase like 1	-1.52694	0.287766	NS	0.913674	-4.59412	-1.07497	0.999022
ENSMUSG00000021139	CS	S2bpcox16	synaptojanin 2 binding protein Cox16 readthrough	1.52664	0.391834	NS	0.796971	-4.64854	0.864099	0.999022
ENSMUSG00000106918	CS	Mrpl33	mitochondrial ribosomal protein L33	1.52579	0.258499	NS	1.35727	-4.57612	1.14352	0.999022
ENSMUSG00000035047	CS	Kri1	KRI1 homolog	-1.52577	0.0963323	NS	4.35807	-4.23144	-1.69619	0.999022
ENSMUSG00000101970	CS	Chaserr	CHD2 adjacent suppressive regulatory RNA	1.52576	0.30997	NS	1.04955	-4.60743	1.02615	0.999022
ENSMUSG00000059890	CS	Ube4a	ubiquitination factor E4A	1.52542	0.149946	NS	4.98768	-4.4148	1.46316	0.999022
ENSMUSG00000047021	CS	Cfap65	cilia and flagella associated protein 65	1.52175	0.304985	NS	1.60088	-4.61078	1.03689	0.999022
ENSMUSG00000019874	CS	Fabp7	fatty acid binding protein 7, brain	-1.52175	0.259997	NS	1.0969	-4.57844	-1.13988	0.999022
ENSMUSG00000020695	CS	Mrc2	mannose receptor, C type 2	1.52169	0.378847	NS	1.05906	-4.63646	0.888236	0.999022
ENSMUSG00000035849	CS	Krt222	keratin 222	-1.52016	0.145775	NS	2.25792	-4.41974	-1.47864	0.999022
ENSMUSG00000037001	CS	Zfp39	zinc finger protein 39	1.51946	0.332087	NS	-0.0700295	-4.61745	0.979829	0.999022
ENSMUSG00000028962	CS	Slc4a2	solute carrier family 4 (anion exchanger), member 2	-1.5168	0.0887012	NS	4.69358	-4.22116	-1.73759	0.999022
ENSMUSG00000071072	CS	Ptges3	prostaglandin E synthase 3	-1.51573	0.25075	NS	2.39455	-4.57112	-1.16258	0.999022
ENSMUSG00000068580	CS	Zfyve19	zinc finger, FYVE domain containing 19	1.51541	0.355242	NS	0.925807	-4.62893	0.933492	0.999022
ENSMUSG00000027204	CS	Fbn1	fibrillin 1	1.51516	0.241375	NS	2.88035	-4.56326	1.18623	0.999022
ENSMUSG00000028394	CS	Pole3	polymerase (DNA directed), epsilon 3 (p17 subunit)	-1.51507	0.290271	NS	0.0962745	-4.59589	-1.06933	0.999022
ENSMUSG00000062110	CS	Scfd2	Sec1 family domain containing 2	1.51463	0.23979	NS	1.7828	-4.56214	1.19029	0.999022
ENSMUSG00000020590	CS	Snx13	sorting nexin 13	1.51436	0.172028	NS	4.14171	-4.47391	1.38642	0.999022
ENSMUSG00000036078	CS	Sigmar1	sigma non-opioid intracellular receptor 1	1.51418	0.325636	NS	0.312834	-4.61429	0.993118	0.999022
ENSMUSG00000048240	CS	Gng7	guanine nucleotide binding protein (G protein), gamma 7	1.51344	0.130965	NS	4.58387	-4.38346	1.53659	0.999022
ENSMUSG00000036748	CS	Cuedc2	CUE domain containing 2	-1.51291	0.0879788	NS	4.24383	-4.23147	-1.74166	0.999022
ENSMUSG00000036672	CS	Cenpt	centromere protein T	-1.51282	0.307232	NS	2.07051	-4.6075	-1.03203	0.999022
ENSMUSG00000031848	CS	Lsm4	LSM4 homolog, U6 small nuclear RNA and mRNA degradation associated	-1.51198	0.347827	NS	0.344862	-4.62412	-0.948108	0.999022
ENSMUSG00000024841	CS	Eif1ad	eukaryotic translation initiation factor 1A domain containing	1.51184	0.303715	NS	1.36367	-4.6068	1.03965	0.999022
ENSMUSG00000039787	CS	Cercam	cerebral endothelial cell adhesion molecule	-1.51156	0.365055	NS	0.615788	-4.63222	-0.914448	0.999022
ENSMUSG00000020225	CS	Tmbim4	transmembrane BAX inhibitor motif containing 4	-1.51153	0.319746	NS	0.348908	-4.61076	-1.00541	0.999022
ENSMUSG00000039620	CS	Trmt9b	tRNA methyltransferase 9B	-1.51144	0.301991	NS	0.85961	-4.60204	-1.04341	0.999022
ENSMUSG00000050382	CS	Kif7	kinesin family member 7	1.51133	0.301634	NS	0.342331	-4.6064	1.04418	0.999022
ENSMUSG00000038797	CS	Zscan2	zinc finger and SCAN domain containing 2	-1.51114	0.281588	NS	2.25668	-4.59444	-1.08902	0.999022
ENSMUSG00000067279	CS	Ppp1r3c	protein phosphatase 1, regulatory subunit 3C	-1.5104	0.26144	NS	1.83089	-4.57842	-1.13639	0.999022
ENSMUSG00000040414	CS	Slc25a28	solute carrier family 25, member 28	-1.51011	0.251068	NS	2.96409	-4.57164	-1.16179	0.999022
ENSMUSG00000034024	CS	Cct2	chaperonin containing TCP1 subunit 2	-1.50931	0.0553868	NS	5.16559	-3.94233	-1.96361	0.999022
ENSMUSG00000030654	CS	Arl6ip1	ADP-ribosylation factor-like 6 interacting protein 1	-1.5091	0.212921	NS	3.49993	-4.53319	-1.26236	0.999022
ENSMUSG00000033396	CS	Spg11	SPG11, spatacsin vesicle trafficking associated	-1.50883	0.103146	NS	4.42855	-4.27856	-1.66145	0.999022
ENSMUSG00000037949	CS	Ano10	anoctamin 10	-1.50838	0.27657	NS	2.12446	-4.58971	-1.10059	0.999022
ENSMUSG00000032293	CS	Ireb2	iron responsive element binding protein 2	-1.50823	0.110956	NS	3.67449	-4.33084	-1.62388	0.999022
ENSMUSG00000021650	CS	Ptcd2	pentatricopeptide repeat domain 2	-1.50814	0.327196	NS	1.57167	-4.61699	-0.989888	0.999022
ENSMUSG00000121489	CS	1810014B01Rik	RIKEN cDNA 1810014B01 gene	-1.50728	0.291252	NS	0.730907	-4.59644	-1.06714	0.999022
ENSMUSG00000071658	CS	Gng3	guanine nucleotide binding protein (G protein), gamma 3	1.50728	0.16735	NS	3.42292	-4.46381	1.40201	0.999022
ENSMUSG00000021645	CS	Smn1	survival motor neuron 1	-1.50662	0.326006	NS	-0.294657	-4.61386	-0.992352	0.999022
ENSMUSG00000017144	CS	Rnd3	Rho family GTPase 3	-1.50596	0.314324	NS	0.238801	-4.61071	-1.01686	0.999022
ENSMUSG00000025626	CS	Phf6	PHD finger protein 6	1.50581	0.26313	NS	1.38813	-4.58033	1.13232	0.999022
ENSMUSG00000035642	CS	Aamdc	adipogenesis associated Mth938 domain containing	-1.50558	0.304643	NS	0.499914	-4.60412	-1.03763	0.999022
ENSMUSG00000039089	CS	L3mbtl3	L3MBTL3 histone methyl-lysine binding protein	1.50535	0.325977	NS	2.3731	-4.61872	0.992411	0.999022
ENSMUSG00000020258	CS	Glyctk	glycerate kinase	-1.50445	0.332959	NS	-0.56497	-4.61958	-0.978047	0.999022
ENSMUSG00000030079	CS	Ruvbl1	RuvB-like AAA ATPase 1	1.50419	0.301733	NS	1.1439	-4.60313	1.04397	0.999022
ENSMUSG00000052135	CS	Foxo6	forkhead box O6	1.50412	0.289899	NS	1.78773	-4.6004	1.07017	0.999022
ENSMUSG00000037773	CS	Pced1a	PC-esterase domain containing 1A	-1.50219	0.29175	NS	2.11819	-4.59849	-1.06602	0.999022
ENSMUSG00000032263	CS	Bckdhb	branched chain ketoacid dehydrogenase E1, beta polypeptide	-1.50125	0.285208	NS	1.93756	-4.59723	-1.08076	0.999022
ENSMUSG00000059456	CS	Ptk2b	PTK2 protein tyrosine kinase 2 beta	1.50031	0.114754	NS	5.65155	-4.29836	1.60638	0.999022
ENSMUSG00000047342	CS	Zfp286	zinc finger protein 286	-1.50029	0.345353	NS	-0.205257	-4.62425	-0.953029	0.999022
ENSMUSG00000033327	CS	Tnxb	tenascin XB	-1.49976	0.304976	NS	1.025	-4.60381	-1.03691	0.999022
ENSMUSG00000035725	CS	Prkx	protein kinase, X-linked	1.49937	0.326196	NS	1.43063	-4.6171	0.991958	0.999022
ENSMUSG00000041035	CS	Dpcd	deleted in primary ciliary dyskinesia	1.49897	0.232108	NS	1.70328	-4.55504	1.21026	0.999022
ENSMUSG00000036721	CS	Zscan12	zinc finger and SCAN domain containing 12	1.49872	0.250438	NS	-0.598705	-4.57037	1.16336	0.999022
ENSMUSG00000061650	CS	Med9	mediator complex subunit 9	1.49843	0.226102	NS	1.31555	-4.55023	1.22622	0.999022
ENSMUSG00000057315	CS	Arhgap24	Rho GTPase activating protein 24	-1.49774	0.302955	NS	2.3273	-4.60492	-1.0413	0.999022
ENSMUSG00000025262	CS	Fam120c	family with sequence similarity 120, member C	1.49629	0.15919	NS	4.48905	-4.44139	1.43003	0.999022
ENSMUSG00000024067	CS	Dpy30	dpy-30, histone methyltransferase complex regulatory subunit	1.49592	0.259632	NS	0.796896	-4.57694	1.14076	0.999022
ENSMUSG00000028403	CS	Zdhhc21	zinc finger, DHHC domain containing 21	-1.49538	0.217297	NS	3.46974	-4.53899	-1.25019	0.999022
ENSMUSG00000028630	CS	Dyrk2	dual-specificity tyrosine phosphorylation regulated kinase 2	-1.495	0.327927	NS	1.61253	-4.61715	-0.988379	0.999022
ENSMUSG00000029670	CS	Ing3	inhibitor of growth family, member 3	1.49479	0.310438	NS	0.129543	-4.60666	1.02514	0.999022
ENSMUSG00000034218	CS	Atm	ataxia telangiectasia mutated	1.49382	0.222427	NS	3.3448	-4.5451	1.23614	0.999022
ENSMUSG00000030350	CS	Prmt8	protein arginine N-methyltransferase 8	1.4938	0.146413	NS	3.37396	-4.43631	1.47625	0.999022
ENSMUSG00000023971	CS	Rrp36	ribosomal RNA processing 36	1.49345	0.216864	NS	0.357029	-4.54061	1.25138	0.999022
ENSMUSG00000003549	CS	Ercc1	excision repair cross-complementing rodent repair deficiency, complementation group 1	-1.49291	0.340092	NS	0.512603	-4.62229	-0.963574	0.999022
ENSMUSG00000019868	CS	Vta1	vesicle (multivesicular body) trafficking 1	1.4928	0.287608	NS	-0.14931	-4.59401	1.07533	0.999022
ENSMUSG00000031910	CS	Has3	hyaluronan synthase 3	1.49179	0.340698	NS	0.976102	-4.62201	0.962355	0.999022
ENSMUSG00000037239	CS	Spred3	sprouty-related EVH1 domain containing 3	-1.48899	0.0972667	NS	4.34185	-4.27765	-1.69131	0.999022
ENSMUSG00000027977	CS	Ndst3	N-deacetylase/N-sulfotransferase (heparan glucosaminyl) 3	1.48898	0.122943	NS	3.67983	-4.3858	1.5702	0.999022
ENSMUSG00000024570	CS	Rbfa	ribosome binding factor A	-1.4879	0.26447	NS	1.75731	-4.58339	-1.1291	0.999022
ENSMUSG00000022772	CS	Senp5	SUMO/sentrin specific peptidase 5	-1.48774	0.0597029	NS	4.79588	-4.07383	-1.92866	0.999022
ENSMUSG00000006191	CS	Cdkal1	CDK5 regulatory subunit associated protein 1-like 1	1.48701	0.131278	NS	3.55276	-4.39618	1.53531	0.999022
ENSMUSG00000032567	CS	Aste1	asteroid homolog 1	1.48586	0.315689	NS	-0.121485	-4.60963	1.01396	0.999022
ENSMUSG00000028626	CS	Col9a2	collagen, type IX, alpha 2	-1.48471	0.178804	NS	0.815872	-4.48764	-1.36442	0.999022
ENSMUSG00000021975	CS	Ints9	integrator complex subunit 9	1.48459	0.299125	NS	1.08912	-4.60408	1.04968	0.999022
ENSMUSG00000038280	CS	Ostm1	osteopetrosis associated transmembrane protein 1	1.48434	0.230563	NS	3.20699	-4.55345	1.21434	0.999022
ENSMUSG00000054855	CS	Rnd1	Rho family GTPase 1	1.48422	0.340421	NS	0.597807	-4.6247	0.962913	0.999022
ENSMUSG00000027349	CS	Fam98b	family with sequence similarity 98, member B	1.48393	0.31587	NS	0.556212	-4.61	1.01358	0.999022
ENSMUSG00000027519	CS	Rab22a	RAB22A, member RAS oncogene family	-1.48389	0.281862	NS	2.61731	-4.59434	-1.08839	0.999022
ENSMUSG00000024810	CS	Il33	interleukin 33	-1.48365	0.191609	NS	2.25881	-4.50713	-1.32451	0.999022
ENSMUSG00000001415	CS	Smg5	SMG5 nonsense mediated mRNA decay factor	1.48327	0.0353344	NS	5.72435	-3.71416	2.16573	0.999022
ENSMUSG00000040028	CS	Elavl1	ELAV like RNA binding protein 1	1.48311	0.0867405	NS	4.40763	-4.24554	1.7487	0.999022
ENSMUSG00000040289	CS	Hey1	hairy/enhancer-of-split related with YRPW motif 1	1.48223	0.392936	NS	1.47796	-4.64647	0.862075	0.999022
ENSMUSG00000078789	CS	Dph1	diphthamide biosynthesis 1	-1.48201	0.344492	NS	0.109603	-4.62307	-0.954749	0.999022
ENSMUSG00000021072	CS	Tmx1	thioredoxin-related transmembrane protein 1	-1.48164	0.131147	NS	3.84595	-4.39267	-1.53584	0.999022
ENSMUSG00000040188	CS	Scamp2	secretory carrier membrane protein 2	1.48125	0.345457	NS	-0.556734	-4.62421	0.952823	0.999022
ENSMUSG00000044807	CS	Zfp354c	zinc finger protein 354C	-1.48124	0.249888	NS	3.07035	-4.57108	-1.16473	0.999022
ENSMUSG00000046058	CS	Eid2	EP300 interacting inhibitor of differentiation 2	-1.4811	0.345676	NS	1.00919	-4.62357	-0.952385	0.999022
ENSMUSG00000020484	CS	Xbp1	X-box binding protein 1	-1.48079	0.175333	NS	3.79778	-4.47492	-1.37561	0.999022
ENSMUSG00000073755	CS	5730409E04Rik	RIKEN cDNA 5730409E04Rik gene	-1.48058	0.166098	NS	3.97123	-4.46185	-1.40624	0.999022
ENSMUSG00000034211	CS	Mrps17	mitochondrial ribosomal protein S17	1.48008	0.289131	NS	1.32912	-4.59584	1.0719	0.999022
ENSMUSG00000033316	CS	Galnt9	polypeptide N-acetylgalactosaminyltransferase 9	1.48001	0.242673	NS	3.37867	-4.56494	1.18292	0.999022
ENSMUSG00000040220	CS	Gas8	growth arrest specific 8	-1.47877	0.0355816	NS	4.78195	-3.80911	-2.16268	0.999022
ENSMUSG00000020522	CS	Mfap3	microfibrillar-associated protein 3	1.47837	0.200912	NS	2.80681	-4.52192	1.29678	0.999022
ENSMUSG00000069114	CS	Zbtb10	zinc finger and BTB domain containing 10	1.47837	0.374885	NS	0.843034	-4.63786	0.895702	0.999022
ENSMUSG00000024556	CS	Me2	malic enzyme 2, NAD(+)-dependent, mitochondrial	1.47777	0.274425	NS	1.42579	-4.58704	1.10558	0.999022
ENSMUSG00000021890	CS	Eaf1	ELL associated factor 1	1.47756	0.348976	NS	1.33214	-4.62671	0.94583	0.999022
ENSMUSG00000024186	CS	Rgs11	regulator of G-protein signaling 11	-1.47657	0.174572	NS	2.8664	-4.47992	-1.37808	0.999022
ENSMUSG00000038515	CS	Grtp1	GH regulated TBC protein 1	-1.47656	0.279309	NS	-0.760986	-4.58925	-1.09425	0.999022
ENSMUSG00000046873	CS	Mbtps2	membrane-bound transcription factor peptidase, site 2	-1.47519	0.343446	NS	-0.128467	-4.62258	-0.95684	0.999022
ENSMUSG00000030035	CS	Wbp1	WW domain binding protein 1	1.47518	0.314704	NS	1.68436	-4.61011	1.01605	0.999022
ENSMUSG00000091512	CS	Lamtor3	late endosomal/lysosomal adaptor, MAPK and MTOR activator 3	1.47473	0.330663	NS	0.538466	-4.61643	0.982748	0.999022
ENSMUSG00000040359	CS	Ufl1	UFM1 specific ligase 1	1.47408	0.339494	NS	2.40723	-4.63182	0.96478	0.999022
ENSMUSG00000041544	CS	Disp3	dispatched RND transporter family member 3	1.47314	0.178082	NS	3.92163	-4.48535	1.36673	0.999022
ENSMUSG00000049800	CS	Sertad2	SERTA domain containing 2	-1.47285	0.341132	NS	1.13059	-4.6224	-0.961482	0.999022
ENSMUSG00000036180	CS	Gatad2a	GATA zinc finger domain containing 2A	-1.47278	0.0666035	NS	4.431	-4.13974	-1.87703	0.999022
ENSMUSG00000019235	CS	Rps6kl1	ribosomal protein S6 kinase-like 1	1.47223	0.187709	NS	3.15012	-4.50251	1.33645	0.999022
ENSMUSG00000024847	CS	Aip	aryl-hydrocarbon receptor-interacting protein	-1.47214	0.320902	NS	2.4275	-4.61703	-1.00298	0.999022
ENSMUSG00000041679	CS	Fbxl9	F-box and leucine-rich repeat protein 9	-1.47176	0.293397	NS	1.49002	-4.60107	-1.06235	0.999022
ENSMUSG00000004263	CS	Atn1	atrophin 1	1.47169	0.238889	NS	5.35654	-4.59358	1.19261	0.999022
ENSMUSG00000050541	CS	Adra1b	adrenergic receptor, alpha 1b	-1.4712	0.238707	NS	1.27315	-4.56116	-1.19308	0.999022
ENSMUSG00000020732	CS	Rab37	RAB37, member RAS oncogene family	-1.47051	0.226263	NS	0.31268	-4.54921	-1.22579	0.999022
ENSMUSG00000041343	CS	Ankrd42	ankyrin repeat domain 42	1.46998	0.346171	NS	2.45502	-4.6329	0.9514	0.999022
ENSMUSG00000027864	CS	Ptgfrn	prostaglandin F2 receptor negative regulator	-1.46872	0.169446	NS	4.1006	-4.46088	-1.39499	0.999022
ENSMUSG00000038301	CS	Snx10	sorting nexin 10	1.46836	0.192844	NS	3.56208	-4.50907	1.32077	0.999022
ENSMUSG00000027253	CS	Lrp4	low density lipoprotein receptor-related protein 4	1.46707	0.164569	NS	4.24983	-4.45399	1.41144	0.999022
ENSMUSG00000027667	CS	Zfp639	zinc finger protein 639	1.46664	0.265192	NS	1.27822	-4.58039	1.12738	0.999022
ENSMUSG00000039286	CS	Fndc3b	fibronectin type III domain containing 3B	1.46634	0.149074	NS	4.22195	-4.42362	1.46637	0.999022
ENSMUSG00000028126	CS	Pip5k1a	phosphatidylinositol-4-phosphate 5-kinase, type 1 alpha	1.46467	0.158939	NS	3.48005	-4.46295	1.43091	0.999022
ENSMUSG00000032333	CS	Stoml1	stomatin-like 1	1.46431	0.207508	NS	2.60816	-4.52808	1.27769	0.999022
ENSMUSG00000031657	CS	Heatr3	HEAT repeat containing 3	1.4643	0.294882	NS	2.29454	-4.59969	1.05905	0.999022
ENSMUSG00000040183	CS	Ankrd6	ankyrin repeat domain 6	1.46321	0.206129	NS	3.37002	-4.52571	1.28164	0.999022
ENSMUSG00000026004	CS	Kansl1l	KAT8 regulatory NSL complex subunit 1-like	1.46238	0.314198	NS	2.23253	-4.61197	1.01712	0.999022
ENSMUSG00000027580	CS	Helz2	helicase with zinc finger 2, transcriptional coactivator	1.46171	0.324339	NS	2.0773	-4.61935	0.995811	0.999022
ENSMUSG00000024902	CS	Mrpl11	mitochondrial ribosomal protein L11	-1.4616	0.239841	NS	-0.0414556	-4.56209	-1.19016	0.999022
ENSMUSG00000079659	CS	Tmem243	transmembrane protein 243, mitochondrial	1.46152	0.320139	NS	0.897798	-4.6121	1.00458	0.999022
ENSMUSG00000039230	CS	Tbcd	tubulin-specific chaperone d	-1.46091	0.193083	NS	4.1894	-4.50435	-1.32005	0.999022
ENSMUSG00000027472	CS	Pdrg1	p53 and DNA damage regulated 1	-1.4608	0.303061	NS	2.5944	-4.60912	-1.04107	0.999022
ENSMUSG00000045790	CS	Ccdc149	coiled-coil domain containing 149	-1.46048	0.118675	NS	5.26898	-4.31554	-1.5888	0.999022
ENSMUSG00000039680	CS	Mrps6	mitochondrial ribosomal protein S6	-1.46046	0.296834	NS	1.72165	-4.60332	-1.05473	0.999022
ENSMUSG00000069495	CS	Epc2	enhancer of polycomb homolog 2	-1.45989	0.174123	NS	3.51519	-4.48152	-1.37955	0.999022
ENSMUSG00000028555	CS	Ttc39a	tetratricopeptide repeat domain 39A	-1.45951	0.345401	NS	1.68465	-4.62862	-0.952934	0.999022
ENSMUSG00000008393	CS	Carhsp1	calcium regulated heat stable protein 1	1.45914	0.383867	NS	0.965556	-4.63942	0.878844	0.999022
ENSMUSG00000093989	CS	Rnasek	ribonuclease, RNase K	-1.45856	0.175403	NS	1.91024	-4.48632	-1.37538	0.999022
ENSMUSG00000020577	CS	Tspan13	tetraspanin 13	1.45853	0.239816	NS	4.13329	-4.56566	1.19023	0.999022
ENSMUSG00000055639	CS	Dach1	dachshund family transcription factor 1	1.45772	0.334201	NS	1.22794	-4.61883	0.975512	0.999022
ENSMUSG00000026385	CS	Dbi	diazepam binding inhibitor	-1.45741	0.360542	NS	3.506	-4.65354	-0.923165	0.999022
ENSMUSG00000089832	CS	Shkbp1	Sh3kbp1 binding protein 1	1.45688	0.299794	NS	2.5552	-4.60812	1.04821	0.999022
ENSMUSG00000023723	CS	Mrps23	mitochondrial ribosomal protein S23	1.45682	0.30476	NS	-0.681795	-4.60417	1.03738	0.999022
ENSMUSG00000119219	CS	Gm25615	predicted gene, 25615	1.45561	0.29483	NS	-0.0435333	-4.59845	1.05916	0.999022
ENSMUSG00000022889	CS	Mrpl39	mitochondrial ribosomal protein L39	1.45532	0.325837	NS	2.31232	-4.6229	0.992702	0.999022
ENSMUSG00000022106	CS	Rcbtb2	regulator of chromosome condensation (RCC1) and BTB (POZ) domain containing protein 2	1.45484	0.32497	NS	1.16753	-4.61453	0.9945	0.999022
ENSMUSG00000059479	CS	B3gnt8	UDP-GlcNAc:betaGal beta-1,3-N-acetylglucosaminyltransferase 8	-1.45483	0.273715	NS	-0.190812	-4.58565	-1.10723	0.999022
ENSMUSG00000001794	CS	Capns1	calpain, small subunit 1	1.4546	0.152893	NS	4.84952	-4.42024	1.45243	0.999022
ENSMUSG00000003031	CS	Cdkn1b	cyclin dependent kinase inhibitor 1B	1.45418	0.292844	NS	2.26873	-4.606	1.06358	0.999022
ENSMUSG00000032604	CS	Qars1	glutaminyl-tRNA synthetase 1	-1.45398	0.260052	NS	3.4532	-4.58158	-1.13975	0.999022
ENSMUSG00000042726	CS	Trafd1	TRAF type zinc finger domain containing 1	1.45384	0.0504389	NS	4.52573	-3.99251	2.00668	0.999022
ENSMUSG00000002477	CS	Snrpd1	small nuclear ribonucleoprotein D1	-1.45347	0.335724	NS	-0.423189	-4.61997	-0.972413	0.999022
ENSMUSG00000020610	CS	Amz2	archaelysin family metallopeptidase 2	-1.453	0.304847	NS	2.52687	-4.60859	-1.03719	0.999022
ENSMUSG00000028069	CS	Gpatch4	G patch domain containing 4	-1.45298	0.276796	NS	3.11412	-4.59749	-1.10006	0.999022
ENSMUSG00000027361	CS	Gabpb1	GA repeat binding protein, beta 1	1.45257	0.254257	NS	0.950581	-4.57342	1.1539	0.999022
ENSMUSG00000036894	CS	Rap2b	RAP2B, member of RAS oncogene family	1.45223	0.259105	NS	3.2511	-4.58178	1.14204	0.999022
ENSMUSG00000008333	CS	Snrpb2	U2 small nuclear ribonucleoprotein B	1.45202	0.278662	NS	-0.80515	-4.589	1.09574	0.999022
ENSMUSG00000040412	CS	Elapor1	endosome-lysosome associated apoptosis and autophagy regulator 1	-1.45118	0.219526	NS	3.93113	-4.54143	-1.24405	0.999022
ENSMUSG00000020941	CS	Map3k14	mitogen-activated protein kinase kinase kinase 14	1.45116	0.351323	NS	0.801445	-4.63325	0.941192	0.999022
ENSMUSG00000019979	CS	Apaf1	apoptotic peptidase activating factor 1	-1.45106	0.344753	NS	0.444613	-4.62379	-0.954227	0.999022
ENSMUSG00000027957	CS	Slc35a3	solute carrier family 35 (UDP-N-acetylglucosamine (UDP-GlcNAc) transporter), member 3	1.45084	0.269944	NS	2.14799	-4.58558	1.11609	0.999022
ENSMUSG00000026159	CS	Agfg1	ArfGAP with FG repeats 1	-1.45056	0.117847	NS	4.6332	-4.33701	-1.59248	0.999022
ENSMUSG00000027374	CS	Mrps5	mitochondrial ribosomal protein S5	-1.44981	0.180159	NS	3.57364	-4.48655	-1.36009	0.999022
ENSMUSG00000033707	CS	Lrrc24	leucine rich repeat containing 24	-1.44906	0.342554	NS	2.22371	-4.63228	-0.958628	0.999022
ENSMUSG00000050121	CS	Opalin	oligodendrocytic myelin paranodal and inner loop protein	-1.44859	0.320768	NS	0.575102	-4.61634	-1.00326	0.999022
ENSMUSG00000024146	CS	Cript	cysteine-rich PDZ-binding protein	1.44718	0.37464	NS	0.658742	-4.63832	0.896165	0.999022
ENSMUSG00000068732	CS	Tmem167b	transmembrane protein 167B	1.4466	0.306285	NS	2.38811	-4.61085	1.03408	0.999022
ENSMUSG00000003072	CS	Atp5f1d	ATP synthase F1 subunit delta	-1.44543	0.0456879	NS	4.94361	-3.85994	-2.05162	0.999022
ENSMUSG00000040820	CS	Hlcs	holocarboxylase synthetase (biotin- [propriony-Coenzyme A-carboxylase (ATP-hydrolysing)] ligase)	1.44308	0.0426746	NS	4.56974	-3.84825	2.08228	0.999022
ENSMUSG00000024427	CS	Spry4	sprouty RTK signaling antagonist 4	-1.44301	0.216968	NS	2.94234	-4.53823	-1.25109	0.999022
ENSMUSG00000031979	CS	Cog2	component of oligomeric golgi complex 2	-1.44214	0.150446	NS	3.85624	-4.42895	-1.46133	0.999022
ENSMUSG00000022552	CS	Sharpin	SHANK-associated RH domain interacting protein	-1.44195	0.291885	NS	2.26062	-4.60168	-1.06572	0.999022
ENSMUSG00000002326	CS	Gmpr2	guanosine monophosphate reductase 2	1.44144	0.3667	NS	0.163363	-4.63252	0.911289	0.999022
ENSMUSG00000038526	CS	Car14	carbonic anhydrase 14	1.43977	0.283035	NS	-0.744976	-4.59158	1.08571	0.999022
ENSMUSG00000047361	CS	Gm973	predicted gene 973	1.43943	0.337295	NS	2.0305	-4.6268	0.969225	0.999022
ENSMUSG00000028838	CS	Extl1	exostosin-like glycosyltransferase 1	1.43828	0.28597	NS	2.45836	-4.59812	1.07903	0.999022
ENSMUSG00000029389	CS	Ddx55	DEAD box helicase 55	1.43719	0.305723	NS	2.3642	-4.61112	1.03529	0.999022
ENSMUSG00000022203	CS	Efs	embryonal Fyn-associated substrate	-1.43639	0.298171	NS	0.678387	-4.60003	-1.05178	0.999022
ENSMUSG00000104063	CS	Pcdhgb7	protocadherin gamma subfamily B, 7	-1.43597	0.353129	NS	2.536	-4.63425	-0.937636	0.999022
ENSMUSG00000021585	CS	Cast	calpastatin	-1.43408	0.153755	NS	2.24105	-4.43566	-1.44932	0.999022
ENSMUSG00000032017	CS	Grik4	glutamate receptor, ionotropic, kainate 4	1.43406	0.134014	NS	3.34062	-4.3905	1.52424	0.999022
ENSMUSG00000044906	CS	4930503L19Rik	RIKEN cDNA 4930503L19 gene	1.43088	0.344812	NS	-0.142634	-4.62275	0.954109	0.999022
ENSMUSG00000031337	CS	Mtm1	X-linked myotubular myopathy gene 1	-1.43078	0.353207	NS	0.063606	-4.62608	-0.937482	0.999022
ENSMUSG00000038393	CS	Txnip	thioredoxin interacting protein	-1.42967	0.335007	NS	0.290958	-4.62254	-0.973869	0.999022
ENSMUSG00000033377	CS	Palmd	palmdelphin	-1.42892	0.252182	NS	4.00169	-4.58429	-1.15903	0.999022
ENSMUSG00000021694	CS	Ercc8	excision repaiross-complementing rodent repair deficiency, complementation group 8	-1.42766	0.351815	NS	-0.587455	-4.62686	-0.940221	0.999022
ENSMUSG00000053110	CS	Yap1	yes-associated protein 1	-1.42654	0.276881	NS	0.990375	-4.5882	-1.09986	0.999022
ENSMUSG00000121377	CS	Gm5113	predicted gene 5113	1.42596	0.317824	NS	-0.425631	-4.61032	1.00945	0.999022
ENSMUSG00000053799	CS	Exoc6	exocyst complex component 6	-1.42528	0.345085	NS	1.60606	-4.62648	-0.953565	0.999022
ENSMUSG00000041378	CS	Cldn5	claudin 5	1.4251	0.308787	NS	1.33716	-4.61157	1.02869	0.999022
ENSMUSG00000033256	CS	Shf	Src homology 2 domain containing F	-1.42503	0.284507	NS	0.715939	-4.59624	-1.08235	0.999022
ENSMUSG00000024906	CS	Mus81	MUS81 structure-specific endonuclease subunit	-1.42452	0.348147	NS	1.54829	-4.62764	-0.947472	0.999022
ENSMUSG00000009907	CS	Vps4b	vacuolar protein sorting 4B	-1.42441	0.230833	NS	3.243	-4.55343	-1.21363	0.999022
ENSMUSG00000000266	CS	Mid2	midline 2	-1.42432	0.241393	NS	2.94872	-4.56329	-1.18618	0.999022
ENSMUSG00000021721	CS	Htr1a	5-hydroxytryptamine (serotonin) receptor 1A	1.4239	0.18067	NS	4.00636	-4.48459	1.35847	0.999022
ENSMUSG00000038671	CS	Arfrp1	ADP-ribosylation factor related protein 1	-1.42359	0.321228	NS	2.08796	-4.61433	-1.0023	0.999022
ENSMUSG00000020014	CS	Cfap54	cilia and flagella associated protein 54	1.42347	0.230873	NS	3.82475	-4.55503	1.21352	0.999022
ENSMUSG00000071855	CS	Ccdc112	coiled-coil domain containing 112	1.42308	0.340746	NS	-0.231026	-4.62227	0.962259	0.999022
ENSMUSG00000052557	CS	Gan	giant axonal neuropathy	-1.42266	0.167386	NS	3.91748	-4.46281	-1.40189	0.999022
ENSMUSG00000026627	CS	Pacc1	proton activated chloride channel 1	1.42248	0.37054	NS	0.00200882	-4.63472	0.90395	0.999022
ENSMUSG00000047786	CS	Lix1	limb and CNS expressed 1	-1.42236	0.319945	NS	0.564677	-4.6119	-1.00499	0.999022
ENSMUSG00000037818	CS	Abhd18	abhydrolase domain containing 18	-1.42219	0.271199	NS	1.4626	-4.58427	-1.11313	0.999022
ENSMUSG00000031819	CS	Emc8	ER membrane protein complex subunit 8	-1.42184	0.154487	NS	4.85616	-4.42663	-1.44669	0.999022
ENSMUSG00000061024	CS	Rrs1	ribosome biogenesis regulator 1	1.41951	0.363257	NS	2.4799	-4.64161	0.917914	0.999022
ENSMUSG00000030088	CS	Aldh1l1	aldehyde dehydrogenase 1 family, member L1	-1.41876	0.302202	NS	3.30738	-4.61001	-1.04295	0.999022
ENSMUSG00000028706	CS	Nsun4	NOL1/NOP2/Sun domain family, member 4	-1.4187	0.310836	NS	-0.59842	-4.60702	-1.02429	0.999022
ENSMUSG00000008167	CS	Fbxw9	F-box and WD-40 domain protein 9	-1.41849	0.355509	NS	1.19529	-4.62779	-0.932969	0.999022
ENSMUSG00000027427	CS	Polr3f	polymerase (RNA) III (DNA directed) polypeptide F	1.41849	0.369046	NS	1.49036	-4.63941	0.9068	0.999022
ENSMUSG00000056966	CS	Gjc3	gap junction protein, gamma 3	-1.41846	0.267166	NS	3.63807	-4.58833	-1.12267	0.999022
ENSMUSG00000021260	CS	Hhipl1	hedgehog interacting protein-like 1	-1.4184	0.32407	NS	2.99484	-4.62113	-0.99637	0.999022
ENSMUSG00000003534	CS	Ddr1	discoidin domain receptor family, member 1	1.41802	0.0949357	NS	4.67502	-4.2415	1.70356	0.999022
ENSMUSG00000068114	CS	Ccdc134	coiled-coil domain containing 134	-1.41795	0.356821	NS	0.708079	-4.62756	-0.930404	0.999022
ENSMUSG00000028121	CS	Bcar3	breast cancer anti-estrogen resistance 3	1.41755	0.315563	NS	2.04607	-4.61583	1.01423	0.999022
ENSMUSG00000021327	CS	Zkscan3	zinc finger with KRAB and SCAN domains 3	1.41623	0.171909	NS	4.39343	-4.46924	1.38682	0.999022
ENSMUSG00000039191	CS	Rbpj	recombination signal binding protein for immunoglobulin kappa J region	1.4158	0.357537	NS	0.230884	-4.62866	0.929007	0.999022
ENSMUSG00000021147	CS	Wdr37	WD repeat domain 37	-1.41577	0.208528	NS	3.79445	-4.5274	-1.27478	0.999022
ENSMUSG00000020635	CS	Fkbp1b	FK506 binding protein 1b	1.41465	0.373335	NS	0.332398	-4.63664	0.898637	0.999022
ENSMUSG00000028292	CS	Rars2	arginyl-tRNA synthetase 2, mitochondrial	-1.41457	0.380773	NS	0.0963343	-4.63728	-0.884623	0.999022
ENSMUSG00000031790	CS	Mmp15	matrix metallopeptidase 15	1.41365	0.029146	NS	5.40909	-3.62667	2.24893	0.999022
ENSMUSG00000020305	CS	Asb3	ankyrin repeat and SOCS box-containing 3	-1.41346	0.390569	NS	0.89144	-4.64143	-0.866428	0.999022
ENSMUSG00000030315	CS	Vgll4	vestigial like family member 4	1.41333	0.214953	NS	2.2832	-4.53679	1.25669	0.999022
ENSMUSG00000046311	CS	Zfp62	zinc finger protein 62	-1.41316	0.197118	NS	3.44964	-4.51575	-1.30797	0.999022
ENSMUSG00000000202	CS	Btbd17	BTB domain containing 17	-1.41192	0.393014	NS	0.659709	-4.64358	-0.861932	0.999022
ENSMUSG00000020440	CS	Arf5	ADP-ribosylation factor 5	1.41186	0.26025	NS	1.98831	-4.57935	1.13927	0.999022
ENSMUSG00000024151	CS	Msh2	mutS homolog 2	-1.41156	0.330036	NS	2.58596	-4.62094	-0.984034	0.999022
ENSMUSG00000030110	CS	Ret	ret proto-oncogene	1.41114	0.258372	NS	3.5792	-4.58161	1.14383	0.999022
ENSMUSG00000063239	CS	Grm4	glutamate receptor, metabotropic 4	1.41114	0.173403	NS	4.91331	-4.46794	1.38191	0.999022
ENSMUSG00000078349	CS	AW011738	expressed sequence AW011738	1.41043	0.403875	NS	0.284516	-4.64685	0.842165	0.999022
ENSMUSG00000030452	CS	Nipa2	non imprinted in Prader-Willi/Angelman syndrome 2 homolog (human)	1.41019	0.379265	NS	0.251092	-4.63768	0.887451	0.999022
ENSMUSG00000032307	CS	Ube2q2	ubiquitin-conjugating enzyme E2Q family member 2	-1.41017	0.172411	NS	2.51554	-4.4775	-1.38516	0.999022
ENSMUSG00000027163	CS	Commd9	COMM domain containing 9	1.41014	0.272883	NS	0.720468	-4.58696	1.10918	0.999022
ENSMUSG00000054277	CS	Arfgap3	ADP-ribosylation factor GTPase activating protein 3	1.4092	0.373403	NS	1.33593	-4.63777	0.898508	0.999022
ENSMUSG00000030189	CS	Ybx3	Y box protein 3	1.40919	0.324108	NS	0.168061	-4.61648	0.996293	0.999022
ENSMUSG00000001524	CS	Gtf2h4	general transcription factor II H, polypeptide 4	-1.40831	0.409894	NS	0.470408	-4.64825	-0.831353	0.999022
ENSMUSG00000079658	CS	Eloc	elongin C	1.40742	0.262731	NS	1.05172	-4.57882	1.13328	0.999022
ENSMUSG00000044150	CS	Bclaf3	Bclaf1 and Thrap3 family member 3	1.40667	0.331163	NS	1.45182	-4.62081	0.981722	0.999022
ENSMUSG00000027610	CS	Gss	glutathione synthetase	-1.4064	0.308552	NS	1.69482	-4.61159	-1.02919	0.999022
ENSMUSG00000049717	CS	Lig4	ligase IV, DNA, ATP-dependent	1.40524	0.359925	NS	-0.209928	-4.63139	0.924361	0.999022
ENSMUSG00000020034	CS	Tcp11l2	t-complex 11 (mouse) like 2	-1.4047	0.291099	NS	0.230903	-4.59585	-1.06748	0.999022
ENSMUSG00000031775	CS	Pllp	plasma membrane proteolipid	1.40443	0.348336	NS	0.00544125	-4.62763	0.947099	0.999022
ENSMUSG00000030166	CS	Rad52	RAD52 homolog, DNA repair protein	1.40312	0.410965	NS	0.672181	-4.64986	0.829439	0.999022
ENSMUSG00000007476	CS	Lrrc8a	leucine rich repeat containing 8A VRAC subunit A	1.40304	0.18938	NS	6.01861	-4.51794	1.33131	0.999022
ENSMUSG00000040055	CS	Gjb6	gap junction protein, beta 6	-1.40272	0.382451	NS	1.29523	-4.64114	-0.881485	0.999022
ENSMUSG00000026276	CS	Septin2	septin 2	-1.40097	0.402375	NS	1.49386	-4.64787	-0.844875	0.999022
ENSMUSG00000068921	CS	Dap3	death associated protein 3	-1.40064	0.225295	NS	3.62513	-4.54886	-1.22839	0.999022
ENSMUSG00000032235	CS	Ice2	interactor of little elongation complex ELL subunit 2	1.39968	0.226185	NS	1.42008	-4.55087	1.226	0.999022
ENSMUSG00000030245	CS	Golt1b	golgi transport 1B	1.39938	0.33962	NS	0.154513	-4.62016	0.964527	0.999022
ENSMUSG00000041124	CS	Msantd4	Myb/SANT-like DNA-binding domain containing 4 with coiled-coils	-1.39931	0.170789	NS	4.99473	-4.46354	-1.39052	0.999022
ENSMUSG00000061518	CS	Cox5b	cytochrome c oxidase subunit 5B	-1.3993	0.0282242	NS	5.43023	-3.59088	-2.26264	0.999022
ENSMUSG00000049321	CS	Zfp2	zinc finger protein 2	-1.39836	0.305252	NS	1.75214	-4.60525	-1.03632	0.999022
ENSMUSG00000024604	CS	Rbm22	RNA binding motif protein 22	1.39832	0.304122	NS	2.18036	-4.60917	1.03877	0.999022
ENSMUSG00000042202	CS	Slc35e2	solute carrier family 35, member E2	-1.39831	0.133696	NS	4.77824	-4.3767	-1.52552	0.999022
ENSMUSG00000019295	CS	Tmem129	transmembrane protein 129	-1.3975	0.375997	NS	1.04964	-4.63882	-0.893602	0.999022
ENSMUSG00000040236	CS	Trappc5	trafficking protein particle complex 5	-1.39711	0.327763	NS	2.82607	-4.62736	-0.988717	0.999022
ENSMUSG00000035199	CS	Arl6ip5	ADP-ribosylation factor-like 6 interacting protein 5	1.39681	0.357519	NS	2.43229	-4.63577	0.929042	0.999022
ENSMUSG00000064373	CS	Selenop	selenoprotein P	-1.39624	0.0328391	NS	5.6195	-3.61805	-2.19759	0.999022
ENSMUSG00000071632	CS	2510002D24Rik	RIKEN cDNA 2510002D24 gene	1.39592	0.306387	NS	1.06871	-4.60698	1.03386	0.999022
ENSMUSG00000022176	CS	Rem2	rad and gem related GTP binding protein 2	1.39454	0.322801	NS	-0.157029	-4.61974	0.999015	0.999022
ENSMUSG00000019478	CS	Rab4a	RAB4A, member RAS oncogene family	1.39434	0.334648	NS	1.97201	-4.62707	0.974601	0.999022
ENSMUSG00000030256	CS	Bhlhe41	basic helix-loop-helix family, member e41	1.39397	0.303042	NS	3.7357	-4.62315	1.04111	0.999022
ENSMUSG00000041710	CS	Trpc5	transient receptor potential cation channel, subfamily C, member 5	-1.39391	0.254516	NS	3.61115	-4.58532	-1.15326	0.999022
ENSMUSG00000028339	CS	Col15a1	collagen, type XV, alpha 1	1.3938	0.386589	NS	2.19307	-4.65138	0.873786	0.999022
ENSMUSG00000049288	CS	Lix1l	Lix1-like	1.39287	0.344279	NS	1.78914	-4.62609	0.955175	0.999022
ENSMUSG00000027315	CS	Spint1	serine protease inhibitor, Kunitz type 1	1.3928	0.320306	NS	-0.957951	-4.61269	1.00423	0.999022
ENSMUSG00000039470	CS	Zdhhc2	zinc finger, DHHC domain containing 2	-1.39275	0.341857	NS	1.6618	-4.62695	-0.960026	0.999022
ENSMUSG00000093445	CS	Lrch4	leucine-rich repeats and calponin homology (CH) domain containing 4	1.39264	0.276297	NS	2.29785	-4.58927	1.10122	0.999022
ENSMUSG00000087385	CS	Frg2f1	FSHD region gene 2 family member 1	-1.39173	0.370884	NS	0.0485424	-4.63373	-0.903294	0.999022
ENSMUSG00000056145	CS	AI504432	expressed sequence AI504432	1.39138	0.382099	NS	0.917462	-4.64063	0.882142	0.999022
ENSMUSG00000058444	CS	Map2k5	mitogen-activated protein kinase kinase 5	-1.39091	0.365455	NS	1.99548	-4.63601	-0.91368	0.999022
ENSMUSG00000015749	CS	Anp32e	acidic nuclear phosphoprotein 32 family member E	-1.39069	0.165012	NS	3.80921	-4.46358	-1.40993	0.999022
ENSMUSG00000011179	CS	Odc1	ornithine decarboxylase, structural 1	-1.39048	0.37571	NS	-0.211941	-4.63589	-0.894143	0.999022
ENSMUSG00000031661	CS	Nkd1	naked cuticle 1	1.38987	0.380266	NS	0.798022	-4.64172	0.885573	0.999022
ENSMUSG00000016918	CS	Sulf1	sulfatase 1	-1.38944	0.347415	NS	2.90863	-4.6401	-0.948926	0.999022
ENSMUSG00000073016	CS	Uprt	uracil phosphoribosyltransferase	1.38914	0.320596	NS	0.523515	-4.61325	1.00362	0.999022
ENSMUSG00000052406	CS	Rexo4	REX4, 3'-5' exonuclease	1.38872	0.122166	NS	4.95846	-4.33582	1.57355	0.999022
ENSMUSG00000079499	CS	6530402F18Rik	RIKEN cDNA 6530402F18 gene	1.38823	0.379083	NS	0.995271	-4.63799	0.887792	0.999022
ENSMUSG00000002660	CS	Clpp	caseinolytic mitochondrial matrix peptidase proteolytic subunit	1.3881	0.190381	NS	3.21155	-4.49992	1.32825	0.999022
ENSMUSG00000062961	CS	Ccdc177	coiled-coil domain containing 177	1.38719	0.348592	NS	2.09814	-4.63117	0.94659	0.999022
ENSMUSG00000061898	CS	Rbak	RB-associated KRAB zinc finger	-1.38707	0.367819	NS	1.24812	-4.63868	-0.909145	0.999022
ENSMUSG00000031711	CS	Zfp330	zinc finger protein 330	1.38689	0.293588	NS	1.22547	-4.60241	1.06192	0.999022
ENSMUSG00000091264	CS	Smim13	small integral membrane protein 13	-1.38674	0.105579	NS	4.54668	-4.2898	-1.6495	0.999022
ENSMUSG00000028899	CS	Taf12	TATA-box binding protein associated factor 12	-1.38668	0.379105	NS	0.228658	-4.63686	-0.88775	0.999022
ENSMUSG00000030629	CS	Zfand6	zinc finger, AN1-type domain 6	1.38518	0.360476	NS	0.933903	-4.63014	0.923293	0.999022
ENSMUSG00000000148	CS	Brat1	BRCA1-associated ATM activator 1	-1.38367	0.36955	NS	2.08577	-4.63803	-0.905836	0.999022
ENSMUSG00000021608	CS	Lpcat1	lysophosphatidylcholine acyltransferase 1	-1.38362	0.212763	NS	2.67977	-4.53402	-1.26281	0.999022
ENSMUSG00000084967	CS	Gm12296	predicted gene 12296	1.38359	0.360237	NS	1.6601	-4.63472	0.923755	0.999022
ENSMUSG00000022685	CS	Parn	poly(A)-specific ribonuclease (deadenylation nuclease)	1.38349	0.257697	NS	3.53597	-4.58005	1.14547	0.999022
ENSMUSG00000020167	CS	Tcf3	transcription factor 3	1.3824	0.254302	NS	3.49743	-4.58228	1.15379	0.999022
ENSMUSG00000074283	CS	Zfp109	zinc finger protein 109	1.38222	0.349168	NS	0.136871	-4.62668	0.945449	0.999022
ENSMUSG00000022828	CS	Gtf2e1	general transcription factor II E, polypeptide 1 (alpha subunit)	-1.38215	0.376881	NS	0.862736	-4.63817	-0.891935	0.999022
ENSMUSG00000054708	CS	Ankrd24	ankyrin repeat domain 24	1.38153	0.0999485	NS	5.49752	-4.2397	1.67751	0.999022
ENSMUSG00000055067	CS	Smyd3	SET and MYND domain containing 3	-1.38148	0.204747	NS	3.99286	-4.52403	-1.28562	0.999022
ENSMUSG00000039313	CS	Minar1	membrane integral NOTCH2 associated receptor 1	-1.38102	0.270108	NS	3.17089	-4.59263	-1.1157	0.999022
ENSMUSG00000028343	CS	Erp44	endoplasmic reticulum protein 44	1.38095	0.315582	NS	1.60229	-4.61453	1.01419	0.999022
ENSMUSG00000020547	CS	Bzw2	basic leucine zipper and W2 domains 2	1.38082	0.285321	NS	3.1423	-4.60037	1.0805	0.999022
ENSMUSG00000036777	CS	Anln	anillin, actin binding protein	-1.38079	0.10907	NS	4.19908	-4.31512	-1.63275	0.999022
ENSMUSG00000042604	CS	Kcna4	potassium voltage-gated channel, shaker-related subfamily, member 4	-1.38061	0.224772	NS	3.05559	-4.54733	-1.22979	0.999022
ENSMUSG00000024500	CS	Ppp2r2b	protein phosphatase 2, regulatory subunit B, beta	-1.38059	0.0338222	NS	5.55537	-3.63882	-2.18479	0.999022
ENSMUSG00000014606	CS	Slc25a11	solute carrier family 25 (mitochondrial carrier oxoglutarate carrier), member 11	-1.37877	0.177013	NS	3.8159	-4.48289	-1.37017	0.999022
ENSMUSG00000043079	CS	Synpo	synaptopodin	1.37843	0.322025	NS	3.66566	-4.63151	1.00063	0.999022
ENSMUSG00000017418	CS	Arl5b	ADP-ribosylation factor-like 5B	1.37838	0.379367	NS	0.822532	-4.6369	0.88726	0.999022
ENSMUSG00000015711	CS	Prune1	prune exopolyphosphatase	1.37777	0.289276	NS	1.88982	-4.59837	1.07157	0.999022
ENSMUSG00000039164	CS	Naif1	nuclear apoptosis inducing factor 1	1.37755	0.329496	NS	-0.552031	-4.61754	0.985146	0.999022
ENSMUSG00000044968	CS	Napepld	N-acyl phosphatidylethanolamine phospholipase D	1.37746	0.335103	NS	-0.508513	-4.61953	0.973674	0.999022
ENSMUSG00000027649	CS	Ctnnbl1	catenin, beta like 1	1.37701	0.265709	NS	3.01008	-4.58467	1.12614	0.999022
ENSMUSG00000042608	CS	Stk40	serine/threonine kinase 40	1.3765	0.288638	NS	1.80013	-4.60651	1.073	0.999022
ENSMUSG00000024889	CS	Rce1	Ras converting CAAX endopeptidase 1	1.37626	0.362592	NS	0.540787	-4.63042	0.919196	0.999022
ENSMUSG00000022228	CS	Zscan26	zinc finger and SCAN domain containing 26	-1.37556	0.199412	NS	4.26303	-4.51499	-1.30118	0.999022
ENSMUSG00000042642	CS	Flad1	flavin adenine dinucleotide synthetase 1	1.37507	0.280274	NS	1.61778	-4.59456	1.09203	0.999022
ENSMUSG00000063568	CS	Jazf1	JAZF zinc finger 1	1.37403	0.363172	NS	1.46604	-4.6329	0.918077	0.999022
ENSMUSG00000084349	CS	Rpl3-ps1	ribosomal protein L3, pseudogene 1	1.37378	0.312126	NS	-0.500952	-4.60833	1.02153	0.999022
ENSMUSG00000057778	CS	Cyb5d2	cytochrome b5 domain containing 2	1.37347	0.347962	NS	1.13208	-4.62602	0.947839	0.999022
ENSMUSG00000050471	CS	Fam118b	family with sequence similarity 118, member B	-1.37279	0.293462	NS	2.40259	-4.60424	-1.0622	0.999022
ENSMUSG00000028882	CS	Ppp1r8	protein phosphatase 1, regulatory subunit 8	-1.37241	0.245183	NS	2.9214	-4.56783	-1.17654	0.999022
ENSMUSG00000024962	CS	Vegfb	vascular endothelial growth factor B	1.37229	0.199847	NS	4.0642	-4.51519	1.2999	0.999022
ENSMUSG00000027479	CS	Mapre1	microtubule-associated protein, RP/EB family, member 1	1.37215	0.324117	NS	3.29869	-4.62486	0.996274	0.999022
ENSMUSG00000062963	CS	Ufc1	ubiquitin-fold modifier conjugating enzyme 1	-1.37163	0.400264	NS	0.718875	-4.64653	-0.848699	0.999022
ENSMUSG00000034227	CS	Foxj1	forkhead box J1	1.37121	0.351368	NS	0.310878	-4.63067	0.941102	0.999022
ENSMUSG00000038695	CS	Josd2	Josephin domain containing 2	1.37041	0.132356	NS	3.59497	-4.38835	1.53093	0.999022
ENSMUSG00000033948	CS	Zswim5	zinc finger SWIM-type containing 5	-1.37012	0.290014	NS	2.39445	-4.60058	-1.06991	0.999022
ENSMUSG00000028978	CS	Nos3	nitric oxide synthase 3, endothelial cell	1.36956	0.329519	NS	1.48363	-4.62698	0.985097	0.999022
ENSMUSG00000036304	CS	Zdhhc23	zinc finger, DHHC domain containing 23	-1.36952	0.354089	NS	1.4264	-4.62729	-0.935751	0.999022
ENSMUSG00000025646	CS	Atrip	ATR interacting protein	-1.36898	0.29556	NS	3.03901	-4.60727	-1.05754	0.999022
ENSMUSG00000029427	CS	Zcchc8	zinc finger, CCHC domain containing 8	-1.36897	0.164402	NS	4.18466	-4.45849	-1.41201	0.999022
ENSMUSG00000046671	CS	Mtfr1l	mitochondrial fission regulator 1-like	-1.36843	0.201052	NS	3.72705	-4.51864	-1.29637	0.999022
ENSMUSG00000025510	CS	Cd151	CD151 antigen	-1.36813	0.337638	NS	-0.0893613	-4.62204	-0.968531	0.999022
ENSMUSG00000119132	CS	Gm24407	predicted gene, 24407	1.36805	0.320524	NS	-0.154551	-4.61244	1.00377	0.999022
ENSMUSG00000042594	CS	Sh2b3	SH2B adaptor protein 3	-1.3675	0.320406	NS	3.18023	-4.62867	-1.00402	0.999022
ENSMUSG00000056458	CS	Mok	MOK protein kinase	-1.36718	0.401442	NS	0.785066	-4.64554	-0.846565	0.999022
ENSMUSG00000024181	CS	Mrpl28	mitochondrial ribosomal protein L28	-1.36707	0.370225	NS	2.03714	-4.6393	-0.90455	0.999022
ENSMUSG00000041134	CS	Cyyr1	cysteine and tyrosine-rich protein 1	1.3668	0.353231	NS	0.303467	-4.62713	0.937435	0.999022
ENSMUSG00000035576	CS	L3mbtl1	L3MBTL1 histone methyl-lysine binding protein	-1.36678	0.392403	NS	2.0725	-4.64661	-0.863053	0.999022
ENSMUSG00000038718	CS	Pbx3	pre B cell leukemia homeobox 3	1.3666	0.302826	NS	2.66116	-4.60759	1.04158	0.999022
ENSMUSG00000040813	CS	Tex264	testis expressed gene 264 ER-phagy receptor	-1.36644	0.280337	NS	2.15269	-4.59497	-1.09189	0.999022
ENSMUSG00000034551	CS	Hdx	highly divergent homeobox	1.36627	0.317448	NS	0.793217	-4.60983	1.01024	0.999022
ENSMUSG00000046691	CS	Chtf8	CTF8, chromosome transmission fidelity factor 8	1.36605	0.425539	NS	0.882564	-4.65803	0.803693	0.999022
ENSMUSG00000025040	CS	Fundc1	FUN14 domain containing 1	-1.36583	0.267142	NS	2.79414	-4.58869	-1.12273	0.999022
ENSMUSG00000039254	CS	Pomt1	protein-O-mannosyltransferase 1	1.36572	0.328017	NS	1.48323	-4.61716	0.988193	0.999022
ENSMUSG00000010205	CS	Raver1	ribonucleoprotein, PTB-binding 1	1.36552	0.376975	NS	1.23193	-4.63899	0.891756	0.999022
ENSMUSG00000007458	CS	M6pr	mannose-6-phosphate receptor, cation dependent	-1.36457	0.204153	NS	3.58463	-4.52236	-1.28734	0.999022
ENSMUSG00000040774	CS	Cept1	choline/ethanolaminephosphotransferase 1	1.36448	0.366922	NS	0.940902	-4.63317	0.910863	0.999022
ENSMUSG00000035953	CS	Pip4p1	phosphatidylinositol-4,5-bisphosphate 4-phosphatase 1	1.36273	0.316103	NS	2.52624	-4.61356	1.01308	0.999022
ENSMUSG00000039167	CS	Adgrl4	adhesion G protein-coupled receptor L4	-1.36199	0.312358	NS	0.360217	-4.60749	-1.02104	0.999022
ENSMUSG00000011306	CS	Sugp1	SURP and G patch domain containing 1	-1.36128	0.0902294	NS	5.1258	-4.1925	-1.72907	0.999022
ENSMUSG00000093661	CS	Eif4e3	eukaryotic translation initiation factor 4E member 3	-1.36127	0.315876	NS	0.718729	-4.60982	-1.01356	0.999022
ENSMUSG00000051721	CS	Wdcp	WD repeat and coiled coil containing	-1.36059	0.378455	NS	0.741187	-4.63666	-0.888972	0.999022
ENSMUSG00000028042	CS	Zbtb7b	zinc finger and BTB domain containing 7B	1.35996	0.306112	NS	1.47731	-4.61613	1.03445	0.999022
ENSMUSG00000004221	CS	Ikbkg	inhibitor of kappaB kinase gamma	1.35963	0.377497	NS	2.5165	-4.645	0.890775	0.999022
ENSMUSG00000033170	CS	Card10	caspase recruitment domain family, member 10	1.35946	0.313446	NS	0.78993	-4.61822	1.01872	0.999022
ENSMUSG00000015659	CS	Serac1	serine active site containing 1	1.35943	0.264492	NS	3.76765	-4.58726	1.12905	0.999022
ENSMUSG00000059447	CS	Hadhb	hydroxyacyl-CoA dehydrogenase trifunctional multienzyme complex subunit beta	-1.3593	0.390399	NS	1.08664	-4.64531	-0.866741	0.999022
ENSMUSG00000002346	CS	Slc25a42	solute carrier family 25, member 42	1.35925	0.340535	NS	2.87227	-4.63567	0.962684	0.999022
ENSMUSG00000027574	CS	Nkain4	Na+/K+ transporting ATPase interacting 4	-1.35922	0.362095	NS	-0.324133	-4.6325	-0.920158	0.999022
ENSMUSG00000020805	CS	Slc13a5	solute carrier family 13 (sodium-dependent citrate transporter), member 5	1.35896	0.367906	NS	0.550249	-4.63314	0.908979	0.999022
ENSMUSG00000029624	CS	Ptcd1	pentatricopeptide repeat domain 1	1.35807	0.248473	NS	3.62466	-4.57166	1.16827	0.999022
ENSMUSG00000018363	CS	Smurf2	SMAD specific E3 ubiquitin protein ligase 2	-1.35731	0.373581	NS	1.87869	-4.6382	-0.89817	0.999022
ENSMUSG00000063785	CS	Utp14a	UTP14A small subunit processome component	-1.35721	0.361283	NS	0.874174	-4.63229	-0.921729	0.999022
ENSMUSG00000031816	CS	Mthfsd	methenyltetrahydrofolate synthetase domain containing	-1.35673	0.366689	NS	2.70796	-4.64267	-0.91131	0.999022
ENSMUSG00000003208	CS	Yju2	YJU2 splicing factor	1.35652	0.339469	NS	-0.40864	-4.62465	0.964832	0.999022
ENSMUSG00000025429	CS	Pstpip2	proline-serine-threonine phosphatase-interacting protein 2	-1.35591	0.334668	NS	1.8046	-4.6245	-0.974559	0.999022
ENSMUSG00000078570	CS	1110065P20Rik	RIKEN cDNA 1110065P20 gene	1.35567	0.397122	NS	-0.0100608	-4.64528	0.854415	0.999022
ENSMUSG00000020818	CS	Mfsd11	major facilitator superfamily domain containing 11	1.35563	0.263754	NS	2.92701	-4.58383	1.13082	0.999022
ENSMUSG00000035297	CS	Cops4	COP9 signalosome subunit 4	-1.35544	0.315998	NS	2.7095	-4.62578	-1.01331	0.999022
ENSMUSG00000021831	CS	Ero1a	endoplasmic reticulum oxidoreductase 1 alpha	1.35455	0.37351	NS	1.58425	-4.63784	0.898306	0.999022
ENSMUSG00000011256	CS	Adam19	ADAM metallopeptidase domain 19	1.35356	0.355211	NS	1.64541	-4.63015	0.933553	0.999022
ENSMUSG00000033083	CS	Tbc1d4	TBC1 domain family, member 4	1.35325	0.0930675	NS	4.78712	-4.23438	1.71355	0.999022
ENSMUSG00000028330	CS	Ncbp1	nuclear cap binding protein subunit 1	1.3532	0.155491	NS	4.49659	-4.43021	1.4431	0.999022
ENSMUSG00000074649	CS	Mmp24os1	matrix metallopeptidase 24 opposite strand transcript 1	-1.35318	0.36436	NS	2.12252	-4.64076	-0.915786	0.999022
ENSMUSG00000085828	CS	Gm15612	predicted gene 15612	1.353	0.372575	NS	0.0570476	-4.63646	0.900079	0.999022
ENSMUSG00000022159	CS	Rab2b	RAB2B, member RAS oncogene family	-1.35293	0.320081	NS	1.17461	-4.61894	-1.0047	0.999022
ENSMUSG00000036197	CS	Gxylt1	glucoside xylosyltransferase 1	-1.35256	0.204878	NS	3.1758	-4.52347	-1.28525	0.999022
ENSMUSG00000043923	CS	Cenatac	centrosomal AT-AC splicing factor	1.35247	0.342162	NS	0.739419	-4.62235	0.959414	0.999022
ENSMUSG00000070287	CS	Slc35g2	solute carrier family 35, member G2	-1.35171	0.375803	NS	0.674298	-4.63915	-0.893967	0.999022
ENSMUSG00000058407	CS	Txndc9	thioredoxin domain containing 9	1.35141	0.317819	NS	2.77383	-4.61603	1.00946	0.999022
ENSMUSG00000005204	CS	Senp3	SUMO/sentrin specific peptidase 3	-1.3512	0.161261	NS	4.3448	-4.44762	-1.42282	0.999022
ENSMUSG00000039457	CS	Ppl	periplakin	1.35115	0.339529	NS	-0.600484	-4.62294	0.964711	0.999022
ENSMUSG00000008690	CS	Ncaph2	non-SMC condensin II complex, subunit H2	-1.35095	0.0741855	NS	5.13246	-4.13377	-1.8253	0.999022
ENSMUSG00000053774	CS	Ubxn7	UBX domain protein 7	-1.35095	0.156701	NS	4.34754	-4.43704	-1.4388	0.999022
ENSMUSG00000055553	CS	Kxd1	KxDL motif containing 1	-1.34961	0.388446	NS	1.3425	-4.64344	-0.870347	0.999022
ENSMUSG00000057706	CS	Mex3b	mex3 RNA binding family member B	1.34888	0.385708	NS	0.708155	-4.64512	0.875421	0.999022
ENSMUSG00000090946	CS	Ccdc71l	coiled-coil domain containing 71 like	1.34804	0.400014	NS	-0.188003	-4.64806	0.849153	0.999022
ENSMUSG00000022533	CS	Atp13a3	ATPase type 13A3	1.34792	0.0888716	NS	4.80191	-4.22896	1.73663	0.999022
ENSMUSG00000032171	CS	Pin1	peptidyl-prolyl cis/trans isomerase, NIMA-interacting 1	-1.34719	0.338325	NS	3.01463	-4.63377	-0.96714	0.999022
ENSMUSG00000031783	CS	Polr2c	polymerase (RNA) II (DNA directed) polypeptide C	1.34653	0.268331	NS	1.33611	-4.58514	1.1199	0.999022
ENSMUSG00000058569	CS	Tmed9	transmembrane p24 trafficking protein 9	1.34623	0.171231	NS	4.05006	-4.46532	1.38906	0.999022
ENSMUSG00000069565	CS	Dazap1	DAZ associated protein 1	1.34585	0.318188	NS	3.1198	-4.62484	1.00868	0.999022
ENSMUSG00000005370	CS	Msh6	mutS homolog 6	1.34578	0.195374	NS	3.97224	-4.50953	1.31317	0.999022
ENSMUSG00000097333	CS	Zfp87	zinc finger protein 87	1.34559	0.284924	NS	0.197665	-4.59439	1.0814	0.999022
ENSMUSG00000087026	CS	A230103J11Rik	RIKEN cDNA A230103J11 gene	-1.34483	0.362724	NS	1.42176	-4.63203	-0.918943	0.999022
ENSMUSG00000000489	CS	Pdgfb	platelet derived growth factor, B polypeptide	1.34459	0.349558	NS	1.17289	-4.62519	0.944678	0.999022
ENSMUSG00000041303	CS	Gtf3c3	general transcription factor IIIC, polypeptide 3	1.34428	0.299413	NS	2.15876	-4.6067	1.04905	0.999022
ENSMUSG00000067713	CS	Prkag1	protein kinase, AMP-activated, gamma 1 non-catalytic subunit	1.34411	0.377301	NS	2.11109	-4.64315	0.891143	0.999022
ENSMUSG00000036810	CS	Cnep1r1	CTD nuclear envelope phosphatase 1 regulatory subunit 1	1.34402	0.372169	NS	-0.283577	-4.63713	0.90085	0.999022
ENSMUSG00000022382	CS	Wnt7b	wingless-type MMTV integration site family, member 7B	-1.34389	0.361965	NS	1.2306	-4.63166	-0.92041	0.999022
ENSMUSG00000032010	CS	Usp2	ubiquitin specific peptidase 2	1.34378	0.264311	NS	3.27011	-4.58299	1.12948	0.999022
ENSMUSG00000022217	CS	Emc9	ER membrane protein complex subunit 9	1.3437	0.366138	NS	2.17373	-4.64883	0.912368	0.999022
ENSMUSG00000031559	CS	4930555F03Rik	RIKEN cDNA 4930555F03 gene	-1.3437	0.375481	NS	1.35324	-4.63996	-0.894576	0.999022
ENSMUSG00000026841	CS	Fibcd1	fibrinogen C domain containing 1	-1.34273	0.384601	NS	2.56072	-4.6518	-0.877478	0.999022
ENSMUSG00000026520	CS	Pycr2	pyrroline-5-carboxylate reductase family, member 2	-1.34272	0.409658	NS	-0.155231	-4.64868	-0.831775	0.999022
ENSMUSG00000046959	CS	Slc26a1	solute carrier family 26 (sulfate transporter), member 1	1.3418	0.362404	NS	1.48651	-4.63786	0.919561	0.999022
ENSMUSG00000025103	CS	Btbd1	BTB domain containing 1	1.34162	0.243105	NS	3.4109	-4.56673	1.18182	0.999022
ENSMUSG00000054850	CS	Smim10l2a	small integral membrane protein 10 like 2A	-1.34127	0.32747	NS	1.77054	-4.62158	-0.989321	0.999022
ENSMUSG00000041623	CS	Mtnap1	mitochondrial nucleoid associated protein 1	-1.34046	0.378251	NS	0.307527	-4.63843	-0.889356	0.999022
ENSMUSG00000002342	CS	Tmem161a	transmembrane protein 161A	1.34026	0.417297	NS	0.988911	-4.65225	0.818185	0.999022
ENSMUSG00000028532	CS	Cachd1	cache domain containing 1	-1.34017	0.168207	NS	3.96691	-4.46571	-1.39913	0.999022
ENSMUSG00000028964	CS	Park7	Parkinson disease (autosomal recessive, early onset) 7	-1.33902	0.325938	NS	2.43408	-4.62514	-0.992492	0.999022
ENSMUSG00000048897	CS	Zfp710	zinc finger protein 710	-1.33873	0.282686	NS	3.74114	-4.60776	-1.0865	0.999022
ENSMUSG00000090086	CS	AI480526	expressed sequence AI480526	1.33872	0.25088	NS	3.82825	-4.5753	1.16226	0.999022
ENSMUSG00000054792	CS	Klhl18	kelch-like 18	1.33743	0.10577	NS	4.796	-4.29626	1.64858	0.999022
ENSMUSG00000038766	CS	Gabpb2	GA repeat binding protein, beta 2	1.33706	0.246036	NS	3.93686	-4.57379	1.17439	0.999022
ENSMUSG00000026087	CS	Mrpl30	mitochondrial ribosomal protein L30	-1.33671	0.415128	NS	0.334413	-4.6517	-0.822029	0.999022
ENSMUSG00000059734	CS	Ndufs8	NADH:ubiquinone oxidoreductase core subunit S8	1.33612	0.290835	NS	2.88472	-4.60996	1.06807	0.999022
ENSMUSG00000060862	CS	Zbtb40	zinc finger and BTB domain containing 40	-1.33593	0.243789	NS	3.75883	-4.56731	-1.18008	0.999022
ENSMUSG00000072941	CS	Sod3	superoxide dismutase 3, extracellular	-1.33587	0.398136	NS	0.510491	-4.64546	-0.852568	0.999022
ENSMUSG00000028452	CS	Vcp	valosin containing protein	-1.3356	0.319857	NS	2.62878	-4.62686	-1.00518	0.999022
ENSMUSG00000004069	CS	Dnaja3	DnaJ heat shock protein family (Hsp40) member A3	-1.33551	0.198604	NS	4.04708	-4.51461	-1.30357	0.999022
ENSMUSG00000027999	CS	Pla2g12a	phospholipase A2, group XIIA	1.33447	0.341654	NS	0.177912	-4.62544	0.960433	0.999022
ENSMUSG00000016262	CS	Sertad4	SERTA domain containing 4	-1.334	0.398842	NS	0.96363	-4.64733	-0.851284	0.999022
ENSMUSG00000054517	CS	Trim65	tripartite motif-containing 65	1.33392	0.373064	NS	0.555135	-4.64744	0.899151	0.999022
ENSMUSG00000022529	CS	Zfp263	zinc finger protein 263	1.33365	0.300161	NS	2.49807	-4.60674	1.04741	0.999022
ENSMUSG00000093803	CS	Ppp2r3d	protein phosphatase 2 (formerly 2A), regulatory subunit B'', delta	-1.33335	0.253122	NS	3.57179	-4.57766	-1.1567	0.999022
ENSMUSG00000019916	CS	P4ha1	procollagen-proline, 2-oxoglutarate 4-dioxygenase (proline 4-hydroxylase), alpha 1 polypeptide	1.33297	0.318272	NS	2.64316	-4.62094	1.00851	0.999022
ENSMUSG00000024590	CS	Lmnb1	lamin B1	1.33284	0.351942	NS	1.69925	-4.63171	0.939971	0.999022
ENSMUSG00000025648	CS	Pfkfb4	6-phosphofructo-2-kinase/fructose-2,6-biphosphatase 4	1.33279	0.439481	NS	1.09078	-4.65955	0.779557	0.999022
ENSMUSG00000025035	CS	Arl3	ADP-ribosylation factor-like 3	1.33273	0.301372	NS	2.61667	-4.60931	1.04476	0.999022
ENSMUSG00000015575	CS	Atp6v0e	ATPase, H+ transporting, lysosomal V0 subunit E	-1.33244	0.282314	NS	2.40833	-4.59218	-1.08736	0.999022
ENSMUSG00000016253	CS	Nelfcd	negative elongation factor complex member C/D, Th1l	1.33226	0.253873	NS	3.72641	-4.57783	1.15485	0.999022
ENSMUSG00000022358	CS	Fbxo32	F-box protein 32	-1.33215	0.206608	NS	3.71825	-4.52488	-1.28027	0.999022
ENSMUSG00000025815	CS	Dhtkd1	dehydrogenase E1 and transketolase domain containing 1	1.33193	0.344967	NS	1.20126	-4.62439	0.9538	0.999022
ENSMUSG00000035227	CS	Spcs2	signal peptidase complex subunit 2 homolog (S. cerevisiae)	1.3319	0.254624	NS	3.32569	-4.57521	1.153	0.999022
ENSMUSG00000102692	CS	Dchs2	dachsous cadherin related 2	-1.33185	0.157985	NS	4.71726	-4.43648	-1.43426	0.999022
ENSMUSG00000002900	CS	Lamb1	laminin B1	1.33164	0.226877	NS	3.67876	-4.54961	1.22414	0.999022
ENSMUSG00000032459	CS	Mrps22	mitochondrial ribosomal protein S22	1.33162	0.422295	NS	0.737084	-4.65519	0.809378	0.999022
ENSMUSG00000039661	CS	Dusp26	dual specificity phosphatase 26	1.33124	0.250096	NS	3.93594	-4.57716	1.16421	0.999022
ENSMUSG00000027676	CS	Ccdc39	coiled-coil domain containing 39	1.33113	0.342691	NS	2.95286	-4.6357	0.958352	0.999022
ENSMUSG00000041309	CS	Nkx6-2	NK6 homeobox 2	1.33044	0.329585	NS	1.9945	-4.63985	0.984963	0.999022
ENSMUSG00000021484	CS	Lman2	lectin, mannose-binding 2	-1.32958	0.0811959	NS	4.96259	-4.16617	-1.7813	0.999022
ENSMUSG00000039449	CS	Prpf18	pre-mRNA processing factor 18	1.32951	0.198916	NS	3.90367	-4.51661	1.30265	0.999022
ENSMUSG00000039041	CS	Adrm1	adhesion regulating molecule 1 26S proteasome ubiquitin receptor	-1.32926	0.301272	NS	1.91655	-4.60827	-1.04498	0.999022
ENSMUSG00000041817	CS	Fam169a	family with sequence similarity 169, member A	-1.32923	0.216457	NS	3.7527	-4.53755	-1.25251	0.999022
ENSMUSG00000057286	CS	St6galnac2	ST6 (alpha-N-acetyl-neuraminyl-2,3-beta-galactosyl-1,3)-N-acetylgalactosaminide alpha-2,6-sialyltransferase 2	1.32829	0.358784	NS	0.630131	-4.62977	0.926579	0.999022
ENSMUSG00000095325	CS	Zfp870	zinc finger protein 870	1.32766	0.384984	NS	0.761816	-4.6402	0.876766	0.999022
ENSMUSG00000029571	CS	Tmem106b	transmembrane protein 106B	-1.32727	0.0367983	NS	5.59275	-3.71298	-2.14794	0.999022
ENSMUSG00000020775	CS	Mrpl38	mitochondrial ribosomal protein L38	-1.32705	0.315005	NS	4.24132	-4.6556	-1.01541	0.999022
ENSMUSG00000010517	CS	Faf1	Fas-associated factor 1	1.32699	0.254994	NS	4.06664	-4.58014	1.15209	0.999022
ENSMUSG00000071253	CS	Slc25a16	solute carrier family 25 (mitochondrial carrier, Graves disease autoantigen), member 16	-1.32654	0.402467	NS	1.14613	-4.64923	-0.844709	0.999022
ENSMUSG00000044496	CS	2510039O18Rik	RIKEN cDNA 2510039O18 gene	1.32648	0.369737	NS	1.29462	-4.64328	0.905481	0.999022
ENSMUSG00000032537	CS	Ephb1	Eph receptor B1	-1.32491	0.287505	NS	3.676	-4.61049	-1.07556	0.999022
ENSMUSG00000029578	CS	Wipi2	WD repeat domain, phosphoinositide interacting 2	-1.32462	0.034147	NS	5.71474	-3.64584	-2.18063	0.999022
ENSMUSG00000050697	CS	Prkaa1	protein kinase, AMP-activated, alpha 1 catalytic subunit	-1.32427	0.297555	NS	3.32463	-4.6143	-1.05314	0.999022
ENSMUSG00000052763	CS	Zfp212	Zinc finger protein 212	1.32321	0.417897	NS	1.09751	-4.65312	0.817125	0.999022
ENSMUSG00000031730	CS	Dhodh	dihydroorotate dehydrogenase	1.32268	0.332379	NS	-0.398133	-4.61832	0.979231	0.999022
ENSMUSG00000001761	CS	Smo	smoothened, frizzled class receptor	-1.3223	0.33883	NS	1.766	-4.62447	-0.96612	0.999022
ENSMUSG00000002731	CS	Prkra	protein kinase, interferon inducible double stranded RNA dependent activator	-1.3221	0.33732	NS	-0.828788	-4.6209	-0.969175	0.999022
ENSMUSG00000038517	CS	Tbkbp1	TBK1 binding protein 1	1.32204	0.127418	NS	5.39865	-4.34295	1.55124	0.999022
ENSMUSG00000018287	CS	Spag7	sperm associated antigen 7	1.32125	0.330439	NS	3.49734	-4.64703	0.983208	0.999022
ENSMUSG00000020697	CS	Lig3	ligase III, DNA, ATP-dependent	-1.32099	0.18605	NS	4.10202	-4.49285	-1.34158	0.999022
ENSMUSG00000056215	CS	Lrguk	leucine-rich repeats and guanylate kinase domain containing	-1.32083	0.392237	NS	1.10871	-4.64297	-0.863359	0.999022
ENSMUSG00000030588	CS	Yif1b	Yip1 interacting factor homolog B (S. cerevisiae)	1.32063	0.337196	NS	-0.290536	-4.62376	0.969425	0.999022
ENSMUSG00000003665	CS	Has1	hyaluronan synthase 1	1.3204	0.364637	NS	2.06277	-4.63736	0.915254	0.999022
ENSMUSG00000053025	CS	Sv2b	synaptic vesicle glycoprotein 2b	1.31963	0.23951	NS	3.93912	-4.5643	1.19101	0.999022
ENSMUSG00000041842	CS	Fhdc1	FH2 domain containing 1	-1.31905	0.364665	NS	1.51428	-4.65137	-0.915199	0.999022
ENSMUSG00000090000	CS	Ier3ip1	immediate early response 3 interacting protein 1	1.31863	0.339404	NS	2.28182	-4.62797	0.964963	0.999022
ENSMUSG00000030264	CS	Thumpd3	THUMP domain containing 3	-1.31839	0.303821	NS	2.42071	-4.60868	-1.03942	0.999022
ENSMUSG00000037606	CS	Osbpl5	oxysterol binding protein-like 5	-1.31802	0.301738	NS	2.96124	-4.61268	-1.04396	0.999022
ENSMUSG00000020829	CS	Slc46a1	solute carrier family 46, member 1	1.31751	0.375877	NS	0.638389	-4.638	0.893828	0.999022
ENSMUSG00000023967	CS	Mrps18a	mitochondrial ribosomal protein S18A	1.31747	0.281241	NS	3.38141	-4.60074	1.08981	0.999022
ENSMUSG00000038534	CS	Osbpl7	oxysterol binding protein-like 7	1.3165	0.279782	NS	2.98682	-4.59835	1.09316	0.999022
ENSMUSG00000020400	CS	Tnip1	TNFAIP3 interacting protein 1	-1.31635	0.143294	NS	4.58702	-4.40282	-1.48801	0.999022
ENSMUSG00000052133	CS	Sema5b	sema domain, seven thrombospondin repeats (type 1 and type 1-like), transmembrane domain (TM) and short cytoplasmic domain, (semaphorin) 5B	-1.3157	0.22218	NS	3.70387	-4.54425	-1.23681	0.999022
ENSMUSG00000032440	CS	Tgfbr2	transforming growth factor, beta receptor II	1.31552	0.385169	NS	1.76813	-4.6479	0.876423	0.999022
ENSMUSG00000020079	CS	Supv3l1	suppressor of var1, 3-like 1 (S. cerevisiae)	1.31549	0.362173	NS	2.63069	-4.64681	0.920007	0.999022
ENSMUSG00000021257	CS	Angel1	angel homolog 1	-1.31501	0.373238	NS	0.376645	-4.63891	-0.898821	0.999022
ENSMUSG00000004947	CS	Dtx2	deltex 2, E3 ubiquitin ligase	1.31488	0.390579	NS	0.698669	-4.64471	0.86641	0.999022
ENSMUSG00000029056	CS	Pank4	pantothenate kinase 4	-1.31473	0.253875	NS	4.29921	-4.58277	-1.15484	0.999022
ENSMUSG00000045975	CS	C2cd2	C2 calcium-dependent domain containing 2	-1.31372	0.188352	NS	3.5988	-4.49735	-1.33447	0.999022
ENSMUSG00000037134	CS	Prmt9	protein arginine methyltransferase 9	-1.31311	0.397381	NS	1.62433	-4.64596	-0.853943	0.999022
ENSMUSG00000040620	CS	Dhx33	DEAH-box helicase 33	1.31232	0.300378	NS	3.17098	-4.61038	1.04693	0.999022
ENSMUSG00000021271	CS	Zfp839	zinc finger protein 839	1.31166	0.367981	NS	0.160459	-4.63376	0.908836	0.999022
ENSMUSG00000031485	CS	Plpbp	pyridoxal phosphate binding protein	-1.31112	0.115761	NS	4.46229	-4.33054	-1.60182	0.999022
ENSMUSG00000046727	CS	Cystm1	cysteine-rich transmembrane module containing 1	-1.31076	0.415509	NS	1.43451	-4.65346	-0.821353	0.999022
ENSMUSG00000016995	CS	Matn4	matrilin 4	1.31051	0.433897	NS	0.418216	-4.65875	0.789168	0.999022
ENSMUSG00000015605	CS	Srf	serum response factor	1.31036	0.310479	NS	4.19853	-4.62798	1.02506	0.999022
ENSMUSG00000028245	CS	Nsmaf	neutral sphingomyelinase (N-SMase) activation associated factor	1.30967	0.0854741	NS	4.95589	-4.19267	1.75599	0.999022
ENSMUSG00000048721	CS	Fndc9	fibronectin type III domain containing 9	-1.30955	0.400971	NS	2.25388	-4.65325	-0.847418	0.999022
ENSMUSG00000031467	CS	Agpat5	1-acylglycerol-3-phosphate O-acyltransferase 5	-1.3092	0.264735	NS	2.68699	-4.58453	-1.12847	0.999022
ENSMUSG00000017776	CS	Crk	v-crk avian sarcoma virus CT10 oncogene homolog	1.30886	0.246197	NS	4.0061	-4.57485	1.17399	0.999022
ENSMUSG00000021428	CS	Riok1	RIO kinase 1	-1.30885	0.389821	NS	1.99439	-4.64506	-0.867808	0.999022
ENSMUSG00000010609	CS	Psen2	presenilin 2	1.30867	0.398415	NS	0.787964	-4.65015	0.85206	0.999022
ENSMUSG00000030741	CS	Spns1	SPNS lysolipid transporter 1, lysophospholipid	-1.30831	0.2145	NS	4.04159	-4.53515	-1.25795	0.999022
ENSMUSG00000040424	CS	Hipk4	homeodomain interacting protein kinase 4	1.30825	0.374096	NS	2.6145	-4.65469	0.897196	0.999022
ENSMUSG00000032135	CS	Mcam	melanoma cell adhesion molecule	1.30821	0.240286	NS	2.54953	-4.56305	1.18902	0.999022
ENSMUSG00000025903	CS	Lypla1	lysophospholipase 1	1.30818	0.358533	NS	0.289316	-4.63568	0.927067	0.999022
ENSMUSG00000037820	CS	Tgm2	transglutaminase 2, C polypeptide	1.3078	0.303497	NS	1.93538	-4.61318	1.04012	0.999022
ENSMUSG00000039989	CS	Cbx4	chromobox 4	1.30732	0.136507	NS	4.67885	-4.38258	1.51432	0.999022
ENSMUSG00000049401	CS	Ogfr	opioid growth factor receptor	-1.30721	0.202745	NS	3.20622	-4.51943	-1.29143	0.999022
ENSMUSG00000020926	CS	Adam11	a disintegrin and metallopeptidase domain 11	1.3071	0.016493	NS	6.46869	-3.10185	2.48507	0.999022
ENSMUSG00000043999	CS	Gpr75	G protein-coupled receptor 75	-1.30698	0.361691	NS	0.45903	-4.63203	-0.920939	0.999022
ENSMUSG00000118878	CS	Gm22348	predicted gene, 22348	-1.30681	0.314507	NS	-0.251011	-4.60884	-1.01647	0.999022
ENSMUSG00000041460	CS	Cacna2d4	calcium channel, voltage-dependent, alpha 2/delta subunit 4	-1.3065	0.374915	NS	-0.321438	-4.63579	-0.895645	0.999022
ENSMUSG00000023973	CS	Cnpy3	canopy FGF signaling regulator 3	1.30645	0.310444	NS	3.61485	-4.63341	1.02513	0.999022
ENSMUSG00000005057	CS	Sh2b2	SH2B adaptor protein 2	1.30584	0.371522	NS	0.978242	-4.64139	0.902081	0.999022
ENSMUSG00000026705	CS	Klhl20	kelch-like 20	1.30576	0.323957	NS	2.41708	-4.62088	0.996607	0.999022
ENSMUSG00000039349	CS	C130074G19Rik	RIKEN cDNA C130074G19 gene	1.30507	0.137805	NS	4.43064	-4.38244	1.50921	0.999022
ENSMUSG00000045045	CS	Lrfn4	leucine rich repeat and fibronectin type III domain containing 4	-1.30496	0.379822	NS	3.2316	-4.66345	-0.886404	0.999022
ENSMUSG00000037369	CS	Kdm6a	lysine (K)-specific demethylase 6A	-1.30461	0.265913	NS	3.47631	-4.58732	-1.12565	0.999022
ENSMUSG00000027274	CS	Mkks	McKusick-Kaufman syndrome	-1.3046	0.40497	NS	0.0917282	-4.64763	-0.840191	0.999022
ENSMUSG00000035632	CS	Cnot3	CCR4-NOT transcription complex, subunit 3	-1.30455	0.0834821	NS	5.16475	-4.16679	-1.76764	0.999022
ENSMUSG00000056679	CS	Gpr173	G-protein coupled receptor 173	-1.30438	0.391577	NS	0.486367	-4.64473	-0.864573	0.999022
ENSMUSG00000038957	CS	Edc3	enhancer of mRNA decapping 3	-1.30424	0.36863	NS	2.37505	-4.64591	-0.907595	0.999022
ENSMUSG00000017176	CS	Nt5c3b	5'-nucleotidase, cytosolic IIIB	1.30366	0.367669	NS	1.80617	-4.63683	0.909433	0.999022
ENSMUSG00000027671	CS	Actl6a	actin-like 6A	-1.30355	0.381035	NS	-0.10126	-4.63768	-0.884133	0.999022
ENSMUSG00000023945	CS	Slc5a7	solute carrier family 5 (choline transporter), member 7	-1.3033	0.318165	NS	2.38945	-4.62042	-1.00873	0.999022
ENSMUSG00000004233	CS	Wars2	tryptophanyl tRNA synthetase 2 (mitochondrial)	-1.30324	0.314671	NS	0.303948	-4.61207	-1.01612	0.999022
ENSMUSG00000119374	CS	Gm24264	predicted gene, 24264	1.3031	0.330729	NS	0.203727	-4.61666	0.982612	0.999022
ENSMUSG00000039704	CS	Lmbrd2	LMBR1 domain containing 2	1.30266	0.252601	NS	4.16199	-4.57793	1.15799	0.999022
ENSMUSG00000018012	CS	Rac3	Rac family small GTPase 3	1.30162	0.396112	NS	0.259826	-4.64584	0.856259	0.999022
ENSMUSG00000030352	CS	Tspan9	tetraspanin 9	-1.30137	0.23239	NS	3.75734	-4.55633	-1.20952	0.999022
ENSMUSG00000059708	CS	Akap17b	A kinase anchor protein 17B	1.30133	0.268454	NS	3.96085	-4.59162	1.11961	0.999022
ENSMUSG00000041815	CS	Poldip3	polymerase (DNA-directed), delta interacting protein 3	1.30087	0.085326	NS	5.69986	-4.15305	1.75685	0.999022
ENSMUSG00000027829	CS	Ccnl1	cyclin L1	1.30032	0.349627	NS	3.58335	-4.65109	0.944541	0.999022
ENSMUSG00000060798	CS	Intu	inturned planar cell polarity protein	-1.29982	0.436888	NS	1.51882	-4.66831	-0.784011	0.999022
ENSMUSG00000034807	CS	Colgalt1	collagen beta(1-O)galactosyltransferase 1	1.29979	0.278745	NS	3.82849	-4.60317	1.09555	0.999022
ENSMUSG00000003752	CS	Itpkc	inositol 1,4,5-trisphosphate 3-kinase C	1.29896	0.347167	NS	1.83801	-4.63574	0.949418	0.999022
ENSMUSG00000039703	CS	Nploc4	NPL4 homolog, ubiquitin recognition factor	-1.29863	0.219159	NS	4.034	-4.54351	-1.24506	0.999022
ENSMUSG00000020532	CS	Acaca	acetyl-Coenzyme A carboxylase alpha	1.29837	0.194042	NS	4.19848	-4.50646	1.31716	0.999022
ENSMUSG00000031290	CS	Lrch2	leucine-rich repeats and calponin homology (CH) domain containing 2	-1.29812	0.284924	NS	3.72672	-4.60802	-1.08141	0.999022
ENSMUSG00000053930	CS	Shisa6	shisa family member 6	-1.29791	0.0932837	NS	4.81432	-4.2058	-1.71239	0.999022
ENSMUSG00000026687	CS	Aldh9a1	aldehyde dehydrogenase 9, subfamily A1	-1.29753	0.28078	NS	2.29507	-4.59504	-1.09087	0.999022
ENSMUSG00000022434	CS	Fam118a	family with sequence similarity 118, member A	1.29748	0.378071	NS	2.85984	-4.64914	0.889694	0.999022
ENSMUSG00000025894	CS	Aasdhppt	aminoadipate-semialdehyde dehydrogenase-phosphopantetheinyl transferase	1.29679	0.405294	NS	1.45377	-4.64808	0.839607	0.999022
ENSMUSG00000031807	CS	Pgls	6-phosphogluconolactonase	1.29666	0.454678	NS	0.96391	-4.6668	0.753759	0.999022
ENSMUSG00000022898	CS	Vps26c	VPS26 endosomal protein sorting factor C	-1.2964	0.376842	NS	2.169	-4.65625	-0.892007	0.999022
ENSMUSG00000046761	CS	Fam83h	family with sequence similarity 83, member H	-1.29543	0.371744	NS	-0.62656	-4.6353	-0.901657	0.999022
ENSMUSG00000091475	CS	Cerox1	cytoplasmic endogenous regulator of oxidative phosphorylation 1	1.29529	0.361948	NS	1.97813	-4.63537	0.920442	0.999022
ENSMUSG00000029802	CS	Abcg2	ATP binding cassette subfamily G member 2 (Junior blood group)	1.29516	0.386087	NS	-0.864582	-4.64172	0.874716	0.999022
ENSMUSG00000037750	CS	Fam222b	family with sequence similarity 222, member B	-1.29512	0.165746	NS	4.26191	-4.45667	-1.40744	0.999022
ENSMUSG00000029534	CS	St7	suppression of tumorigenicity 7	-1.295	0.398771	NS	2.77072	-4.65635	-0.851413	0.999022
ENSMUSG00000026728	CS	Vim	vimentin	1.29488	0.335037	NS	2.82751	-4.63382	0.973809	0.999022
ENSMUSG00000026766	CS	Mmadhc	methylmalonic aciduria (cobalamin deficiency) cblD type, with homocystinuria	1.29453	0.397579	NS	1.23576	-4.64675	0.853583	0.999022
ENSMUSG00000024064	CS	Galnt14	polypeptide N-acetylgalactosaminyltransferase 14	-1.29428	0.342338	NS	1.1086	-4.62371	-0.95906	0.999022
ENSMUSG00000022773	CS	Ypel1	yippee like 1	1.29328	0.367648	NS	1.29899	-4.64294	0.909473	0.999022
ENSMUSG00000005505	CS	Kbtbd4	kelch repeat and BTB (POZ) domain containing 4	-1.29328	0.382637	NS	1.50243	-4.64368	-0.881138	0.999022
ENSMUSG00000077450	CS	Rab11b	RAB11B, member RAS oncogene family	-1.2928	0.243155	NS	2.73812	-4.5657	-1.18169	0.999022
[truncated: 8,660 more rows]

## Sheet: genotype
accession_Ts vs 2N	model_Ts vs 2N	symbol_Ts vs 2N	genename_Ts vs 2N	logfc_Ts vs 2N	p.value_Ts vs 2N	significance_Ts vs 2N	aveexpr_Ts vs 2N	b_Ts vs 2N	t_Ts vs 2N	adj.p.val_Ts vs 2N		Accession_Ts vs 2N_final p<0.05	Model_Ts vs 2N_final p<0.05	Symbol_Ts vs 2N_final p<0.05	Genename_Ts vs 2N_final p<0.05	logFC_Ts vs 2N_final p<0.05	P.Value_Ts vs 2N_final p<0.05	significance_Ts vs 2N_final p<0.05	AveExpr_Ts vs 2N_final p<0.05	B_Ts vs 2N_final p<0.05	t_Ts vs 2N_final p<0.05	adj.P.Val_Ts vs 2N_final p<0.05
ENSMUSG00000022961	CS	Son	Son DNA binding protein	0.999564	7.04901e-20	Up	9.80933	34.858	15.122	7.96185e-16		ENSMUSG00000121489	CS	1810014B01Rik	RIKEN cDNA 1810014B01 gene	-3.6871	0.010511	Down	0.730907	-3.15603	-2.66302	0.920992
ENSMUSG00000040785	CS	Ttc3	tetratricopeptide repeat domain 3	0.312525	4.04271e-07	Up	10.6308	4.13993	5.86461	0.00152208		ENSMUSG00000045411	CS	2410002F23Rik	RIKEN cDNA 2410002F23 gene	-2.91947	0.0341018	Down	2.02872	-3.7116	-2.18121	0.920992
ENSMUSG00000002625	CS	Akap8l	A kinase anchor protein 8-like	0.749706	2.3815e-06	Up	9.0874	4.19	5.35564	0.00672477		ENSMUSG00000037735	CS	2810032G03Rik	RIKEN cDNA 2810032G03 gene	-3.04382	0.0475959	Down	1.33595	-3.86401	-2.03311	0.920992
ENSMUSG00000022957	CS	Itsn1	intersectin 1 (SH3 domain protein 1A)	0.614868	3.69801e-06	Up	9.22317	3.62993	5.22806	0.00835381		ENSMUSG00000031559	VP	4930555F03Rik	RIKEN cDNA 4930555F03 gene	-3.22228	0.0256052	Down	-2.90172e-16	-3.57063	-2.3017	0.911298
ENSMUSG00000040249	CS	Lrp1	low density lipoprotein receptor-related protein 1	0.323201	1.10035e-05	Up	10.5761	1.33851	4.90885	0.017755		ENSMUSG00000097583	CS	6430590A07Rik	RIKEN cDNA 6430590A07 gene	-3.03998	0.0487014	Down	0.740578	-3.90183	-2.02267	0.920992
ENSMUSG00000022892	CS	App	amyloid beta precursor protein	1.21606	1.63006e-05	Up	11.4933	-1.20245	4.79252	0.0230144		ENSMUSG00000027628	CS	Aar2	AAR2 splicing factor homolog	-2.90063	0.0270931	Down	2.21529	-3.57724	-2.28002	0.920992
ENSMUSG00000029406	CS	Pitpnm2	phosphatidylinositol transfer protein, membrane-associated 2	1.56668	3.94999e-05	Up	7.3145	2.09096	4.52746	0.0446151		ENSMUSG00000057880	CS	Abat	4-aminobutyrate aminotransferase	-0.653501	0.0360038	Down	8.31679	-4.2307	-2.15752	0.920992
ENSMUSG00000040820	CS	Hlcs	holocarboxylase synthetase (biotin- [propriony-Coenzyme A-carboxylase (ATP-hydrolysing)] ligase)	2.67414	0.000241654	Up	4.56974	0.154219	3.96763	0.20996		ENSMUSG00000040532	CS	Abhd11	abhydrolase domain containing 11	-3.9296	0.00788131	Down	-0.16414	-3.00873	-2.77327	0.920992
ENSMUSG00000040331	CS	Nsmce4a	NSE4 homolog A, SMC5-SMC6 complex component	4.33054	0.000427621	Up	2.93504	-0.840602	3.78482	0.292194		ENSMUSG00000026842	CS	Abl1	c-abl oncogene 1, non-receptor tyrosine kinase	1.36634	0.0174051	Up	5.89205	-3.11153	2.46332	0.920992
ENSMUSG00000034799	CS	Unc13a	unc-13 homolog A	0.532441	0.000439778	Up	9.10643	-0.855654	3.77575	0.292194		ENSMUSG00000036376	CS	Abt1	activator of basal transcription 1	-3.46321	0.0124541	Down	0.864091	-3.24099	-2.59684	0.920992
ENSMUSG00000039963	CS	Ccdc40	coiled-coil domain containing 40	5.05346	0.000763204	Up	-0.330616	-1.80347	3.59524	0.350366		ENSMUSG00000042010	CS	Acacb	acetyl-Coenzyme A carboxylase beta	-3.49243	0.02205	Down	0.872695	-3.49188	-2.36637	0.920992
ENSMUSG00000041351	CS	Rap1gap	Rap1 GTPase-activating protein	0.606405	0.000833395	Up	8.84924	-1.28721	3.56605	0.350366		ENSMUSG00000032047	CS	Acat1	acetyl-Coenzyme A acetyltransferase 1	-2.40211	0.0262787	Down	4.23144	-3.44103	-2.29293	0.920992
ENSMUSG00000039753	CS	Fbxl5	F-box and leucine-rich repeat protein 5	2.2695	0.000842972	Up	4.9525	-0.818365	3.56225	0.350366		ENSMUSG00000000532	CS	Acvr1b	activin A receptor, type 1B	-2.69018	0.00524297	Down	4.81918	-2.34598	-2.9253	0.843702
ENSMUSG00000019943	CS	Atp2b1	ATPase, Ca++ transporting, plasma membrane 1	1.03272	0.000868547	Up	8.16731	-0.934994	3.55231	0.350366		ENSMUSG00000020926	CS	Adam11	a disintegrin and metallopeptidase domain 11	1.3507	0.010478	Up	6.46869	-2.77825	2.66423	0.920992
ENSMUSG00000046201	CS	Scaf8	SR-related CTD-associated factor 8	1.05764	0.000961177	Up	6.43527	-0.738139	3.51849	0.359677		ENSMUSG00000033453	CS	Adamts15	ADAM metallopeptidase with thrombospondin type 1 motif 15	2.57233	0.037616	Up	-0.272685	-3.7477	2.13828	0.920992
ENSMUSG00000038738	CS	Shank1	SH3 and multiple ankyrin repeat domains 1	0.373675	0.00225512	Up	10.0716	-3.13398	3.22727	0.600252		ENSMUSG00000038302	CS	Afg1l	AFG1 like ATPase	2.34933	0.0394042	Up	0.995961	-3.72897	2.11777	0.920992
ENSMUSG00000041079	CS	Rwdd2b	RWD domain containing 2B	4.1484	0.00228516	Up	-0.268354	-2.31886	3.22266	0.600252		ENSMUSG00000021681	CS	Aggf1	angiogenic factor with G patch and FHA domains 1	-2.63189	0.0192804	Down	3.48793	-3.29322	-2.42166	0.920992
ENSMUSG00000031706	CS	Rfx1	regulatory factor X, 1 (influences HLA class II expression)	1.94995	0.00326598	Up	4.66159	-1.88715	3.09663	0.738291		ENSMUSG00000029916	CS	Agk	acylglycerol kinase	2.71509	0.0141246	Up	2.49362	-3.17972	2.5471	0.920992
ENSMUSG00000023809	CS	Rps6ka2	ribosomal protein S6 kinase, polypeptide 2	1.18357	0.00374328	Up	6.04012	-1.88697	3.04779	0.766889		ENSMUSG00000026817	CS	Ak1	adenylate kinase 1	-2.11418	0.0370805	Down	4.43599	-3.63725	-2.14459	0.920992
ENSMUSG00000001707	CS	Eef1e1	eukaryotic translation elongation factor 1 epsilon 1	3.56182	0.00458888	Up	0.0643742	-2.51236	2.97407	0.81504		ENSMUSG00000061603	CS	Akap6	A kinase anchor protein 6	-0.346966	0.0430197	Down	9.3462	-4.95861	-2.07867	0.920992
ENSMUSG00000066643	CS	Wdr35	WD repeat domain 35	2.47047	0.00469036	Up	3.81144	-2.30363	2.96609	0.81504		ENSMUSG00000002625	CS	Akap8l	A kinase anchor protein 8-like	0.749706	2.3815e-06	Up	9.0874	4.19	5.35564	0.00672477
ENSMUSG00000052713	CS	Zfp608	zinc finger protein 608	1.00166	0.00486951	Up	6.30133	-2.12011	2.9524	0.83335		ENSMUSG00000040407	CS	Akap9	A kinase anchor protein 9	-0.425228	0.00962737	Down	8.95755	-3.44801	-2.69691	0.920992
ENSMUSG00000053453	CS	Thoc7	THO complex 7	2.76359	0.00506376	Up	2.25359	-2.49875	2.93807	0.841105		ENSMUSG00000032059	CS	Alg9	ALG9 alpha-1,2-mannosyltransferase	-2.20912	0.0457421	Down	1.34837	-3.80697	-2.05109	0.920992
ENSMUSG00000021071	CS	Trim9	tripartite motif-containing 9	0.643032	0.00528704	Up	7.93152	-2.49438	2.92222	0.843702		ENSMUSG00000013076	CS	Amotl1	angiomotin-like 1	-1.18935	0.0181169	Down	6.78122	-3.19695	-2.44705	0.920992
ENSMUSG00000040860	CS	Crocc	ciliary rootlet coiled-coil, rootletin	0.885494	0.00536032	Up	7.80037	-2.60629	2.91716	0.843702		ENSMUSG00000025135	CS	Anapc11	anaphase promoting complex subunit 11	-3.032	0.0297344	Down	1.93544	-3.65035	-2.24038	0.920992
ENSMUSG00000039842	CS	Mcph1	microcephaly, primary autosomal recessive 1	2.85406	0.00537818	Up	3.31224	-2.48039	2.91593	0.843702		ENSMUSG00000021257	CS	Angel1	angel homolog 1	-3.33378	0.0239138	Down	0.376645	-3.53921	-2.33257	0.920992
ENSMUSG00000031503	CS	Col4a2	collagen, type IV, alpha 2	0.887968	0.0057017	Up	7.61796	-2.47935	2.89438	0.85069		ENSMUSG00000029501	CS	Ankle2	ankyrin repeat and LEM domain containing 2	1.62738	0.0319699	Up	4.23863	-3.52282	2.2092	0.920992
ENSMUSG00000021276	CS	Cinp	cyclin dependent kinase 2 interacting protein	3.81178	0.00594676	Up	1.55145	-2.74792	2.87879	0.861137		ENSMUSG00000055204	CS	Ankrd17	ankyrin repeat domain 17	-0.618551	0.0083787	Down	8.26853	-3.08378	-2.75004	0.920992
ENSMUSG00000020277	CS	Pfkl	phosphofructokinase, liver, B-type	1.17081	0.00673414	Up	5.87864	-2.35494	2.83247	0.920992		ENSMUSG00000021686	CS	Ap3b1	adaptor-related protein complex 3, beta 1 subunit	-2.06486	0.0388649	Down	4.43013	-3.66196	-2.12387	0.920992
ENSMUSG00000039473	CS	Ubn1	ubinuclein 1	1.18762	0.0069589	Up	6.03191	-2.38713	2.82017	0.920992		ENSMUSG00000031539	CS	Ap3m2	adaptor-related protein complex 3, mu 2 subunit	1.7132	0.0102191	Up	5.22212	-2.6969	2.67392	0.920992
ENSMUSG00000039929	CS	Urb1	URB1 ribosome biogenesis 1 homolog (S. cerevisiae)	2.50123	0.00837968	Up	3.62667	-2.67825	2.75	0.920992		ENSMUSG00000024480	CS	Ap3s1	adaptor-related protein complex 3, sigma 1 subunit	-3.14037	0.0297337	Down	0.566665	-3.67284	-2.24039	0.920992
ENSMUSG00000020923	VP	Ubtf	upstream binding transcription factor, RNA polymerase I	1.39375	0.00884733	Up	-1.87729e-15	-2.57468	2.72587	0.863882		ENSMUSG00000022892	CS	App	amyloid beta precursor protein	1.21606	1.63006e-05	Up	11.4933	-1.20245	4.79252	0.0230144
ENSMUSG00000034902	CS	Pip5k1c	phosphatidylinositol-4-phosphate 5-kinase, type 1 gamma	0.515613	0.00893182	Up	8.05406	-3.06734	2.72566	0.920992		ENSMUSG00000028411	CS	Aptx	aprataxin	-2.33172	0.0431097	Down	2.66845	-3.77317	-2.07774	0.920992
ENSMUSG00000042744	CS	Hectd4	HECT domain E3 ubiquitin protein ligase 4	0.241882	0.0101025	Up	9.61083	-4.21503	2.67834	0.920992		ENSMUSG00000042348	CS	Arl15	ADP-ribosylation factor-like 15	2.82402	0.044606	Up	1.32755	-3.82058	2.06242	0.920992
ENSMUSG00000031539	CS	Ap3m2	adaptor-related protein complex 3, mu 2 subunit	1.7132	0.0102191	Up	5.22212	-2.6969	2.67392	0.920992		ENSMUSG00000042082	CS	Arsb	arylsulfatase B	-2.25382	0.0437563	Down	3.96554	-3.75636	-2.07106	0.920992
ENSMUSG00000020926	CS	Adam11	a disintegrin and metallopeptidase domain 11	1.3507	0.010478	Up	6.46869	-2.77825	2.66423	0.920992		ENSMUSG00000028053	CS	Ash1l	ASH1 like histone lysine methyltransferase	-0.410978	0.0398158	Down	8.28031	-4.35937	-2.11316	0.920992
ENSMUSG00000066129	CS	Kndc1	kinase non-catalytic C-lobe domain (KIND) containing 1	1.3226	0.010677	Up	6.88314	-2.83964	2.65694	0.920992		ENSMUSG00000026095	CS	Asnsd1	asparagine synthetase domain containing 1	-3.12213	0.0161065	Down	0.385207	-3.33553	-2.49462	0.920992
ENSMUSG00000035051	CS	Dhx57	DExH-box helicase 57	1.27102	0.0115519	Up	5.44797	-2.77712	2.6263	0.920992		ENSMUSG00000025142	CS	Aspscr1	ASPSCR1 tether for SLC2A4, UBX domain containing	-2.70219	0.0229351	Down	3.09796	-3.45206	-2.35001	0.920992
ENSMUSG00000064181	VP	Rab3ip	RAB3A interacting protein	3.10887	0.0123969	Up	-1.11022e-16	-3.04948	2.59565	0.904629		ENSMUSG00000027104	CS	Atf2	activating transcription factor 2	-1.44398	0.0272935	Down	5.48215	-3.41043	-2.27689	0.920992
ENSMUSG00000047495	CS	Dlgap2	DLG associated protein 2	1.01494	0.0135273	Up	6.38121	-2.98685	2.56424	0.920992		ENSMUSG00000038094	CS	Atp13a4	ATPase type 13A4	-3.54731	0.00785847	Down	2.96731	-2.89812	-2.77437	0.920992
ENSMUSG00000038683	CS	Pak1ip1	PAK1 interacting protein 1	2.49983	0.0137374	Up	3.0993	-3.00033	2.55814	0.920992		ENSMUSG00000007097	CS	Atp1a2	ATPase, Na+/K+ transporting, alpha 2 polypeptide	-0.244742	0.0442345	Down	9.96826	-5.56254	-2.06618	0.920992
ENSMUSG00000029916	CS	Agk	acylglycerol kinase	2.71509	0.0141246	Up	2.49362	-3.17972	2.5471	0.920992		ENSMUSG00000026576	CS	Atp1b1	ATPase, Na+/K+ transporting, beta 1 polypeptide	-0.550251	0.0123107	Down	10.5021	-4.92185	-2.60139	0.920992
ENSMUSG00000023868	VP	Pde10a	phosphodiesterase 10A	1.38479	0.0143283	Up	-8.27621e-16	-3.23374	2.53858	0.904629		ENSMUSG00000041329	CS	Atp1b2	ATPase, Na+/K+ transporting, beta 2 polypeptide	-0.988459	0.000539454	Down	8.24572	-0.423949	-3.70931	0.322957
ENSMUSG00000021611	CS	Tert	telomerase reverse transcriptase	3.84428	0.015095	Up	-0.0288459	-3.33629	2.52062	0.920992		ENSMUSG00000019943	CS	Atp2b1	ATPase, Ca++ transporting, plasma membrane 1	1.03272	0.000868547	Up	8.16731	-0.934994	3.55231	0.350366
ENSMUSG00000022974	CS	Paxbp1	PAX3 and PAX7 binding protein 1	0.935023	0.0159438	Up	7.17179	-3.32578	2.4987	0.920992		ENSMUSG00000019087	CS	Atp6ap1	ATPase, H+ transporting, lysosomal accessory protein 1	-2.05626	0.0123737	Down	5.39769	-2.84452	-2.59939	0.920992
ENSMUSG00000022972	CS	Cfap298	cilia and flagella associate protien 298	3.07901	0.0167578	Up	2.40265	-3.24945	2.47865	0.920992		ENSMUSG00000042709	VP	Atpaf2	ATP synthase mitochondrial F1 complex assembly factor 2	-2.99307	0.0471848	Down	6.68657e-17	-3.9019	-2.03545	0.911298
ENSMUSG00000039270	VP	Megf9	multiple EGF-like-domains 9	0.867173	0.0167598	Up	3.83532e-16	-3.164	2.47595	0.911298		ENSMUSG00000016541	CS	Atxn10	ataxin 10	-0.96496	0.0369917	Down	6.69493	-3.7746	-2.14564	0.920992
ENSMUSG00000022962	CS	Gart	phosphoribosylglycinamide formyltransferase	2.78578	0.0171138	Up	2.74559	-3.21317	2.47015	0.920992		ENSMUSG00000051650	CS	B3gnt2	UDP-GlcNAc:betaGal beta-1,3-N-acetylglucosaminyltransferase 2	-4.26508	0.000601904	Down	2.496	-1.36443	-3.67347	0.339925
ENSMUSG00000061689	CS	Dlgap4	DLG associated protein 4	0.589582	0.0173023	Up	7.68532	-3.46684	2.46572	0.920992		ENSMUSG00000026851	CS	BC005624	cDNA sequence BC005624	1.73511	0.0209033	Up	4.91595	-3.22002	2.38846	0.920992
ENSMUSG00000013787	CS	Ehmt2	euchromatic histone lysine N-methyltransferase 2	0.609756	0.0173221	Up	7.46398	-3.4379	2.46526	0.920992		ENSMUSG00000042750	CS	Bex2	brain expressed X-linked 2	-2.14824	0.00222545	Down	5.91602	-1.53264	-3.2319	0.600252
ENSMUSG00000026842	CS	Abl1	c-abl oncogene 1, non-receptor tyrosine kinase	1.36634	0.0174051	Up	5.89205	-3.11153	2.46332	0.920992		ENSMUSG00000057367	CS	Birc2	baculoviral IAP repeat-containing 2	-2.66541	0.0467289	Down	2.17215	-3.85342	-2.04144	0.920992
ENSMUSG00000063450	CS	Syne2	spectrin repeat containing, nuclear envelope 2	0.833749	0.0177989	Up	7.01961	-3.30324	2.45425	0.920992		ENSMUSG00000037270	CS	Bltp1	bridge-like lipid transfer protein family member 1	-0.552358	0.0344599	Down	8.25203	-4.18463	-2.17666	0.920992
ENSMUSG00000029547	CS	Ints1	integrator complex subunit 1	0.887219	0.0184772	Up	7.38859	-3.43435	2.43904	0.920992		ENSMUSG00000055116	CS	Bmal1	basic helix-loop-helix ARNT like 1	-2.7102	0.0301215	Down	2.66897	-3.57691	-2.23483	0.920992
ENSMUSG00000026365	CS	Cfh	complement component factor h	3.32027	0.0193018	Up	0.700526	-3.40817	2.42121	0.920992		ENSMUSG00000021796	CS	Bmpr1a	bone morphogenetic protein receptor, type 1A	-2.88654	0.0273901	Down	3.17338	-3.56482	-2.27539	0.920992
ENSMUSG00000023495	CS	Pcbp4	poly(rC) binding protein 4	1.47319	0.0195855	Up	5.60863	-3.18893	2.41523	0.920992		ENSMUSG00000052430	VP	Bmpr1b	bone morphogenetic protein receptor, type 1B	-3.28465	0.0263446	Down	-1.28685e-16	-3.61281	-2.28972	0.911298
ENSMUSG00000034648	CS	Lrrn1	leucine rich repeat protein 1, neuronal	2.44509	0.0197513	Up	4.43582	-3.18159	2.41178	0.920992		ENSMUSG00000045160	CS	Bola3	bolA family member 3	-3.0295	0.00964672	Down	2.94119	-2.93563	-2.69614	0.920992
ENSMUSG00000036968	CS	Cnpy4	canopy FGF signaling regulator 4	3.11938	0.0204452	Up	0.538361	-3.46819	2.39759	0.920992		ENSMUSG00000000148	CS	Brat1	BRCA1-associated ATM activator 1	-3.08916	0.0446162	Down	2.08577	-3.84348	-2.06232	0.920992
ENSMUSG00000086370	CS	Ftx	Ftx transcript, Xist regulator, non-protein coding	1.87213	0.0207322	Up	5.15755	-3.21372	2.39185	0.920992		ENSMUSG00000031201	CS	Brcc3	BRCA1/BRCA2-containing complex, subunit 3	-2.78962	0.0352375	Down	2.68603	-3.69526	-2.16693	0.920992
ENSMUSG00000038141	CS	Tmem181a	transmembrane protein 181A	2.95951	0.0208392	Up	1.04424	-3.39054	2.38972	0.920992		ENSMUSG00000002803	CS	Btbd6	BTB domain containing 6	-2.61706	0.0291821	Down	3.51729	-3.53274	-2.2484	0.920992
ENSMUSG00000026851	CS	BC005624	cDNA sequence BC005624	1.73511	0.0209033	Up	4.91595	-3.22002	2.38846	0.920992		ENSMUSG00000111375	CS	Btbd8	BTB domain containing 8	-1.0047	0.0392468	Down	6.42051	-3.76637	-2.11954	0.920992
ENSMUSG00000032244	CS	Fem1b	fem 1 homolog b	0.890606	0.0210799	Up	6.43644	-3.37914	2.38499	0.920992		ENSMUSG00000038990	CS	Cables2	CDK5 and Abl enzyme substrate 2	-2.7839	0.0318907	Down	3.08897	-3.61501	-2.21027	0.920992
ENSMUSG00000022545	CS	Ercc4	excision repair cross-complementing rodent repair deficiency, complementation group 4	2.09644	0.0217766	Up	4.0009	-3.30451	2.37154	0.920992		ENSMUSG00000009075	CS	Cabp7	calcium binding protein 7	-3.39073	0.0193156	Down	1.99362	-3.37433	-2.42091	0.920992
ENSMUSG00000016477	CS	E2f3	E2F transcription factor 3	2.85034	0.0218743	Up	1.6088	-3.4263	2.36969	0.920992		ENSMUSG00000028532	CS	Cachd1	cache domain containing 1	-2.35658	0.0158061	Down	3.96691	-3.11704	-2.50218	0.920992
ENSMUSG00000038695	CS	Josd2	Josephin domain containing 2	2.08714	0.023087	Up	3.59497	-3.34008	2.34726	0.920992		ENSMUSG00000064115	CS	Cadm2	cell adhesion molecule 2	-1.29879	0.00125821	Down	7.03271	-0.986188	-3.42785	0.406042
ENSMUSG00000038967	CS	Pdk2	pyruvate dehydrogenase kinase, isoenzyme 2	1.53703	0.0231164	Up	5.10933	-3.2987	2.34673	0.920992		ENSMUSG00000001175	CS	Calm1	calmodulin 1	-0.322017	0.0443107	Down	9.63838	-5.26043	-2.06541	0.920992
ENSMUSG00000023147	VP	Get1	guided entry of tail-anchored proteins factor 1	2.06433	0.0233974	Up	-2.52323e-16	-3.31522	2.33941	0.911298		ENSMUSG00000040712	CS	Camta2	calmodulin binding transcription activator 2	0.581358	0.0416238	Up	7.48034	-4.12755	2.09341	0.920992
ENSMUSG00000022779	CS	Top3b	topoisomerase (DNA) III beta	1.97745	0.0244994	Up	3.96153	-3.3472	2.32244	0.920992		ENSMUSG00000032185	CS	Carm1	coactivator-associated arginine methyltransferase 1	-2.26353	0.00400163	Down	5.03873	-2.15111	-3.02374	0.792954
ENSMUSG00000048234	CS	Rnf149	ring finger protein 149	1.98463	0.0245913	Up	3.20593	-3.3708	2.32087	0.920992		ENSMUSG00000027187	CS	Cat	catalase	-3.24444	0.0158436	Down	2.3577	-3.28311	-2.50123	0.920992
ENSMUSG00000031834	CS	Pik3r2	phosphoinositide-3-kinase regulatory subunit 2	1.39507	0.0250294	Up	5.63039	-3.3721	2.31346	0.920992		ENSMUSG00000022637	CS	Cblb	Casitas B-lineage lymphoma b	-2.33071	0.0450985	Down	3.76349	-3.78558	-2.05748	0.920992
ENSMUSG00000008658	CS	Rbfox1	RNA binding protein, fox-1 homolog (C. elegans) 1	0.786529	0.0255677	Up	6.80731	-3.55607	2.3045	0.920992		ENSMUSG00000018666	CS	Cbx1	chromobox 1	-3.04037	0.00931407	Down	3.93648	-2.86548	-2.70962	0.920992
ENSMUSG00000075595	CS	Zfp652	zinc finger protein 652	1.34474	0.0270259	Up	5.74519	-3.43952	2.28107	0.920992		ENSMUSG00000028582	CS	Cc2d1b	coiled-coil and C2 domain containing 1B	-2.49474	0.0270382	Down	4.19175	-3.46149	-2.28088	0.920992
ENSMUSG00000018334	CS	Ksr1	kinase suppressor of ras 1	1.39608	0.027186	Up	5.63977	-3.43916	2.27857	0.920992		ENSMUSG00000031150	CS	Ccdc120	coiled-coil domain containing 120	-3.64574	0.0138509	Down	0.325797	-3.28739	-2.55487	0.920992
ENSMUSG00000011751	CS	Sptbn4	spectrin beta, non-erythrocytic 4	0.433422	0.0278978	Up	9.35438	-4.70001	2.26759	0.920992		ENSMUSG00000049957	CS	Ccdc137	coiled-coil domain containing 137	-3.21571	0.035421	Down	2.35159	-3.70292	-2.16466	0.920992
ENSMUSG00000051355	CS	Commd1	COMM domain containing 1	2.94753	0.0279916	Up	1.00168	-3.54729	2.26616	0.920992		ENSMUSG00000039963	CS	Ccdc40	coiled-coil domain containing 40	5.05346	0.000763204	Up	-0.330616	-1.80347	3.59524	0.350366
ENSMUSG00000020375	CS	Rufy1	RUN and FYVE domain containing 1	1.58284	0.0283036	Up	4.6264	-3.43696	2.26144	0.920992		ENSMUSG00000045838	CS	Ccdc9b	coiled-coil domain containing 9B	-4.58176	0.00110579	Down	2.29294	-1.73213	-3.47145	0.390309
ENSMUSG00000105867	CS	Tmem217rt	transmembrane 217, retrotransposed	2.64592	0.0283555	Up	2.54638	-3.52036	2.26066	0.920992		ENSMUSG00000040312	CS	Cchcr1	coiled-coil alpha-helical rod protein 1	-2.80909	0.0349359	Down	0.477731	-3.71492	-2.17068	0.920992
ENSMUSG00000038058	CS	Nod1	nucleotide-binding oligomerization domain containing 1	3.29005	0.0284341	Up	0.100706	-3.63336	2.25948	0.920992		ENSMUSG00000036510	CS	Cdh8	cadherin 8	-1.36855	0.0456425	Down	5.77247	-3.80516	-2.05207	0.920992
ENSMUSG00000028617	CS	Lrrc42	leucine rich repeat containing 42	3.25159	0.0289561	Up	0.757847	-3.64063	2.25172	0.920992		ENSMUSG00000020990	CS	Cdkl1	cyclin dependent kinase like 1	-3.74996	0.00957899	Down	0.913674	-3.1183	-2.69885	0.920992
ENSMUSG00000038876	CS	Rnf146	ring finger protein 146	2.06179	0.0294125	Up	3.55419	-3.48556	2.24504	0.920992		ENSMUSG00000038069	CS	Cdkn2aip	CDKN2A interacting protein	-4.23479	0.00238071	Down	1.11639	-2.37433	-3.20833	0.61114
ENSMUSG00000002007	CS	Srpk3	serine/arginine-rich protein specific kinase 3	3.07773	0.0296451	Up	1.78915	-3.58866	2.24167	0.920992		ENSMUSG00000030878	CS	Cdr2	cerebellar degeneration-related 2	-2.31055	0.023458	Down	1.17954	-3.374	-2.34061	0.920992
ENSMUSG00000036908	CS	Unc93b1	unc-93 homolog B1, TLR signaling regulator	2.88703	0.0297681	Up	0.193593	-3.59441	2.23989	0.920992		ENSMUSG00000052353	CS	Cemip	cell migration inducing protein, hyaluronan binding	-3.7605	0.0120642	Down	1.79863	-3.1875	-2.60932	0.920992
ENSMUSG00000031865	CS	Dctn1	dynactin 1	0.233834	0.0306431	Up	9.49031	-5.02829	2.22746	0.920992		ENSMUSG00000061533	CS	Cep128	centrosomal protein 128	-2.9366	0.0211019	Down	2.31799	-3.45366	-2.38456	0.920992
ENSMUSG00000042660	CS	Wdr55	WD repeat domain 55	3.07817	0.0311079	Up	-0.659673	-3.67728	2.22099	0.920992		ENSMUSG00000033671	CS	Cep350	centrosomal protein 350	-0.521538	0.021109	Down	7.91254	-3.72575	-2.38442	0.920992
ENSMUSG00000020888	CS	Dvl2	dishevelled segment polarity protein 2	1.59312	0.0313408	Up	4.20169	-3.51364	2.21777	0.920992		ENSMUSG00000038215	CS	Cep44	centrosomal protein 44	-4.31211	0.00453924	Down	-0.104762	-2.75224	-2.97803	0.81504
ENSMUSG00000029501	CS	Ankle2	ankyrin repeat and LEM domain containing 2	1.62738	0.0319699	Up	4.23863	-3.52282	2.2092	0.920992		ENSMUSG00000031922	CS	Cep57	centrosomal protein 57	-3.06519	0.0283322	Down	1.12491	-3.62854	-2.26101	0.920992
ENSMUSG00000023707	VP	Ogfod2	2-oxoglutarate and iron-dependent oxygenase domain containing 2	2.43077	0.0343741	Up	1.69057e-16	-3.71701	2.17586	0.911298		ENSMUSG00000021537	VP	Cetn3	centrin 3	-3.0358	0.0174238	Down	-2.77556e-16	-3.4107	-2.46028	0.911298
ENSMUSG00000034796	CS	Cpne7	copine VII	1.88438	0.0350745	Up	5.26779	-3.58652	2.16895	0.920992		ENSMUSG00000022972	CS	Cfap298	cilia and flagella associate protien 298	3.07901	0.0167578	Up	2.40265	-3.24945	2.47865	0.920992
ENSMUSG00000028271	VP	Gtf2b	general transcription factor IIB	2.61594	0.035598	Up	3.5073e-16	-3.69601	2.16062	0.911298		ENSMUSG00000026365	CS	Cfh	complement component factor h	3.32027	0.0193018	Up	0.700526	-3.40817	2.42121	0.920992
ENSMUSG00000071984	CS	Fndc1	fibronectin type III domain containing 1	2.36276	0.0364559	Up	3.56576	-3.62081	2.15205	0.920992		ENSMUSG00000031327	VP	Chic1	cysteine-rich hydrophobic domain 1	-1.81957	0.0494532	Down	1.90757e-15	-3.82529	-2.01414	0.911298
ENSMUSG00000033453	CS	Adamts15	ADAM metallopeptidase with thrombospondin type 1 motif 15	2.57233	0.037616	Up	-0.272685	-3.7477	2.13828	0.920992		ENSMUSG00000025512	CS	Chid1	chitinase domain containing 1	-1.65163	0.044868	Down	4.94849	-3.75051	-2.05978	0.920992
ENSMUSG00000027750	VP	Postn	periostin, osteoblast specific factor	3.37215	0.0376351	Up	-9.71445e-17	-3.78622	2.13625	0.911298		ENSMUSG00000033350	CS	Chst2	carbohydrate sulfotransferase 2	-0.822986	0.041745	Down	6.95598	-3.95418	-2.09212	0.920992
ENSMUSG00000031976	CS	Urb2	URB2 ribosome biogenesis 2 homolog (S. cerevisiae)	2.31675	0.0384629	Up	2.57806	-3.6955	2.12846	0.920992		ENSMUSG00000025199	CS	Chuk	conserved helix-loop-helix ubiquitous kinase	-2.52166	0.0325663	Down	2.95946	-3.63821	-2.20121	0.920992
ENSMUSG00000025239	CS	Limd1	LIM domains containing 1	2.81408	0.0392803	Up	2.38486	-3.70725	2.11916	0.920992		ENSMUSG00000021276	CS	Cinp	cyclin dependent kinase 2 interacting protein	3.81178	0.00594676	Up	1.55145	-2.74792	2.87879	0.861137
ENSMUSG00000038302	CS	Afg1l	AFG1 like ATPase	2.34933	0.0394042	Up	0.995961	-3.72897	2.11777	0.920992		ENSMUSG00000036636	CS	Clcn7	chloride channel, voltage-sensitive 7	-2.11451	0.0330571	Down	4.40504	-3.56551	-2.19473	0.920992
ENSMUSG00000014550	CS	Rbsn	rabenosyn, RAB effector	1.25549	0.039735	Up	4.87449	-3.6809	2.11406	0.920992		ENSMUSG00000013921	CS	Clip3	CAP-GLY domain containing linker protein 3	-0.71592	0.0274876	Down	7.8482	-3.81971	-2.27388	0.920992
ENSMUSG00000020397	CS	Med7	mediator complex subunit 7	2.72421	0.0402222	Up	-0.35408	-3.79121	2.10866	0.920992		ENSMUSG00000047126	CS	Cltc	clathrin heavy chain	-0.432647	0.0480465	Down	8.74573	-4.77106	-2.02883	0.920992
ENSMUSG00000113949	CS	Scamp4	secretory carrier membrane protein 4	2.83186	0.0402324	Up	0.856691	-3.7782	2.10854	0.920992		ENSMUSG00000026174	CS	Cnot9	CCR4-NOT transcription complex, subunit 9	-3.02111	0.0372	Down	1.12763	-3.7726	-2.14317	0.920992
ENSMUSG00000028936	CS	Rpl22	ribosomal protein L22	2.55363	0.0406393	Up	3.29678	-3.70687	2.10407	0.920992		ENSMUSG00000036968	CS	Cnpy4	canopy FGF signaling regulator 4	3.11938	0.0204452	Up	0.538361	-3.46819	2.39759	0.920992
ENSMUSG00000040712	CS	Camta2	calmodulin binding transcription activator 2	0.581358	0.0416238	Up	7.48034	-4.12755	2.09341	0.920992		ENSMUSG00000031916	VP	Cog8	component of oligomeric golgi complex 8	-2.65409	0.045821	Down	-1.84196e-16	-3.88195	-2.04869	0.911298
ENSMUSG00000024743	CS	Syt7	synaptotagmin VII	0.486461	0.0419571	Up	7.67025	-4.27518	2.08986	0.920992		ENSMUSG00000031503	CS	Col4a2	collagen, type IV, alpha 2	0.887968	0.0057017	Up	7.61796	-2.47935	2.89438	0.85069
ENSMUSG00000010154	CS	Spire2	spire type actin nucleation factor 2	2.07054	0.0438061	Up	3.85595	-3.73223	2.07055	0.920992		ENSMUSG00000051355	CS	Commd1	COMM domain containing 1	2.94753	0.0279916	Up	1.00168	-3.54729	2.26616	0.920992
ENSMUSG00000018932	VP	Map2k3	mitogen-activated protein kinase kinase 3	2.63133	0.0445945	Up	-1.25215e-16	-3.86789	2.06089	0.911298		ENSMUSG00000031458	CS	Coprs	coordinator of PRMT5, differentiation stimulator	-2.70885	0.034668	Down	2.51402	-3.65228	-2.17404	0.920992
ENSMUSG00000042348	CS	Arl15	ADP-ribosylation factor-like 15	2.82402	0.044606	Up	1.32755	-3.82058	2.06242	0.920992		ENSMUSG00000026489	CS	Coq8a	coenzyme Q8A	-3.25219	0.0057993	Down	2.49639	-2.69183	-2.8881	0.85069
ENSMUSG00000022964	CS	Tmem50b	transmembrane protein 50B	1.29103	0.0462317	Up	4.50081	-3.80122	2.04628	0.920992		ENSMUSG00000034796	CS	Cpne7	copine VII	1.88438	0.0350745	Up	5.26779	-3.58652	2.16895	0.920992
ENSMUSG00000034525	CS	Ice1	interactor of little elongation complex ELL subunit 1	0.710883	0.0466785	Up	7.7578	-4.36654	2.04193	0.920992		ENSMUSG00000065979	VP	Cpped1	calcineurin-like phosphoesterase domain containing 1	-2.6876	0.0468057	Down	-8.07435e-17	-3.85939	-2.0391	0.911298
ENSMUSG00000028849	CS	Map7d1	MAP7 domain containing 1	0.619112	3.87364e-05	NS	9.07746	1.44352	4.53335	0.0446151		ENSMUSG00000029073	VP	Cptp	ceramide-1-phosphate transfer protein	-2.78508	0.0490377	Down	9.58829e-17	-3.91496	-2.01798	0.911298
ENSMUSG00000030084	CS	Plxna1	plexin A1	-0.946366	0.00153775	NS	7.86868	-1.43021	-3.35956	0.482469		ENSMUSG00000016481	CS	Cr1l	complement C3b/C4b receptor 1 like	-2.78322	0.0416636	Down	1.83878	-3.79053	-2.09299	0.920992
ENSMUSG00000002489	CS	Tiam1	T cell lymphoma invasion and metastasis 1	1.04919	0.00339718	NS	7.54878	-1.98099	3.08257	0.738291		ENSMUSG00000040860	CS	Crocc	ciliary rootlet coiled-coil, rootletin	0.885494	0.00536032	Up	7.80037	-2.60629	2.91716	0.843702
ENSMUSG00000055567	CS	Unc80	unc-80, NALCN activator	-0.437562	0.00352968	NS	10.2212	-3.60502	-3.06888	0.738291		ENSMUSG00000059326	CS	Csf2ra	colony stimulating factor 2 receptor, alpha, low-affinity (granulocyte-macrophage)	-2.97886	0.0423057	Down	2.24748	-3.80536	-2.08616	0.920992
ENSMUSG00000039262	CS	Prrc2b	proline-rich coiled-coil 2B	0.407861	0.00495079	NS	10.1636	-3.93557	2.94634	0.834614		ENSMUSG00000036356	CS	Csgalnact1	chondroitin sulfate N-acetylgalactosaminyltransferase 1	-2.86032	0.0368584	Down	1.63111	-3.753	-2.14723	0.920992
ENSMUSG00000004933	CS	Matk	megakaryocyte-associated tyrosine kinase	1.5041	0.0127194	NS	6.92107	-2.9945	2.58855	0.920992		ENSMUSG00000032312	CS	Csk	c-src tyrosine kinase	-3.3238	0.00712434	Down	3.13357	-2.76072	-2.81135	0.920992
ENSMUSG00000033768	CS	Nrxn2	neurexin II	-0.512067	0.0127298	NS	9.71374	-4.32623	-2.58823	0.920992		ENSMUSG00000027498	CS	Cstf1	cleavage stimulation factor, 3' pre-RNA, subunit 1	-3.45242	0.0246472	Down	1.51904	-3.53503	-2.31992	0.920992
ENSMUSG00000022176	CS	Rem2	rad and gem related GTP binding protein 2	3.59509	0.0127335	NS	-0.157029	-3.17794	2.58811	0.920992		ENSMUSG00000060843	VP	Ctnna3	catenin alpha 3	-2.63663	0.0455997	Down	-1.38778e-17	-3.85766	-2.05087	0.911298
ENSMUSG00000022983	CS	Scaf4	SR-related CTD-associated factor 4	0.850059	0.0131532	NS	7.06223	-3.10249	2.57533	0.920992		ENSMUSG00000005609	CS	Ctr9	CTR9 homolog, Paf1/RNA polymerase II complex component	-2.11627	0.0178918	Down	5.00517	-3.15384	-2.45213	0.920992
ENSMUSG00000028649	CS	Macf1	microtubule-actin crosslinking factor 1	0.191163	0.0140496	NS	11.3685	-7.11501	2.54922	0.920992		ENSMUSG00000039294	CS	Cybc1	cytochrome b 245 chaperone 1	-3.14376	0.0258775	Down	0.911647	-3.58928	-2.29943	0.920992
ENSMUSG00000024500	CS	Ppp2r2b	protein phosphatase 2, regulatory subunit B, beta	-1.65174	0.0146582	NS	5.55537	-2.9635	-2.53234	0.920992		ENSMUSG00000045284	CS	Dcaf12l1	DDB1 and CUL4 associated factor 12-like 1	-2.93778	0.0121747	Down	2.51726	-3.0463	-2.60575	0.920992
ENSMUSG00000037989	CS	Wnk2	WNK lysine deficient protein kinase 2	0.429933	0.0150877	NS	8.58627	-3.75485	2.52082	0.920992		ENSMUSG00000031865	CS	Dctn1	dynactin 1	0.233834	0.0306431	Up	9.49031	-5.02829	2.22746	0.920992
ENSMUSG00000034341	CS	Wbp2	WW domain binding protein 2	-1.69473	0.0161866	NS	5.46207	-3.0328	-2.49262	0.920992		ENSMUSG00000013973	CS	Dedd	death effector domain-containing	-3.12311	0.0408586	Down	1.13981	-3.81955	-2.10168	0.920992
ENSMUSG00000023007	CS	Prpf40b	pre-mRNA processing factor 40B	0.555752	0.0176287	NS	7.85421	-3.5929	2.45815	0.920992		ENSMUSG00000062393	CS	Dgkk	diacylglycerol kinase kappa	-3.53337	0.0125432	Down	1.2847	-3.23348	-2.59404	0.920992
ENSMUSG00000034675	CS	Dbn1	drebrin 1	0.464523	0.017719	NS	8.58759	-3.89301	2.45607	0.920992		ENSMUSG00000034926	CS	Dhcr24	24-dehydrocholesterol reductase	-1.78534	0.0122688	Down	5.78327	-2.82266	-2.60273	0.920992
ENSMUSG00000065087	CS	Snord22	small nucleolar RNA, C/D box 22	-4.05421	0.0178042	NS	0.559907	-3.41026	-2.45413	0.920992		ENSMUSG00000012117	CS	Dhdds	dehydrodolichyl diphosphate synthase	-2.84561	0.0352885	Down	2.78854	-3.69596	-2.1663	0.920992
ENSMUSG00000002985	CS	Apoe	apolipoprotein E	-0.183901	0.0180792	NS	11.4927	-8.19804	-2.4479	0.920992		ENSMUSG00000035051	CS	Dhx57	DExH-box helicase 57	1.27102	0.0115519	Up	5.44797	-2.77712	2.6263	0.920992
ENSMUSG00000021268	CS	Meg3	maternally expressed 3	-0.734632	0.0184125	NS	13.5219	-7.10461	-2.44046	0.920992		ENSMUSG00000040035	CS	Disp2	dispatched RND transporter family member 2	-0.577632	0.00573499	Down	9.0804	-3.12667	-2.89222	0.85069
ENSMUSG00000045948	CS	Mrps12	mitochondrial ribosomal protein S12	-3.49225	0.0193343	NS	0.852236	-3.42753	-2.42052	0.920992		ENSMUSG00000047495	CS	Dlgap2	DLG associated protein 2	1.01494	0.0135273	Up	6.38121	-2.98685	2.56424	0.920992
ENSMUSG00000039349	CS	C130074G19Rik	RIKEN cDNA C130074G19 gene	2.01679	0.0206446	NS	4.43064	-3.21869	2.39359	0.920992		ENSMUSG00000061689	CS	Dlgap4	DLG associated protein 4	0.589582	0.0173023	Up	7.68532	-3.46684	2.46572	0.920992
ENSMUSG00000005057	CS	Sh2b2	SH2B adaptor protein 2	3.38287	0.0208547	NS	0.978242	-3.44856	2.38942	0.920992		ENSMUSG00000014773	CS	Dll1	delta like canonical Notch ligand 1	-3.65322	0.0100868	Down	1.15508	-3.09816	-2.67895	0.920992
ENSMUSG00000018707	CS	Dync1h1	dynein cytoplasmic 1 heavy chain 1	-0.238367	0.0212939	NS	11.3123	-7.32757	-2.38081	0.920992		ENSMUSG00000090063	VP	Dlx6os1	distal-less homeobox 6, opposite strand 1	-2.07315	0.0256341	Down	1.73599e-15	-3.38909	-2.30123	0.911298
ENSMUSG00000071267	CS	Zfp942	zinc finger protein 942	-3.53367	0.0228461	NS	-0.333016	-3.53765	-2.35163	0.920992		ENSMUSG00000074212	CS	Dnajb14	DnaJ heat shock protein family (Hsp40) member B14	-2.28587	0.0173733	Down	5.38812	-3.12117	-2.46406	0.920992
ENSMUSG00000026421	CS	Csrp1	cysteine and glycine-rich protein 1	-1.31693	0.023656	NS	6.45335	-3.37486	-2.3371	0.920992		ENSMUSG00000021811	CS	Dnajc9	DnaJ heat shock protein family (Hsp40) member C9	-2.86127	0.0163824	Down	1.07923	-3.28818	-2.48778	0.920992
ENSMUSG00000029405	CS	G3bp2	G3BP stress granule assembly factor 2	-0.767248	0.0236991	NS	7.27549	-3.55705	-2.33635	0.920992		ENSMUSG00000073514	CS	Dok6	docking protein 6	-1.97431	0.0492873	Down	4.66472	-3.8091	-2.01722	0.920992
ENSMUSG00000000416	CS	Cttnbp2	cortactin binding protein 2	0.839334	0.0242673	NS	7.34941	-3.66809	2.32643	0.920992		ENSMUSG00000043671	VP	Dpy19l3	dpy-19 like C-mannosyltransferase 3	-2.02639	0.0429024	Down	4.54182e-16	-3.75034	-2.07822	0.911298
ENSMUSG00000001847	CS	Rac1	Rac family small GTPase 1	-1.88281	0.0253028	NS	5.47374	-3.36161	-2.30889	0.920992		ENSMUSG00000024067	CS	Dpy30	dpy-30, histone methyltransferase complex regulatory subunit	-3.09414	0.0193628	Down	0.796896	-3.4254	-2.41992	0.920992
ENSMUSG00000027523	CS	Gnas	GNAS complex locus	-0.483094	0.0258706	NS	9.13991	-4.5497	-2.29954	0.920992		ENSMUSG00000029168	CS	Dpysl5	dihydropyrimidinase-like 5	-2.15987	0.0400243	Down	4.08962	-3.70002	-2.11085	0.920992
ENSMUSG00000014245	CS	Pigl	phosphatidylinositol glycan anchor biosynthesis, class L	2.92292	0.026066	NS	0.262353	-3.55953	2.29637	0.920992		ENSMUSG00000024914	CS	Drap1	DR1 associated protein 1	-3.58129	0.00547248	Down	3.58436	-2.60114	-2.90953	0.846735
ENSMUSG00000026509	CS	Capn2	calpain 2	-1.87774	0.0261188	NS	5.1123	-3.39896	-2.29551	0.920992		ENSMUSG00000039384	CS	Dusp10	dual specificity phosphatase 10	-3.86117	0.00794174	Down	0.950347	-3.00131	-2.77037	0.920992
ENSMUSG00000032564	CS	Cpne4	copine IV	-2.31896	0.0262599	NS	3.76812	-3.42708	-2.29324	0.920992		ENSMUSG00000020888	CS	Dvl2	dishevelled segment polarity protein 2	1.59312	0.0313408	Up	4.20169	-3.51364	2.21777	0.920992
ENSMUSG00000032968	CS	Inha	inhibin alpha	-3.06034	0.0264111	NS	-0.172904	-3.60592	-2.29081	0.920992		ENSMUSG00000016477	CS	E2f3	E2F transcription factor 3	2.85034	0.0218743	Up	1.6088	-3.4263	2.36969	0.920992
ENSMUSG00000067889	CS	Sptbn2	spectrin beta, non-erythrocytic 2	0.459271	0.0271142	NS	10.0285	-5.36379	2.27969	0.920992		ENSMUSG00000054302	CS	Eapp	E2F-associated phosphoprotein	-2.46659	0.033826	Down	3.16066	-3.63458	-2.18474	0.920992
ENSMUSG00000020283	CS	Pex13	peroxisomal biogenesis factor 13	-3.15611	0.0273466	NS	2.3261	-3.55696	-2.27607	0.920992		ENSMUSG00000022339	VP	Ebag9	estrogen receptor-binding fragment-associated gene 9	-2.73577	0.0288634	Down	5.99268e-17	-3.63191	-2.25103	0.911298
ENSMUSG00000040174	CS	Alkbh3	alkB homolog 3, alpha-ketoglutarate-dependent dioxygenase	-2.99414	0.0278877	NS	0.341049	-3.63122	-2.26774	0.920992		ENSMUSG00000028729	CS	Ebna1bp2	EBNA1 binding protein 2	-2.57941	0.0187436	Down	3.85978	-3.26288	-2.4332	0.920992
ENSMUSG00000024393	CS	Prrc2a	proline-rich coiled-coil 2A	-0.311562	0.0295798	NS	9.33542	-4.73872	-2.24261	0.920992		ENSMUSG00000019883	CS	Echdc1	enoyl Coenzyme A hydratase domain containing 1	-3.27466	0.0296471	Down	1.67506	-3.65021	-2.24164	0.920992
ENSMUSG00000015090	CS	Ptgds	prostaglandin D2 synthase (brain)	-1.71862	0.0297085	NS	5.55417	-3.47012	-2.24075	0.920992		ENSMUSG00000043019	CS	Edem3	ER degradation enhancer, mannosidase alpha-like 3	-1.96325	0.0271918	Down	4.9545	-3.42816	-2.27848	0.920992
ENSMUSG00000040822	CS	1700123O20Rik	RIKEN cDNA 1700123O20 gene	-3.51417	0.0304674	NS	0.856082	-3.67701	-2.22993	0.920992		ENSMUSG00000001707	CS	Eef1e1	eukaryotic translation elongation factor 1 epsilon 1	3.56182	0.00458888	Up	0.0643742	-2.51236	2.97407	0.81504
ENSMUSG00000013593	CS	Ndufs2	NADH:ubiquinone oxidoreductase core subunit S2	-0.901923	0.0305764	NS	6.6069	-3.70131	-2.2284	0.920992		ENSMUSG00000071644	CS	Eef1g	eukaryotic translation elongation factor 1 gamma	-3.58014	0.0183035	Down	0.815904	-3.44026	-2.44288	0.920992
ENSMUSG00000023367	CS	Tmem176a	transmembrane protein 176A	3.16025	0.0306298	NS	0.00650738	-3.6591	2.22765	0.920992		ENSMUSG00000013787	CS	Ehmt2	euchromatic histone lysine N-methyltransferase 2	0.609756	0.0173221	Up	7.46398	-3.4379	2.46526	0.920992
ENSMUSG00000025509	CS	Pnpla2	patatin-like phospholipase domain containing 2	-3.09686	0.0308435	NS	2.10746	-3.6556	-2.22466	0.920992		ENSMUSG00000046058	CS	Eid2	EP300 interacting inhibitor of differentiation 2	-3.99834	0.0113694	Down	1.00919	-3.20682	-2.63251	0.920992
ENSMUSG00000031157	CS	Pqbp1	polyglutamine binding protein 1	-2.48783	0.0324917	NS	3.91714	-3.58187	-2.2022	0.920992		ENSMUSG00000028156	CS	Eif4e	eukaryotic translation initiation factor 4E	-2.51176	0.0426232	Down	2.55505	-3.80428	-2.08282	0.920992
ENSMUSG00000049488	CS	Tmem67	transmembrane protein 67	-2.90721	0.0326181	NS	0.557437	-3.69943	-2.20052	0.920992		ENSMUSG00000036613	CS	Eipr1	EARP complex and GARP complex interacting protein 1	-2.81831	0.0377603	Down	1.86468	-3.75892	-2.13659	0.920992
ENSMUSG00000041303	CS	Gtf3c3	general transcription factor IIIC, polypeptide 3	-2.74569	0.0337114	NS	2.15876	-3.66378	-2.18622	0.920992		ENSMUSG00000079658	CS	Eloc	elongin C	-3.04003	0.015604	Down	1.05172	-3.34181	-2.50735	0.920992
ENSMUSG00000052738	CS	Suclg1	succinate-CoA ligase, GDP-forming, alpha subunit	1.63709	0.0341577	NS	4.71449	-3.56645	2.1805	0.920992		ENSMUSG00000029505	CS	Ep400	E1A binding protein p400	-0.726394	0.013296	Down	7.63746	-3.15142	-2.57106	0.920992
ENSMUSG00000047888	CS	Tnrc6b	trinucleotide repeat containing 6b	-0.575211	0.0342772	NS	7.90222	-4.04795	-2.17898	0.920992		ENSMUSG00000021583	CS	Erap1	endoplasmic reticulum aminopeptidase 1	-3.14163	0.0240504	Down	0.306249	-3.56078	-2.33019	0.920992
ENSMUSG00000058571	CS	Gpc6	glypican 6	2.84342	0.0356008	NS	1.42983	-3.69362	2.16244	0.920992		ENSMUSG00000022545	CS	Ercc4	excision repair cross-complementing rodent repair deficiency, complementation group 4	2.09644	0.0217766	Up	4.0009	-3.30451	2.37154	0.920992
ENSMUSG00000021557	CS	Agtpbp1	ATP/GTP binding protein 1	-0.628169	0.0356393	NS	7.48621	-4.00448	-2.16197	0.920992		ENSMUSG00000045624	VP	Esf1	ESF1 nucleolar pre-rRNA processing protein homolog	-2.46694	0.0277897	Down	-6.50994e-16	-3.49033	-2.26714	0.911298
ENSMUSG00000096054	CS	Syne1	spectrin repeat containing, nuclear envelope 1	0.260374	0.0356421	NS	11.4967	-8.84968	2.16194	0.920992		ENSMUSG00000024360	CS	Etf1	eukaryotic translation termination factor 1	-2.51439	0.0316899	Down	3.28407	-3.59494	-2.213	0.920992
ENSMUSG00000031299	CS	Pdha1	pyruvate dehydrogenase E1 alpha 1	-1.60827	0.0358633	NS	5.50594	-3.62552	-2.15923	0.920992		ENSMUSG00000030199	VP	Etv6	ets variant 6	-3.28918	0.0474694	Down	-2.16998e-16	-3.8978	-2.03273	0.911298
ENSMUSG00000026510	CS	Trp53bp2	transformation related protein 53 binding protein 2	-2.05894	0.0360789	NS	4.08001	-3.64247	-2.1566	0.920992		ENSMUSG00000034152	VP	Exoc3	exocyst complex component 3	-1.96229	0.0410865	Down	-5.04647e-17	-3.69203	-2.09749	0.911298
ENSMUSG00000034684	CS	Sema3f	sema domain, immunoglobulin domain (Ig), short basic domain, secreted, (semaphorin) 3F	-3.19745	0.0361565	NS	0.0446728	-3.75344	-2.15566	0.920992		ENSMUSG00000074030	CS	Exoc8	exocyst complex component 8	-2.58017	0.0117005	Down	4.34996	-2.93698	-2.6213	0.920992
ENSMUSG00000102869	CS	Norad	non-coding RNA activated by DNA damage	-2.32128	0.0361639	NS	4.06202	-3.64779	-2.15557	0.920992		ENSMUSG00000073684	CS	Faap20	Fanconi anemia core complex associated protein 20	-3.36059	0.0346535	Down	0.646401	-3.73213	-2.17422	0.920992
ENSMUSG00000039735	CS	Fnbp1l	formin binding protein 1-like	-0.940251	0.0367565	NS	6.19482	-3.73607	-2.14844	0.920992		ENSMUSG00000046546	VP	Fam43a	family with sequence similarity 43, member A	-3.23507	0.0379697	Down	-6.56041e-17	-3.80014	-2.13236	0.911298
ENSMUSG00000037933	CS	Bicd2	BICD cargo adaptor 2	-1.33737	0.0368599	NS	6.02993	-3.70209	-2.14721	0.920992		ENSMUSG00000025962	CS	Fastkd2	FAST kinase domains 2	-2.971	0.028041	Down	0.606623	-3.62979	-2.26541	0.920992
ENSMUSG00000022048	CS	Dpysl2	dihydropyrimidinase-like 2	-0.380022	0.0368936	NS	8.83553	-4.57514	-2.14681	0.920992		ENSMUSG00000039753	CS	Fbxl5	F-box and leucine-rich repeat protein 5	2.2695	0.000842972	Up	4.9525	-0.818365	3.56225	0.350366
ENSMUSG00000067722	CS	Uqcc4	ubiquinol-cytochrome c reductase complex assembly factor 4	-3.16591	0.0374237	NS	-0.0445239	-3.77084	-2.14053	0.920992		ENSMUSG00000047648	CS	Fbxo30	F-box protein 30	-3.41825	0.0181898	Down	0.940084	-3.39662	-2.44542	0.920992
ENSMUSG00000005823	CS	Gpr108	G protein-coupled receptor 108	-3.25029	0.0374697	NS	1.36986	-3.76727	-2.13999	0.920992		ENSMUSG00000059743	VP	Fdps	farnesyl diphosphate synthetase	-3.22807	0.0407276	Down	-2.01859e-17	-3.83211	-2.10138	0.911298
ENSMUSG00000022010	CS	Tsc22d1	TSC22 domain family, member 1	-0.567612	0.0376855	NS	7.61417	-4.15776	-2.13746	0.920992		ENSMUSG00000032244	CS	Fem1b	fem 1 homolog b	0.890606	0.0210799	Up	6.43644	-3.37914	2.38499	0.920992
ENSMUSG00000020684	CS	Rasl10b	RAS-like, family 10, member B	0.633089	0.0379871	NS	7.455	-4.11234	2.13395	0.920992		ENSMUSG00000031328	CS	Flna	filamin, alpha	-0.952322	0.0166946	Down	7.2819	-3.27639	-2.48017	0.920992
ENSMUSG00000035863	CS	Palm	paralemmin	0.770109	0.0388064	NS	7.30411	-4.00456	2.12453	0.920992		ENSMUSG00000025175	CS	Fn3k	fructosamine 3 kinase	-2.87268	0.021864	Down	2.96286	-3.4342	-2.36988	0.920992
ENSMUSG00000071302	CS	Zfp1006	zinc finger protein 1006	2.67963	0.0390849	NS	1.52386	-3.74587	2.12137	0.920992		ENSMUSG00000075415	CS	Fnbp1	formin binding protein 1	-0.635026	0.0186708	Down	7.70783	-3.55318	-2.43478	0.920992
ENSMUSG00000068959	CS	Zfp619	zinc finger protein 619	3.02003	0.0399458	NS	-0.157737	-3.78872	2.11172	0.920992		ENSMUSG00000071984	CS	Fndc1	fibronectin type III domain containing 1	2.36276	0.0364559	Up	3.56576	-3.62081	2.15205	0.920992
ENSMUSG00000022240	CS	Ctnnd2	catenin delta 2	0.486966	0.0405623	NS	8.25927	-4.47275	2.10492	0.920992		ENSMUSG00000086370	CS	Ftx	Ftx transcript, Xist regulator, non-protein coding	1.87213	0.0207322	Up	5.15755	-3.21372	2.39185	0.920992
ENSMUSG00000049354	CS	Dcaf7	DDB1 and CUL4 associated factor 7	-0.751803	0.0413278	NS	6.80967	-3.91968	-2.0966	0.920992		ENSMUSG00000025040	CS	Fundc1	FUN14 domain containing 1	-3.11093	0.0125595	Down	2.79414	-3.04698	-2.59353	0.920992
ENSMUSG00000007415	CS	Gatad1	GATA zinc finger domain containing 1	-2.42849	0.0413722	NS	2.4488	-3.75745	-2.09612	0.920992		ENSMUSG00000011658	CS	Fuz	fuzzy planar cell polarity protein	-3.85895	0.00981513	Down	2.56776	-3.02533	-2.68948	0.920992
ENSMUSG00000069171	CS	Nr2f1	nuclear receptor subfamily 2, group F, member 1	-3.02998	0.0416177	NS	1.38932	-3.79412	-2.09348	0.920992		ENSMUSG00000018567	CS	Gabarap	gamma-aminobutyric acid receptor associated protein	-2.55836	0.0407425	Down	2.22787	-3.76289	-2.10294	0.920992
ENSMUSG00000005417	CS	Mprip	myosin phosphatase Rho interacting protein	0.315581	0.0416619	NS	9.44116	-5.14789	2.09301	0.920992		ENSMUSG00000070880	CS	Gad1	glutamate decarboxylase 1	-0.509637	0.0360144	Down	8.86386	-4.63452	-2.15739	0.920992
ENSMUSG00000056966	CS	Gjc3	gap junction protein, gamma 3	-2.61508	0.0417527	NS	3.63807	-3.74211	-2.09203	0.920992		ENSMUSG00000026787	CS	Gad2	glutamic acid decarboxylase 2	-0.533311	0.0188602	Down	8.06815	-3.63301	-2.43067	0.920992
ENSMUSG00000042572	CS	Ube2q1	ubiquitin-conjugating enzyme E2Q family member 1	-1.71519	0.0419902	NS	5.47256	-3.70908	-2.0895	0.920992		ENSMUSG00000027207	CS	Galk2	galactokinase 2	-3.98359	0.00757158	Down	1.24138	-2.9725	-2.78842	0.920992
ENSMUSG00000024026	CS	Glo1	glyoxalase 1	-2.57805	0.042289	NS	3.55152	-3.74922	-2.08634	0.920992		ENSMUSG00000000420	CS	Galnt1	polypeptide N-acetylgalactosaminyltransferase 1	-2.80944	0.0130363	Down	3.93051	-3.00046	-2.57885	0.920992
ENSMUSG00000025266	CS	Gnl3l	guanine nucleotide binding protein nucleolar 3 like	-0.500404	0.0427233	NS	7.54175	-4.1682	-2.08177	0.920992		ENSMUSG00000060988	CS	Galnt13	polypeptide N-acetylgalactosaminyltransferase 13	-1.55515	0.0409241	Down	5.19543	-3.68752	-2.10097	0.920992
ENSMUSG00000038418	CS	Egr1	early growth response 1	-2.17253	0.0428437	NS	4.13319	-3.73173	-2.08051	0.920992		ENSMUSG00000022962	CS	Gart	phosphoribosylglycinamide formyltransferase	2.78578	0.0171138	Up	2.74559	-3.21317	2.47015	0.920992
ENSMUSG00000061436	CS	Hipk2	homeodomain interacting protein kinase 2	-0.463026	0.0430518	NS	8.28178	-4.53588	-2.07834	0.920992		ENSMUSG00000023147	VP	Get1	guided entry of tail-anchored proteins factor 1	2.06433	0.0233974	Up	-2.52323e-16	-3.31522	2.33941	0.911298
ENSMUSG00000030352	CS	Tspan9	tetraspanin 9	-2.21351	0.0441275	NS	3.75734	-3.75814	-2.06727	0.920992		ENSMUSG00000013150	CS	Gfod2	glucose-fructose oxidoreductase domain containing 2	-2.84639	0.045683	Down	1.44748	-3.86369	-2.05167	0.920992
ENSMUSG00000022623	CS	Shank3	SH3 and multiple ankyrin repeat domains 3	0.722797	0.0445763	NS	7.78413	-4.25791	2.06272	0.920992		ENSMUSG00000050953	CS	Gja1	gap junction protein, alpha 1	-1.89743	0.0134611	Down	5.76635	-2.89927	-2.56618	0.920992
ENSMUSG00000026797	CS	Stxbp1	syntaxin binding protein 1	-0.403959	0.0446732	NS	8.68322	-4.72586	-2.06174	0.920992		ENSMUSG00000048402	CS	Gli2	GLI-Kruppel family member GLI2	-3.15692	0.0442722	Down	0.824331	-3.85139	-2.0658	0.920992
ENSMUSG00000032875	CS	Arhgef17	Rho guanine nucleotide exchange factor 17	0.501233	0.0447718	NS	7.22261	-4.20306	2.06075	0.920992		ENSMUSG00000049928	VP	Glp2r	glucagon-like peptide 2 receptor	-2.91792	0.0241189	Down	-2.43492e-16	-3.57533	-2.32675	0.911298
ENSMUSG00000036599	CS	Chst12	carbohydrate sulfotransferase 12	-3.0243	0.045265	NS	1.60161	-3.84719	-2.05581	0.920992		ENSMUSG00000021794	CS	Glud1	glutamate dehydrogenase 1	-1.14512	0.00896039	Down	7.1727	-2.75408	-2.72444	0.920992
ENSMUSG00000006412	CS	Pfdn2	prefoldin 2	-2.39237	0.045408	NS	3.43786	-3.78991	-2.05439	0.920992		ENSMUSG00000026473	CS	Glul	glutamate-ammonia ligase	-0.490201	0.00173733	Down	8.72335	-1.82382	-3.31769	0.503157
ENSMUSG00002076601	CS	Scarna13	small Cajal body-specific RNA 13	2.38936	0.0456252	NS	4.07877	-3.75869	2.05224	0.920992		ENSMUSG00000064427	CS	Gm22748	predicted gene, 22748	-3.01068	0.0170462	Down	-0.852029	-3.38648	-2.47175	0.920992
ENSMUSG00000034723	CS	Tmx4	thioredoxin-related transmembrane protein 4	-0.501947	0.0463427	NS	7.67386	-4.27591	-2.04519	0.920992		ENSMUSG00000097156	CS	Gm3764	predicted gene 3764	-0.633058	0.0404765	Down	7.39382	-4.00794	-2.10586	0.920992
ENSMUSG00000066406	CS	Akap13	A kinase anchor protein 13	0.877325	0.0465746	NS	6.61951	-3.98388	2.04293	0.920992		ENSMUSG00000029064	CS	Gnb1	guanine nucleotide binding protein (G protein), beta 1	-0.525703	0.0154323	Down	8.08188	-3.52719	-2.51178	0.920992
ENSMUSG00000071072	CS	Ptges3	prostaglandin E synthase 3	-2.60922	0.0466369	NS	2.39455	-3.8309	-2.04233	0.920992		ENSMUSG00000015812	VP	Gnrh1	gonadotropin releasing hormone 1	-3.09573	0.0406252	Down	-1.16069e-16	-3.82348	-2.1025	0.911298
ENSMUSG00000064585	CS	Gm25129	predicted gene, 25129	-2.58188	0.047071	NS	1.84374	-3.84987	-2.03813	0.920992		ENSMUSG00000055653	CS	Gpc3	glypican 3	-2.81198	0.0471354	Down	-0.032491	-3.87467	-2.03751	0.920992
ENSMUSG00000039347	CS	Atp6v0e2	ATPase, H+ transporting, lysosomal V0 subunit E2	-2.2065	0.0472887	NS	4.18281	-3.79653	-2.03604	0.920992		ENSMUSG00000034708	CS	Grn	granulin	-2.6141	0.0300049	Down	4.41161	-3.50643	-2.2365	0.920992
ENSMUSG00000034912	CS	Mdga2	MAM domain containing glycosylphosphatidylinositol anchor 2	-0.907408	0.0473027	NS	6.49725	-3.94145	-2.03591	0.920992		ENSMUSG00000004032	CS	Gstm5	glutathione S-transferase, mu 5	-3.25953	0.00683351	Down	2.1885	-2.79531	-2.82699	0.920992
ENSMUSG00000028837	CS	Psmb2	proteasome (prosome, macropain) subunit, beta type 2	-2.88053	0.0473192	NS	1.32229	-3.86208	-2.03575	0.920992		ENSMUSG00000028271	VP	Gtf2b	general transcription factor IIB	2.61594	0.035598	Up	3.5073e-16	-3.69601	2.16062	0.911298
ENSMUSG00000037408	CS	Cnnm4	cyclin M4	-2.95577	0.0473616	NS	0.795879	-3.89016	-2.03534	0.920992		ENSMUSG00000026816	CS	Gtf3c5	general transcription factor IIIC, polypeptide 5	-3.36621	0.0175484	Down	1.31848	-3.37712	-2.46	0.920992
ENSMUSG00000037492	CS	Zmat4	zinc finger, matrin type 4	-2.28009	0.0475454	NS	3.10865	-3.80797	-2.03359	0.920992		ENSMUSG00000029208	CS	Guf1	GUF1 homolog, GTPase	-2.45326	0.0365917	Down	3.66359	-3.67048	-2.15041	0.920992
ENSMUSG00000052298	CS	Cdc42se2	CDC42 small effector 2	-1.5987	0.0478539	NS	4.81935	-3.79627	-2.03065	0.920992		ENSMUSG00000019528	CS	Gyg1	glycogenin 1	-3.07129	0.0306416	Down	0.0836518	-3.67639	-2.22748	0.920992
ENSMUSG00000020176	CS	Grb10	growth factor receptor bound protein 10	-1.94115	0.0480298	NS	5.23558	-3.79334	-2.02899	0.920992		ENSMUSG00000051627	CS	H1f4	H1.4 linker histone, cluster member	-2.49651	0.0203163	Down	3.85582	-3.25913	-2.40019	0.920992
ENSMUSG00000056592	CS	Zfp658	zinc finger protein 658	-2.58468	0.0484236	NS	1.25626	-3.87451	-2.02527	0.920992		ENSMUSG00000028980	CS	H6pd	hexose-6-phosphate dehydrogenase (glucose 1-dehydrogenase)	-3.56012	0.0232095	Down	1.55015	-3.54121	-2.34506	0.920992
ENSMUSG00000042121	CS	Ssh1	slingshot protein phosphatase 1	-1.72486	0.0485201	NS	5.18106	-3.79969	-2.02437	0.920992		ENSMUSG00000019977	CS	Hbs1l	Hbs1-like (S. cerevisiae)	-2.79414	0.0413324	Down	2.20384	-3.76729	-2.09655	0.920992
ENSMUSG00000032745	CS	Gpbp1	GC-rich promoter binding protein 1	-2.26695	0.0491352	NS	3.22908	-3.84053	-2.01863	0.920992		ENSMUSG00000067567	CS	Hdac8	histone deacetylase 8	-3.21762	0.0334054	Down	1.63393	-3.71818	-2.19018	0.920992
ENSMUSG00000042042	CS	Csgalnact2	chondroitin sulfate N-acetylgalactosaminyltransferase 2	-2.59257	0.0492698	NS	3.51968	-3.83629	-2.01738	0.920992		ENSMUSG00000042744	CS	Hectd4	HECT domain E3 ubiquitin protein ligase 4	0.241882	0.0101025	Up	9.61083	-4.21503	2.67834	0.920992
ENSMUSG00000023991	CS	Foxp4	forkhead box P4	-2.09406	0.0493725	NS	3.92533	-3.81555	-2.01644	0.920992		ENSMUSG00000048878	VP	Hexim1	hexamethylene bis-acetamide inducible 1	-2.23093	0.0303308	Down	4.64275e-16	-3.56294	-2.22985	0.911298
ENSMUSG00000043866	CS	Taf10	TATA-box binding protein associated factor 10	-3.04805	0.0496774	NS	0.612903	-3.89519	-2.01363	0.920992		ENSMUSG00000032744	CS	Heyl	hairy/enhancer-of-split related with YRPW motif-like	-5.02795	0.000903639	Down	-0.312662	-1.91977	-3.53911	0.351952
ENSMUSG00000027799	CS	Nbea	neurobeachin	0.303029	0.0500601	NS	8.79392	-4.88665	2.01012	0.920992		ENSMUSG00000041426	CS	Hibch	3-hydroxyisobutyryl-Coenzyme A hydrolase	-3.43918	0.0127582	Down	0.980236	-3.23735	-2.58735	0.920992
ENSMUSG00000026499	CS	Acbd3	acyl-Coenzyme A binding domain containing 3	-2.1007	0.050104	NS	3.56194	-3.83091	-2.00972	0.920992		ENSMUSG00000040820	CS	Hlcs	holocarboxylase synthetase (biotin- [propriony-Coenzyme A-carboxylase (ATP-hydrolysing)] ligase)	2.67414	0.000241654	Up	4.56974	0.154219	3.96763	0.20996
ENSMUSG00000020593	CS	Lpin1	lipin 1	-1.97964	0.0503906	NS	5.09725	-3.82289	-2.00712	0.920992		ENSMUSG00000007908	CS	Hmgcll1	3-hydroxymethyl-3-methylglutaryl-Coenzyme A lyase-like 1	-3.26885	0.0184465	Down	0.121346	-3.43541	-2.43971	0.920992
ENSMUSG00000028833	CS	Ncdn	neurochondrin	0.322056	0.0505968	NS	9.52026	-5.39701	2.00525	0.920992		ENSMUSG00000034518	CS	Hmgxb4	HMG box domain containing 4	-2.87066	0.0224881	Down	3.24713	-3.42441	-2.3582	0.920992
ENSMUSG00000000627	CS	Sema4f	sema domain, immunoglobulin domain (Ig), TM domain, and short cytoplasmic domain	-1.87057	0.0507519	NS	3.86155	-3.84189	-2.00385	0.920992		ENSMUSG00000020361	CS	Hspa4	heat shock protein 4	-0.706011	0.0180337	Down	7.32294	-3.37323	-2.44892	0.920992
ENSMUSG00000039989	CS	Cbx4	chromobox 4	1.68768	0.0507907	NS	4.67885	-3.83068	2.0035	0.920992		ENSMUSG00000024359	CS	Hspa9	heat shock protein 9	-0.874321	0.000801672	Down	7.73399	-0.7624	-3.57894	0.350366
ENSMUSG00000028557	CS	Rnf11	ring finger protein 11	1.21	0.0508842	NS	5.63753	-3.94791	2.00266	0.920992		ENSMUSG00000039106	CS	Htr5a	5-hydroxytryptamine (serotonin) receptor 5A	-3.4794	0.0199951	Down	1.37451	-3.47147	-2.40674	0.920992
ENSMUSG00000030890	CS	Ilk	integrin linked kinase	-2.24933	0.0509823	NS	2.68182	-3.84145	-2.00177	0.920992		ENSMUSG00000028995	CS	Hycc1	hyccin PI4KA lipid kinase complex subunit 1	-2.31827	0.0418159	Down	2.96833	-3.78012	-2.09136	0.920992
ENSMUSG00000020917	CS	Acly	ATP citrate lyase	-0.731662	0.0509991	NS	7.39183	-4.25702	-2.00162	0.920992		ENSMUSG00000034525	CS	Ice1	interactor of little elongation complex ELL subunit 1	0.710883	0.0466785	Up	7.7578	-4.36654	2.04193	0.920992
ENSMUSG00000021461	CS	Fancc	Fanconi anemia, complementation group C	-2.4248	0.0510308	NS	2.5862	-3.88178	-2.00134	0.920992		ENSMUSG00000032965	VP	Ift57	intraflagellar transport 57	-2.57156	0.0356668	Down	3.22974e-16	-3.67145	-2.15978	0.911298
ENSMUSG00000039737	CS	Prkrip1	Prkr interacting protein 1 (IL11 inducible)	-3.00727	0.051039	NS	1.39058	-3.91872	-2.00126	0.920992		ENSMUSG00000027165	CS	Iftap	intraflagellar transport associated protein	-2.82031	0.0422518	Down	0.831186	-3.8211	-2.08673	0.920992
ENSMUSG00000026761	CS	Orc4	origin recognition complex, subunit 4	-2.08218	0.0510767	NS	3.9315	-3.85632	-2.00093	0.920992		ENSMUSG00000024423	CS	Impact	impact, RWD domain protein	-1.02284	0.00948439	Down	7.11462	-2.80778	-2.70266	0.920992
ENSMUSG00000022263	CS	Trio	triple functional domain (PTPRF interacting)	0.340122	0.051276	NS	9.34413	-5.31382	1.99914	0.920992		ENSMUSG00000034570	CS	Inpp5j	inositol polyphosphate 5-phosphatase J	-2.35688	0.0038022	Down	5.43337	-1.99261	-3.04217	0.766889
ENSMUSG00000050350	CS	Gpr18	G protein-coupled receptor 18	-2.83199	0.0514022	NS	-0.481535	-3.9244	-1.99801	0.920992		ENSMUSG00000029547	CS	Ints1	integrator complex subunit 1	0.887219	0.0184772	Up	7.38859	-3.43435	2.43904	0.920992
ENSMUSG00000025731	CS	Mettl26	methyltransferase like 26	-2.34347	0.051447	NS	0.383303	-3.87674	-1.99761	0.920992		ENSMUSG00000073856	VP	Iqck	IQ motif containing K	-3.17845	0.0304563	Down	-4.54182e-17	-3.70154	-2.22808	0.911298
ENSMUSG00000037075	CS	Rnf139	ring finger protein 139	-2.78741	0.0515931	NS	0.611109	-3.93166	-1.99631	0.920992		ENSMUSG00000034312	CS	Iqsec1	IQ motif and Sec7 domain 1	-0.497203	0.000987163	Down	8.97698	-1.41236	-3.50956	0.359677
ENSMUSG00000061028	CS	Clasrp	CLK4-associating serine/arginine rich protein	0.837568	0.0516279	NS	6.53744	-4.1174	1.996	0.920992		ENSMUSG00000095115	CS	Itpripl2	inositol 1,4,5-triphosphate receptor interacting protein-like 2	-3.39105	0.0392188	Down	0.00140827	-3.79994	-2.11986	0.920992
ENSMUSG00000002767	CS	Mrpl2	mitochondrial ribosomal protein L2	-2.72784	0.051659	NS	0.0415771	-3.92666	-1.99573	0.920992		ENSMUSG00000022957	CS	Itsn1	intersectin 1 (SH3 domain protein 1A)	0.614868	3.69801e-06	Up	9.22317	3.62993	5.22806	0.00835381
ENSMUSG00000009013	CS	Dynll1	dynein light chain LC8-type 1	-1.60722	0.051668	NS	5.16215	-3.8434	-1.99565	0.920992		ENSMUSG00000038695	CS	Josd2	Josephin domain containing 2	2.08714	0.023087	Up	3.59497	-3.34008	2.34726	0.920992
ENSMUSG00000019189	CS	Rnf145	ring finger protein 145	1.41698	0.0517345	NS	4.86765	-3.86375	1.99506	0.920992		ENSMUSG00000055239	CS	Kcmf1	potassium channel modulatory factor 1	-3.39489	0.00343314	Down	3.51294	-2.23406	-3.07881	0.738291
ENSMUSG00000040254	CS	Sema3d	sema domain, immunoglobulin domain (Ig), short basic domain, secreted, (semaphorin) 3D	-2.71436	0.0517585	NS	-0.0633362	-3.92409	-1.99485	0.920992		ENSMUSG00000059742	VP	Kcnh7	potassium voltage-gated channel, subfamily H (eag-related), member 7	-1.98861	0.0262326	Down	-6.35855e-16	-3.38669	-2.29151	0.911298
ENSMUSG00000037957	CS	Wdr20	WD repeat domain 20	2.38015	0.0519138	NS	2.80847	-3.86746	1.99347	0.920992		ENSMUSG00000029088	CS	Kcnip4	Kv channel interacting protein 4	-3.10237	0.00826276	Down	3.05544	-2.82683	-2.75534	0.920992
ENSMUSG00000026219	CS	Trip12	thyroid hormone receptor interactor 12	-0.486411	0.0520871	NS	7.63468	-4.3881	-1.99194	0.920992		ENSMUSG00000032034	CS	Kcnj5	potassium inwardly-rectifying channel, subfamily J, member 5	-4.17301	0.00168949	Down	-0.277431	-2.24342	-3.32729	0.503157
ENSMUSG00000042942	CS	Greb1l	growth regulation by estrogen in breast cancer-like	2.0269	0.0522428	NS	2.89693	-3.84558	1.99057	0.920992		ENSMUSG00000045404	CS	Kcnk13	potassium channel, subfamily K, member 13	-3.03199	0.049823	Down	1.0094	-3.90451	-2.01229	0.920992
ENSMUSG00000060961	CS	Slc4a4	solute carrier family 4 (anion exchanger), member 4	-0.517326	0.0523071	NS	7.6821	-4.38111	-1.99	0.920992		ENSMUSG00000022629	CS	Kif21a	kinesin family member 21A	-0.575196	0.000715253	Down	8.58673	-0.941227	-3.6167	0.350366
ENSMUSG00000048481	CS	Mypop	Myb-related transcription factor, partner of profilin	-2.45946	0.0525158	NS	2.43684	-3.89149	-1.98817	0.920992		ENSMUSG00000021693	CS	Kif2a	kinesin family member 2A	-1.43083	0.0189279	Down	5.2527	-3.14907	-2.4292	0.920992
ENSMUSG00000040410	CS	Fbxl4	F-box and leucine-rich repeat protein 4	-2.81764	0.0527143	NS	0.533675	-3.93104	-1.98644	0.920992		ENSMUSG00000040102	CS	Klhl42	kelch-like 42	-2.75619	0.0308167	Down	3.11861	-3.62099	-2.22503	0.920992
ENSMUSG00000035783	CS	Acta2	actin alpha 2, smooth muscle, aorta	-2.33039	0.0528057	NS	3.96561	-3.85546	-1.98564	0.920992		ENSMUSG00000066129	CS	Kndc1	kinase non-catalytic C-lobe domain (KIND) containing 1	1.3226	0.010677	Up	6.88314	-2.83964	2.65694	0.920992
ENSMUSG00000024949	CS	Sf1	splicing factor 1	-0.519979	0.0530169	NS	7.66555	-4.40208	-1.9838	0.920992		ENSMUSG00000030265	CS	Kras	Kirsten rat sarcoma viral oncogene homolog	-2.91978	0.00849218	Down	3.26179	-2.83126	-2.74492	0.920992
ENSMUSG00000006342	CS	Susd2	sushi domain containing 2	-2.44586	0.053022	NS	2.87073	-3.86908	-1.98376	0.920992		ENSMUSG00000018334	CS	Ksr1	kinase suppressor of ras 1	1.39608	0.027186	Up	5.63977	-3.43916	2.27857	0.920992
ENSMUSG00000026234	CS	Ncl	nucleolin	-0.410981	0.0531363	NS	7.93805	-4.56998	-1.98277	0.920992		ENSMUSG00000050552	CS	Lamtor4	late endosomal/lysosomal adaptor, MAPK and MTOR activator 4	-3.41584	0.0164673	Down	0.839787	-3.32802	-2.4857	0.920992
ENSMUSG00000028680	CS	Plk3	polo like kinase 3	-2.72364	0.0534518	NS	1.3358	-3.93256	-1.98004	0.920992		ENSMUSG00000022257	CS	Laptm4b	lysosomal-associated protein transmembrane 4B	-2.88514	0.0220819	Down	2.15786	-3.38148	-2.36577	0.920992
ENSMUSG00000041417	CS	Pik3r1	phosphoinositide-3-kinase regulatory subunit 1	-0.839126	0.0535031	NS	6.54941	-4.01448	-1.9796	0.920992		ENSMUSG00000033499	CS	Larp4b	La ribonucleoprotein 4B	-1.8318	0.0455613	Down	5.07081	-3.75912	-2.05287	0.920992
ENSMUSG00000022112	CS	Gpc5	glypican 5	-1.72259	0.0536963	NS	4.48624	-3.86272	-1.97793	0.920992		ENSMUSG00000038366	CS	Lasp1	LIM and SH3 protein 1	-1.13532	0.0107381	Down	6.31867	-2.74096	-2.65473	0.920992
ENSMUSG00000032724	CS	Abtb2	ankyrin repeat and BTB domain containing 2	-2.96159	0.053812	NS	1.10647	-3.941	-1.97694	0.920992		ENSMUSG00000030246	CS	Ldhb	lactate dehydrogenase B	-1.04308	0.0299339	Down	7.70757	-3.73779	-2.23751	0.920992
ENSMUSG00000042901	CS	Aida	axin interactor, dorsalization associated	-2.76983	0.0539678	NS	0.755088	-3.95008	-1.97561	0.920992		ENSMUSG00000029570	CS	Lfng	LFNG O-fucosylpeptide 3-beta-N-acetylglucosaminyltransferase	-3.46559	0.0139225	Down	1.67419	-3.22777	-2.55283	0.920992
ENSMUSG00000006818	CS	Sod2	superoxide dismutase 2, mitochondrial	-0.874344	0.0542418	NS	6.52852	-4.08417	-1.97327	0.920992		ENSMUSG00000025239	CS	Limd1	LIM domains containing 1	2.81408	0.0392803	Up	2.38486	-3.70725	2.11916	0.920992
ENSMUSG00000041215	CS	Yeats2	YEATS domain containing 2	0.925682	0.0542426	NS	5.72524	-3.9638	1.97326	0.920992		ENSMUSG00000118665	CS	Lin54	lin-54 DREAM MuvB core complex component	-2.84532	0.0234078	Down	1.15331	-3.53143	-2.34151	0.920992
ENSMUSG00000022231	CS	Sema5a	sema domain, seven thrombospondin repeats (type 1 and type 1-like), transmembrane domain (TM) and short cytoplasmic domain, (semaphorin) 5A	1.15369	0.0542728	NS	5.40019	-3.92373	1.973	0.920992		ENSMUSG00000021484	CS	Lman2	lectin, mannose-binding 2	-1.54554	0.0476919	Down	4.96259	-3.79233	-2.03219	0.920992
ENSMUSG00000028693	CS	Nasp	nuclear autoantigenic sperm protein (histone-binding)	-2.31239	0.0543228	NS	2.59766	-3.91691	-1.97258	0.920992		ENSMUSG00000039633	CS	Lonrf1	LON peptidase N-terminal domain and ring finger 1	-3.48039	0.0217274	Down	0.666421	-3.51629	-2.37248	0.920992
ENSMUSG00000045954	CS	Cavin2	caveolae associated 2	-2.94149	0.0545361	NS	0.617353	-3.94628	-1.97077	0.920992		ENSMUSG00000040249	CS	Lrp1	low density lipoprotein receptor-related protein 1	0.323201	1.10035e-05	Up	10.5761	1.33851	4.90885	0.017755
ENSMUSG00000019818	CS	Cd164	CD164 antigen	-2.78257	0.0549776	NS	2.54724	-3.93382	-1.96704	0.920992		ENSMUSG00000028617	CS	Lrrc42	leucine rich repeat containing 42	3.25159	0.0289561	Up	0.757847	-3.64063	2.25172	0.920992
ENSMUSG00000003346	CS	Abhd17a	abhydrolase domain containing 17A	-2.81253	0.055021	NS	2.69667	-3.93525	-1.96667	0.920992		ENSMUSG00000034648	CS	Lrrn1	leucine rich repeat protein 1, neuronal	2.44509	0.0197513	Up	4.43582	-3.18159	2.41178	0.920992
ENSMUSG00000090077	CS	Lime1	Lck interacting transmembrane adaptor 1	-3.11887	0.0550327	NS	1.73785	-3.94373	-1.96658	0.920992		ENSMUSG00000019814	CS	Ltv1	LTV1 ribosome biogenesis factor	-2.62278	0.0457253	Down	1.61087	-3.86336	-2.05125	0.920992
ENSMUSG00000063785	CS	Utp14a	UTP14A small subunit processome component	-2.83126	0.0550445	NS	0.874174	-3.95213	-1.96648	0.920992		ENSMUSG00000046573	CS	Lyrm4	LYR motif containing 4	-2.59105	0.0474141	Down	-0.0106469	-3.88284	-2.03484	0.920992
ENSMUSG00000038034	CS	Igsf8	immunoglobulin superfamily, member 8	-1.56459	0.055175	NS	5.73087	-3.90123	-1.96538	0.920992		ENSMUSG00000032688	VP	Malt1	MALT1 paracaspase	-2.75795	0.0324178	Down	-9.08364e-17	-3.72193	-2.20124	0.911298
ENSMUSG00000061143	CS	Maml3	mastermind like transcriptional coactivator 3	-2.31472	0.0552242	NS	3.11034	-3.89715	-1.96497	0.920992		ENSMUSG00000027254	CS	Map1a	microtubule-associated protein 1 A	-0.417036	0.000237563	Down	12.0108	-4.24652	-3.97304	0.20996
ENSMUSG00000022353	CS	Mtss1	MTSS I-BAR domain containing 1	-1.57912	0.0555366	NS	5.58754	-3.91653	-1.96235	0.920992		ENSMUSG00000052727	CS	Map1b	microtubule-associated protein 1B	-0.626175	0.000724269	Down	12.1294	-5.67626	-3.61256	0.350366
ENSMUSG00000026587	CS	Astn1	astrotactin 1	-0.495974	0.0556696	NS	8.22356	-4.60724	-1.96124	0.920992		ENSMUSG00000027602	CS	Map1lc3a	microtubule-associated protein 1 light chain 3 alpha	-2.81354	0.0237773	Down	3.74499	-3.40843	-2.33497	0.920992
ENSMUSG00000019854	CS	Reps1	RalBP1 associated Eps domain containing protein	-2.06741	0.0557583	NS	3.46526	-3.89568	-1.96051	0.920992		ENSMUSG00000015222	CS	Map2	microtubule-associated protein 2	-0.197966	0.00678833	Down	10.9397	-5.34849	-2.82947	0.920992
ENSMUSG00000000552	CS	Zfp385a	zinc finger protein 385A	-2.4688	0.0557663	NS	4.80603	-3.88712	-1.96044	0.920992		ENSMUSG00000018932	VP	Map2k3	mitogen-activated protein kinase kinase 3	2.63133	0.0445945	Up	-1.25215e-16	-3.86789	2.06089	0.911298
ENSMUSG00000028619	CS	Tceanc2	transcription elongation factor A (SII) N-terminal and central domain containing 2	-2.68992	0.0559864	NS	-0.0416643	-3.96055	-1.95861	0.920992		ENSMUSG00000033352	CS	Map2k4	mitogen-activated protein kinase kinase 4	-1.56543	0.0306857	Down	5.57292	-3.49283	-2.22686	0.920992
ENSMUSG00000039501	CS	Znfx1	zinc finger, NFX1-type containing 1	-1.50122	0.0562282	NS	6.23167	-3.94117	-1.95661	0.920992		ENSMUSG00000022610	CS	Mapk12	mitogen-activated protein kinase 12	-2.9212	0.0213198	Down	0.398917	-3.47628	-2.38031	0.920992
ENSMUSG00000093413	CS	Snora15	small nucleolar RNA, H/ACA box 15	-2.57008	0.0564148	NS	-0.434994	-3.96682	-1.95507	0.920992		ENSMUSG00000042688	VP	Mapk6	mitogen-activated protein kinase 6	-2.36372	0.0432994	Down	-3.53253e-16	-3.7673	-2.0741	0.911298
ENSMUSG00000022672	CS	Prkdc	protein kinase, DNA activated, catalytic polypeptide	1.36946	0.0564196	NS	4.93942	-3.92854	1.95503	0.920992		ENSMUSG00000069662	CS	Marcks	myristoylated alanine rich protein kinase C substrate	-2.40159	0.0370169	Down	4.3255	-3.65669	-2.14534	0.920992
ENSMUSG00000037926	CS	Ssh2	slingshot protein phosphatase 2	-1.00364	0.0566299	NS	5.89309	-3.99042	-1.95331	0.920992		ENSMUSG00000044345	CS	Marveld1	MARVEL (membrane-associating) domain containing 1	-2.70932	0.0437179	Down	2.12425	-3.83459	-2.07146	0.920992
ENSMUSG00000026192	CS	Atic	5-aminoimidazole-4-carboxamide ribonucleotide formyltransferase/IMP cyclohydrolase	-2.62283	0.0567643	NS	2.68588	-3.9421	-1.95221	0.920992		ENSMUSG00000051065	CS	Mb21d2	Mab-21 domain containing 2	-2.6933	0.0375249	Down	2.07848	-3.71	-2.13934	0.920992
ENSMUSG00000035284	CS	Vps13c	vacuolar protein sorting 13C	-0.517587	0.0569596	NS	7.56804	-4.44447	-1.95061	0.920992		ENSMUSG00000039842	CS	Mcph1	microcephaly, primary autosomal recessive 1	2.85406	0.00537818	Up	3.31224	-2.48039	2.91593	0.843702
ENSMUSG00000023805	CS	Synj2	synaptojanin 2	1.09845	0.0570656	NS	5.63486	-3.9956	1.94974	0.920992		ENSMUSG00000032418	CS	Me1	malic enzyme 1, NADP(+)-dependent, cytosolic	-3.35617	0.0217687	Down	0.781514	-3.51197	-2.37169	0.920992
ENSMUSG00000004264	CS	Phb2	prohibitin 2	-2.50201	0.0571438	NS	2.79595	-3.92425	-1.94911	0.920992		ENSMUSG00000002768	CS	Mea1	male enhanced antigen 1	-2.18137	0.0406479	Down	3.87526	-3.71148	-2.10398	0.920992
ENSMUSG00000032511	CS	Scn5a	sodium channel, voltage-gated, type V, alpha	1.28038	0.0571456	NS	6.18675	-4.05984	1.94909	0.920992		ENSMUSG00000034297	CS	Med13	mediator complex subunit 13	-2.18987	0.00750591	Down	5.73237	-2.45168	-2.79171	0.920992
ENSMUSG00000008999	CS	Bmp7	bone morphogenetic protein 7	-2.94669	0.0571611	NS	1.28791	-3.97103	-1.94897	0.920992		ENSMUSG00000018076	CS	Med13l	mediator complex subunit 13-like	-0.718729	0.0420302	Down	7.24159	-4.02324	-2.08908	0.920992
ENSMUSG00000048834	CS	Vstm2a	V-set and transmembrane domain containing 2A	-0.986043	0.0572053	NS	6.83995	-4.15539	-1.94861	0.920992		ENSMUSG00000045248	VP	Med26	mediator complex subunit 26	-3.30147	0.0310228	Down	-2.62416e-16	-3.70386	-2.22018	0.911298
ENSMUSG00000063281	CS	Zfp35	zinc finger protein 35	-2.6061	0.05724	NS	1.70645	-3.97294	-1.94832	0.920992		ENSMUSG00000020397	CS	Med7	mediator complex subunit 7	2.72421	0.0402222	Up	-0.35408	-3.79121	2.10866	0.920992
ENSMUSG00000039515	CS	Ptpa	protein phosphatase 2 protein activator	-1.47156	0.057738	NS	5.87973	-3.98044	-1.94429	0.920992		ENSMUSG00000039270	VP	Megf9	multiple EGF-like-domains 9	0.867173	0.0167598	Up	3.83532e-16	-3.164	2.47595	0.911298
ENSMUSG00000041837	CS	Pdcd7	programmed cell death 7	-2.72508	0.0578875	NS	3.17757	-3.92562	-1.94308	0.920992		ENSMUSG00000014361	CS	Mertk	MER proto-oncogene tyrosine kinase	-2.91793	0.0208056	Down	3.02866	-3.38996	-2.39039	0.920992
ENSMUSG00000024442	CS	Dele1	DAP3 binding cell death enhancer 1	-2.183	0.0579554	NS	4.17346	-3.91762	-1.94254	0.920992		ENSMUSG00000045665	CS	Mfsd5	major facilitator superfamily domain containing 5	-3.73907	0.00459605	Down	2.21389	-2.60568	-2.9735	0.81504
ENSMUSG00000033623	CS	Pcgf3	polycomb group ring finger 3	-1.6997	0.0581922	NS	4.20661	-3.91619	-1.94063	0.920992		ENSMUSG00000020346	CS	Mgat1	mannoside acetylglucosaminyltransferase 1	-2.1715	0.0212327	Down	4.21083	-3.31924	-2.382	0.920992
ENSMUSG00000024858	CS	Grk2	G protein-coupled receptor kinase 2	-0.679988	0.0584405	NS	6.52818	-4.14363	-1.93865	0.920992		ENSMUSG00000027424	CS	Mgme1	mitochondrial genome maintenance exonuclease 1	-2.927	0.0377393	Down	-0.274372	-3.78106	-2.13684	0.920992
ENSMUSG00000024413	CS	Npc1	NPC intracellular cholesterol transporter 1	-1.95374	0.0584982	NS	4.24159	-3.91603	-1.93819	0.920992		ENSMUSG00000000266	CS	Mid2	midline 2	-3.01258	0.0142815	Down	2.94872	-3.18628	-2.54271	0.920992
ENSMUSG00000015575	CS	Atp6v0e	ATPase, H+ transporting, lysosomal V0 subunit E	-2.33055	0.0585132	NS	2.40833	-3.97271	-1.93807	0.920992		ENSMUSG00000029575	VP	Mmab	methylmalonic aciduria (cobalamin deficiency) cblB type homolog (human)	-2.5122	0.0257408	Down	-1.2919e-15	-3.44739	-2.29948	0.911298
ENSMUSG00000007987	CS	Ift22	intraflagellar transport 22	-2.45452	0.0585406	NS	2.67269	-3.94159	-1.93785	0.920992		ENSMUSG00000078908	CS	Mon1b	MON1 homolog B, secretory traffciking associated	-2.74734	0.0232731	Down	2.27546	-3.42934	-2.34392	0.920992
ENSMUSG00000041669	CS	Prima1	proline rich membrane anchor 1	-2.47632	0.0587105	NS	-0.255275	-3.97816	-1.9365	0.920992		ENSMUSG00000030521	CS	Mphosph10	M-phase phosphoprotein 10 (U3 small nucleolar ribonucleoprotein)	-2.87386	0.048836	Down	2.03678	-3.88647	-2.02141	0.920992
ENSMUSG00000032826	CS	Ank2	ankyrin 2, brain	-0.144872	0.0590033	NS	10.9283	-7.25624	-1.93417	0.920992		ENSMUSG00000055302	VP	Mrfap1	Morf4 family associated protein 1	-2.06407	0.0423798	Down	-6.76227e-16	-3.72899	-2.08369	0.911298
ENSMUSG00000038776	CS	Ephx1	epoxide hydrolase 1, microsomal	2.41149	0.059042	NS	2.01859	-3.94386	1.93386	0.920992		ENSMUSG00000031533	VP	Mrps31	mitochondrial ribosomal protein S31	-2.90254	0.040357	Down	-3.12881e-16	-3.79715	-2.10544	0.911298
ENSMUSG00000040147	CS	Maob	monoamine oxidase B	-2.62526	0.0592709	NS	-0.227159	-3.99256	-1.93206	0.920992		ENSMUSG00000046756	CS	Mrps7	mitchondrial ribosomal protein S7	-3.11414	0.0195361	Down	2.10727	-3.40053	-2.41627	0.920992
ENSMUSG00000014668	CS	Chfr	checkpoint with forkhead and ring finger domains	1.91004	0.0592804	NS	3.71112	-3.92489	1.93198	0.920992		ENSMUSG00000004748	CS	Mtfp1	mitochondrial fission process 1	-3.37412	0.013035	Down	0.385303	-3.24282	-2.57889	0.920992
ENSMUSG00000025245	CS	Lztfl1	leucine zipper transcription factor-like 1	-2.54304	0.0594189	NS	2.23904	-3.97928	-1.93089	0.920992		ENSMUSG00000034617	CS	Mtrr	5-methyltetrahydrofolate-homocysteine methyltransferase reductase	-2.67823	0.0429927	Down	-0.527815	-3.83961	-2.07895	0.920992
ENSMUSG00000037568	CS	Vash2	vasohibin 2	-2.50456	0.059573	NS	-0.510816	-3.99403	-1.92968	0.920992		ENSMUSG00000033763	CS	Mtss2	MTSS I-BAR domain containing 2	-0.470679	0.0150454	Down	8.78563	-3.79846	-2.52194	0.920992
ENSMUSG00000003534	CS	Ddr1	discoidin domain receptor family, member 1	1.59477	0.0596329	NS	4.67502	-3.93798	1.92921	0.920992		ENSMUSG00000039824	CS	Myl6b	myosin, light polypeptide 6B	-4.08019	0.00246919	Down	0.0778368	-2.36493	-3.19554	0.619767
ENSMUSG00000044030	CS	Irf2bp1	interferon regulatory factor 2 binding protein 1	-2.29781	0.0597567	NS	4.34525	-3.93544	-1.92823	0.920992		ENSMUSG00000039697	CS	Ncoa7	nuclear receptor coactivator 7	-1.12727	0.0157117	Down	6.23377	-3.02461	-2.50459	0.920992
ENSMUSG00000071324	CS	Armc2	armadillo repeat containing 2	2.55284	0.0598944	NS	0.52492	-3.98778	1.92716	0.920992		ENSMUSG00000064367	CS	ND5	NADH dehydrogenase subunit 5	-8.39226	1.76362e-17	Down	11.2768	26.1446	-13.1156	9.96006e-14
ENSMUSG00000029475	CS	Kdm2b	lysine (K)-specific demethylase 2B	-2.28431	0.0601491	NS	4.27743	-3.94105	-1.92517	0.920992		ENSMUSG00000023089	CS	Ndufa5	NADH:ubiquinone oxidoreductase subunit A5	-3.2366	0.0259961	Down	2.25764	-3.53376	-2.2975	0.920992
ENSMUSG00000023909	CS	Paqr4	progestin and adipoQ receptor family member IV	-2.75924	0.0603284	NS	2.93761	-3.95505	-1.92377	0.920992		ENSMUSG00000113902	CS	Ndufb1	NADH:ubiquinone oxidoreductase subunit B1	-3.84643	0.0139171	Down	0.0963638	-3.26793	-2.55298	0.920992
ENSMUSG00000028222	CS	Calb1	calbindin 1	-2.55324	0.0603425	NS	2.40669	-3.97121	-1.92366	0.920992		ENSMUSG00000025204	CS	Ndufb8	NADH:ubiquinone oxidoreductase subunit B8	-3.2001	0.00695717	Down	4.04298	-2.59898	-2.82027	0.920992
ENSMUSG00000058396	CS	Gpr182	G protein-coupled receptor 182	-2.88032	0.0605704	NS	0.248213	-4.00142	-1.92189	0.920992		ENSMUSG00000021764	CS	Ndufs4	NADH:ubiquinone oxidoreductase core subunit S4	-3.0628	0.0119598	Down	3.15103	-2.95909	-2.61273	0.920992
ENSMUSG00000050619	CS	Zscan29	zinc finger SCAN domains 29	-2.8083	0.0607474	NS	0.590596	-4.0031	-1.92052	0.920992		ENSMUSG00000032216	CS	Nedd4	neural precursor cell expressed, developmentally down-regulated 4	-0.590995	0.0056047	Down	8.49684	-2.74079	-2.90072	0.85069
ENSMUSG00000042606	CS	Hirip3	HIRA interacting protein 3	-2.04778	0.0608302	NS	2.9223	-3.95434	-1.91989	0.920992		ENSMUSG00000021365	VP	Nedd9	neural precursor cell expressed, developmentally down-regulated gene 9	-2.54668	0.0399422	Down	2.01859e-17	-3.78292	-2.11001	0.911298
ENSMUSG00000022811	CS	Zfp148	zinc finger protein 148	0.651132	0.0608974	NS	6.52823	-4.1732	1.91937	0.920992		ENSMUSG00000047284	CS	Neurl4	neuralized E3 ubiquitin protein ligase 4	-0.957063	0.0101771	Down	6.82515	-2.75722	-2.6755	0.920992
ENSMUSG00000030844	CS	Rgs10	regulator of G-protein signalling 10	-2.20145	0.061147	NS	2.93058	-3.95004	-1.91745	0.920992		ENSMUSG00000009073	VP	Nf2	neurofibromin 2	-1.4805	0.0309212	Down	8.17528e-16	-3.49868	-2.22158	0.911298
ENSMUSG00000042328	CS	Hps4	HPS4, biogenesis of lysosomal organelles complex 3 subunit 2	-2.33904	0.0611993	NS	2.09819	-3.9685	-1.91704	0.920992		ENSMUSG00000033016	CS	Nfatc1	nuclear factor of activated T cells, cytoplasmic, calcineurin dependent 1	-3.35688	0.0321244	Down	0.408573	-3.70496	-2.20712	0.920992
ENSMUSG00000015757	CS	Ppil4	peptidylprolyl isomerase (cyclophilin)-like 4	-1.75905	0.06139	NS	4.37531	-3.94766	-1.91558	0.920992		ENSMUSG00000023994	CS	Nfya	nuclear transcription factor-Y alpha	-4.49041	0.00118024	Down	1.43295	-2.01037	-3.44948	0.403963
ENSMUSG00000035285	CS	Nat14	N-acetyltransferase 14	-2.31232	0.0616372	NS	3.06977	-3.97847	-1.91369	0.920992		ENSMUSG00000078532	CS	Nkain1	Na+/K+ transporting ATPase interacting 1	-2.81318	0.0404601	Down	1.2089	-3.77084	-2.10604	0.920992
ENSMUSG00000097216	CS	4932441J04Rik	RIKEN cDNA 4932441J04 gene	-3.22503	0.0617155	NS	1.11634	-3.99786	-1.91309	0.920992		ENSMUSG00000067786	VP	Nnat	neuronatin	-1.81058	0.0203161	Down	-1.91766e-16	-3.21385	-2.39776	0.911298
ENSMUSG00000093536	CS	Smim17	small integral membrane protein 17	-2.26376	0.0619997	NS	1.16338	-3.96931	-1.91093	0.920992		ENSMUSG00000038058	CS	Nod1	nucleotide-binding oligomerization domain containing 1	3.29005	0.0284341	Up	0.100706	-3.63336	2.25948	0.920992
ENSMUSG00000049422	CS	Chchd10	coiled-coil-helix-coiled-coil-helix domain containing 10	-2.029	0.0620973	NS	3.54994	-3.95253	-1.91019	0.920992		ENSMUSG00000020255	CS	Nopchap1	NOP protein chaperone 1	-0.562917	0.0302053	Down	7.69744	-3.85721	-2.23364	0.920992
ENSMUSG00000020659	CS	Cbll1	Casitas B-lineage lymphoma-like 1	-2.77989	0.0623039	NS	0.169335	-4.01404	-1.90863	0.920992		ENSMUSG00000003421	VP	Nosip	nitric oxide synthase interacting protein	-2.9139	0.0373213	Down	2.47277e-16	-3.77605	-2.13993	0.911298
ENSMUSG00000026153	CS	Fam135a	family with sequence similarity 135, member A	-1.86519	0.0623388	NS	4.35563	-3.95528	-1.90836	0.920992		ENSMUSG00000057113	CS	Npm1	nucleophosmin 1	-3.12802	0.00784042	Down	2.42471	-2.84066	-2.77524	0.920992
ENSMUSG00000034636	CS	Zyg11b	zyg-ll family member B, cell cycle regulator	-1.37238	0.062449	NS	6.22352	-4.06685	-1.90753	0.920992		ENSMUSG00000059361	VP	Nrsn2	neurensin 2	-2.49991	0.0215991	Down	-6.76227e-16	-3.35207	-2.37256	0.911298
ENSMUSG00000024044	CS	Epb41l3	erythrocyte membrane protein band 4.1 like 3	-0.386623	0.0626884	NS	8.62666	-5.01136	-1.90573	0.920992		ENSMUSG00000034187	CS	Nsf	N-ethylmaleimide sensitive fusion protein	-0.656126	0.000273619	Down	8.79749	-0.0902394	-3.92814	0.210111
ENSMUSG00000038991	CS	Txndc5	thioredoxin domain containing 5	1.39544	0.0627429	NS	4.57366	-3.9942	1.90532	0.920992		ENSMUSG00000059586	CS	Nsmce2	NSE2/MMS21 homolog, SMC5-SMC6 complex SUMO ligase	-2.64612	0.0418305	Down	1.22428	-3.79102	-2.09121	0.920992
ENSMUSG00000018509	CS	Cenpv	centromere protein V	-2.54532	0.0628912	NS	0.321517	-4.01875	-1.9042	0.920992		ENSMUSG00000040331	CS	Nsmce4a	NSE4 homolog A, SMC5-SMC6 complex component	4.33054	0.000427621	Up	2.93504	-0.840602	3.78482	0.292194
ENSMUSG00000020716	CS	Nf1	neurofibromin 1	-0.746037	0.0629023	NS	7.43071	-4.36859	-1.90412	0.920992		ENSMUSG00000029206	VP	Nsun7	NOL1/NOP2/Sun domain family, member 7	-2.70649	0.0456774	Down	-4.33996e-16	-3.84848	-2.05011	0.911298
ENSMUSG00000027650	CS	Tti1	TELO2 interacting protein 1	-2.00226	0.0629497	NS	1.63259	-3.98363	-1.90376	0.920992		ENSMUSG00000112743	VP	Nt5dc3	5'-nucleotidase domain containing 3	-3.36716	0.0330209	Down	1.66533e-16	-3.72406	-2.19327	0.911298
ENSMUSG00000018846	CS	Pank3	pantothenate kinase 3	-2.80383	0.0629529	NS	2.58962	-3.99467	-1.90374	0.920992		ENSMUSG00000117406	CS	Ntn3	netrin 3	-3.0301	0.0362105	Down	0.414133	-3.75433	-2.15501	0.920992
ENSMUSG00000031229	CS	Atrx	ATRX, chromatin remodeler	-0.405165	0.0630018	NS	8.36483	-4.75246	-1.90337	0.920992		ENSMUSG00000055254	CS	Ntrk2	neurotrophic tyrosine kinase, receptor, type 2	-0.421633	0.00949284	Down	9.08995	-3.52339	-2.70232	0.920992
ENSMUSG00000017390	CS	Aldoc	aldolase C, fructose-bisphosphate	-0.59238	0.0630514	NS	7.29417	-4.38481	-1.903	0.920992		ENSMUSG00000022516	CS	Nudt16l1	nudix hydrolase 16 like 1	-2.93346	0.0343763	Down	1.41088	-3.72442	-2.17772	0.920992
ENSMUSG00000047246	CS	H2bc6	H2B clustered histone 6	-2.40127	0.0630679	NS	-0.782517	-4.01746	-1.90288	0.920992		ENSMUSG00000022142	CS	Nup155	nucleoporin 155	-3.30774	0.0117281	Down	2.36451	-3.14646	-2.62038	0.920992
ENSMUSG00000040325	CS	Dcaf1	DDB1 and CUL4 associated factor 1	-1.86411	0.0630889	NS	4.69577	-3.9622	-1.90272	0.920992		ENSMUSG00000048439	CS	Nup42	nucleoporin 42	-3.84702	0.0148744	Down	0.190471	-3.32977	-2.5265	0.920992
ENSMUSG00000061315	CS	Naca	nascent polypeptide-associated complex alpha polypeptide	-2.21917	0.0632072	NS	4.28665	-3.96477	-1.90184	0.920992		ENSMUSG00000048148	CS	Nwd1	NACHT and WD repeat domain containing 1	-0.996866	0.0230211	Down	6.62383	-3.36092	-2.34846	0.920992
ENSMUSG00000026974	CS	Zmynd19	zinc finger, MYND domain containing 19	-2.89933	0.0632945	NS	1.57273	-4.02114	-1.90119	0.920992		ENSMUSG00000030934	VP	Oat	ornithine aminotransferase	-2.71535	0.0350527	Down	8.579e-17	-3.69539	-2.16735	0.911298
ENSMUSG00000032009	CS	Sesn3	sestrin 3	-0.608491	0.0633126	NS	6.94834	-4.34471	-1.90105	0.920992		ENSMUSG00000023707	VP	Ogfod2	2-oxoglutarate and iron-dependent oxygenase domain containing 2	2.43077	0.0343741	Up	1.69057e-16	-3.71701	2.17586	0.911298
ENSMUSG00000064105	CS	Cnnm2	cyclin M2	-1.50716	0.0633364	NS	6.08662	-4.03646	-1.90087	0.920992		ENSMUSG00000039050	CS	Osbpl2	oxysterol binding protein-like 2	-2.31753	0.0132994	Down	4.39055	-2.99592	-2.57096	0.920992
ENSMUSG00000029192	CS	Tbc1d14	TBC1 domain family, member 14	-1.75294	0.0634413	NS	4.2605	-3.96665	-1.90009	0.920992		ENSMUSG00000022307	CS	Oxr1	oxidation resistance 1	-1.17356	0.0152732	Down	6.89158	-3.0635	-2.51593	0.920992
ENSMUSG00000049265	CS	Kcnk3	potassium channel, subfamily K, member 3	-2.31697	0.0634856	NS	2.63113	-3.98827	-1.89976	0.920992		ENSMUSG00000038683	CS	Pak1ip1	PAK1 interacting protein 1	2.49983	0.0137374	Up	3.0993	-3.00033	2.55814	0.920992
ENSMUSG00000046994	CS	Mars2	methionine-tRNA synthetase 2 (mitochondrial)	-2.55117	0.0635012	NS	2.11143	-4.01054	-1.89965	0.920992		ENSMUSG00000028964	CS	Park7	Parkinson disease (autosomal recessive, early onset) 7	-3.05844	0.026701	Down	2.43408	-3.53483	-2.28619	0.920992
ENSMUSG00000036533	CS	Cdc42ep3	CDC42 effector protein 3	-2.53811	0.0636066	NS	0.745655	-4.0174	-1.89886	0.920992		ENSMUSG00000037997	CS	Parp11	poly (ADP-ribose) polymerase family, member 11	-2.23155	0.0451252	Down	3.03446	-3.78455	-2.05721	0.920992
ENSMUSG00000001313	CS	Rnd2	Rho family GTPase 2	-1.70835	0.0637078	NS	4.38924	-3.96836	-1.89811	0.920992		ENSMUSG00000054509	CS	Parp4	poly (ADP-ribose) polymerase family, member 4	-2.76602	0.0324526	Down	0.866182	-3.66065	-2.20272	0.920992
ENSMUSG00000028821	CS	Syf2	SYF2 homolog, RNA splicing factor (S. cerevisiae)	-2.5459	0.063721	NS	3.02658	-3.97855	-1.89801	0.920992		ENSMUSG00000021725	CS	Parp8	poly (ADP-ribose) polymerase family, member 8	-2.14055	0.0406998	Down	3.93661	-3.71778	-2.10341	0.920992
ENSMUSG00000055435	CS	Maf	MAF bZIP transcription factor	-2.949	0.0638058	NS	1.84947	-4.01896	-1.89738	0.920992		ENSMUSG00000022974	CS	Paxbp1	PAX3 and PAX7 binding protein 1	0.935023	0.0159438	Up	7.17179	-3.32578	2.4987	0.920992
ENSMUSG00000032300	CS	1700017B05Rik	RIKEN cDNA 1700017B05 gene	-2.64749	0.0638588	NS	1.41901	-4.01582	-1.89699	0.920992		ENSMUSG00000023495	CS	Pcbp4	poly(rC) binding protein 4	1.47319	0.0195855	Up	5.60863	-3.18893	2.41523	0.920992
ENSMUSG00000035069	CS	Oma1	OMA1 zinc metallopeptidase	-2.70516	0.0638896	NS	0.115236	-4.01883	-1.89676	0.920992		ENSMUSG00000102748	VP	Pcdhgb2	protocadherin gamma subfamily B, 2	-2.70584	0.0434374	Down	-2.5737e-16	-3.82648	-2.07268	0.911298
ENSMUSG00000039115	CS	Itga9	integrin alpha 9	-2.49889	0.0639295	NS	1.08953	-4.01444	-1.89647	0.920992		ENSMUSG00000103585	CS	Pcdhgb4	protocadherin gamma subfamily B, 4	-3.00519	0.0462093	Down	1.15455	-3.8746	-2.0465	0.920992
ENSMUSG00000020687	CS	Cdc27	cell division cycle 27	-2.34486	0.0640648	NS	3.26427	-3.99336	-1.89547	0.920992		ENSMUSG00000104063	VP	Pcdhgb7	protocadherin gamma subfamily B, 7	-3.12353	0.037911	Down	6.96413e-16	-3.73996	-2.13304	0.911298
ENSMUSG00000025203	CS	Scd2	stearoyl-Coenzyme A desaturase 2	-0.54241	0.0641309	NS	9.0806	-5.14927	-1.89498	0.920992		ENSMUSG00000061601	CS	Pclo	piccolo (presynaptic cytomatrix protein)	-0.243015	0.00171472	Down	10.7645	-3.86252	-3.32219	0.503157
ENSMUSG00000065738	CS	Gm24494	predicted gene, 24494	-2.09439	0.0641733	NS	-1.18512	-4.01911	-1.89467	0.920992		ENSMUSG00000026078	CS	Pdcl3	phosducin-like 3	-2.87568	0.0382423	Down	-0.0285723	-3.78636	-2.131	0.920992
ENSMUSG00000001100	CS	Poldip2	polymerase (DNA-directed), delta interacting protein 2	-2.10724	0.0642673	NS	3.52768	-3.97883	-1.89397	0.920992		ENSMUSG00000023868	VP	Pde10a	phosphodiesterase 10A	1.38479	0.0143283	Up	-8.27621e-16	-3.23374	2.53858	0.904629
ENSMUSG00000067787	CS	Blcap	bladder cancer associated protein	1.19547	0.0646186	NS	4.76152	-3.99139	1.89139	0.920992		ENSMUSG00000038967	CS	Pdk2	pyruvate dehydrogenase kinase, isoenzyme 2	1.53703	0.0231164	Up	5.10933	-3.2987	2.34673	0.920992
ENSMUSG00000033579	CS	Fa2h	fatty acid 2-hydroxylase	-2.39848	0.0646622	NS	2.26773	-4.00145	-1.89107	0.920992		ENSMUSG00000116165	CS	Pdxp	pyridoxal (pyridoxine, vitamin B6) phosphatase	-3.45387	0.0170953	Down	2.01041	-3.30408	-2.47059	0.920992
ENSMUSG00000071172	CS	Srsf3	serine and arginine-rich splicing factor 3	-2.0815	0.0647487	NS	3.71031	-3.97938	-1.89044	0.920992		ENSMUSG00000092035	VP	Peg10	paternally expressed 10	-1.96809	0.0422093	Down	-9.68922e-16	-3.70985	-2.08549	0.911298
ENSMUSG00000038370	CS	Pcp4l1	Purkinje cell protein 4-like 1	-2.14156	0.064851	NS	4.23544	-3.97929	-1.88969	0.920992		ENSMUSG00000020277	CS	Pfkl	phosphofructokinase, liver, B-type	1.17081	0.00673414	Up	5.87864	-2.35494	2.83247	0.920992
ENSMUSG00000033186	CS	Mzt1	mitotic spindle organizing protein 1	-2.39637	0.064897	NS	2.53167	-4.02062	-1.88936	0.920992		ENSMUSG00000024193	CS	Phf1	PHD finger protein 1	-2.45366	0.0360705	Down	3.78467	-3.67074	-2.15671	0.920992
ENSMUSG00000025041	CS	Nt5c2	5'-nucleotidase, cytosolic II	-1.00833	0.0649602	NS	5.86552	-4.05355	-1.88889	0.920992		ENSMUSG00000023883	CS	Phf10	PHD finger protein 10	-3.40698	0.00784624	Down	2.7515	-2.91818	-2.77495	0.920992
ENSMUSG00000037747	CS	Phyhipl	phytanoyl-CoA hydroxylase interacting protein-like	-0.832573	0.0650359	NS	6.39373	-4.14159	-1.88834	0.920992		ENSMUSG00000003469	CS	Phyhip	phytanoyl-CoA hydroxylase interacting protein	-1.69474	0.0322418	Down	6.62573	-3.59106	-2.20554	0.920992
ENSMUSG00000020246	CS	Hcfc2	host cell factor C2	-2.65604	0.065041	NS	1.94258	-4.02403	-1.88831	0.920992		ENSMUSG00000031834	CS	Pik3r2	phosphoinositide-3-kinase regulatory subunit 2	1.39507	0.0250294	Up	5.63039	-3.3721	2.31346	0.920992
ENSMUSG00000020570	CS	Sypl1	synaptophysin like 1	-2.71258	0.0651355	NS	0.515098	-4.0389	-1.88762	0.920992		ENSMUSG00000025949	CS	Pikfyve	phosphoinositide kinase, FYVE type zinc finger containing	-2.17135	0.0217573	Down	4.8043	-3.2766	-2.37191	0.920992
ENSMUSG00000032890	CS	Rims3	regulating synaptic membrane exocytosis 3	-0.790304	0.065324	NS	6.58161	-4.17805	-1.88625	0.920992		ENSMUSG00000024867	CS	Pip5k1b	phosphatidylinositol-4-phosphate 5-kinase, type 1 beta	-3.35484	0.0153666	Down	1.08749	-3.2915	-2.51349	0.920992
ENSMUSG00000079020	CS	Slc45a4	solute carrier family 45, member 4	-1.5261	0.0655767	NS	4.9045	-3.98929	-1.88441	0.920992		ENSMUSG00000034902	CS	Pip5k1c	phosphatidylinositol-4-phosphate 5-kinase, type 1 gamma	0.515613	0.00893182	Up	8.05406	-3.06734	2.72566	0.920992
ENSMUSG00000025583	CS	Rptor	regulatory associated protein of MTOR, complex 1	-1.25464	0.0655953	NS	6.49329	-4.12996	-1.88428	0.920992		ENSMUSG00000029406	CS	Pitpnm2	phosphatidylinositol transfer protein, membrane-associated 2	1.56668	3.94999e-05	Up	7.3145	2.09096	4.52746	0.0446151
ENSMUSG00000022174	CS	Dad1	defender against cell death 1	-2.8164	0.0656079	NS	0.70412	-4.03577	-1.88419	0.920992		ENSMUSG00000030701	VP	Plekhb1	pleckstrin homology domain containing, family B (evectins) member 1	-0.899792	0.0488647	Down	-2.64435e-15	-3.93662	-2.01959	0.911298
ENSMUSG00000042814	CS	Mcts2	malignant T cell amplified sequence 2	-2.57627	0.0656169	NS	-0.457149	-4.03692	-1.88412	0.920992		ENSMUSG00000051344	CS	Plekhm3	pleckstrin homology domain containing, family M, member 3	-1.27018	0.0413608	Down	5.7369	-3.71454	-2.09624	0.920992
ENSMUSG00000039047	CS	Pigk	phosphatidylinositol glycan anchor biosynthesis, class K	-1.12678	0.0656654	NS	6.08559	-4.09343	-1.88377	0.920992		ENSMUSG00000036986	VP	Pml	promyelocytic leukemia	-2.81434	0.0467396	Down	5.55112e-17	-3.88882	-2.03974	0.911298
ENSMUSG00000023036	CS	Pcdhgc4	protocadherin gamma subfamily C, 4	-2.17184	0.065847	NS	3.91564	-3.98995	-1.88246	0.920992		ENSMUSG00000046020	CS	Pofut1	protein O-fucosyltransferase 1	-2.25678	0.0406703	Down	3.23763	-3.75421	-2.10373	0.920992
ENSMUSG00000028745	CS	Capzb	capping actin protein of muscle Z-line subunit beta	-2.17918	0.0659322	NS	4.12796	-3.99329	-1.88185	0.920992		ENSMUSG00000028394	CS	Pole3	polymerase (DNA directed), epsilon 3 (p17 subunit)	-2.78889	0.0494961	Down	0.0962745	-3.90309	-2.0153	0.920992
ENSMUSG00000015733	CS	Capza2	capping actin protein of muscle Z-line subunit alpha 2	-1.70211	0.0660072	NS	4.73575	-3.99168	-1.88131	0.920992		ENSMUSG00000027750	VP	Postn	periostin, osteoblast specific factor	3.37215	0.0376351	Up	-9.71445e-17	-3.78622	2.13625	0.911298
ENSMUSG00000024425	CS	Ndfip1	Nedd4 family interacting protein 1	-0.796784	0.0662483	NS	7.10041	-4.35688	-1.87957	0.920992		ENSMUSG00000029676	CS	Pot1a	protection of telomeres 1A	-3.3595	0.0220125	Down	0.746496	-3.52045	-2.36708	0.920992
ENSMUSG00000025971	CS	Maip1	matrix AAA peptidase interacting protein 1	-2.75961	0.0663969	NS	0.0532759	-4.04619	-1.87851	0.920992		ENSMUSG00000095139	CS	Pou3f2	POU domain, class 3, transcription factor 2	-3.29173	0.00886149	Down	1.77887	-2.91803	-2.72869	0.920992
ENSMUSG00000002908	CS	Kcnn1	potassium intermediate/small conductance calcium-activated channel, subfamily N, member 1	-2.27516	0.0666121	NS	0.374854	-4.02498	-1.87697	0.920992		ENSMUSG00000029246	CS	Ppat	phosphoribosyl pyrophosphate amidotransferase	-5.3009	0.000706692	Down	0.27732	-1.79742	-3.62068	0.350366
ENSMUSG00000028218	CS	Cibar1	CBY1 interacting BAR domain containing 1	-2.33562	0.0666165	NS	2.89424	-4.01605	-1.87694	0.920992		ENSMUSG00000037826	CS	Ppm1k	protein phosphatase 1K (PP2C domain containing)	-2.24521	0.0122963	Down	4.79961	-2.86592	-2.60185	0.920992
ENSMUSG00000119058	CS	Gm22628	predicted gene, 22628	-2.06004	0.0666388	NS	-0.412559	-4.04343	-1.87678	0.920992		ENSMUSG00000009630	CS	Ppp2cb	protein phosphatase 2 (formerly 2A), catalytic subunit, beta isoform	-3.78217	0.00930067	Down	1.98729	-3.01936	-2.71017	0.920992
ENSMUSG00000037108	CS	Zcwpw1	zinc finger, CW type with PWWP domain 1	2.49366	0.0667009	NS	0.67194	-4.03109	1.87633	0.920992		ENSMUSG00000041846	VP	Ppp4r3a	protein phosphatase 4 regulatory subunit 3A	-2.16709	0.0417958	Down	-6.8632e-16	-3.72649	-2.08987	0.911298
ENSMUSG00000040824	CS	Snrpd2	small nuclear ribonucleoprotein D2	-2.08837	0.066945	NS	-0.219113	-4.03085	-1.87459	0.920992		ENSMUSG00000038943	VP	Prc1	protein regulator of cytokinesis 1	-2.91885	0.043729	Down	-1.51394e-17	-3.86964	-2.06968	0.911298
ENSMUSG00000030612	CS	Mrpl46	mitochondrial ribosomal protein L46	-2.29929	0.0669503	NS	1.71485	-4.01837	-1.87456	0.920992		ENSMUSG00000028691	CS	Prdx1	peroxiredoxin 1	-2.97948	0.0372896	Down	1.46869	-3.76853	-2.14211	0.920992
ENSMUSG00000020225	CS	Tmbim4	transmembrane BAX inhibitor motif containing 4	-2.75387	0.0669962	NS	0.348908	-4.05299	-1.87423	0.920992		ENSMUSG00000024997	CS	Prdx3	peroxiredoxin 3	-3.06983	0.0143681	Down	1.26593	-3.19188	-2.54031	0.920992
ENSMUSG00000030088	CS	Aldh1l1	aldehyde dehydrogenase 1 family, member L1	-2.52323	0.0670725	NS	3.30738	-4.01901	-1.87369	0.920992		ENSMUSG00000032601	CS	Prkar2a	protein kinase, cAMP dependent regulatory, type II alpha	-2.11948	0.0263248	Down	4.61857	-3.39924	-2.29219	0.920992
ENSMUSG00000018547	CS	Pip4k2b	phosphatidylinositol-5-phosphate 4-kinase, type II, beta	-0.793144	0.0672434	NS	6.75532	-4.24525	-1.87248	0.920992		ENSMUSG00000037134	CS	Prmt9	protein arginine methyltransferase 9	-3.0355	0.0494596	Down	1.62433	-3.90665	-2.01563	0.920992
ENSMUSG00000043670	CS	Diras1	DIRAS family, GTP-binding RAS-like 1	-1.20796	0.0673017	NS	5.07788	-4.02895	-1.87206	0.920992		ENSMUSG00000032841	CS	Prr5l	proline rich 5 like	-3.02487	0.0315712	Down	0.683572	-3.6848	-2.21462	0.920992
ENSMUSG00000009563	CS	Tor2a	torsin family 2, member A	-2.52383	0.0674401	NS	0.192442	-4.04968	-1.87108	0.920992		ENSMUSG00000028484	VP	Psip1	PC4 and SFRS1 interacting protein 1	-0.689776	0.0417502	Down	1.02948e-15	-3.93533	-2.09036	0.911298
ENSMUSG00000048039	CS	Isg20l2	interferon stimulated exonuclease gene 20-like 2	-3.01147	0.0674967	NS	0.414794	-4.05564	-1.87068	0.920992		ENSMUSG00000026869	CS	Psmd5	proteasome (prosome, macropain) 26S subunit, non-ATPase, 5	-3.56672	0.0188216	Down	2.30535	-3.39828	-2.4315	0.920992
ENSMUSG00000039470	CS	Zdhhc2	zinc finger, DHHC domain containing 2	-2.66095	0.0676059	NS	1.6618	-4.03854	-1.86991	0.920992		ENSMUSG00000039067	VP	Psmd7	proteasome (prosome, macropain) 26S subunit, non-ATPase, 7	-1.81965	0.0292214	Down	7.36784e-16	-3.46949	-2.24577	0.911298
ENSMUSG00000022358	CS	Fbxo32	F-box protein 32	-2.00909	0.0679154	NS	3.71825	-4.00627	-1.86773	0.920992		ENSMUSG00000031774	VP	Psme3ip1	proteasome activator subunit 3 interacting protein 1	-2.41301	0.0492851	Down	-2.72509e-16	-3.86068	-2.01569	0.911298
ENSMUSG00000091537	CS	Tma7	translational machinery associated 7	-2.31468	0.0679758	NS	-0.0986279	-4.05781	-1.86731	0.920992		ENSMUSG00000094483	CS	Purb	purine rich element binding protein B	-0.694904	0.0187872	Down	7.22995	-3.35282	-2.43225	0.920992
ENSMUSG00000047793	CS	Sned1	sushi, nidogen and EGF-like domains 1	-2.15911	0.068026	NS	3.71332	-4.01588	-1.86696	0.920992		ENSMUSG00000026878	CS	Rab14	RAB14, member RAS oncogene family	-2.02454	0.027226	Down	5.11374	-3.41307	-2.27794	0.920992
ENSMUSG00000008763	CS	Man1a2	mannosidase, alpha, class 1A, member 2	-1.09296	0.0680362	NS	6.08786	-4.13107	-1.86689	0.920992		ENSMUSG00000021700	CS	Rab3c	RAB3C, member RAS oncogene family	-0.66777	0.0261424	Down	7.56103	-3.7481	-2.29513	0.920992
ENSMUSG00000039652	CS	Cpeb3	cytoplasmic polyadenylation element binding protein 3	-0.698895	0.0680999	NS	6.88838	-4.30354	-1.86644	0.920992		ENSMUSG00000064181	VP	Rab3ip	RAB3A interacting protein	3.10887	0.0123969	Up	-1.11022e-16	-3.04948	2.59565	0.904629
ENSMUSG00000059479	CS	B3gnt8	UDP-GlcNAc:betaGal beta-1,3-N-acetylglucosaminyltransferase 8	-2.3926	0.0681951	NS	-0.190812	-4.05752	-1.86577	0.920992		ENSMUSG00000021635	VP	Rad17	RAD17 checkpoint clamp loader component	-3.5171	0.0137463	Down	2.6494e-17	-3.29044	-2.555	0.904629
ENSMUSG00000042524	CS	Sun2	Sad1 and UNC84 domain containing 2	1.84257	0.0682689	NS	4.49718	-4.03921	1.86525	0.920992		ENSMUSG00000034353	CS	Ramp1	receptor (calcitonin) activity modifying protein 1	-3.73663	0.0249235	Down	2.67112	-3.52303	-2.31524	0.920992
ENSMUSG00000002844	CS	Adprh	ADP-ribosylarginine hydrolase	-2.53242	0.0682777	NS	2.84381	-4.026	-1.86519	0.920992		ENSMUSG00000041351	CS	Rap1gap	Rap1 GTPase-activating protein	0.606405	0.000833395	Up	8.84924	-1.28721	3.56605	0.350366
ENSMUSG00000020594	CS	Pum2	pumilio RNA-binding family member 2	-1.19495	0.0683346	NS	5.56935	-4.05946	-1.86479	0.920992		ENSMUSG00000010205	CS	Raver1	ribonucleoprotein, PTB-binding 1	-3.39657	0.0276439	Down	1.23193	-3.6203	-2.27147	0.920992
ENSMUSG00000025364	CS	Pa2g4	proliferation-associated 2G4	-2.27132	0.0683859	NS	3.44066	-4.01969	-1.86444	0.920992		ENSMUSG00000008658	CS	Rbfox1	RNA binding protein, fox-1 homolog (C. elegans) 1	0.786529	0.0255677	Up	6.80731	-3.55607	2.3045	0.920992
ENSMUSG00000059203	CS	Il1rapl2	interleukin 1 receptor accessory protein-like 2	-2.93316	0.0684135	NS	-0.0144878	-4.05836	-1.86424	0.920992		ENSMUSG00000010608	CS	Rbm25	RNA binding motif protein 25	-0.524396	0.0370895	Down	7.6074	-4.0284	-2.14448	0.920992
ENSMUSG00000021260	CS	Hhipl1	hedgehog interacting protein-like 1	-2.62751	0.0684541	NS	2.99484	-4.03625	-1.86396	0.920992		ENSMUSG00000048271	CS	Rbm33	RNA binding motif protein 33	-0.926257	0.0138662	Down	7.2221	-3.07768	-2.55443	0.920992
ENSMUSG00000019842	CS	Traf3ip2	TRAF3 interacting protein 2	-2.76581	0.068491	NS	2.64692	-4.02348	-1.8637	0.920992		ENSMUSG00000014550	CS	Rbsn	rabenosyn, RAB effector	1.25549	0.039735	Up	4.87449	-3.6809	2.11406	0.920992
ENSMUSG00000006517	CS	Mvd	mevalonate (diphospho) decarboxylase	-2.94562	0.06871	NS	0.218537	-4.06331	-1.86218	0.920992		ENSMUSG00000031706	CS	Rfx1	regulatory factor X, 1 (influences HLA class II expression)	1.94995	0.00326598	Up	4.66159	-1.88715	3.09663	0.738291
ENSMUSG00000024045	CS	Akap8	A kinase anchor protein 8	0.503153	0.0688791	NS	7.19434	-4.48745	1.861	0.920992		ENSMUSG00000021219	CS	Rgs6	regulator of G-protein signaling 6	-2.52412	0.0432253	Down	2.62701	-3.80684	-2.07654	0.920992
ENSMUSG00000044147	CS	Arf6	ADP-ribosylation factor 6	2.46527	0.068896	NS	1.75563	-4.0384	1.86088	0.920992		ENSMUSG00000029600	VP	Rita1	RBPJ interacting and tubulin associated 1	-2.91377	0.0417238	Down	-4.66798e-16	-3.83226	-2.09064	0.911298
ENSMUSG00000045767	CS	B230219D22Rik	RIKEN cDNA B230219D22 gene	-2.47068	0.0690133	NS	3.37111	-4.03459	-1.86007	0.920992		ENSMUSG00000093989	CS	Rnasek	ribonuclease, RNase K	-2.959	0.00678155	Down	1.91024	-2.70134	-2.82985	0.920992
ENSMUSG00000028152	CS	Tspan5	tetraspanin 5	-1.41703	0.0691548	NS	5.32857	-4.06471	-1.85909	0.920992		ENSMUSG00000028098	CS	Rnf115	ring finger protein 115	-2.75428	0.01866	Down	3.39858	-3.30497	-2.43502	0.920992
ENSMUSG00000031295	CS	Phka2	phosphorylase kinase alpha 2	-1.95455	0.0692933	NS	3.93427	-4.02397	-1.85813	0.920992		ENSMUSG00000030788	VP	Rnf141	ring finger protein 141	-2.2625	0.0451532	Down	-1.07994e-15	-3.78629	-2.0553	0.911298
ENSMUSG00000043439	CS	Epop	elongin BC and polycomb repressive complex 2 associated protein	-2.76223	0.0694027	NS	-0.239008	-4.0659	-1.85738	0.920992		ENSMUSG00000038876	CS	Rnf146	ring finger protein 146	2.06179	0.0294125	Up	3.55419	-3.48556	2.24504	0.920992
ENSMUSG00000046204	CS	Pnma2	paraneoplastic antigen MA2	-2.1028	0.0694136	NS	4.49772	-4.0193	-1.8573	0.920992		ENSMUSG00000048234	CS	Rnf149	ring finger protein 149	1.98463	0.0245913	Up	3.20593	-3.3708	2.32087	0.920992
ENSMUSG00000025290	CS	Rps24	ribosomal protein S24	-2.32606	0.0694663	NS	4.05797	-4.02142	-1.85694	0.920992		ENSMUSG00000028309	CS	Rnf20	ring finger protein 20	-1.17394	0.0482401	Down	6.37878	-3.87641	-2.027	0.920992
ENSMUSG00000046364	CS	Rpl27a	ribosomal protein L27A	-2.53707	0.0695487	NS	0.453448	-4.06133	-1.85637	0.920992		ENSMUSG00000026171	CS	Rnf25	ring finger protein 25	-3.12008	0.00462335	Down	2.59232	-2.60484	-2.97134	0.81504
ENSMUSG00000000202	CS	Btbd17	BTB domain containing 17	-2.96673	0.0696922	NS	0.659709	-4.06799	-1.85538	0.920992		ENSMUSG00000028936	CS	Rpl22	ribosomal protein L22	2.55363	0.0406393	Up	3.29678	-3.70687	2.10407	0.920992
ENSMUSG00000021578	CS	Ccdc127	coiled-coil domain containing 127	-1.94049	0.0697387	NS	3.67487	-4.02299	-1.85506	0.920992		ENSMUSG00000067274	CS	Rplp0	ribosomal protein lateral stalk subunit P0	-2.42487	0.0319831	Down	3.08786	-3.61422	-2.20902	0.920992
ENSMUSG00000026247	CS	Ecel1	endothelin converting enzyme-like 1	-1.66324	0.0698391	NS	5.53175	-4.06881	-1.85437	0.920992		ENSMUSG00000023809	CS	Rps6ka2	ribosomal protein S6 kinase, polypeptide 2	1.18357	0.00374328	Up	6.04012	-1.88697	3.04779	0.766889
ENSMUSG00000089862	CS	Umad1	UMAP1-MVP12 associated (UMA) domain containing 1	-2.42507	0.0699273	NS	2.35052	-4.05256	-1.85377	0.920992		ENSMUSG00000061477	VP	Rps7	ribosomal protein S7	-2.305	0.0128354	Down	-1.15438e-16	-2.9288	-2.58201	0.904629
ENSMUSG00000044792	CS	Isca1	iron-sulfur cluster assembly 1	-2.41815	0.0701573	NS	2.17164	-4.05477	-1.85219	0.920992		ENSMUSG00000028646	CS	Rragc	Ras-related GTP binding C	-2.47212	0.0419713	Down	2.43225	-3.76076	-2.08971	0.920992
ENSMUSG00000031701	CS	Dnaja2	DnaJ heat shock protein family (Hsp40) member A2	-1.33474	0.0701786	NS	5.54966	-4.05872	-1.85205	0.920992		ENSMUSG00000050079	VP	Rspry1	ring finger and SPRY domain containing 1	-1.95556	0.0328568	Down	1.63506e-15	-3.56794	-2.19543	0.911298
ENSMUSG00000028072	CS	Ntrk1	neurotrophic tyrosine kinase, receptor, type 1	-2.29257	0.0702584	NS	1.95647	-4.04292	-1.8515	0.920992		ENSMUSG00000020375	CS	Rufy1	RUN and FYVE domain containing 1	1.58284	0.0283036	Up	4.6264	-3.43696	2.26144	0.920992
ENSMUSG00000024065	CS	Ehd3	EH-domain containing 3	-1.89805	0.0703521	NS	4.16558	-4.02704	-1.85086	0.920992		ENSMUSG00000041079	CS	Rwdd2b	RWD domain containing 2B	4.1484	0.00228516	Up	-0.268354	-2.31886	3.22266	0.600252
ENSMUSG00000020230	CS	Prmt2	protein arginine N-methyltransferase 2	-1.96513	0.0704244	NS	3.44667	-4.02806	-1.85037	0.920992		ENSMUSG00000015846	CS	Rxra	retinoid X receptor alpha	-2.38545	0.0152504	Down	3.36533	-3.13858	-2.51653	0.920992
ENSMUSG00000031502	CS	Col4a1	collagen, type IV, alpha 1	0.694104	0.070489	NS	7.2609	-4.59447	1.84993	0.920992		ENSMUSG00000050132	VP	Sarm1	sterile alpha and HEAT/Armadillo motif containing 1	-2.28743	0.0432312	Down	-5.55112e-16	-3.76055	-2.07481	0.911298
ENSMUSG00000028221	CS	Pip4p2	phosphatidylinositol-4,5-bisphosphate 4-phosphatase 2	-2.34905	0.0705053	NS	1.03173	-4.05417	-1.84982	0.920992		ENSMUSG00000046201	CS	Scaf8	SR-related CTD-associated factor 8	1.05764	0.000961177	Up	6.43527	-0.738139	3.51849	0.359677
ENSMUSG00000057541	CS	Pus7	pseudouridylate synthase 7	-2.59018	0.0706046	NS	2.5739	-4.04767	-1.84914	0.920992		ENSMUSG00000113949	CS	Scamp4	secretory carrier membrane protein 4	2.83186	0.0402324	Up	0.856691	-3.7782	2.10854	0.920992
ENSMUSG00000031375	CS	Bgn	biglycan	-2.53804	0.0708047	NS	-0.190996	-4.07289	-1.84779	0.920992		ENSMUSG00000029426	CS	Scarb2	scavenger receptor class B, member 2	-1.01898	0.0407317	Down	6.60381	-3.77143	-2.10306	0.920992
ENSMUSG00000031517	CS	Gpm6a	glycoprotein m6a	-0.592078	0.070869	NS	7.53104	-4.54558	-1.84735	0.920992		ENSMUSG00000058076	CS	Sdhc	succinate dehydrogenase complex, subunit C, integral membrane protein	-4.13528	0.00338158	Down	0.662895	-2.58509	-3.08422	0.738291
ENSMUSG00000063077	CS	Kif1b	kinesin family member 1B	-0.183867	0.0709887	NS	10.6071	-6.98519	-1.84654	0.920992		ENSMUSG00000052917	CS	Senp7	SUMO1/sentrin specific peptidase 7	-1.94672	0.0440135	Down	4.49325	-3.74832	-2.06843	0.920992
ENSMUSG00000023353	CS	Agap3	ArfGAP with GTPase domain, ankyrin repeat and PH domain 3	-0.577083	0.0710357	NS	6.83612	-4.37015	-1.84622	0.920992		ENSMUSG00000033720	CS	Sfxn5	sideroflexin 5	-0.819862	0.0227873	Down	6.48412	-3.40927	-2.35271	0.920992
ENSMUSG00000025190	CS	Got1	glutamic-oxaloacetic transaminase 1, soluble	-0.80782	0.0714449	NS	6.95092	-4.36896	-1.84346	0.920992		ENSMUSG00000032908	CS	Sgpp2	sphingosine-1-phosphate phosphatase 2	-2.39295	0.0350465	Down	3.02556	-3.63893	-2.1693	0.920992
ENSMUSG00000054920	CS	Klhl5	kelch-like 5	-2.26749	0.0714713	NS	2.87438	-4.04594	-1.84328	0.920992		ENSMUSG00000031246	CS	Sh3bgrl	SH3-binding domain glutamic acid-rich protein like	-2.50248	0.0242041	Down	2.77481	-3.38911	-2.32752	0.920992
ENSMUSG00000044005	CS	Gls2	glutaminase 2 (liver, mitochondrial)	2.41481	0.0715189	NS	2.30234	-4.04606	1.84296	0.920992		ENSMUSG00000028488	CS	Sh3gl2	SH3-domain GRB2-like 2	-2.4941	0.0207561	Down	4.76802	-3.27059	-2.39137	0.920992
ENSMUSG00000026113	CS	Inpp4a	inositol polyphosphate-4-phosphatase, type I	-0.539819	0.0716364	NS	7.33788	-4.45258	-1.84217	0.920992		ENSMUSG00000038738	CS	Shank1	SH3 and multiple ankyrin repeat domains 1	0.373675	0.00225512	Up	10.0716	-3.13398	3.22727	0.600252
ENSMUSG00000058230	CS	Arhgap35	Rho GTPase activating protein 35	-0.391405	0.071764	NS	7.92661	-4.68517	-1.84132	0.920992		ENSMUSG00000036432	CS	Siah2	siah E3 ubiquitin protein ligase 2	-3.7292	0.0113151	Down	-0.00178855	-3.17761	-2.63438	0.920992
ENSMUSG00000046387	CS	Pcdhb17	protocadherin beta 17	-2.18724	0.0718263	NS	2.80069	-4.05168	-1.8409	0.920992		ENSMUSG00000043183	CS	Simc1	SUMO-interacting motifs containing 1	-2.54699	0.0385925	Down	3.51584	-3.71371	-2.12697	0.920992
ENSMUSG00000003581	CS	Rnf215	ring finger protein 215	-2.26443	0.0720067	NS	2.1796	-4.05624	-1.83969	0.920992		ENSMUSG00000038805	CS	Six3	sine oculis-related homeobox 3	-3.54928	0.0262095	Down	1.4336	-3.56482	-2.29405	0.920992
ENSMUSG00000020611	CS	Gna13	guanine nucleotide binding protein, alpha 13	-1.94748	0.0720319	NS	4.37275	-4.04082	-1.83952	0.920992		ENSMUSG00000027010	CS	Slc25a12	solute carrier family 25 (mitochondrial carrier, Aralar), member 12	-0.967552	0.0490999	Down	6.56984	-3.94223	-2.01896	0.920992
ENSMUSG00000029661	CS	Col1a2	collagen, type I, alpha 2	-2.66112	0.0720879	NS	2.26194	-4.07598	-1.83915	0.920992		ENSMUSG00000026819	VP	Slc25a25	solute carrier family 25 (mitochondrial carrier, phosphate carrier), member 25	-2.15362	0.0496866	Down	-9.68922e-16	-3.82374	-2.012	0.911298
ENSMUSG00000028538	CS	St3gal3	ST3 beta-galactoside alpha-2,3-sialyltransferase 3	-2.40501	0.0720917	NS	3.16469	-4.04882	-1.83912	0.920992		ENSMUSG00000022462	CS	Slc38a2	solute carrier family 38, member 2	-1.86443	0.0312716	Down	5.20592	-3.50971	-2.21872	0.920992
ENSMUSG00000023915	CS	Tnfrsf21	tumor necrosis factor receptor superfamily, member 21	-0.845305	0.0722099	NS	5.99102	-4.24893	-1.83833	0.920992		ENSMUSG00000030307	CS	Slc6a11	solute carrier family 6 (neurotransmitter transporter, GABA), member 11	-1.04455	0.00447371	Down	7.81348	-2.29111	-2.98332	0.81504
ENSMUSG00000066235	CS	Pomgnt2	protein O-linked mannose beta 1,4-N-acetylglucosaminyltransferase 2	-2.42483	0.0722272	NS	3.13377	-4.05191	-1.83822	0.920992		ENSMUSG00000027737	CS	Slc7a11	solute carrier family 7 (cationic amino acid transporter, y+ system), member 11	-3.75319	0.00443088	Down	2.58338	-2.66651	-2.98682	0.81504
ENSMUSG00000060733	CS	Ipmk	inositol polyphosphate multikinase	-2.6084	0.0724706	NS	2.47531	-4.06935	-1.8366	0.920992		ENSMUSG00000033106	CS	Slc7a6os	solute carrier family 7, member 6 opposite strand	-3.07272	0.0394659	Down	1.23785	-3.79545	-2.11707	0.920992
ENSMUSG00000026273	CS	Mterf4	mitochondrial transcription termination factor 4	2.29204	0.0725181	NS	1.77368	-4.06248	1.83628	0.920992		ENSMUSG00000071708	VP	Sms	spermine synthase	-2.56956	0.0199037	Down	3.4316e-16	-3.28971	-2.40616	0.911298
ENSMUSG00000037210	CS	Fam193a	family with sequence homology 193, member A	-0.717254	0.0726959	NS	7.13462	-4.40762	-1.8351	0.920992		ENSMUSG00000055067	CS	Smyd3	SET and MYND domain containing 3	-2.41583	0.0268713	Down	3.99286	-3.48624	-2.2835	0.920992
ENSMUSG00000004843	CS	Chmp2b	charged multivesicular body protein 2B	-2.31042	0.0727525	NS	1.10487	-4.06065	-1.83472	0.920992		ENSMUSG00000037104	CS	Socs5	suppressor of cytokine signaling 5	-2.1726	0.0314627	Down	4.70261	-3.52036	-2.2161	0.920992
ENSMUSG00000026634	CS	Angel2	angel homolog 2	-2.60331	0.0730831	NS	2.10997	-4.08127	-1.83254	0.920992		ENSMUSG00000022961	CS	Son	Son DNA binding protein	0.999564	7.04901e-20	Up	9.80933	34.858	15.122	7.96185e-16
ENSMUSG00000036053	CS	Fmnl2	formin-like 2	-1.97073	0.0734729	NS	4.74312	-4.05447	-1.82997	0.920992		ENSMUSG00000025323	VP	Sp4	trans-acting transcription factor 4	-2.32996	0.0459349	Down	-9.79015e-16	-3.8054	-2.04757	0.911298
ENSMUSG00000033147	CS	Slc22a15	solute carrier family 22 (organic anion/cation transporter), member 15	2.41318	0.0736105	NS	1.73582	-4.08016	1.82906	0.920992		ENSMUSG00000018593	CS	Sparc	secreted acidic cysteine rich glycoprotein	-1.25231	0.00124108	Down	7.72175	-1.02937	-3.43249	0.406042
ENSMUSG00000022400	CS	Rbx1	ring-box 1	-2.3539	0.0736166	NS	2.78961	-4.06952	-1.82902	0.920992		ENSMUSG00000029309	CS	Sparcl1	SPARC-like 1	-0.652389	0.0143742	Down	10.4631	-4.90527	-2.54014	0.920992
ENSMUSG00000063457	CS	Rps15	ribosomal protein S15	1.131	0.073736	NS	5.02446	-4.11411	1.82824	0.920992		ENSMUSG00000021007	CS	Spata7	spermatogenesis associated 7	-2.38015	0.0484144	Down	2.56499	-3.85065	-2.02536	0.920992
ENSMUSG00000030000	CS	Add2	adducin 2	0.318284	0.0737783	NS	8.31058	-4.99458	1.82796	0.920992		ENSMUSG00000021917	CS	Spcs1	signal peptidase complex subunit 1 homolog (S. cerevisiae)	-3.73987	0.00464467	Down	-0.266043	-2.7488	-2.96966	0.81504
ENSMUSG00000087694	CS	Gjd2os	gap junction protein, delta 2 opposite strand	-2.79407	0.0738771	NS	1.03191	-4.08739	-1.82732	0.920992		ENSMUSG00000010154	CS	Spire2	spire type actin nucleation factor 2	2.07054	0.0438061	Up	3.85595	-3.73223	2.07055	0.920992
ENSMUSG00000050121	CS	Opalin	oligodendrocytic myelin paranodal and inner loop protein	-2.57858	0.0739673	NS	0.575102	-4.07986	-1.82673	0.920992		ENSMUSG00000030741	CS	Spns1	SPNS lysolipid transporter 1, lysophospholipid	-2.23947	0.0330691	Down	4.04159	-3.58906	-2.19457	0.920992
ENSMUSG00000024713	CS	Pcsk5	proprotein convertase subtilisin/kexin type 5	-2.69832	0.0741162	NS	2.77485	-4.07835	-1.82575	0.920992		ENSMUSG00000058297	CS	Spock2	sparc/osteonectin, cwcv and kazal-like domains proteoglycan 2	-0.468321	0.000177989	Down	9.69081	-0.21705	-4.06415	0.182763
ENSMUSG00000035382	CS	Pcsk7	proprotein convertase subtilisin/kexin type 7	1.65424	0.074134	NS	3.9497	-4.05853	1.82564	0.920992		ENSMUSG00000029550	CS	Sppl3	signal peptide peptidase 3	-2.93908	0.0154152	Down	3.5738	-3.20527	-2.51222	0.920992
ENSMUSG00000000902	CS	Smarcb1	SWI/SNF related, matrix associated, actin dependent regulator of chromatin, subfamily b, member 1	2.09241	0.0741341	NS	4.1747	-4.05823	1.82564	0.920992		ENSMUSG00000011751	CS	Sptbn4	spectrin beta, non-erythrocytic 4	0.433422	0.0278978	Up	9.35438	-4.70001	2.26759	0.920992
ENSMUSG00000027952	CS	Pmvk	phosphomevalonate kinase	-2.35711	0.0743274	NS	0.96521	-4.07195	-1.82438	0.920992		ENSMUSG00000022351	CS	Sqle	squalene epoxidase	-2.72299	0.029097	Down	3.08511	-3.54081	-2.24965	0.920992
ENSMUSG00000038886	CS	Man2a2	mannosidase 2, alpha 2	0.788082	0.0743597	NS	7.35797	-4.63782	1.82417	0.920992		ENSMUSG00000009549	CS	Srp14	signal recognition particle 14	-3.72142	9.43764e-06	Down	4.60349	2.25582	-4.95409	0.017755
ENSMUSG00000024897	CS	Apba1	amyloid beta precursor protein binding family A member 1	-0.494839	0.07474	NS	7.40091	-4.56026	-1.8217	0.920992		ENSMUSG00000002007	CS	Srpk3	serine/arginine-rich protein specific kinase 3	3.07773	0.0296451	Up	1.78915	-3.58866	2.24167	0.920992
ENSMUSG00000031153	CS	Gripap1	GRIP1 associated protein 1	0.755982	0.0747756	NS	6.39177	-4.35766	1.82147	0.920992		ENSMUSG00000030255	CS	Sspn	sarcospan	-3.55246	0.0098825	Down	0.00948458	-3.12659	-2.68684	0.920992
ENSMUSG00000027193	CS	Api5	apoptosis inhibitor 5	-2.51769	0.0748447	NS	1.7688	-4.08074	-1.82102	0.920992		ENSMUSG00000031574	CS	Star	steroidogenic acute regulatory protein	-2.88881	0.0408242	Down	0.264822	-3.79663	-2.10205	0.920992
ENSMUSG00000064145	CS	Arih2	ariadne RBR E3 ubiquitin protein ligase 2	-2.02898	0.0749425	NS	3.66616	-4.06535	-1.82039	0.920992		ENSMUSG00000027030	CS	Stk39	serine/threonine kinase 39	-2.77712	0.0205409	Down	3.66307	-3.30228	-2.39567	0.920992
ENSMUSG00000032902	CS	Slc16a1	solute carrier family 16 (monocarboxylic acid transporters), member 1	-2.3971	0.0749699	NS	2.57452	-4.07088	-1.82021	0.920992		ENSMUSG00000022110	CS	Sucla2	succinate-Coenzyme A ligase, ADP-forming, beta subunit	-1.76363	0.0306332	Down	5.41029	-3.49232	-2.2276	0.920992
ENSMUSG00000010406	CS	Mrpl52	mitochondrial ribosomal protein L52	-2.46718	0.0749871	NS	1.96371	-4.07532	-1.8201	0.920992		ENSMUSG00000014867	CS	Surf4	surfeit gene 4	-3.01091	0.00740989	Down	3.87041	-2.71353	-2.79656	0.920992
ENSMUSG00000041895	CS	Wipi1	WD repeat domain, phosphoinositide interacting 1	-2.43349	0.074992	NS	2.25355	-4.07397	-1.82007	0.920992		ENSMUSG00000063450	CS	Syne2	spectrin repeat containing, nuclear envelope 2	0.833749	0.0177989	Up	7.01961	-3.30324	2.45425	0.920992
ENSMUSG00000026455	CS	Klhl12	kelch-like 12	-2.74281	0.0750573	NS	2.61026	-4.09104	-1.81964	0.920992		ENSMUSG00000035864	CS	Syt1	synaptotagmin I	-0.20476	0.0395495	Down	9.66326	-5.31006	-2.11614	0.920992
ENSMUSG00000020273	CS	Papolg	poly(A) polymerase gamma	-2.57493	0.0751204	NS	1.59481	-4.10461	-1.81924	0.920992		ENSMUSG00000024743	CS	Syt7	synaptotagmin VII	0.486461	0.0419571	Up	7.67025	-4.27518	2.08986	0.920992
ENSMUSG00000043004	CS	Gng2	guanine nucleotide binding protein (G protein), gamma 2	-1.64576	0.0753163	NS	4.69606	-4.06936	-1.81797	0.920992		ENSMUSG00000004535	CS	Tax1bp1	Tax1 (human T cell leukemia virus type I) binding protein 1	-0.722525	0.0361807	Down	6.95745	-3.81499	-2.15537	0.920992
ENSMUSG00000005360	CS	Slc1a3	solute carrier family 1 (glial high affinity glutamate transporter), member 3	-0.34979	0.0753394	NS	8.43551	-4.94431	-1.81782	0.920992		ENSMUSG00000042043	VP	Tbca	tubulin cofactor A	-2.50544	0.0459818	Down	6.62349e-17	-3.86524	-2.04711	0.911298
ENSMUSG00000054752	CS	Fsd1l	fibronectin type III and SPRY domain containing 1-like	2.00535	0.0753616	NS	2.45979	-4.07203	1.81768	0.920992		ENSMUSG00000042712	CS	Tceal9	transcription elongation factor A like 9	-3.09424	0.0084662	Down	3.79254	-2.77591	-2.74609	0.920992
ENSMUSG00000062232	CS	Rapgef2	Rap guanine nucleotide exchange factor (GEF) 2	0.436119	0.0753704	NS	7.63507	-4.74865	1.81762	0.920992		ENSMUSG00000021611	CS	Tert	telomerase reverse transcriptase	3.84428	0.015095	Up	-0.0288459	-3.33629	2.52062	0.920992
ENSMUSG00000025486	CS	Sirt3	sirtuin 3	-2.34122	0.0757862	NS	2.76159	-4.08007	-1.81496	0.920992		ENSMUSG00000000134	CS	Tfe3	transcription factor E3	-2.94652	0.0187933	Down	2.99682	-3.34505	-2.43212	0.920992
ENSMUSG00000037475	CS	Thoc2	THO complex 2	-1.60757	0.075985	NS	5.26075	-4.09403	-1.81368	0.920992		ENSMUSG00000053453	CS	Thoc7	THO complex 7	2.76359	0.00506376	Up	2.25359	-2.49875	2.93807	0.841105
ENSMUSG00000032294	CS	Pkm	pyruvate kinase, muscle	-0.387093	0.076046	NS	8.96462	-5.35484	-1.81329	0.920992		ENSMUSG00000030942	CS	Thumpd1	THUMP domain containing 1	-4.08995	0.0127639	Down	1.81048	-3.24614	-2.58717	0.920992
ENSMUSG00000038538	CS	Ubn2	ubinuclein 2	-0.938468	0.0762494	NS	6.36809	-4.25212	-1.812	0.920992		ENSMUSG00000038028	CS	Tigar	Trp53 induced glycolysis regulatory phosphatase	-3.13347	0.0230473	Down	1.66857	-3.50808	-2.34798	0.920992
ENSMUSG00000019777	CS	Hdac2	histone deacetylase 2	-1.86506	0.07642	NS	4.69718	-4.07646	-1.81091	0.920992		ENSMUSG00000025574	CS	Tk1	thymidine kinase 1	-3.29974	0.0175233	Down	0.0599568	-3.40085	-2.46058	0.920992
ENSMUSG00000057455	CS	Rit2	Ras-like without CAAX 2	-1.60856	0.0764805	NS	4.97958	-4.0932	-1.81053	0.920992		ENSMUSG00000069808	VP	Tlcd3a	TLC domain containing 3A	-3.44303	0.0352518	Down	-6.56041e-17	-3.76785	-2.16489	0.911298
ENSMUSG00000070476	CS	Fam217b	family with sequence similarity 217, member B	-2.37039	0.0765199	NS	2.92494	-4.08941	-1.81027	0.920992		ENSMUSG00000025591	CS	Tma16	translation machinery associated 16	-3.50264	0.0193504	Down	0.786863	-3.45387	-2.42018	0.920992
ENSMUSG00000046807	CS	Lrrc75b	leucine rich repeat containing 75B	-2.53351	0.0765306	NS	2.07445	-4.08901	-1.81021	0.920992		ENSMUSG00000033184	CS	Tmed7	transmembrane p24 trafficking protein 7	-2.24307	0.0445462	Down	3.47338	-3.77924	-2.06302	0.920992
ENSMUSG00000030619	CS	Eed	embryonic ectoderm development	2.49982	0.0767369	NS	0.617171	-4.09817	1.8089	0.920992		ENSMUSG00000038141	CS	Tmem181a	transmembrane protein 181A	2.95951	0.0208392	Up	1.04424	-3.39054	2.38972	0.920992
ENSMUSG00000029648	CS	Flt1	FMS-like tyrosine kinase 1	0.674468	0.0768457	NS	6.18779	-4.30696	1.80821	0.920992		ENSMUSG00000051232	CS	Tmem199	transmembrane protein 199	-3.00475	0.0265968	Down	1.51453	-3.58743	-2.28785	0.920992
ENSMUSG00000043257	CS	Pigv	phosphatidylinositol glycan anchor biosynthesis, class V	-2.61598	0.0769	NS	0.634687	-4.11503	-1.80786	0.920992		ENSMUSG00000105867	CS	Tmem217rt	transmembrane 217, retrotransposed	2.64592	0.0283555	Up	2.54638	-3.52036	2.26066	0.920992
ENSMUSG00000031590	CS	Frg1	FSHD region gene 1	-2.36769	0.076979	NS	1.39519	-4.10814	-1.80736	0.920992		ENSMUSG00000022964	CS	Tmem50b	transmembrane protein 50B	1.29103	0.0462317	Up	4.50081	-3.80122	2.04628	0.920992
ENSMUSG00000021196	CS	Pfkp	phosphofructokinase, platelet	0.532058	0.0770249	NS	7.86566	-4.81237	1.80708	0.920992		ENSMUSG00000033327	CS	Tnxb	tenascin XB	-3.7198	0.0115529	Down	1.025	-3.20977	-2.62626	0.920992
ENSMUSG00000023118	CS	Sympk	symplekin	-0.594716	0.0771724	NS	7.30212	-4.48964	-1.80614	0.920992		ENSMUSG00000022427	CS	Tomm22	translocase of outer mitochondrial membrane 22	-2.88291	0.0248112	Down	1.18614	-3.5245	-2.31714	0.920992
ENSMUSG00000049411	CS	Tmem241	transmembrane protein 241	-2.46841	0.0772502	NS	-0.132246	-4.11506	-1.80565	0.920992		ENSMUSG00000070544	VP	Top1	topoisomerase (DNA) I	-0.746781	0.0423449	Down	0	-3.84606	-2.08406	0.911298
ENSMUSG00000026806	CS	Ddx31	DEAD/H box helicase 31	2.44266	0.0773701	NS	0.583624	-4.09799	1.8049	0.920992		ENSMUSG00000022779	CS	Top3b	topoisomerase (DNA) III beta	1.97745	0.0244994	Up	3.96153	-3.3472	2.32244	0.920992
ENSMUSG00000042724	CS	Map3k9	mitogen-activated protein kinase kinase kinase 9	-1.26828	0.0775378	NS	5.21815	-4.12662	-1.80384	0.920992		ENSMUSG00000032555	CS	Topbp1	topoisomerase (DNA) II binding protein 1	-2.99237	0.0260162	Down	2.52566	-3.55348	-2.29717	0.920992
ENSMUSG00000039197	CS	Adk	adenosine kinase	-2.44066	0.0775601	NS	2.77081	-4.10352	-1.8037	0.920992		ENSMUSG00000015363	CS	Trabd	TraB domain containing	-3.40521	0.0131892	Down	2.27226	-3.17061	-2.57425	0.920992
ENSMUSG00000052296	CS	Ppp6r1	protein phosphatase 6, regulatory subunit 1	0.599471	0.0776067	NS	6.87658	-4.45814	1.80341	0.920992		ENSMUSG00000021712	CS	Trim23	tripartite motif-containing 23	-3.11055	0.0112653	Down	3.61131	-2.99301	-2.63609	0.920992
ENSMUSG00000028261	CS	Ndufaf4	NADH:ubiquinone oxidoreductase complex assembly factor 4	-2.04737	0.0776246	NS	1.65952	-4.08533	-1.8033	0.920992		ENSMUSG00000021071	CS	Trim9	tripartite motif-containing 9	0.643032	0.00528704	Up	7.93152	-2.49438	2.92222	0.843702
[truncated: 10,194 more rows]

## Sheet: disease diet
accession_Ts+ vs Ts	model_Ts+ vs Ts	symbol_Ts+ vs Ts	genename_Ts+ vs Ts	logfc_Ts+ vs Ts	p.value_Ts+ vs Ts	significance_Ts+ vs Ts	aveexpr_Ts+ vs Ts	b_Ts+ vs Ts	t_Ts+ vs Ts	adj.p.val_Ts+ vs Ts		Accession_Ts+ vs Ts_final p<0.05	Model_Ts+ vs Ts_final p<0.05	Symbol_Ts+ vs Ts_final p<0.05	Genename_Ts+ vs Ts_final p<0.05	logFC_Ts+ vs Ts_final p<0.05	P.Value_Ts+ vs Ts_final p<0.05	significance_Ts+ vs Ts_final p<0.05	AveExpr_Ts+ vs Ts_final p<0.05	B_Ts+ vs Ts_final p<0.05	t_Ts+ vs Ts_final p<0.05	adj.P.Val_Ts+ vs Ts_final p<0.05
[truncated: 10,657 more rows]

[truncated: 2 more sheets: diet plus genotype, supplemented genotype]
