# Supplementary material for: Benefits of Maternal Choline Supplementation on Aged Basal Forebrain Cholinergic Neurons (BFCNs) in a Mouse Model of Down Syndrome and Alzheimer’s Disease
Source: Biomolecules. 2025 Aug 5;15(8):1131. doi: 10.3390/biom15081131 (PMC12384390; doi:10.3390/biom15081131)
Supplement: Supplementary file 1 [file biomolecules-15-01131-s001.zip › Supplementary Tables 10-11 GO.xlsx]

## Sheet: Genotype Supplementary Table 10
ONTOLOGY_genotype_11MO MSN	ID_genotype_11MO MSN	Description_genotype_11MO MSN	GeneRatio_genotype_11MO MSN	BgRatio_genotype_11MO MSN	RichFactor_genotype_11MO MSN	FoldEnrichment_genotype_11MO MSN	zScore_genotype_11MO MSN	pvalue_genotype_11MO MSN	p.adjust_genotype_11MO MSN	qvalue_genotype_11MO MSN	geneID_genotype_11MO MSN	Count_genotype_11MO MSN	Category_genotype_11MO MSN	Sub_category_genotype_11MO MSN	Secondary_Sort_genotype_11MO MSN
BP	GO:0007040	lysosome organization	9/520	104/29879	0.0865385	4.97247	5.4008	8.69044e-05	0.00488157	0.00368408	Ap3b1/Grn/Laptm4b/Pikfyve/Rab14/Spns1/Syt7/Tfe3/Tmem199	9	Autophagy	None	None
BP	GO:1905146	lysosomal protein catabolic process	4/520	21/29879	0.190476	10.9447	6.06705	0.000428962	0.011866	0.00895514	Grn/Laptm4b/Lrp1/Tmem199	4	Autophagy	None	None
BP	GO:0061462	protein localization to lysosome	5/520	54/29879	0.0925926	5.32033	4.22893	0.00245526	0.0325453	0.0245617	Ap3b1/Lamtor4/Nedd4/Rragc/Scarb2	5	Autophagy	None	None
BP	GO:0001845	phagolysosome assembly	3/520	17/29879	0.176471	10.1399	5.01666	0.00297149	0.0370503	0.0279616	Pikfyve/Rab14/Syt7	3	Autophagy	None	None
BP	GO:0035751	regulation of lysosomal lumen pH	3/520	24/29879	0.125	7.18245	4.03241	0.00808264	0.0686223	0.0517887	Grn/Spns1/Tmem199	3	Autophagy	None	None
BP	GO:0007041	lysosomal transport	7/520	133/29879	0.0526316	3.02419	3.11365	0.0088331	0.0724513	0.0546784	Ap3b1/Grn/Lrp1/Nedd4/Rbsn/Scarb2/Vcp	7	Autophagy	None	None
BP	GO:0006622	protein targeting to lysosome	3/520	28/29879	0.107143	6.15639	3.63289	0.0124292	0.084601	0.0638477	Ap3b1/Nedd4/Scarb2	3	Autophagy	None	None
BP	GO:0090385	phagosome-lysosome fusion	2/520	12/29879	0.166667	9.5766	3.95473	0.0177761	0.10305	0.0777712	Pikfyve/Syt7	2	Autophagy	None	None
BP	GO:1905671	regulation of lysosome organization	2/520	13/29879	0.153846	8.83994	3.76273	0.0207689	0.111914	0.0844609	Grn/Laptm4b	2	Autophagy	None	None
BP	GO:0042987	amyloid precursor protein catabolic process	4/520	61/29879	0.0655738	3.76784	2.87988	0.0217	0.114166	0.0861603	App/Dhcr24/Ntrk2/Unc13a	4	Autophagy	None	None
BP	GO:0007042	lysosomal lumen acidification	2/520	15/29879	0.133333	7.66128	3.43428	0.0273262	0.125704	0.0948675	Grn/Tmem199	2	Autophagy	None	None
BP	GO:0097242	amyloid-beta clearance	3/520	38/29879	0.0789474	4.53629	2.90295	0.0281838	0.12763	0.0963215	App/Cltc/Lrp1	3	Autophagy	None	None
BP	GO:0010421	hydrogen peroxide-mediated programmed cell death	2/520	17/29879	0.117647	6.75995	3.16148	0.0345964	0.142723	0.107712	Map2k4/Park7	2	Autophagy	None	None
BP	GO:0097468	programmed cell death in response to reactive oxygen species	2/520	18/29879	0.111111	6.3844	3.04108	0.0384809	0.151281	0.11417	Map2k4/Park7	2	Autophagy	None	None
BP	GO:1900221	regulation of amyloid-beta clearance	2/520	18/29879	0.111111	6.3844	3.04108	0.0384809	0.151281	0.11417	App/Lrp1	2	Autophagy	None	None
BP	GO:1904646	cellular response to amyloid-beta	3/520	43/29879	0.0697674	4.00881	2.62764	0.0387074	0.151538	0.114364	App/Gja1/Lrp1	3	Autophagy	None	None
BP	GO:0042982	amyloid precursor protein metabolic process	4/520	77/29879	0.0519481	2.98492	2.32098	0.0454445	0.16648	0.125641	App/Dhcr24/Ntrk2/Unc13a	4	Autophagy	None	None
BP	GO:1902991	regulation of amyloid precursor protein catabolic process	3/520	46/29879	0.0652174	3.74737	2.48173	0.0458489	0.167081	0.126095	App/Ntrk2/Unc13a	3	Autophagy	None	None
CC	GO:0150034	distal axon	23/520	430/29879	0.0534884	3.07342	5.76359	2.39771e-06	0.000687863	0.000519125	Abl1/App/Calm1/Ccdc120/Cdh8/Exoc3/Exoc8/Flna/Gad1/Glul/Gnrh1/Inpp5j/Itsn1/Kif21a/Lrp1/Map1b/Map2/Marcks/Ntrk2/Pclo/Syt7/Unc13a/Ywhae	23	Axon	None	None
BP	GO:0008089	anterograde axonal transport	6/520	52/29879	0.115385	6.62996	5.40765	0.000278858	0.00923055	0.00696622	Ap3b1/Ap3m2/Ap3s1/Kif21a/Map1a/Map2	6	Axon	None	None
CC	GO:0043679	axon terminus	11/520	209/29879	0.0526316	3.02419	3.90816	0.00116171	0.020975	0.0158296	Calm1/Cdh8/Gad1/Glul/Gnrh1/Itsn1/Marcks/Ntrk2/Pclo/Syt7/Unc13a	11	Axon	None	None
BP	GO:0098930	axonal transport	6/520	70/29879	0.0857143	4.92511	4.37556	0.00138074	0.0236244	0.0178291	Ap3b1/Ap3m2/Ap3s1/Kif21a/Map1a/Map2	6	Axon	None	None
BP	GO:0048680	positive regulation of axon regeneration	3/520	14/29879	0.214286	12.3128	5.63454	0.00165352	0.0263473	0.0198841	Flna/Grn/Lrp1	3	Axon	None	None
CC	GO:1904115	axon cytoplasm	5/520	58/29879	0.0862069	4.95342	4.01081	0.00336149	0.0404616	0.030536	Ap3b1/Ap3m2/Ap3s1/Kif21a/Map1a	5	Axon	None	None
BP	GO:0030516	regulation of axon extension	6/520	102/29879	0.0588235	3.37998	3.20434	0.0089229	0.0724513	0.0546784	Abl1/Lrp1/Map1b/Map2/Ttc3/Ttl	6	Axon	None	None
BP	GO:0007411	axon guidance	10/520	258/29879	0.0387597	2.22712	2.63453	0.0155389	0.0957999	0.0722994	App/B3gnt2/Bmpr1b/Dpysl5/Gli2/Kif21a/Lrp1/Megf9/Ntn3/Zic2	10	Axon	None	None
CC	GO:0043194	axon initial segment	3/520	31/29879	0.0967742	5.56061	3.38106	0.0164136	0.0985701	0.0743901	Map1a/Map2/Sptbn4	3	Axon	None	None
BP	GO:0031103	axon regeneration	4/520	61/29879	0.0655738	3.76784	2.87988	0.0217	0.114166	0.0861603	Flna/Grn/Lrp1/Map1b	4	Axon	None	None
BP	GO:0048679	regulation of axon regeneration	3/520	35/29879	0.0857143	4.92511	3.09218	0.0227137	0.117171	0.0884284	Flna/Grn/Lrp1	3	Axon	None	None
CC	GO:0044304	main axon	5/520	93/29879	0.0537634	3.08923	2.68552	0.0233361	0.119385	0.0900993	App/Map1a/Map1b/Map2/Sptbn4	5	Axon	None	None
BP	GO:0008366	axon ensheathment	8/520	203/29879	0.0394089	2.26442	2.40571	0.0263683	0.125328	0.0945842	Hycc1/Marveld1/Ntrk2/Pikfyve/Pou3f2/Rxra/Slc25a12/Tspan2	8	Axon	None	None
BP	GO:0048678	response to axon injury	5/520	97/29879	0.0515464	2.96184	2.5756	0.027374	0.125704	0.0948675	Flna/Grn/Lrp1/Map1b/Sarm1	5	Axon	None	None
BP	GO:0048675	axon extension	6/520	132/29879	0.0454545	2.6118	2.46992	0.0282515	0.127729	0.0963961	Abl1/Lrp1/Map1b/Map2/Ttc3/Ttl	6	Axon	None	None
BP	GO:0016197	endosomal transport	19/520	284/29879	0.0669014	3.84413	6.40923	7.00041e-07	0.000353903	0.000267087	Atp6ap1/Bltp1/Btbd8/Cltc/Commd1/Dctn1/Dpy30/Eipr1/Flna/Itsn1/Laptm4b/Nf2/Pikfyve/Rab14/Rbsn/Rufy1/Scarb2/Tmem50b/Vcp	19	Cytosis	None	None
CC	GO:0070382	exocytic vesicle	19/520	309/29879	0.0614887	3.53312	5.95683	2.45386e-06	0.000687863	0.000519125	Ap3m2/Ap3s1/App/Atp2b1/Atp6ap1/Btbd8/Calm1/Cltc/Gad2/Iqsec1/Park7/Rab14/Rab3c/Rab3ip/Sh3gl2/Syt1/Syt7/Trim9/Unc13a	19	Cytosis	None	None
BP	GO:0030100	regulation of endocytosis	19/520	355/29879	0.0535211	3.0753	5.23498	1.77195e-05	0.00185922	0.00140313	App/Cblb/Clip3/Csk/Dll1/Gpc3/Iqsec1/Itsn1/Lman2/Lrp1/Mertk/Nedd4/Nsf/Park7/Pip5k1c/Rap1gap/Rufy1/Sh3gl2/Syt7	19	Cytosis	None	None
CC	GO:0005769	early endosome	21/520	444/29879	0.0472973	2.71768	4.85299	4.06144e-05	0.00297531	0.00224544	Ap3b1/Ap3m2/Ap3s1/App/Atp13a4/Clip3/Commd1/Gja1/Laptm4b/Lrp1/Nf2/Ntrk2/Pikfyve/Pml/Prdx3/Rab14/Rap1gap/Rbsn/Rufy1/Sh3gl2/Siah2	21	Cytosis	None	None
CC	GO:0099501	exocytic vesicle membrane	12/520	172/29879	0.0697674	4.00881	5.26667	5.19537e-05	0.00332086	0.00250622	Atp2b1/Atp6ap1/Btbd8/Calm1/Cltc/Gad2/Rab14/Rab3c/Sh3gl2/Syt1/Syt7/Unc13a	12	Cytosis	None	None
CC	GO:0005770	late endosome	14/520	306/29879	0.0457516	2.62887	3.81159	0.00104105	0.0199629	0.0150659	Atp13a4/Chid1/Exoc8/Gja1/Grn/Kcmf1/Lamtor4/Laptm4b/Map1lc3a/Mon1b/Pikfyve/Rab14/Rnf149/Vps37c	14	Cytosis	None	None
BP	GO:0042147	retrograde transport, endosome to Golgi	7/520	94/29879	0.0744681	4.27891	4.23742	0.00129114	0.0228664	0.0172571	Cltc/Dctn1/Eipr1/Pikfyve/Rab14/Rbsn/Rufy1	7	Cytosis	None	None
BP	GO:0034498	early endosome to Golgi transport	3/520	13/29879	0.230769	13.2599	5.88406	0.00131613	0.0228718	0.0172612	Rab14/Rbsn/Rufy1	3	Cytosis	None	None
MF	GO:0016758	hexosyltransferase activity	10/520	193/29879	0.0518135	2.97718	3.66738	0.0021509	0.0297541	0.0224552	Alg9/B3gnt2/Csgalnact1/Dpy19l3/Galnt1/Galnt13/Gyg1/Lfng/Mgat1/Pofut1	10	Cytosis	None	None
CC	GO:0030139	endocytic vesicle	11/520	232/29879	0.0474138	2.72438	3.50908	0.00264223	0.0338559	0.0255508	Btbd8/Cemip/Cltc/Itsn1/Nod1/Pikfyve/Rab14/Rnf115/Scarb2/Syt7/Unc93b1	11	Cytosis	None	None
BP	GO:0045807	positive regulation of endocytosis	10/520	203/29879	0.0492611	2.83052	3.48279	0.00309707	0.0382455	0.0288636	App/Clip3/Dll1/Gpc3/Itsn1/Lman2/Lrp1/Mertk/Nsf/Rap1gap	10	Cytosis	None	None
BP	GO:0140029	exocytic process	7/520	112/29879	0.0625	3.59123	3.6564	0.00350226	0.0409521	0.0309062	Exoc3/Exoc8/Osbpl2/Pclo/Syt1/Syt7/Unc13a	7	Cytosis	None	None
BP	GO:0006909	phagocytosis	11/520	241/29879	0.0456432	2.62264	3.36599	0.00353022	0.0409845	0.0309307	Abl1/Bltp1/Csk/Lman2/Lrp1/Mertk/Pikfyve/Pip5k1c/Rab14/Rap1gap/Syt7	11	Cytosis	None	None
BP	GO:0019318	hexose metabolic process	12/520	283/29879	0.0424028	2.43645	3.23128	0.00427194	0.0463223	0.0349591	Acacb/Bola3/Brat1/Galk2/H6pd/Hectd4/Pdk2/Pfkl/Pofut1/Ppp4r3a/Slc25a12/Tigar	12	Cytosis	None	None
BP	GO:0032456	endocytic recycling	6/520	90/29879	0.0666667	3.83064	3.57919	0.00490522	0.0511781	0.0386237	Atp6ap1/Bltp1/Commd1/Eipr1/Rab14/Scarb2	6	Cytosis	None	None
BP	GO:0099638	endosome to plasma membrane protein transport	3/520	21/29879	0.142857	8.20852	4.39776	0.00551989	0.0541378	0.0408573	Atp6ap1/Commd1/Scarb2	3	Cytosis	None	None
BP	GO:0072583	clathrin-dependent endocytosis	4/520	49/29879	0.0816327	4.69058	3.44091	0.0103581	0.0784764	0.0592255	Cltc/Dll1/Itsn1/Sh3gl2	4	Cytosis	None	None
CC	GO:0045334	clathrin-coated endocytic vesicle	3/520	27/29879	0.111111	6.3844	3.72511	0.0112403	0.0821386	0.0619894	Btbd8/Cemip/Cltc	3	Cytosis	None	None
BP	GO:0075509	endocytosis involved in viral entry into host cell	2/520	10/29879	0.2	11.4919	4.41623	0.0124016	0.084601	0.0638477	Pikfyve/Rnasek	2	Cytosis	None	None
BP	GO:0003197	endocardial cushion development	4/520	52/29879	0.0769231	4.41997	3.28493	0.0127087	0.0857686	0.0647289	Bmpr1a/Heyl/Nedd4/Nfatc1	4	Cytosis	None	None
BP	GO:0034058	endosomal vesicle fusion	2/520	12/29879	0.166667	9.5766	3.95473	0.0177761	0.10305	0.0777712	Rab14/Rufy1	2	Cytosis	None	None
BP	GO:0032509	endosome transport via multivesicular body sorting pathway	3/520	32/29879	0.09375	5.38684	3.30433	0.0178823	0.10305	0.0777712	Laptm4b/Tmem50b/Vcp	3	Cytosis	None	None
BP	GO:0035270	endocrine system development	7/520	155/29879	0.0451613	2.59495	2.64951	0.0191471	0.107466	0.0811038	Bmal1/Bmpr1a/Dll1/Gli2/Pou3f2/Rap1gap/Six3	7	Cytosis	None	None
CC	GO:0031901	early endosome membrane	8/520	191/29879	0.0418848	2.40669	2.59555	0.0191509	0.107466	0.0811038	Atp13a4/Clip3/Ntrk2/Pikfyve/Pml/Rab14/Rbsn/Rufy1	8	Cytosis	None	None
BP	GO:0050764	regulation of phagocytosis	6/520	123/29879	0.0487805	2.80291	2.66653	0.0208428	0.111987	0.0845157	Csk/Lman2/Lrp1/Mertk/Rap1gap/Syt7	6	Cytosis	None	None
BP	GO:0006887	exocytosis	13/520	399/29879	0.0325815	1.87212	2.33402	0.0236108	0.120336	0.0908169	Exoc3/Exoc8/Itsn1/Nsf/Osbpl2/Pclo/Pip5k1c/Rab3c/Rab3ip/Syt1/Syt7/Trim9/Unc13a	13	Cytosis	None	None
BP	GO:0008645	hexose transmembrane transport	6/520	128/29879	0.046875	2.69342	2.5552	0.0247728	0.122129	0.0921698	Acacb/Ak1/Aspscr1/Clip3/Gpc3/Tert	6	Cytosis	None	None
CC	GO:0055037	recycling endosome	8/520	205/29879	0.0390244	2.24233	2.37537	0.0277327	0.127036	0.095873	App/Atp13a4/Clip3/Commd1/Eipr1/Itsn1/Rab14/Scamp4	8	Cytosis	None	None
BP	GO:0006904	vesicle docking involved in exocytosis	3/520	40/29879	0.075	4.30947	2.78743	0.0321837	0.136725	0.103185	Exoc3/Exoc8/Unc13a	3	Cytosis	None	None
BP	GO:0060350	endochondral bone morphogenesis	4/520	71/29879	0.056338	3.23716	2.51169	0.0353411	0.145364	0.109705	Atf2/Bmpr1b/Carm1/Csgalnact1	4	Cytosis	None	None
CC	GO:0000145	exocyst	2/520	19/29879	0.105263	6.04838	2.92948	0.0425226	0.159668	0.1205	Exoc3/Exoc8	2	Cytosis	None	None
BP	GO:0017156	calcium-ion regulated exocytosis	4/520	77/29879	0.0519481	2.98492	2.32098	0.0454445	0.16648	0.125641	Syt1/Syt7/Trim9/Unc13a	4	Cytosis	None	None
BP	GO:0019320	hexose catabolic process	3/520	47/29879	0.0638298	3.66764	2.4358	0.0483641	0.171965	0.12978	Pfkl/Slc25a12/Tigar	3	Cytosis	None	None
BP	GO:0016358	dendrite development	18/520	331/29879	0.0543807	3.12469	5.17312	2.37586e-05	0.00220524	0.00166428	Abl1/App/Carm1/Dpysl5/Grn/Iqsec1/Itsn1/Kndc1/Map1a/Map1b/Map2/Mapk6/Marcks/Nedd4/Ntn3/Ntrk2/Sarm1/Shank1	18	Dendritic process	None	None
BP	GO:0008088	axo-dendritic transport	8/520	94/29879	0.0851064	4.89018	5.02738	0.000239613	0.00843348	0.00636468	Ap3b1/Ap3m2/Ap3s1/App/Kif21a/Kif2a/Map1a/Map2	8	Dendritic process	None	None
CC	GO:0097441	basal dendrite	3/520	12/29879	0.25	14.3649	6.16265	0.00102561	0.0198948	0.0150144	Map1b/Map2/Sh3gl2	3	Dendritic process	None	None
CC	GO:0043198	dendritic shaft	6/520	74/29879	0.0810811	4.65889	4.19399	0.00184051	0.0278127	0.02099	App/Flna/Inpp5j/Map1a/Map2/Nsf	6	Dendritic process	None	None
CC	GO:0097440	apical dendrite	4/520	31/29879	0.129032	7.41414	4.7552	0.00196566	0.0287659	0.0217094	Flna/Itsn1/Map1b/Map2	4	Dendritic process	None	None
BP	GO:0050773	regulation of dendrite development	8/520	146/29879	0.0547945	3.14847	3.46333	0.00415316	0.0458248	0.0345836	Abl1/Carm1/Dpysl5/Kndc1/Marcks/Nedd4/Ntrk2/Sarm1	8	Dendritic process	None	None
BP	GO:0060999	positive regulation of dendritic spine development	5/520	68/29879	0.0735294	4.22497	3.54323	0.00664066	0.0602651	0.0454816	Grn/Itsn1/Mapk6/Marcks/Shank1	5	Dendritic process	None	None
CC	GO:0043197	dendritic spine	10/520	243/29879	0.0411523	2.36459	2.84252	0.0105872	0.0798854	0.0602889	App/Atp1a2/Atp2b1/Dlgap2/Itsn1/Map1b/Marcks/Nedd4/Ntrk2/Shank1	10	Dendritic process	None	None
BP	GO:0060998	regulation of dendritic spine development	5/520	88/29879	0.0568182	3.26475	2.83156	0.0188585	0.107012	0.0807613	Grn/Itsn1/Mapk6/Marcks/Shank1	5	Dendritic process	None	None
CC	GO:1990635	proximal dendrite	2/520	15/29879	0.133333	7.66128	3.43428	0.0273262	0.125704	0.0948675	Map2/Rab3ip	2	Dendritic process	None	None
BP	GO:0048814	regulation of dendrite morphogenesis	5/520	100/29879	0.05	2.87298	2.49681	0.0306767	0.133619	0.100841	Dpysl5/Kndc1/Marcks/Nedd4/Sarm1	5	Dendritic process	None	None
BP	GO:1902950	regulation of dendritic spine maintenance	2/520	16/29879	0.125	7.18245	3.29201	0.0308758	0.133619	0.100841	App/Nedd9	2	Dendritic process	None	None
BP	GO:0060996	dendritic spine development	6/520	138/29879	0.0434783	2.49824	2.34775	0.034049	0.142723	0.107712	Grn/Iqsec1/Itsn1/Mapk6/Marcks/Shank1	6	Dendritic process	None	None
BP	GO:0097484	dendrite extension	3/520	44/29879	0.0681818	3.9177	2.57757	0.04102	0.157319	0.118727	Sh3gl2/Syt1/Unc13a	3	Dendritic process	None	None
BP	GO:0014002	astrocyte development	7/520	39/29879	0.179487	10.3133	7.74536	4.41003e-06	0.000791102	0.000597038	App/Dll1/Grn/Kras/Lrp1/Pou3f2/Tspan2	7	Developmental Process	Brain developmental terms	None
CC	GO:0030426	growth cone	16/520	242/29879	0.0661157	3.79898	5.81832	6.09956e-06	0.000997636	0.000752908	Abl1/App/Calm1/Ccdc120/Exoc3/Exoc8/Flna/Inpp5j/Kif21a/Lrp1/Map1b/Map2/Marcks/Ntrk2/Pclo/Ywhae	16	Developmental Process	Brain developmental terms	None
BP	GO:0048638	regulation of developmental growth	21/520	397/29879	0.0528967	3.03943	5.44417	7.75338e-06	0.00104729	0.000790381	Abl1/Acacb/Akap6/App/Bmpr1a/Dll1/Dusp10/Fdps/Gja1/Grn/Lrp1/Map1b/Map2/Pou3f2/Sptbn4/Syt1/Ttc3/Ttl/Unc13a/Yap1/Zfp418	21	Developmental Process	Brain developmental terms	None
CC	GO:0030427	site of polarized growth	16/520	250/29879	0.064	3.67742	5.65762	9.19059e-06	0.00118858	0.00089701	Abl1/App/Calm1/Ccdc120/Exoc3/Exoc8/Flna/Inpp5j/Kif21a/Lrp1/Map1b/Map2/Marcks/Ntrk2/Pclo/Ywhae	16	Developmental Process	Brain developmental terms	None
BP	GO:0048588	developmental cell growth	16/520	285/29879	0.0561404	3.2258	5.02475	4.56559e-05	0.00317366	0.00239513	Abl1/Akap6/App/Fdps/Impact/Lrp1/Map1b/Map2/Map2k4/Postn/Sh3gl2/Syt1/Ttc3/Ttl/Unc13a/Zfp418	16	Developmental Process	Brain developmental terms	None
BP	GO:0001558	regulation of cell growth	20/520	456/29879	0.0438596	2.52016	4.35346	0.000169876	0.00660616	0.00498562	Abl1/Acvr1b/Akap6/Bltp1/Brat1/Cdkn2aip/Fdps/Gja1/Lrp1/Map1b/Map2/Nf2/Npm1/Pml/Syt1/Ttc3/Ttl/Unc13a/Yap1/Zfp418	20	Developmental Process	Brain developmental terms	None
CC	GO:0044306	neuron projection terminus	13/520	231/29879	0.0562771	3.23366	4.53557	0.00022562	0.00804278	0.00606982	Btbd8/Calm1/Cdh8/Gad1/Glul/Gnrh1/Itsn1/Marcks/Ntrk2/Pclo/Syt1/Syt7/Unc13a	13	Developmental Process	Brain developmental terms	None
BP	GO:0048639	positive regulation of developmental growth	12/520	220/29879	0.0545455	3.13416	4.22831	0.000514689	0.0130185	0.00982498	Acacb/Akap6/Bmpr1a/Dll1/Fdps/Lrp1/Map1b/Pou3f2/Sptbn4/Syt1/Unc13a/Yap1	12	Developmental Process	Brain developmental terms	None
BP	GO:0072014	proximal tubule development	3/520	11/29879	0.272727	15.6708	6.4767	0.000779254	0.0169938	0.0128251	Acat1/Dll1/Heyl	3	Developmental Process	Brain developmental terms	None
BP	GO:1990138	neuron projection extension	11/520	202/29879	0.0544554	3.12899	4.0406	0.000881261	0.0184237	0.0139042	Abl1/Impact/Lrp1/Map1b/Map2/Postn/Sh3gl2/Syt1/Ttc3/Ttl/Unc13a	11	Developmental Process	Brain developmental terms	None
CC	GO:0032838	plasma membrane bounded cell projection cytoplasm	14/520	307/29879	0.0456026	2.62031	3.79781	0.00107387	0.0203879	0.0153866	Ap3b1/Ap3m2/Ap3s1/Ccdc40/Gabarap/Gli2/Ift57/Kif21a/Map1a/Map2/Map2k4/Prkar2a/Spata7/Wdr35	14	Developmental Process	Brain developmental terms	None
BP	GO:1990535	neuron projection maintenance	3/520	13/29879	0.230769	13.2599	5.88406	0.00131613	0.0228718	0.0172612	App/Dctn1/Map1a	3	Developmental Process	Brain developmental terms	None
BP	GO:0021537	telencephalon development	14/520	322/29879	0.0434783	2.49824	3.59739	0.00168047	0.0265647	0.0200481	Atp1a2/Atp1b2/Flna/Gart/Htr5a/Mcph1/Nf2/Ntrk2/Pou3f2/Six3/Slc38a2/Slc7a11/Syne2/Ywhae	14	Developmental Process	Brain developmental terms	None
BP	GO:0045927	positive regulation of growth	14/520	324/29879	0.0432099	2.48282	3.57152	0.00177952	0.0271363	0.0204796	Acacb/Akap6/Bmpr1a/Brat1/Cdkn2aip/Dll1/Fdps/Lrp1/Map1b/Pou3f2/Sptbn4/Syt1/Unc13a/Yap1	14	Developmental Process	Brain developmental terms	None
CC	GO:0120111	neuron projection cytoplasm	7/520	100/29879	0.07	4.02217	4.02876	0.00184753	0.0278432	0.021013	Ap3b1/Ap3m2/Ap3s1/Kif21a/Map1a/Map2/Map2k4	7	Developmental Process	Brain developmental terms	None
BP	GO:0070572	positive regulation of neuron projection regeneration	3/520	15/29879	0.2	11.4919	5.40921	0.00204033	0.0290185	0.0219001	Flna/Grn/Lrp1	3	Developmental Process	Brain developmental terms	None
BP	GO:0030900	forebrain development	18/520	480/29879	0.0375	2.15474	3.39425	0.00208762	0.0290958	0.0219584	App/Atp1a2/Atp1b2/Bmpr1a/Flna/Gart/Gli2/Htr5a/Kras/Mcph1/Nf2/Ntrk2/Pou3f2/Six3/Slc38a2/Slc7a11/Syne2/Ywhae	18	Developmental Process	Brain developmental terms	None
BP	GO:0030902	hindbrain development	10/520	206/29879	0.0485437	2.7893	3.4296	0.00343772	0.0409521	0.0309062	Abat/Abl1/Atf2/Atp1b2/Dll1/Flna/Gart/Gli2/Glud1/Kndc1	10	Developmental Process	Brain developmental terms	None
BP	GO:0021987	cerebral cortex development	8/520	143/29879	0.0559441	3.21452	3.53276	0.00366339	0.0420911	0.0317658	Flna/Gart/Mcph1/Ntrk2/Pou3f2/Slc38a2/Syne2/Ywhae	8	Developmental Process	Brain developmental terms	None
BP	GO:0021782	glial cell development	8/520	147/29879	0.0544218	3.12705	3.44058	0.00432714	0.0466342	0.0351944	App/Dll1/Grn/Kras/Lrp1/Ntrk2/Pou3f2/Tspan2	8	Developmental Process	Brain developmental terms	None
BP	GO:0021543	pallium development	10/520	213/29879	0.0469484	2.69763	3.30911	0.00434871	0.046776	0.0353014	Flna/Gart/Htr5a/Mcph1/Nf2/Ntrk2/Pou3f2/Slc38a2/Syne2/Ywhae	10	Developmental Process	Brain developmental terms	None
BP	GO:0060485	mesenchyme development	13/520	328/29879	0.0396341	2.27736	3.09579	0.0052764	0.0534464	0.0403355	Bmpr1a/Flna/Fuz/Gja1/Heyl/Nedd4/Nfatc1/Rps7/Rxra/Usf3/Wwtr1/Yap1/Zic2	13	Developmental Process	Brain developmental terms	None
BP	GO:0022037	metencephalon development	8/520	153/29879	0.0522876	3.00442	3.30806	0.0054917	0.0541378	0.0408573	Abat/Abl1/Atf2/Dll1/Gart/Gli2/Glud1/Kndc1	8	Developmental Process	Brain developmental terms	None
BP	GO:0007528	neuromuscular junction development	5/520	67/29879	0.0746269	4.28803	3.58579	0.00623964	0.0585137	0.0441598	App/Dctn1/Nedd4/Sptbn4/Unc13a	5	Developmental Process	Brain developmental terms	None
BP	GO:0072234	metanephric nephron tubule development	3/520	23/29879	0.130435	7.49473	4.14683	0.00716366	0.0632335	0.0477218	Acat1/Wwtr1/Yap1	3	Developmental Process	Brain developmental terms	None
CC	GO:0097386	glial cell projection	4/520	47/29879	0.0851064	4.89018	3.55209	0.00895943	0.0724513	0.0546784	App/Atp1b2/Glul/Slc7a11	4	Developmental Process	Brain developmental terms	None
CC	GO:0097449	astrocyte projection	3/520	25/29879	0.12	6.89515	3.92438	0.00906781	0.0724513	0.0546784	App/Atp1b2/Slc7a11	3	Developmental Process	Brain developmental terms	None
BP	GO:0060009	Sertoli cell development	3/520	26/29879	0.115385	6.62996	3.82212	0.0101201	0.0779472	0.0588261	Akap9/Flna/Gja1	3	Developmental Process	Brain developmental terms	None
BP	GO:0021549	cerebellum development	7/520	139/29879	0.0503597	2.89365	2.97813	0.0110966	0.0820912	0.0619536	Abat/Abl1/Dll1/Gart/Gli2/Glud1/Kndc1	7	Developmental Process	Brain developmental terms	None
BP	GO:0051961	negative regulation of nervous system development	8/520	173/29879	0.0462428	2.65709	2.90907	0.0111428	0.0820912	0.0619536	App/Bmpr1a/Dpysl5/Dusp10/Map2/Nf2/Tert/Ttc3	8	Developmental Process	Brain developmental terms	None
BP	GO:0072243	metanephric nephron epithelium development	3/520	27/29879	0.111111	6.3844	3.72511	0.0112403	0.0821386	0.0619894	Acat1/Wwtr1/Yap1	3	Developmental Process	Brain developmental terms	None
BP	GO:0060612	adipose tissue development	5/520	78/29879	0.0641026	3.68331	3.15798	0.0116866	0.0844013	0.063697	Acat1/Asnsd1/Atf2/Bltp1/Slc25a25	5	Developmental Process	Brain developmental terms	None
BP	GO:0030307	positive regulation of cell growth	9/520	211/29879	0.042654	2.45088	2.81473	0.012028	0.084601	0.0638477	Akap6/Brat1/Cdkn2aip/Fdps/Lrp1/Map1b/Syt1/Unc13a/Yap1	9	Developmental Process	Brain developmental terms	None
BP	GO:0072170	metanephric tubule development	3/520	28/29879	0.107143	6.15639	3.63289	0.0124292	0.084601	0.0638477	Acat1/Wwtr1/Yap1	3	Developmental Process	Brain developmental terms	None
BP	GO:0045926	negative regulation of growth	10/520	253/29879	0.0395257	2.27113	2.70222	0.0137285	0.0892462	0.0673534	Acvr1b/Cdkn2aip/Dusp10/Gja1/Gpc3/Map2/Nf2/Pml/Ttc3/Zfp418	10	Developmental Process	Brain developmental terms	None
BP	GO:0072080	nephron tubule development	6/520	113/29879	0.0530973	3.05095	2.90698	0.0142966	0.0922316	0.0696064	Acat1/Dll1/Gpc3/Heyl/Wwtr1/Yap1	6	Developmental Process	Brain developmental terms	None
BP	GO:0097485	neuron projection guidance	10/520	259/29879	0.03861	2.21852	2.62118	0.0159213	0.0972947	0.0734275	App/B3gnt2/Bmpr1b/Dpysl5/Gli2/Kif21a/Lrp1/Megf9/Ntn3/Zic2	10	Developmental Process	Brain developmental terms	None
BP	GO:0001832	blastocyst growth	3/520	31/29879	0.0967742	5.56061	3.38106	0.0164136	0.0985701	0.0743901	Ctr9/Grn/Ints1	3	Developmental Process	Brain developmental terms	None
BP	GO:0072207	metanephric epithelium development	3/520	32/29879	0.09375	5.38684	3.30433	0.0178823	0.10305	0.0777712	Acat1/Wwtr1/Yap1	3	Developmental Process	Brain developmental terms	None
BP	GO:0061387	regulation of extent of cell growth	6/520	119/29879	0.0504202	2.89712	2.75968	0.0180206	0.103191	0.0778777	Abl1/Lrp1/Map1b/Map2/Ttc3/Ttl	6	Developmental Process	Brain developmental terms	None
BP	GO:0070169	positive regulation of biomineral tissue development	4/520	59/29879	0.0677966	3.89557	2.96287	0.0194409	0.107466	0.0811038	Atp2b1/Bmpr1a/Bmpr1b/Rxra	4	Developmental Process	Brain developmental terms	None
BP	GO:0071634	regulation of transforming growth factor beta production	3/520	34/29879	0.0882353	5.06997	3.1601	0.0210322	0.112138	0.0846299	Atf2/Bmpr1a/Laptm4b	3	Developmental Process	Brain developmental terms	None
BP	GO:0021915	neural tube development	8/520	195/29879	0.0410256	2.35732	2.53072	0.0213773	0.113651	0.0857716	Abl1/Dvl2/Fuz/Gli2/Ift57/Marcks/Rps7/Zic2	8	Developmental Process	Brain developmental terms	None
BP	GO:0030308	negative regulation of cell growth	8/520	195/29879	0.0410256	2.35732	2.53072	0.0213773	0.113651	0.0857716	Acvr1b/Cdkn2aip/Gja1/Map2/Nf2/Pml/Ttc3/Zfp418	8	Developmental Process	Brain developmental terms	None
BP	GO:0001840	neural plate development	2/520	14/29879	0.142857	8.20852	3.59034	0.0239547	0.120336	0.0908169	Dvl2/Zic2	2	Developmental Process	Brain developmental terms	None
BP	GO:0010976	positive regulation of neuron projection development	9/520	241/29879	0.0373444	2.14579	2.37683	0.0260025	0.125328	0.0945842	Abl1/Arsb/Atp1b2/Flna/Grn/Lrp1/Marcks/Ntrk2/Scarb2	9	Developmental Process	Brain developmental terms	None
BP	GO:0071604	transforming growth factor beta production	3/520	37/29879	0.0810811	4.65889	2.96376	0.0262896	0.125328	0.0945842	Atf2/Bmpr1a/Laptm4b	3	Developmental Process	Brain developmental terms	None
BP	GO:0046548	retinal rod cell development	2/520	16/29879	0.125	7.18245	3.29201	0.0308758	0.133619	0.100841	Cfh/Ntrk2	2	Developmental Process	Brain developmental terms	None
BP	GO:0072009	nephron epithelium development	6/520	136/29879	0.0441176	2.53498	2.38774	0.0320379	0.136725	0.103185	Acat1/Dll1/Gpc3/Heyl/Wwtr1/Yap1	6	Developmental Process	Brain developmental terms	None
BP	GO:0120033	negative regulation of plasma membrane bounded cell projection assembly	3/520	40/29879	0.075	4.30947	2.78743	0.0321837	0.136725	0.103185	Rab3ip/Rap1gap/Yap1	3	Developmental Process	Brain developmental terms	None
BP	GO:0060348	bone development	9/520	252/29879	0.0357143	2.05213	2.2322	0.033229	0.140096	0.105729	Atf2/Atp6ap1/Bmpr1b/Carm1/Cfh/Csgalnact1/Gja1/Mcph1/Sparc	9	Developmental Process	Brain developmental terms	None
BP	GO:0070570	regulation of neuron projection regeneration	3/520	42/29879	0.0714286	4.10426	2.67924	0.0364635	0.148226	0.111865	Flna/Grn/Lrp1	3	Developmental Process	Brain developmental terms	None
BP	GO:0031102	neuron projection regeneration	4/520	73/29879	0.0547945	3.14847	2.44594	0.0385479	0.151281	0.11417	Flna/Grn/Lrp1/Map1b	4	Developmental Process	Brain developmental terms	None
BP	GO:0072006	nephron development	7/520	180/29879	0.0388889	2.23454	2.21094	0.0387224	0.151538	0.114364	Acat1/Cfh/Dll1/Gpc3/Heyl/Wwtr1/Yap1	7	Developmental Process	Brain developmental terms	None
BP	GO:0070167	regulation of biomineral tissue development	5/520	109/29879	0.0458716	2.63576	2.27694	0.0420379	0.159668	0.1205	Atp2b1/Bmpr1a/Bmpr1b/Gja1/Rxra	5	Developmental Process	Brain developmental terms	None
BP	GO:0002076	osteoblast development	2/520	19/29879	0.105263	6.04838	2.92948	0.0425226	0.159668	0.1205	Gli2/Limd1	2	Developmental Process	Brain developmental terms	None
BP	GO:0071636	positive regulation of transforming growth factor beta production	2/520	20/29879	0.1	5.74596	2.82559	0.0467148	0.167709	0.126569	Atf2/Bmpr1a	2	Developmental Process	Brain developmental terms	None
BP	GO:1902742	apoptotic process involved in development	3/520	47/29879	0.0638298	3.66764	2.4358	0.0483641	0.171965	0.12978	Atf2/Pml/Six3	3	Developmental Process	Brain developmental terms	None
BP	GO:0010721	negative regulation of cell development	10/520	314/29879	0.0318471	1.82992	1.96753	0.0494662	0.174877	0.131978	Bmpr1a/Dpysl5/Dusp10/Hspa9/Map2/Nf2/Socs5/Tert/Ttc3/Zfp608	10	Developmental Process	Brain developmental terms	None
BP	GO:0035265	organ growth	14/520	227/29879	0.061674	3.54376	5.12	4.93695e-05	0.00332086	0.00250622	Abl1/Acacb/Akap6/Atf2/Bmpr1a/Carm1/Dll1/Ehmt2/Fdps/Gja1/Map2k4/Rxra/Yap1/Zfp418	14	Developmental Process	Non Brain	None
BP	GO:0060419	heart growth	10/520	131/29879	0.0763359	4.38623	5.16928	0.000102994	0.00540329	0.00407782	Abl1/Acacb/Akap6/Bmpr1a/Fdps/Gja1/Map2k4/Rxra/Yap1/Zfp418	10	Developmental Process	Non Brain	None
BP	GO:0055017	cardiac muscle tissue growth	9/520	121/29879	0.0743802	4.27386	4.80239	0.000275604	0.00917745	0.00692615	Abl1/Akap6/Bmpr1a/Fdps/Gja1/Map2k4/Rxra/Yap1/Zfp418	9	Developmental Process	Non Brain	None
BP	GO:0001893	maternal placenta development	5/520	45/29879	0.111111	6.3844	4.81055	0.00107787	0.0203879	0.0153866	Ash1l/Dedd/Gja1/Prdx3/Rxra	5	Developmental Process	Non Brain	None
BP	GO:0060420	regulation of heart growth	7/520	93/29879	0.0752688	4.32492	4.27389	0.00121284	0.0216173	0.0163144	Acacb/Akap6/Bmpr1a/Fdps/Gja1/Yap1/Zfp418	7	Developmental Process	Non Brain	None
BP	GO:0060560	developmental growth involved in morphogenesis	13/520	286/29879	0.0454545	2.6118	3.64508	0.00164408	0.0263473	0.0198841	Abl1/App/Impact/Lrp1/Map1b/Map2/Postn/Sh3gl2/Syt1/Ttc3/Ttl/Unc13a/Yap1	13	Developmental Process	Non Brain	None
BP	GO:0007517	muscle organ development	16/520	395/29879	0.0405063	2.32748	3.53459	0.00168439	0.0265647	0.0200481	Asnsd1/Bmal1/Bmpr1a/Coprs/Dll1/Eid2/Gja1/Gtf3c5/Heyl/Kras/Myl6b/Paxbp1/Rbfox1/Rxra/Srpk3/Uqcc2	16	Developmental Process	Non Brain	None
BP	GO:0003143	embryonic heart tube morphogenesis	6/520	73/29879	0.0821918	4.72271	4.23814	0.00171606	0.026731	0.0201737	Ccdc40/Dll1/Dvl2/Gja1/Ift57/Yap1	6	Developmental Process	Non Brain	None
BP	GO:0060421	positive regulation of heart growth	5/520	51/29879	0.0980392	5.6333	4.40727	0.001903	0.0281452	0.021241	Acacb/Akap6/Bmpr1a/Fdps/Yap1	5	Developmental Process	Non Brain	None
BP	GO:0003007	heart morphogenesis	13/520	301/29879	0.0431894	2.48164	3.43835	0.00256709	0.0332112	0.0250642	Atf2/Bmpr1a/Ccdc40/Dll1/Dvl2/Flna/Gja1/Heyl/Ift57/Nedd4/Nfatc1/Rxra/Yap1	13	Developmental Process	Non Brain	None
BP	GO:0055021	regulation of cardiac muscle tissue growth	6/520	86/29879	0.0697674	4.00881	3.71872	0.00392472	0.0435636	0.0328771	Akap6/Bmpr1a/Fdps/Gja1/Yap1/Zfp418	6	Developmental Process	Non Brain	None
BP	GO:0002066	columnar/cuboidal epithelial cell development	5/520	63/29879	0.0793651	4.56029	3.76476	0.0048047	0.0504131	0.0380463	Bmal1/Dll1/Gja1/Tigar/Yap1	5	Developmental Process	Non Brain	None
BP	GO:1901342	regulation of vasculature development	13/520	326/29879	0.0398773	2.29133	3.11999	0.00501866	0.0521659	0.0393692	Abl1/Aggf1/Atf2/Col4a2/Dll1/Erap1/Glul/Grn/Pdcl3/Pml/Sparc/Tert/Wars2	13	Developmental Process	Non Brain	None
BP	GO:0031345	negative regulation of cell projection organization	10/520	218/29879	0.0458716	2.63576	3.22598	0.00510858	0.0525453	0.0396555	Carm1/Dpysl5/Flna/Inpp5j/Lrp1/Map2/Rab3ip/Rap1gap/Ttc3/Yap1	10	Developmental Process	Non Brain	None
BP	GO:0046622	positive regulation of organ growth	5/520	64/29879	0.078125	4.48903	3.71864	0.00513885	0.0526283	0.0397181	Acacb/Akap6/Bmpr1a/Fdps/Yap1	5	Developmental Process	Non Brain	None
BP	GO:0060562	epithelial tube morphogenesis	15/520	404/29879	0.0371287	2.1334	3.05249	0.00518269	0.0527856	0.0398369	Abl1/Ccdc40/Dll1/Dvl2/Fuz/Gja1/Gli2/Gpc3/Ift57/Kras/Nfatc1/Pml/Rps7/Yap1/Zic2	15	Developmental Process	Non Brain	None
BP	GO:0007519	skeletal muscle tissue development	10/520	224/29879	0.0446429	2.56516	3.12926	0.00615365	0.0581286	0.0438692	Asnsd1/Bmal1/Dll1/Gtf3c5/Heyl/Kras/Myl6b/Rbfox1/Srpk3/Uqcc2	10	Developmental Process	Non Brain	None
BP	GO:0021983	pituitary gland development	4/520	43/29879	0.0930233	5.34508	3.79462	0.00654497	0.0599614	0.0452524	Bmpr1a/Gli2/Pou3f2/Six3	4	Developmental Process	Non Brain	None
BP	GO:0046620	regulation of organ growth	7/520	126/29879	0.0555556	3.1922	3.28176	0.00664314	0.0602651	0.0454816	Acacb/Akap6/Bmpr1a/Fdps/Gja1/Yap1/Zfp418	7	Developmental Process	Non Brain	None
BP	GO:0035050	embryonic heart tube development	6/520	97/29879	0.0618557	3.5542	3.35329	0.00703702	0.0630159	0.0475576	Ccdc40/Dll1/Dvl2/Gja1/Ift57/Yap1	6	Developmental Process	Non Brain	None
BP	GO:0048339	paraxial mesoderm development	3/520	24/29879	0.125	7.18245	4.03241	0.00808264	0.0686223	0.0517887	Bmpr1a/Yap1/Zic2	3	Developmental Process	Non Brain	None
BP	GO:0048608	reproductive structure development	14/520	386/29879	0.0362694	2.08403	2.85287	0.00824816	0.0693778	0.0523588	Akap9/Ash1l/Bmpr1b/Dhcr24/Fem1b/Flna/Gja1/Gli2/Gnrh1/Lfng/Mertk/Rxra/Six3/Star	14	Developmental Process	Non Brain	None
BP	GO:0061458	reproductive system development	14/520	391/29879	0.0358056	2.05738	2.80093	0.00916904	0.0730502	0.0551304	Akap9/Ash1l/Bmpr1b/Dhcr24/Fem1b/Flna/Gja1/Gli2/Gnrh1/Lfng/Mertk/Rxra/Six3/Star	14	Developmental Process	Non Brain	None
BP	GO:0060538	skeletal muscle organ development	10/520	239/29879	0.041841	2.40417	2.90059	0.00949687	0.0752826	0.0568152	Asnsd1/Bmal1/Dll1/Gtf3c5/Heyl/Kras/Myl6b/Rbfox1/Srpk3/Uqcc2	10	Developmental Process	Non Brain	None
BP	GO:0055023	positive regulation of cardiac muscle tissue growth	4/520	48/29879	0.0833333	4.7883	3.49573	0.00964232	0.0758037	0.0572084	Akap6/Bmpr1a/Fdps/Yap1	4	Developmental Process	Non Brain	None
BP	GO:0061049	cell growth involved in cardiac muscle cell development	4/520	50/29879	0.08	4.59677	3.38754	0.0111075	0.0820912	0.0619536	Akap6/Fdps/Map2k4/Zfp418	4	Developmental Process	Non Brain	None
BP	GO:1904018	positive regulation of vasculature development	8/520	187/29879	0.0427807	2.45817	2.66204	0.0170952	0.101784	0.0768157	Abl1/Aggf1/Dll1/Erap1/Grn/Pdcl3/Tert/Wars2	8	Developmental Process	Non Brain	None
BP	GO:0061326	renal tubule development	6/520	119/29879	0.0504202	2.89712	2.75968	0.0180206	0.103191	0.0778777	Acat1/Dll1/Gpc3/Heyl/Wwtr1/Yap1	6	Developmental Process	Non Brain	None
BP	GO:0003151	outflow tract morphogenesis	5/520	87/29879	0.0574713	3.30228	2.86203	0.0180367	0.103191	0.0778777	Atf2/Bmpr1a/Dvl2/Heyl/Nedd4	5	Developmental Process	Non Brain	None
BP	GO:0031346	positive regulation of cell projection organization	15/520	471/29879	0.0318471	1.82992	2.41614	0.0189989	0.107466	0.0811038	Abl1/Arsb/Atp1b2/Crocc/Dvl2/Flna/Fuz/Grn/Lrp1/Map1b/Marcks/Nedd9/Ntrk2/Rab3ip/Scarb2	15	Developmental Process	Non Brain	None
BP	GO:0060740	prostate gland epithelium morphogenesis	3/520	33/29879	0.0909091	5.2236	3.23075	0.0194218	0.107466	0.0811038	Fem1b/Gli2/Rxra	3	Developmental Process	Non Brain	None
BP	GO:0061138	morphogenesis of a branching epithelium	9/520	232/29879	0.0387931	2.22904	2.50107	0.0209795	0.112138	0.0846299	Abl1/Fem1b/Gli2/Gpc3/Kras/Nfatc1/Pml/Rxra/Yap1	9	Developmental Process	Non Brain	None
BP	GO:0060512	prostate gland morphogenesis	3/520	34/29879	0.0882353	5.06997	3.1601	0.0210322	0.112138	0.0846299	Fem1b/Gli2/Rxra	3	Developmental Process	Non Brain	None
BP	GO:0106027	neuron projection organization	6/520	124/29879	0.0483871	2.7803	2.64382	0.0215924	0.114166	0.0861603	App/Dctn1/Map1a/Marcks/Nedd9/Shank1	6	Developmental Process	Non Brain	None
BP	GO:0021587	cerebellum morphogenesis	4/520	61/29879	0.0655738	3.76784	2.87988	0.0217	0.114166	0.0861603	Abl1/Dll1/Gli2/Kndc1	4	Developmental Process	Non Brain	None
BP	GO:0055006	cardiac cell development	6/520	125/29879	0.048	2.75806	2.62134	0.0223601	0.116477	0.0879046	Acvr1b/Akap6/Bmpr1a/Fdps/Map2k4/Zfp418	6	Developmental Process	Non Brain	None
BP	GO:0061050	regulation of cell growth involved in cardiac muscle cell development	3/520	35/29879	0.0857143	4.92511	3.09218	0.0227137	0.117171	0.0884284	Akap6/Fdps/Zfp418	3	Developmental Process	Non Brain	None
BP	GO:0071560	cellular response to transforming growth factor beta stimulus	10/520	281/29879	0.0355872	2.04483	2.34192	0.0262145	0.125328	0.0945842	Abl1/Bmpr1a/Bmpr1b/Col4a2/Eid2/Lrp1/Peg10/Pml/Postn/Star	10	Developmental Process	Non Brain	None
BP	GO:0007498	mesoderm development	6/520	130/29879	0.0461538	2.65198	2.51216	0.0264743	0.125617	0.0948024	Acvr1b/Bmpr1a/Gja1/Nf2/Yap1/Zic2	6	Developmental Process	Non Brain	None
BP	GO:0021575	hindbrain morphogenesis	4/520	65/29879	0.0615385	3.53598	2.72395	0.0266822	0.125639	0.0948188	Abl1/Dll1/Gli2/Kndc1	4	Developmental Process	Non Brain	None
BP	GO:0048368	lateral mesoderm development	2/520	15/29879	0.133333	7.66128	3.43428	0.0273262	0.125704	0.0948675	Bmpr1a/Yap1	2	Developmental Process	Non Brain	None
BP	GO:0060442	branching involved in prostate gland morphogenesis	2/520	15/29879	0.133333	7.66128	3.43428	0.0273262	0.125704	0.0948675	Fem1b/Rxra	2	Developmental Process	Non Brain	None
BP	GO:0060742	epithelial cell differentiation involved in prostate gland development	2/520	15/29879	0.133333	7.66128	3.43428	0.0273262	0.125704	0.0948675	Fem1b/Rxra	2	Developmental Process	Non Brain	None
BP	GO:0071559	response to transforming growth factor beta	10/520	288/29879	0.0347222	1.99513	2.2584	0.0303116	0.133619	0.100841	Abl1/Bmpr1a/Bmpr1b/Col4a2/Eid2/Lrp1/Peg10/Pml/Postn/Star	10	Developmental Process	Non Brain	None
BP	GO:0048738	cardiac muscle tissue development	10/520	290/29879	0.0344828	1.98137	2.23497	0.0315609	0.136035	0.102665	Abl1/Akap6/Bmpr1a/Dll1/Fdps/Gja1/Map2k4/Rxra/Yap1/Zfp418	10	Developmental Process	Non Brain	None
BP	GO:0072073	kidney epithelium development	7/520	173/29879	0.0404624	2.32496	2.326	0.0322941	0.13709	0.103461	Acat1/Cat/Dll1/Gpc3/Heyl/Wwtr1/Yap1	7	Developmental Process	Non Brain	None
BP	GO:0061448	connective tissue development	11/520	334/29879	0.0329341	1.89238	2.18268	0.0332055	0.140096	0.105729	Acat1/Asnsd1/Atf2/Bltp1/Bmpr1a/Bmpr1b/Carm1/Cfh/Csgalnact1/Gli2/Slc25a25	11	Developmental Process	Non Brain	None
BP	GO:0001763	morphogenesis of a branching structure	9/520	252/29879	0.0357143	2.05213	2.2322	0.033229	0.140096	0.105729	Abl1/Fem1b/Gli2/Gpc3/Kras/Nfatc1/Pml/Rxra/Yap1	9	Developmental Process	Non Brain	None
BP	GO:0060541	respiratory system development	10/520	293/29879	0.0341297	1.96108	2.20017	0.0335023	0.141034	0.106437	Ap3b1/Bmpr1a/Ccdc40/Fuz/Gli2/Gpc3/Kras/Slc7a11/Sparc/Yap1	10	Developmental Process	Non Brain	None
BP	GO:0043010	camera-type eye development	13/520	423/29879	0.0307329	1.7659	2.11135	0.0353721	0.145384	0.10972	Bmpr1b/Cfh/Dll1/Gja1/Gnb1/Grn/Mertk/Nf2/Ntrk2/Rxra/Six3/Slc25a25/Slc7a11	13	Developmental Process	Non Brain	None
BP	GO:0060041	retina development in camera-type eye	8/520	217/29879	0.0368664	2.11833	2.20042	0.0369538	0.148913	0.112384	Bmpr1b/Cfh/Dll1/Gnb1/Grn/Mertk/Ntrk2/Six3	8	Developmental Process	Non Brain	None
BP	GO:0061051	positive regulation of cell growth involved in cardiac muscle cell development	2/520	18/29879	0.111111	6.3844	3.04108	0.0384809	0.151281	0.11417	Akap6/Fdps	2	Developmental Process	Non Brain	None
BP	GO:0030324	lung development	9/520	259/29879	0.034749	1.99667	2.14395	0.0384903	0.151281	0.11417	Ap3b1/Bmpr1a/Ccdc40/Gli2/Gpc3/Kras/Slc7a11/Sparc/Yap1	9	Developmental Process	Non Brain	None
BP	GO:0042733	embryonic digit morphogenesis	4/520	73/29879	0.0547945	3.14847	2.44594	0.0385479	0.151281	0.11417	Bmpr1a/Fuz/Gja1/Gli2	4	Developmental Process	Non Brain	None
BP	GO:0002064	epithelial cell development	9/520	262/29879	0.0343511	1.9738	2.10697	0.0409095	0.157319	0.118727	Akap9/Bmal1/Dll1/Fem1b/Flna/Gja1/Six3/Tigar/Yap1	9	Developmental Process	Non Brain	None
BP	GO:0030323	respiratory tube development	9/520	262/29879	0.0343511	1.9738	2.10697	0.0409095	0.157319	0.118727	Ap3b1/Bmpr1a/Ccdc40/Gli2/Gpc3/Kras/Slc7a11/Sparc/Yap1	9	Developmental Process	Non Brain	None
BP	GO:0007398	ectoderm development	2/520	19/29879	0.105263	6.04838	2.92948	0.0425226	0.159668	0.1205	Bmpr1a/Nf2	2	Developmental Process	Non Brain	None
BP	GO:2000696	regulation of epithelial cell differentiation involved in kidney development	2/520	19/29879	0.105263	6.04838	2.92948	0.0425226	0.159668	0.1205	Wwtr1/Yap1	2	Developmental Process	Non Brain	None
BP	GO:0016331	morphogenesis of embryonic epithelium	7/520	185/29879	0.0378378	2.17415	2.13197	0.0437935	0.16171	0.122042	Abl1/Dvl2/Fuz/Gli2/Ift57/Rps7/Zic2	7	Developmental Process	Non Brain	None
BP	GO:0044344	cellular response to fibroblast growth factor stimulus	5/520	111/29879	0.045045	2.58827	2.23109	0.0448642	0.165116	0.124612	Cep57/Fuz/Postn/Rab14/Star	5	Developmental Process	Non Brain	None
BP	GO:0003184	pulmonary valve morphogenesis	2/520	20/29879	0.1	5.74596	2.82559	0.0467148	0.167709	0.126569	Heyl/Nfatc1	2	Developmental Process	Non Brain	None
BP	GO:0006836	neurotransmitter transport	12/520	240/29879	0.05	2.87298	3.87716	0.00110028	0.0203956	0.0153924	App/Atp1a2/Ntrk2/Osbpl2/Park7/Pclo/Slc38a2/Slc6a11/Syt1/Syt7/Trim9/Unc13a	12	Neuro Transmitter	None	None
BP	GO:0099590	neurotransmitter receptor internalization	5/520	57/29879	0.0877193	5.04032	4.06342	0.00311548	0.0382455	0.0288636	Cblb/Iqsec1/Lrp1/Nedd4/Pip5k1c	5	Neuro Transmitter	None	None
BP	GO:0048791	calcium ion-regulated exocytosis of neurotransmitter	3/520	20/29879	0.15	8.61894	4.53606	0.00479261	0.0503813	0.0380224	Syt1/Syt7/Unc13a	3	Neuro Transmitter	None	None
BP	GO:0001504	neurotransmitter uptake	4/520	45/29879	0.0888889	5.10752	3.66976	0.00769003	0.0667149	0.0503492	App/Atp1a2/Park7/Slc6a11	4	Neuro Transmitter	None	None
BP	GO:0007269	neurotransmitter secretion	8/520	182/29879	0.043956	2.5257	2.74761	0.0147551	0.0932968	0.0704103	Ntrk2/Osbpl2/Pclo/Slc38a2/Syt1/Syt7/Trim9/Unc13a	8	Neuro Transmitter	None	None
CC	GO:0043209	myelin sheath	16/520	211/29879	0.0758294	4.35713	6.51286	1.03159e-06	0.000478057	0.000360786	Atp1a2/Atp1b1/Calm1/Cltc/Glul/Gnb1/Hspa9/Ldhb/Nsf/Prdx1/Prdx3/Slc25a12/Sucla2/Tspan2/Vcp/Ywhag	16	Other	None	Actin
BP	GO:0099111	microtubule-based transport	16/520	243/29879	0.0658436	3.78335	5.79786	6.42665e-06	0.0010055	0.000758845	Ap3b1/Ap3m2/Ap3s1/App/Ccdc40/Clip3/Fuz/Gja1/Ift57/Kif21a/Kif2a/Map1a/Map1b/Map2/Syne2/Wdr35	16	Other	None	Actin
BP	GO:0010970	transport along microtubule	14/520	190/29879	0.0736842	4.23387	5.95125	6.75344e-06	0.0010055	0.000758845	Ap3b1/Ap3m2/Ap3s1/App/Clip3/Fuz/Ift57/Kif21a/Kif2a/Map1a/Map1b/Map2/Syne2/Wdr35	14	Other	None	Actin
BP	GO:0031113	regulation of microtubule polymerization	8/520	58/29879	0.137931	7.92546	7.02601	7.12208e-06	0.0010055	0.000758845	Abl1/Akap9/Clip3/Dctn1/Inpp5j/Kif21a/Map1b/Map2	8	Other	None	Actin
MF	GO:0008017	microtubule binding	16/520	279/29879	0.0573477	3.29518	5.126	3.53864e-05	0.0028112	0.00212159	Cep350/Cep44/Cep57/Cetn3/Clip3/Dctn1/Gabarap/Kif21a/Kif2a/Map1a/Map1b/Map1lc3a/Map2/Mid2/Prc1/Spire2	16	Other	None	Actin
BP	GO:0031110	regulation of microtubule polymerization or depolymerization	9/520	99/29879	0.0909091	5.2236	5.60202	5.91082e-05	0.00373524	0.00281895	Abl1/Akap9/Clip3/Dctn1/Inpp5j/Kif21a/Map1a/Map1b/Map2	9	Other	None	Actin
BP	GO:0032886	regulation of microtubule-based process	15/520	280/29879	0.0535714	3.07819	4.64979	0.000131588	0.00601471	0.00453925	Abl1/Akap9/Ccdc40/Cfap298/Clip3/Cltc/Dctn1/Inpp5j/Kif21a/Klhl42/Map1a/Map1b/Map2/Mcph1/Npm1	15	Other	None	Actin
BP	GO:0046785	microtubule polymerization	8/520	95/29879	0.0842105	4.8387	4.98726	0.000257724	0.00873905	0.00659529	Abl1/Akap9/Clip3/Dctn1/Inpp5j/Kif21a/Map1b/Map2	8	Other	None	Actin
CC	GO:0005874	microtubule	20/520	489/29879	0.0408998	2.35009	4.00611	0.000418281	0.0117197	0.00884474	Calm1/Cep57/Clip3/Cltc/Dctn1/Gabarap/Kif21a/Kif2a/Map1a/Map1b/Map1lc3a/Map2/Marcks/Mid2/Parp4/Prc1/Sarm1/Tbca/Ttl/Zw10	20	Other	None	Actin
BP	GO:0030048	actin filament-based movement	9/520	129/29879	0.0697674	4.00881	4.55778	0.000442555	0.0121234	0.00914944	Akap6/Akap9/Atp1a2/Ctnna3/Flna/Kcnj5/Myl6b/Nup155/Syne2	9	Other	None	Actin
BP	GO:0070252	actin-mediated cell contraction	8/520	103/29879	0.0776699	4.46288	4.68522	0.000446798	0.012152	0.00917104	Akap6/Akap9/Atp1a2/Ctnna3/Flna/Kcnj5/Myl6b/Nup155	8	Other	None	Actin
BP	GO:0070507	regulation of microtubule cytoskeleton organization	10/520	167/29879	0.0598802	3.4407	4.20933	0.000725365	0.0162467	0.0122612	Abl1/Akap9/Clip3/Cltc/Dctn1/Inpp5j/Kif21a/Map1a/Map1b/Map2	10	Other	None	Actin
BP	GO:0031109	microtubule polymerization or depolymerization	9/520	144/29879	0.0625	3.59123	4.1482	0.000977298	0.0196201	0.0148071	Abl1/Akap9/Clip3/Dctn1/Inpp5j/Kif21a/Map1a/Map1b/Map2	9	Other	None	Actin
BP	GO:0031111	negative regulation of microtubule polymerization or depolymerization	5/520	51/29879	0.0980392	5.6333	4.40727	0.001903	0.0281452	0.021241	Clip3/Inpp5j/Map1a/Map1b/Map2	5	Other	None	Actin
BP	GO:0031115	negative regulation of microtubule polymerization	3/520	15/29879	0.2	11.4919	5.40921	0.00204033	0.0290185	0.0219001	Clip3/Inpp5j/Map2	3	Other	None	Actin
BP	GO:1902850	microtubule cytoskeleton organization involved in mitosis	9/520	164/29879	0.054878	3.15327	3.67993	0.00240143	0.032335	0.024403	Cltc/Dctn1/Flna/Gja1/Kif2a/Mcph1/Prc1/Vcp/Zw10	9	Other	None	Actin
CC	GO:0005876	spindle microtubule	6/520	79/29879	0.0759494	4.36402	3.98447	0.00256815	0.0332112	0.0250642	Calm1/Cltc/Kif2a/Parp4/Ttl/Zw10	6	Other	None	Actin
CC	GO:0005875	microtubule associated complex	8/520	151/29879	0.0529801	3.04422	3.3515	0.00507976	0.0524092	0.0395528	Dctn1/Gabarap/Kif21a/Kif2a/Map1a/Map1b/Map2/Ywhae	8	Other	None	Actin
BP	GO:0072384	organelle transport along microtubule	6/520	91/29879	0.0659341	3.78855	3.54556	0.00517613	0.0527856	0.0398369	Ap3b1/Ap3m2/Ap3s1/Map1b/Map2/Syne2	6	Other	None	Actin
MF	GO:0003779	actin binding	16/520	451/29879	0.0354767	2.03848	2.95741	0.0060731	0.0576323	0.0434946	Abl1/Crocc/Ctnna3/Flna/Impact/Lasp1/Map1a/Map1b/Map2/Marcks/Mtss2/Nf2/Spire2/Sptbn4/Syne2/Ywhag	16	Other	None	Actin
BP	GO:0031114	regulation of microtubule depolymerization	4/520	44/29879	0.0909091	5.2236	3.73124	0.00710228	0.0630923	0.0476152	Kif21a/Map1a/Map1b/Map2	4	Other	None	Actin
BP	GO:0034453	microtubule anchoring	3/520	25/29879	0.12	6.89515	3.92438	0.00906781	0.0724513	0.0546784	Ccdc120/Cep350/Dctn1	3	Other	None	Actin
BP	GO:1903115	regulation of actin filament-based movement	4/520	49/29879	0.0816327	4.69058	3.44091	0.0103581	0.0784764	0.0592255	Akap6/Akap9/Atp1a2/Ctnna3	4	Other	None	Actin
BP	GO:0047496	vesicle transport along microtubule	4/520	51/29879	0.0784314	4.50664	3.33557	0.0118908	0.084601	0.0638477	Ap3b1/Ap3m2/Ap3s1/Map2	4	Other	None	Actin
BP	GO:0051017	actin filament bundle assembly	8/520	177/29879	0.0451977	2.59704	2.83607	0.0126568	0.085626	0.0646213	Abl1/Flna/Marcks/Nf2/Pdxp/Pik3r2/Shank1/Spire2	8	Other	None	Actin
BP	GO:0061572	actin filament bundle organization	8/520	180/29879	0.0444444	2.55376	2.78264	0.0138875	0.09001	0.0679298	Abl1/Flna/Marcks/Nf2/Pdxp/Pik3r2/Shank1/Spire2	8	Other	None	Actin
BP	GO:0034454	microtubule anchoring at centrosome	2/520	12/29879	0.166667	9.5766	3.95473	0.0177761	0.10305	0.0777712	Ccdc120/Dctn1	2	Other	None	Actin
BP	GO:0031116	positive regulation of microtubule polymerization	3/520	33/29879	0.0909091	5.2236	3.23075	0.0194218	0.107466	0.0811038	Akap9/Dctn1/Map1b	3	Other	None	Actin
BP	GO:0072393	microtubule anchoring at microtubule organizing center	2/520	14/29879	0.142857	8.20852	3.59034	0.0239547	0.120336	0.0908169	Ccdc120/Dctn1	2	Other	None	Actin
BP	GO:0042552	myelination	8/520	200/29879	0.04	2.29838	2.45189	0.0244103	0.121154	0.0914342	Hycc1/Marveld1/Ntrk2/Pikfyve/Pou3f2/Rxra/Slc25a12/Tspan2	8	Other	None	Actin
BP	GO:0007019	microtubule depolymerization	4/520	64/29879	0.0625	3.59123	2.76175	0.025378	0.123998	0.0935802	Kif21a/Map1a/Map1b/Map2	4	Other	None	Actin
BP	GO:0051764	actin crosslink formation	2/520	15/29879	0.133333	7.66128	3.43428	0.0273262	0.125704	0.0948675	Flna/Marcks	2	Other	None	Actin
BP	GO:0007026	negative regulation of microtubule depolymerization	3/520	38/29879	0.0789474	4.53629	2.90295	0.0281838	0.12763	0.0963215	Map1a/Map1b/Map2	3	Other	None	Actin
BP	GO:0031112	positive regulation of microtubule polymerization or depolymerization	3/520	39/29879	0.0769231	4.41997	2.84421	0.0301485	0.133619	0.100841	Akap9/Dctn1/Map1b	3	Other	None	Actin
BP	GO:0032970	regulation of actin filament-based process	13/520	416/29879	0.03125	1.79561	2.17479	0.0315809	0.136035	0.102665	Abl1/Akap6/Akap9/Atp1a2/Ctnna3/Flna/Gja1/Lrp1/Nedd9/Nf2/Pdxp/Pik3r2/Shank1	13	Other	None	Actin
MF	GO:0016755	aminoacyltransferase activity	28/520	479/29879	0.0584551	3.35881	6.92618	3.08381e-08	5.71637e-05	4.31409e-05	Anapc11/Birc2/Cblb/Fbxo30/Kcmf1/Klhl42/Lonrf1/Malt1/Med7/Nedd4/Neurl4/Nosip/Nsmce2/Pml/Rnf115/Rnf141/Rnf146/Rnf149/Rnf20/Rnf25/Rspry1/Siah2/Trim23/Trim9/Ttc3/Ube2h/Ube2ql1/Ube2w	28	Other	None	Activity
BP	GO:0051090	regulation of DNA-binding transcription factor activity	21/520	372/29879	0.0564516	3.24369	5.79533	2.84497e-06	0.000687863	0.000519125	Atf2/Bex2/Carm1/Cat/Chuk/Commd1/Dvl2/Flna/Heyl/Malt1/Med13/Mid2/Nod1/Npm1/Nwd1/Park7/Ppp2cb/Prdx3/Rnf25/Tax1bp1/Zic2	21	Other	None	Activity
BP	GO:1901016	regulation of potassium ion transmembrane transporter activity	7/520	48/29879	0.145833	8.37953	6.80961	1.84421e-05	0.00189919	0.00143331	Akap6/Akap9/Atp1b1/Atp1b2/Nedd4/Stk39/Ywhae	7	Other	None	Activity
BP	GO:0051091	positive regulation of DNA-binding transcription factor activity	13/520	218/29879	0.059633	3.42649	4.78543	0.00012753	0.00601471	0.00453925	Atf2/Bex2/Carm1/Cat/Dvl2/Malt1/Mid2/Nod1/Npm1/Park7/Prdx3/Rnf25/Zic2	13	Other	None	Activity
BP	GO:1901018	positive regulation of potassium ion transmembrane transporter activity	4/520	17/29879	0.235294	13.5199	6.87184	0.000180261	0.00686598	0.0051817	Akap6/Akap9/Atp1b1/Atp1b2	4	Other	None	Activity
MF	GO:0016757	glycosyltransferase activity	14/520	268/29879	0.0522388	3.00162	4.38056	0.000282353	0.00923187	0.00696722	Alg9/B3gnt2/Csgalnact1/Dpy19l3/Galnt1/Galnt13/Gyg1/Lfng/Mgat1/Parp11/Parp4/Parp8/Pofut1/Ppat	14	Other	None	Activity
MF	GO:0015662	P-type ion transporter activity	5/520	34/29879	0.147059	8.44994	5.78447	0.000287199	0.00923187	0.00696722	Atp13a4/Atp1a2/Atp1b1/Atp1b2/Atp2b1	5	Other	None	Activity
MF	GO:0140358	P-type transmembrane transporter activity	5/520	34/29879	0.147059	8.44994	5.78447	0.000287199	0.00923187	0.00696722	Atp13a4/Atp1a2/Atp1b1/Atp1b2/Atp2b1	5	Other	None	Activity
BP	GO:0022898	regulation of transmembrane transporter activity	12/520	209/29879	0.0574163	3.29912	4.43897	0.00032461	0.00986425	0.00744447	Akap6/Akap9/Atp1a2/Atp1b1/Atp1b2/Calm1/Gja1/Nedd4/Park7/Shank1/Stk39/Ywhae	12	Other	None	Activity
MF	GO:0003713	transcription coactivator activity	14/520	273/29879	0.0512821	2.94665	4.30017	0.000340344	0.0101211	0.00763834	Birc2/Camta2/Carm1/Cnot9/Med13/Mid2/Ncoa7/Npm1/Park7/Pml/Psip1/Rnf20/Wwtr1/Yap1	14	Other	None	Activity
BP	GO:0032409	regulation of transporter activity	12/520	220/29879	0.0545455	3.13416	4.22831	0.000514689	0.0130185	0.00982498	Akap6/Akap9/Atp1a2/Atp1b1/Atp1b2/Calm1/Gja1/Nedd4/Park7/Shank1/Stk39/Ywhae	12	Other	None	Activity
MF	GO:0001727	lipid kinase activity	5/520	39/29879	0.128205	7.36662	5.29479	0.000553294	0.013528	0.0102095	Agk/Dgkk/Pikfyve/Pip5k1b/Pip5k1c	5	Other	None	Activity
MF	GO:0005391	P-type sodium:potassium-exchanging transporter activity	3/520	10/29879	0.3	17.2379	6.8348	0.000574137	0.0136443	0.0102973	Atp1a2/Atp1b1/Atp1b2	3	Other	None	Activity
MF	GO:0008554	P-type sodium transporter activity	3/520	10/29879	0.3	17.2379	6.8348	0.000574137	0.0136443	0.0102973	Atp1a2/Atp1b1/Atp1b2	3	Other	None	Activity
BP	GO:2000650	negative regulation of sodium ion transmembrane transporter activity	3/520	10/29879	0.3	17.2379	6.8348	0.000574137	0.0136443	0.0102973	Atp1a2/Nedd4/Stk39	3	Other	None	Activity
MF	GO:0120014	phospholipid transfer activity	4/520	23/29879	0.173913	9.99298	5.74194	0.000617419	0.0144263	0.0108874	Bltp1/Cptp/Osbpl2/Pitpnm2	4	Other	None	Activity
BP	GO:0086001	cardiac muscle cell action potential	6/520	62/29879	0.0967742	5.56061	4.78402	0.000727463	0.0162467	0.0122612	Akap9/Calm1/Ctnna3/Flna/Kcnj5/Nup155	6	Other	None	Activity
MF	GO:0008556	P-type potassium transmembrane transporter activity	3/520	11/29879	0.272727	15.6708	6.4767	0.000779254	0.0169938	0.0128251	Atp1a2/Atp1b1/Atp1b2	3	Other	None	Activity
BP	GO:0032411	positive regulation of transporter activity	7/520	90/29879	0.0777778	4.46908	4.38646	0.00100002	0.0197952	0.0149393	Akap6/Akap9/Atp1b1/Atp1b2/Calm1/Park7/Stk39	7	Other	None	Activity
BP	GO:0051348	negative regulation of transferase activity	11/520	215/29879	0.0511628	2.93979	3.79898	0.00145711	0.024188	0.0182545	Abl1/Dusp10/Nf2/Npm1/Park7/Prdx3/Rps7/Smyd3/Socs5/Tigar/Wwtr1	11	Other	None	Activity
BP	GO:0043433	negative regulation of DNA-binding transcription factor activity	9/520	153/29879	0.0588235	3.37998	3.92787	0.00149391	0.0246518	0.0186045	Cat/Chuk/Commd1/Flna/Heyl/Med13/Nwd1/Ppp2cb/Tax1bp1	9	Other	None	Activity
BP	GO:0051092	positive regulation of NF-kappaB transcription factor activity	8/520	124/29879	0.0645161	3.70707	4.02011	0.0015085	0.0248188	0.0187305	Carm1/Cat/Malt1/Mid2/Nod1/Npm1/Prdx3/Rnf25	8	Other	None	Activity
MF	GO:0016879	ligase activity, forming carbon-nitrogen bonds	5/520	50/29879	0.1	5.74596	4.46989	0.00174097	0.0268979	0.0202996	Asnsd1/Gart/Glul/Hlcs/Ttl	5	Other	None	Activity
BP	GO:0033673	negative regulation of kinase activity	10/520	191/29879	0.052356	3.00836	3.70573	0.00199315	0.0290154	0.0218977	Abl1/Dusp10/Nf2/Npm1/Park7/Prdx3/Smyd3/Socs5/Tigar/Wwtr1	10	Other	None	Activity
BP	GO:0086014	atrial cardiac muscle cell action potential	3/520	15/29879	0.2	11.4919	5.40921	0.00204033	0.0290185	0.0219001	Flna/Kcnj5/Nup155	3	Other	None	Activity
MF	GO:0016830	carbon-carbon lyase activity	5/520	52/29879	0.0961538	5.52496	4.34629	0.00207578	0.0290766	0.0219439	Echdc1/Gad1/Gad2/Hmgcll1/Me1	5	Other	None	Activity
MF	GO:0120013	lipid transfer activity	5/520	52/29879	0.0961538	5.52496	4.34629	0.00207578	0.0290766	0.0219439	Bltp1/Cptp/Osbpl2/Pitpnm2/Star	5	Other	None	Activity
BP	GO:0032088	negative regulation of NF-kappaB transcription factor activity	6/520	77/29879	0.0779221	4.47737	4.06612	0.00225509	0.0305868	0.0230836	Cat/Chuk/Commd1/Nwd1/Ppp2cb/Tax1bp1	6	Other	None	Activity
MF	GO:0016831	carboxy-lyase activity	4/520	33/29879	0.121212	6.9648	4.56265	0.00248728	0.0325453	0.0245617	Echdc1/Gad1/Gad2/Me1	4	Other	None	Activity
BP	GO:0032412	regulation of monoatomic ion transmembrane transporter activity	10/520	198/29879	0.0505051	2.902	3.57364	0.00258953	0.0332573	0.025099	Akap6/Akap9/Atp1a2/Atp1b1/Atp1b2/Calm1/Nedd4/Shank1/Stk39/Ywhae	10	Other	None	Activity
MF	GO:0140097	catalytic activity, acting on DNA	11/520	239/29879	0.0460251	2.64458	3.39721	0.00331476	0.0401599	0.0303083	Aptx/Ep400/Ercc4/Mgme1/Rad17/Tert/Top1/Top3b/Vps72/Wrn/Wrnip1	11	Other	None	Activity
BP	GO:0032414	positive regulation of ion transmembrane transporter activity	6/520	85/29879	0.0705882	4.05597	3.75493	0.00370415	0.0422973	0.0319214	Akap6/Akap9/Atp1b1/Atp1b2/Calm1/Stk39	6	Other	None	Activity
BP	GO:0032781	positive regulation of ATP-dependent activity	4/520	38/29879	0.105263	6.04838	4.14423	0.00419055	0.045832	0.0345891	Atp1b1/Atp1b2/Dnajc9/Pot1a	4	Other	None	Activity
MF	GO:0015172	acidic amino acid transmembrane transporter activity	3/520	20/29879	0.15	8.61894	4.53606	0.00479261	0.0503813	0.0380224	Slc25a12/Slc38a2/Slc7a11	3	Other	None	Activity
MF	GO:0140993	histone modifying activity	16/520	444/29879	0.036036	2.07062	3.02483	0.00525262	0.0533026	0.040227	Ash1l/Atf2/Carm1/Ehmt2/Gtf2b/Hdac8/Ksr1/Phf10/Pikfyve/Prmt9/Rnf20/Rps6ka2/Smyd3/Srpk3/Stk39/Usp49	16	Other	None	Activity
MF	GO:0140938	histone H3 methyltransferase activity	4/520	41/29879	0.097561	5.60582	3.92754	0.00551892	0.0541378	0.0408573	Ash1l/Carm1/Ehmt2/Smyd3	4	Other	None	Activity
MF	GO:0016765	transferase activity, transferring alkyl or aryl (other than methyl) groups	5/520	66/29879	0.0757576	4.353	3.62919	0.00585592	0.0565361	0.0426673	Dhdds/Fdps/Gstm5/Mmab/Sms	5	Other	None	Activity
BP	GO:2000649	regulation of sodium ion transmembrane transporter activity	4/520	42/29879	0.0952381	5.47234	3.86002	0.00601741	0.0575554	0.0434366	Atp1a2/Atp1b1/Nedd4/Stk39	4	Other	None	Activity
MF	GO:0008170	N-methyltransferase activity	6/520	94/29879	0.0638298	3.66764	3.44745	0.00605465	0.0575554	0.0434366	Ash1l/Carm1/Ehmt2/Prmt9/Smyd3/Trmt11	6	Other	None	Activity
BP	GO:0014823	response to activity	6/520	94/29879	0.0638298	3.66764	3.44745	0.00605465	0.0575554	0.0434366	Cat/Col4a2/Postn/Slc25a25/Slc38a2/Star	6	Other	None	Activity
MF	GO:0042054	histone methyltransferase activity	5/520	67/29879	0.0746269	4.28803	3.58579	0.00623964	0.0585137	0.0441598	Ash1l/Carm1/Ehmt2/Prmt9/Smyd3	5	Other	None	Activity
MF	GO:0008200	ion channel inhibitor activity	4/520	43/29879	0.0930233	5.34508	3.79462	0.00654497	0.0599614	0.0452524	Calm1/Commd1/Nedd4/Ywhae	4	Other	None	Activity
BP	GO:0086002	cardiac muscle cell action potential involved in contraction	4/520	43/29879	0.0930233	5.34508	3.79462	0.00654497	0.0599614	0.0452524	Ctnna3/Flna/Kcnj5/Nup155	4	Other	None	Activity
MF	GO:0016248	channel inhibitor activity	4/520	45/29879	0.0888889	5.10752	3.66976	0.00769003	0.0667149	0.0503492	Calm1/Commd1/Nedd4/Ywhae	4	Other	None	Activity
MF	GO:0017018	myosin phosphatase activity	5/520	71/29879	0.0704225	4.04645	3.4203	0.0079515	0.0682381	0.0514988	Cpped1/Dusp10/Pdxp/Ppm1k/Ppp2cb	5	Other	None	Activity
MF	GO:0052742	phosphatidylinositol kinase activity	3/520	24/29879	0.125	7.18245	4.03241	0.00808264	0.0686223	0.0517887	Pikfyve/Pip5k1b/Pip5k1c	3	Other	None	Activity
MF	GO:0016874	ligase activity	8/520	166/29879	0.0481928	2.76914	3.04193	0.00882097	0.0724513	0.0546784	Acacb/Asnsd1/Gart/Glul/Hlcs/Sucla2/Ttl/Wars2	8	Other	None	Activity
MF	GO:0140223	general transcription initiation factor activity	4/520	47/29879	0.0851064	4.89018	3.55209	0.00895943	0.0724513	0.0546784	Drap1/Gtf2b/Gtf3c5/Ubtf	4	Other	None	Activity
MF	GO:0141110	transporter inhibitor activity	4/520	47/29879	0.0851064	4.89018	3.55209	0.00895943	0.0724513	0.0546784	Calm1/Commd1/Nedd4/Ywhae	4	Other	None	Activity
MF	GO:0019207	kinase regulator activity	11/520	278/29879	0.0395683	2.27358	2.83925	0.0099575	0.0774457	0.0584476	Calm1/Hexim1/Itsn1/Malt1/Npm1/Pak1ip1/Parp8/Pik3r2/Prkar2a/Socs5/Topbp1	11	Other	None	Activity
MF	GO:0141108	transporter regulator activity	8/520	173/29879	0.0462428	2.65709	2.90907	0.0111428	0.0820912	0.0619536	Akap9/Atp6ap1/Calm1/Commd1/Flna/Kcnip4/Nedd4/Ywhae	8	Other	None	Activity
MF	GO:0019210	kinase inhibitor activity	5/520	78/29879	0.0641026	3.68331	3.15798	0.0116866	0.0844013	0.063697	Hexim1/Npm1/Pak1ip1/Prkar2a/Socs5	5	Other	None	Activity
MF	GO:0000099	sulfur amino acid transmembrane transporter activity	2/520	10/29879	0.2	11.4919	4.41623	0.0124016	0.084601	0.0638477	Slc25a12/Slc7a11	2	Other	None	Activity
MF	GO:0008526	phosphatidylinositol transfer activity	2/520	10/29879	0.2	11.4919	4.41623	0.0124016	0.084601	0.0638477	Osbpl2/Pitpnm2	2	Other	None	Activity
BP	GO:0098901	regulation of cardiac muscle cell action potential	3/520	28/29879	0.107143	6.15639	3.63289	0.0124292	0.084601	0.0638477	Akap9/Calm1/Ctnna3	3	Other	None	Activity
BP	GO:0043281	regulation of cysteine-type endopeptidase activity involved in apoptotic process	8/520	177/29879	0.0451977	2.59704	2.83607	0.0126568	0.085626	0.0646213	Ift57/Ints1/Malt1/Nod1/Park7/Pml/Siah2/Vcp	8	Other	None	Activity
MF	GO:0140313	molecular sequestering activity	4/520	52/29879	0.0769231	4.41997	3.28493	0.0127087	0.0857686	0.0647289	Impact/Nosip/Ywhae/Ywhag	4	Other	None	Activity
BP	GO:0051345	positive regulation of hydrolase activity	13/520	368/29879	0.0353261	2.02982	2.64546	0.0130515	0.087277	0.0658672	Calm1/Dvl2/Grn/Ift57/Malt1/Mtss2/Nedd9/Nod1/Pml/Rap1gap/Rgs6/Vcp/Wrn	13	Other	None	Activity
MF	GO:0015399	primary active transmembrane transporter activity	7/520	144/29879	0.0486111	2.79318	2.87063	0.013282	0.0885628	0.0668377	Atp13a4/Atp1a2/Atp1b1/Atp1b2/Atp2b1/ND5/Ndufs4	7	Other	None	Activity
MF	GO:0016763	pentosyltransferase activity	4/520	53/29879	0.0754717	4.33657	3.23555	0.0135617	0.0892462	0.0673534	Parp11/Parp4/Parp8/Ppat	4	Other	None	Activity
MF	GO:0022853	active monoatomic ion transmembrane transporter activity	10/520	256/29879	0.0390625	2.24452	2.66142	0.0147946	0.0932968	0.0704103	Atp13a4/Atp1a2/Atp1b1/Atp1b2/Atp2b1/ND5/Ndufs4/Slc25a12/Slc38a2/Slc6a11	10	Other	None	Activity
MF	GO:0004143	ATP-dependent diacylglycerol kinase activity	2/520	11/29879	0.181818	10.4472	4.17065	0.0149844	0.0932968	0.0704103	Agk/Dgkk	2	Other	None	Activity
MF	GO:0005388	P-type calcium transporter activity	2/520	11/29879	0.181818	10.4472	4.17065	0.0149844	0.0932968	0.0704103	Atp13a4/Atp2b1	2	Other	None	Activity
MF	GO:0072349	modified amino acid transmembrane transporter activity	3/520	30/29879	0.1	5.74596	3.4612	0.0150154	0.0932968	0.0704103	Gja1/Slc25a12/Slc7a11	3	Other	None	Activity
BP	GO:0001508	action potential	8/520	184/29879	0.0434783	2.49824	2.71304	0.0156613	0.0962347	0.0726276	Akap9/Atp1a2/Calm1/Ctnna3/Flna/Kcnj5/Ntrk2/Nup155	8	Other	None	Activity
MF	GO:0008194	UDP-glycosyltransferase activity	7/520	150/29879	0.0466667	2.68145	2.74755	0.0162927	0.0985701	0.0743901	B3gnt2/Csgalnact1/Galnt1/Galnt13/Gyg1/Lfng/Mgat1	7	Other	None	Activity
MF	GO:0016273	arginine N-methyltransferase activity	2/520	12/29879	0.166667	9.5766	3.95473	0.0177761	0.10305	0.0777712	Carm1/Prmt9	2	Other	None	Activity
BP	GO:0019227	neuronal action potential propagation	2/520	12/29879	0.166667	9.5766	3.95473	0.0177761	0.10305	0.0777712	Atp1a2/Ntrk2	2	Other	None	Activity
MF	GO:0046975	histone H3K36 methyltransferase activity	2/520	12/29879	0.166667	9.5766	3.95473	0.0177761	0.10305	0.0777712	Ash1l/Smyd3	2	Other	None	Activity
MF	GO:0016791	phosphatase activity	10/520	265/29879	0.0377358	2.16829	2.54232	0.0183641	0.104658	0.0789849	Aptx/Cpped1/Dusp10/Inpp5j/Nt5dc3/Pdxp/Ppm1k/Ppp2cb/Sgpp2/Tigar	10	Other	None	Activity
MF	GO:0008376	acetylgalactosaminyltransferase activity	3/520	33/29879	0.0909091	5.2236	3.23075	0.0194218	0.107466	0.0811038	Csgalnact1/Galnt1/Galnt13	3	Other	None	Activity
BP	GO:0032768	regulation of monooxygenase activity	3/520	33/29879	0.0909091	5.2236	3.23075	0.0194218	0.107466	0.0811038	Nosip/Park7/Tert	3	Other	None	Activity
BP	GO:0032413	negative regulation of ion transmembrane transporter activity	4/520	60/29879	0.0666667	3.83064	2.92093	0.0205513	0.111914	0.0844609	Atp1a2/Calm1/Nedd4/Stk39	4	Other	None	Activity
MF	GO:0004708	MAP kinase kinase activity	2/520	13/29879	0.153846	8.83994	3.76273	0.0207689	0.111914	0.0844609	Map2k3/Map2k4	2	Other	None	Activity
MF	GO:0019855	calcium channel inhibitor activity	2/520	13/29879	0.153846	8.83994	3.76273	0.0207689	0.111914	0.0844609	Calm1/Ywhae	2	Other	None	Activity
MF	GO:0046974	histone H3K9 methyltransferase activity	2/520	13/29879	0.153846	8.83994	3.76273	0.0207689	0.111914	0.0844609	Ash1l/Ehmt2	2	Other	None	Activity
BP	GO:0098870	action potential propagation	2/520	13/29879	0.153846	8.83994	3.76273	0.0207689	0.111914	0.0844609	Atp1a2/Ntrk2	2	Other	None	Activity
MF	GO:0099106	ion channel regulator activity	7/520	158/29879	0.0443038	2.54568	2.59253	0.0210185	0.112138	0.0846299	Akap9/Calm1/Commd1/Flna/Kcnip4/Nedd4/Ywhae	7	Other	None	Activity
MF	GO:0016887	ATP hydrolysis activity	13/520	396/29879	0.0328283	1.8863	2.36292	0.022376	0.116477	0.0879046	Afg1l/Atp13a4/Atp1a2/Atp2b1/Dhx57/Hspa9/Kif21a/Kif2a/Nsf/Rad17/Vcp/Wrn/Wrnip1	13	Other	None	Activity
MF	GO:0042578	phosphoric ester hydrolase activity	12/520	355/29879	0.0338028	1.9423	2.37696	0.0226005	0.117171	0.0884284	Aptx/Cpped1/Dusp10/Gnb1/Inpp5j/Nt5dc3/Pde10a/Pdxp/Ppm1k/Ppp2cb/Sgpp2/Tigar	12	Other	None	Activity
MF	GO:0015459	potassium channel regulator activity	4/520	62/29879	0.0645161	3.70707	2.83969	0.0228871	0.117739	0.0888564	Akap9/Flna/Kcnip4/Ywhae	4	Other	None	Activity
BP	GO:0043462	regulation of ATP-dependent activity	4/520	62/29879	0.0645161	3.70707	2.83969	0.0228871	0.117739	0.0888564	Atp1b1/Atp1b2/Dnajc9/Pot1a	4	Other	None	Activity
MF	GO:0015079	potassium ion transmembrane transporter activity	7/520	161/29879	0.0434783	2.49824	2.53684	0.0230134	0.118169	0.0891814	Atp1a2/Atp1b1/Atp1b2/Kcnh7/Kcnip4/Kcnj5/Kcnk13	7	Other	None	Activity
MF	GO:1901682	sulfur compound transmembrane transporter activity	4/520	63/29879	0.0634921	3.64823	2.80032	0.0241131	0.120804	0.0911701	Gja1/Slc25a12/Slc6a11/Slc7a11	4	Other	None	Activity
MF	GO:0004601	peroxidase activity	4/520	64/29879	0.0625	3.59123	2.76175	0.025378	0.123998	0.0935802	Cat/Park7/Prdx1/Prdx3	4	Other	None	Activity
MF	GO:0005548	phospholipid transporter activity	4/520	64/29879	0.0625	3.59123	2.76175	0.025378	0.123998	0.0935802	Bltp1/Cptp/Osbpl2/Pitpnm2	4	Other	None	Activity
MF	GO:0005313	L-glutamate transmembrane transporter activity	2/520	15/29879	0.133333	7.66128	3.43428	0.0273262	0.125704	0.0948675	Slc25a12/Slc7a11	2	Other	None	Activity
BP	GO:2000116	regulation of cysteine-type endopeptidase activity	8/520	205/29879	0.0390244	2.24233	2.37537	0.0277327	0.127036	0.095873	Ift57/Ints1/Malt1/Nod1/Park7/Pml/Siah2/Vcp	8	Other	None	Activity
MF	GO:0016684	oxidoreductase activity, acting on peroxide as acceptor	4/520	66/29879	0.0606061	3.4824	2.68688	0.0280258	0.12763	0.0963215	Cat/Park7/Prdx1/Prdx3	4	Other	None	Activity
BP	GO:0043506	regulation of JUN kinase activity	4/520	66/29879	0.0606061	3.4824	2.68688	0.0280258	0.12763	0.0963215	Dusp10/Dvl2/Map2k4/Tnxb	4	Other	None	Activity
BP	GO:0051353	positive regulation of oxidoreductase activity	3/520	38/29879	0.0789474	4.53629	2.90295	0.0281838	0.12763	0.0963215	Abl1/Park7/Tert	3	Other	None	Activity
MF	GO:0061631	ubiquitin conjugating enzyme activity	3/520	38/29879	0.0789474	4.53629	2.90295	0.0281838	0.12763	0.0963215	Ube2h/Ube2ql1/Ube2w	3	Other	None	Activity
MF	GO:0016247	channel regulator activity	7/520	169/29879	0.0414201	2.37998	2.39427	0.0289624	0.130308	0.0983421	Akap9/Calm1/Commd1/Flna/Kcnip4/Nedd4/Ywhae	7	Other	None	Activity
BP	GO:0032410	negative regulation of transporter activity	4/520	67/29879	0.0597015	3.43042	2.65052	0.0294091	0.131784	0.0994563	Atp1a2/Calm1/Nedd4/Stk39	4	Other	None	Activity
BP	GO:0051341	regulation of oxidoreductase activity	4/520	67/29879	0.0597015	3.43042	2.65052	0.0294091	0.131784	0.0994563	Abl1/Nosip/Park7/Tert	4	Other	None	Activity
MF	GO:0004659	prenyltransferase activity	2/520	16/29879	0.125	7.18245	3.29201	0.0308758	0.133619	0.100841	Dhdds/Fdps	2	Other	None	Activity
MF	GO:0004707	MAP kinase activity	2/520	16/29879	0.125	7.18245	3.29201	0.0308758	0.133619	0.100841	Mapk12/Mapk6	2	Other	None	Activity
BP	GO:0086013	membrane repolarization during cardiac muscle cell action potential	2/520	16/29879	0.125	7.18245	3.29201	0.0308758	0.133619	0.100841	Flna/Kcnj5	2	Other	None	Activity
MF	GO:0016741	transferase activity, transferring one-carbon groups	8/520	210/29879	0.0380952	2.18894	2.30104	0.0313559	0.135486	0.10225	Ash1l/Carm1/Ehmt2/Gart/Nsun7/Prmt9/Smyd3/Trmt11	8	Other	None	Activity
BP	GO:0006919	activation of cysteine-type endopeptidase activity involved in apoptotic process	4/520	70/29879	0.0571429	3.28341	2.54545	0.033798	0.141957	0.107134	Ift57/Nod1/Pml/Vcp	4	Other	None	Activity
MF	GO:0003746	translation elongation factor activity	2/520	17/29879	0.117647	6.75995	3.16148	0.0345964	0.142723	0.107712	Eef1g/Hbs1l	2	Other	None	Activity
MF	GO:0004402	histone acetyltransferase activity	3/520	42/29879	0.0714286	4.10426	2.67924	0.0364635	0.148226	0.111865	Atf2/Gtf2b/Phf10	3	Other	None	Activity
MF	GO:0004653	polypeptide N-acetylgalactosaminyltransferase activity	2/520	18/29879	0.111111	6.3844	3.04108	0.0384809	0.151281	0.11417	Galnt1/Galnt13	2	Other	None	Activity
MF	GO:0008137	NADH dehydrogenase (ubiquinone) activity	2/520	18/29879	0.111111	6.3844	3.04108	0.0384809	0.151281	0.11417	ND5/Ndufs4	2	Other	None	Activity
MF	GO:0008409	5'-3' exonuclease activity	2/520	18/29879	0.111111	6.3844	3.04108	0.0384809	0.151281	0.11417	Aptx/Mgme1	2	Other	None	Activity
BP	GO:0098900	regulation of action potential	4/520	73/29879	0.0547945	3.14847	2.44594	0.0385479	0.151281	0.11417	Akap9/Calm1/Ctnna3/Flna	4	Other	None	Activity
BP	GO:0043087	regulation of GTPase activity	8/520	220/29879	0.0363636	2.08944	2.15846	0.0395462	0.153895	0.116144	Cblb/Dvl2/Mtss2/Nedd9/Ntrk2/Rap1gap/Rgs6/Vav3	8	Other	None	Activity
BP	GO:0043280	positive regulation of cysteine-type endopeptidase activity involved in apoptotic process	5/520	108/29879	0.0462963	2.66017	2.30024	0.0406662	0.157154	0.118603	Ift57/Malt1/Nod1/Pml/Vcp	5	Other	None	Activity
MF	GO:0008375	acetylglucosaminyltransferase activity	3/520	45/29879	0.0666667	3.83064	2.52896	0.0434007	0.160715	0.12129	B3gnt2/Lfng/Mgat1	3	Other	None	Activity
MF	GO:0090079	translation regulator activity, nucleic acid binding	5/520	110/29879	0.0454545	2.6118	2.25389	0.0434372	0.160715	0.12129	Eef1g/Eif4e/Etf1/Hbs1l/Purb	5	Other	None	Activity
MF	GO:0061733	peptide-lysine-N-acetyltransferase activity	3/520	46/29879	0.0652174	3.74737	2.48173	0.0458489	0.167081	0.126095	Atf2/Gtf2b/Phf10	3	Other	None	Activity
MF	GO:0022804	active transmembrane transporter activity	13/520	441/29879	0.0294785	1.69382	1.95353	0.0465961	0.167709	0.126569	Atp13a4/Atp1a2/Atp1b1/Atp1b2/Atp2b1/Clcn7/ND5/Ndufs4/Slc25a12/Slc25a25/Slc38a2/Slc6a11/Slc7a11	13	Other	None	Activity
MF	GO:0042800	histone H3K4 methyltransferase activity	2/520	20/29879	0.1	5.74596	2.82559	0.0467148	0.167709	0.126569	Ash1l/Smyd3	2	Other	None	Activity
BP	GO:0050999	regulation of nitric-oxide synthase activity	2/520	20/29879	0.1	5.74596	2.82559	0.0467148	0.167709	0.126569	Nosip/Tert	2	Other	None	Activity
BP	GO:0052547	regulation of peptidase activity	12/520	400/29879	0.03	1.72379	1.93951	0.0488827	0.173476	0.130921	App/Gpc3/Grn/Ift57/Ints1/Malt1/Nod1/Park7/Pml/Siah2/Simc1/Vcp	12	Other	None	Activity
BP	GO:0030534	adult behavior	10/520	198/29879	0.0505051	2.902	3.57364	0.00258953	0.0332573	0.025099	Abat/App/Atp1a2/Ehmt2/Ndufs4/Oxr1/Park7/Shank1/Slc7a11/Sptbn4	10	Other	None	Behavior
BP	GO:0035641	locomotory exploration behavior	3/520	22/29879	0.136364	7.8354	4.26834	0.0063098	0.0587752	0.0443572	Atp1a2/Gad1/Grn	3	Other	None	Behavior
BP	GO:0008306	associative learning	7/520	130/29879	0.0538462	3.09398	3.18431	0.00783805	0.0674727	0.0509211	Abl1/App/Atp1a2/Kras/Map1a/Shank1/Slc7a11	7	Other	None	Behavior
BP	GO:0007616	long-term memory	4/520	46/29879	0.0869565	4.99649	3.61007	0.00830886	0.0693778	0.0523588	Ehmt2/Glud1/Ntrk2/Shank1	4	Other	None	Behavior
BP	GO:0035640	exploration behavior	4/520	50/29879	0.08	4.59677	3.38754	0.0111075	0.0820912	0.0619536	Abat/Atp1a2/Gad1/Grn	4	Other	None	Behavior
BP	GO:0008344	adult locomotory behavior	6/520	116/29879	0.0517241	2.97205	2.83214	0.0160843	0.0981599	0.0740805	App/Atp1a2/Ndufs4/Oxr1/Park7/Sptbn4	6	Other	None	Behavior
BP	GO:0061744	motor behavior	3/520	37/29879	0.0810811	4.65889	2.96376	0.0262896	0.125328	0.0945842	Atp1b2/Dctn1/Ndufs4	3	Other	None	Behavior
BP	GO:0007612	learning	8/520	206/29879	0.038835	2.23144	2.36033	0.0284329	0.128203	0.0967536	Abl1/App/Atp1a2/Kras/Map1a/Ntrk2/Shank1/Slc7a11	8	Other	None	Behavior
BP	GO:0008542	visual learning	4/520	78/29879	0.0512821	2.94665	2.291	0.0472693	0.168936	0.127495	App/Atp1a2/Kras/Slc7a11	4	Other	None	Behavior
BP	GO:0007611	learning or memory	11/520	356/29879	0.0308989	1.77544	1.95884	0.0486292	0.172797	0.130408	Abl1/App/Atp1a2/Ehmt2/Glud1/Kras/Map1a/Nedd9/Ntrk2/Shank1/Slc7a11	11	Other	None	Behavior
BP	GO:0050890	cognition	12/520	401/29879	0.0299252	1.71949	1.93043	0.049636	0.175366	0.132347	Abl1/App/Atp1a2/Ehmt2/Glud1/Kras/Map1a/Ndufs4/Nedd9/Ntrk2/Shank1/Slc7a11	12	Other	None	Behavior
BP	GO:0006979	response to oxidative stress	25/520	434/29879	0.0576037	3.30989	6.45114	2.23643e-07	0.000177668	0.000134085	Abl1/App/Atf2/Bmal1/Cat/Chuk/Dgkk/Kcmf1/Map1lc3a/Map2k4/Ncoa7/ND5/Oxr1/Park7/Pdk2/Pml/Ppp2cb/Prdx1/Prdx3/Prr5l/Psip1/Rnf146/Slc7a11/Star/Wrn	25	Other	None	Metabolism
BP	GO:0006163	purine nucleotide metabolic process	24/520	456/29879	0.0526316	3.02419	5.79692	1.92089e-06	0.000687863	0.000519125	Acacb/Ak1/App/Atp1a2/Atp1b1/Cfh/Gart/H6pd/Ldhb/Me1/ND5/Ndufa5/Ndufb1/Ndufb8/Ndufs4/Pde10a/Pfkl/Ppat/Sarm1/Sdhc/Slc25a12/Slc25a25/Tigar/Vcp	24	Other	None	Metabolism
BP	GO:0006536	glutamate metabolic process	7/520	35/29879	0.2	11.4919	8.26547	2.04761e-06	0.000687863	0.000519125	Gad1/Gad2/Glud1/Glul/Oat/Slc25a12/Slc7a11	7	Other	None	Metabolism
BP	GO:0009063	amino acid catabolic process	11/520	107/29879	0.102804	5.90706	6.76731	2.7482e-06	0.000687863	0.000519125	Abat/Acat1/Gad1/Gad2/Glud1/Hibch/Hmgcll1/Mtrr/Oat/Ppat/Ppm1k	11	Other	None	Metabolism
BP	GO:0009064	glutamine family amino acid metabolic process	9/520	70/29879	0.128571	7.38766	7.12073	3.46567e-06	0.000767513	0.000579236	Asnsd1/Gad1/Gad2/Glud1/Glul/Oat/Ppat/Slc25a12/Slc7a11	9	Other	None	Metabolism
BP	GO:0034599	cellular response to oxidative stress	17/520	261/29879	0.0651341	3.74258	5.92255	3.84324e-06	0.000767513	0.000579236	Abl1/Atf2/Bmal1/Cat/Chuk/Map1lc3a/Map2k4/Ncoa7/Oxr1/Park7/Pdk2/Pml/Prdx1/Prdx3/Prr5l/Rnf146/Slc7a11	17	Other	None	Metabolism
BP	GO:0006520	amino acid metabolic process	18/520	291/29879	0.0618557	3.5542	5.82708	4.14051e-06	0.000767513	0.000579236	Abat/Acat1/Asnsd1/Gad1/Gad2/Gart/Glud1/Glul/Hibch/Hmgcll1/Mtrr/Oat/Park7/Ppat/Ppm1k/Slc25a12/Slc7a11/Wars2	18	Other	None	Metabolism
BP	GO:1901605	alpha-amino acid metabolic process	15/520	216/29879	0.0694444	3.99025	5.86994	6.57014e-06	0.0010055	0.000758845	Acat1/Asnsd1/Gad1/Gad2/Gart/Glud1/Glul/Hibch/Hmgcll1/Mtrr/Oat/Park7/Ppat/Slc25a12/Slc7a11	15	Other	None	Metabolism
BP	GO:0046034	ATP metabolic process	16/520	245/29879	0.0653061	3.75246	5.75727	7.12824e-06	0.0010055	0.000758845	Ak1/App/Atp1a2/Atp1b1/Cfh/ND5/Ndufa5/Ndufb1/Ndufb8/Ndufs4/Pfkl/Sdhc/Slc25a12/Slc25a25/Tigar/Vcp	16	Other	None	Metabolism
BP	GO:0043648	dicarboxylic acid metabolic process	10/520	100/29879	0.1	5.74596	6.32668	9.97864e-06	0.00120346	0.000908242	Gad1/Gad2/Glud1/Glul/Me1/Mtrr/Oat/Slc25a12/Slc7a11/Sucla2	10	Other	None	Metabolism
BP	GO:0044282	small molecule catabolic process	20/520	376/29879	0.0531915	3.05636	5.34032	1.1725e-05	0.00133067	0.00100425	Abat/Acacb/Acat1/Arsb/Echdc1/Gad1/Gad2/Glud1/Hibch/Hmgcll1/Mgat1/Mtrr/Oat/Park7/Pdxp/Pfkl/Ppat/Ppm1k/Slc25a12/Tigar	20	Other	None	Metabolism
BP	GO:0009205	purine ribonucleoside triphosphate metabolic process	16/520	270/29879	0.0592593	3.40501	5.28317	2.37933e-05	0.00220524	0.00166428	Ak1/App/Atp1a2/Atp1b1/Cfh/ND5/Ndufa5/Ndufb1/Ndufb8/Ndufs4/Pfkl/Sdhc/Slc25a12/Slc25a25/Tigar/Vcp	16	Other	None	Metabolism
BP	GO:0170033	L-amino acid metabolic process	13/520	187/29879	0.0695187	3.99452	5.46682	2.65361e-05	0.00236465	0.00178458	Asnsd1/Gad1/Gad2/Gart/Glud1/Glul/Hmgcll1/Mtrr/Oat/Park7/Ppat/Slc25a12/Slc7a11	13	Other	None	Metabolism
BP	GO:0009199	ribonucleoside triphosphate metabolic process	16/520	277/29879	0.0577617	3.31897	5.16037	3.24493e-05	0.00269329	0.00203261	Ak1/App/Atp1a2/Atp1b1/Cfh/ND5/Ndufa5/Ndufb1/Ndufb8/Ndufs4/Pfkl/Sdhc/Slc25a12/Slc25a25/Tigar/Vcp	16	Other	None	Metabolism
BP	GO:0009144	purine nucleoside triphosphate metabolic process	16/520	278/29879	0.057554	3.30703	5.14315	3.38897e-05	0.00277148	0.00209162	Ak1/App/Atp1a2/Atp1b1/Cfh/ND5/Ndufa5/Ndufb1/Ndufb8/Ndufs4/Pfkl/Sdhc/Slc25a12/Slc25a25/Tigar/Vcp	16	Other	None	Metabolism
BP	GO:1901606	alpha-amino acid catabolic process	9/520	94/29879	0.0957447	5.50145	5.81734	3.92117e-05	0.00297531	0.00224544	Acat1/Gad1/Gad2/Glud1/Hibch/Hmgcll1/Mtrr/Oat/Ppat	9	Other	None	Metabolism
BP	GO:0009065	glutamine family amino acid catabolic process	5/520	23/29879	0.217391	12.4912	7.33704	4.06624e-05	0.00297531	0.00224544	Gad1/Gad2/Glud1/Oat/Ppat	5	Other	None	Metabolism
BP	GO:0009141	nucleoside triphosphate metabolic process	16/520	294/29879	0.0544218	3.12705	4.87779	6.59877e-05	0.00398867	0.00301022	Ak1/App/Atp1a2/Atp1b1/Cfh/ND5/Ndufa5/Ndufb1/Ndufb8/Ndufs4/Pfkl/Sdhc/Slc25a12/Slc25a25/Tigar/Vcp	16	Other	None	Metabolism
BP	GO:0019693	ribose phosphate metabolic process	19/520	392/29879	0.0484694	2.78503	4.73457	6.77485e-05	0.00405107	0.00305731	Ak1/App/Atp1a2/Atp1b1/Cfh/Gart/ND5/Ndufa5/Ndufb1/Ndufb8/Ndufs4/Pde10a/Pfkl/Ppat/Sdhc/Slc25a12/Slc25a25/Tigar/Vcp	19	Other	None	Metabolism
CC	GO:0090533	cation-transporting ATPase complex	6/520	45/29879	0.133333	7.66128	5.95135	0.00012363	0.00601471	0.00453925	Atp1a2/Atp1b1/Atp1b2/Atp6ap1/Rnasek/Tmem199	6	Other	None	Metabolism
BP	GO:0016054	organic acid catabolic process	14/520	249/29879	0.0562249	3.23066	4.70408	0.000132312	0.00601471	0.00453925	Abat/Acacb/Acat1/Arsb/Echdc1/Gad1/Gad2/Glud1/Hibch/Hmgcll1/Mtrr/Oat/Ppat/Ppm1k	14	Other	None	Metabolism
BP	GO:0046395	carboxylic acid catabolic process	14/520	249/29879	0.0562249	3.23066	4.70408	0.000132312	0.00601471	0.00453925	Abat/Acacb/Acat1/Arsb/Echdc1/Gad1/Gad2/Glud1/Hibch/Hmgcll1/Mtrr/Oat/Ppat/Ppm1k	14	Other	None	Metabolism
CC	GO:0098533	ATPase dependent transmembrane transport complex	6/520	47/29879	0.12766	7.33527	5.78468	0.000158265	0.00647141	0.00488392	Atp1a2/Atp1b1/Atp1b2/Atp6ap1/Rnasek/Tmem199	6	Other	None	Metabolism
BP	GO:0009895	negative regulation of catabolic process	17/520	367/29879	0.0463215	2.66162	4.26257	0.000274308	0.00917745	0.00692615	Acacb/Cptp/Dedd/Ehmt2/Flna/Laptm4b/Larp4b/Map1a/Park7/Pdcl3/Pml/Psme3ip1/Rps7/Rragc/Slc25a12/Tigar/Ybx1	17	Other	None	Metabolism
BP	GO:0006119	oxidative phosphorylation	10/520	154/29879	0.0649351	3.73114	4.52221	0.000384538	0.0110228	0.00831879	Afg1l/ND5/Ndufa5/Ndufb1/Ndufb8/Ndufs4/Park7/Sdhc/Uqcc2/Vcp	10	Other	None	Metabolism
BP	GO:0006089	lactate metabolic process	4/520	22/29879	0.181818	10.4472	5.89927	0.000517113	0.0130185	0.00982498	Ldhb/Park7/Slc25a12/Tigar	4	Other	None	Metabolism
BP	GO:0009083	branched-chain amino acid catabolic process	4/520	22/29879	0.181818	10.4472	5.89927	0.000517113	0.0130185	0.00982498	Acat1/Hibch/Hmgcll1/Ppm1k	4	Other	None	Metabolism
BP	GO:0010563	negative regulation of phosphorus metabolic process	17/520	388/29879	0.0438144	2.51756	4.00428	0.00051737	0.0130185	0.00982498	Abl1/Ankle2/Dusp10/Hspa4/Impact/Inpp5j/Nf2/Npm1/Park7/Prdx3/Prr5l/Sh3gl2/Smyd3/Socs5/Tigar/Wwtr1/Zfp418	17	Other	None	Metabolism
BP	GO:0045936	negative regulation of phosphate metabolic process	17/520	388/29879	0.0438144	2.51756	4.00428	0.00051737	0.0130185	0.00982498	Abl1/Ankle2/Dusp10/Hspa4/Impact/Inpp5j/Nf2/Npm1/Park7/Prdx3/Prr5l/Sh3gl2/Smyd3/Socs5/Tigar/Wwtr1/Zfp418	17	Other	None	Metabolism
BP	GO:1900408	negative regulation of cellular response to oxidative stress	3/520	10/29879	0.3	17.2379	6.8348	0.000574137	0.0136443	0.0102973	Ncoa7/Oxr1/Rnf146	3	Other	None	Metabolism
BP	GO:0006541	glutamine metabolic process	4/520	25/29879	0.16	9.19354	5.4544	0.000858089	0.0182199	0.0137504	Asnsd1/Glud1/Glul/Ppat	4	Other	None	Metabolism
BP	GO:0009081	branched-chain amino acid metabolic process	4/520	26/29879	0.153846	8.83994	5.32246	0.00100026	0.0197952	0.0149393	Acat1/Hibch/Hmgcll1/Ppm1k	4	Other	None	Metabolism
CC	GO:0005890	sodium:potassium-exchanging ATPase complex	3/520	12/29879	0.25	14.3649	6.16265	0.00102561	0.0198948	0.0150144	Atp1a2/Atp1b1/Atp1b2	3	Other	None	Metabolism
BP	GO:1900407	regulation of cellular response to oxidative stress	4/520	29/29879	0.137931	7.92546	4.96572	0.00152499	0.0249426	0.018824	Ncoa7/Oxr1/Rnf146/Slc7a11	4	Other	None	Metabolism
BP	GO:0170035	L-amino acid catabolic process	6/520	73/29879	0.0821918	4.72271	4.23814	0.00171606	0.026731	0.0201737	Gad1/Gad2/Glud1/Hmgcll1/Oat/Ppat	6	Other	None	Metabolism
CC	GO:1904949	ATPase complex	8/520	127/29879	0.0629921	3.6195	3.93704	0.00175579	0.0268979	0.0202996	Atp6ap1/Ep400/Hmgxb4/Phf10/Pole3/Rnasek/Tmem199/Vcp	8	Other	None	Metabolism
BP	GO:0006767	water-soluble vitamin metabolic process	5/520	51/29879	0.0980392	5.6333	4.40727	0.001903	0.0281452	0.021241	Atp1a2/Hlcs/Mmab/Mtrr/Pdxp	5	Other	None	Metabolism
BP	GO:0043649	dicarboxylic acid catabolic process	3/520	15/29879	0.2	11.4919	5.40921	0.00204033	0.0290185	0.0219001	Gad1/Gad2/Glud1	3	Other	None	Metabolism
BP	GO:0051053	negative regulation of DNA metabolic process	8/520	134/29879	0.0597015	3.43042	3.75262	0.00245778	0.0325453	0.0245617	Abl1/Ercc4/Gja1/H1f4/Nudt16l1/Pml/Pot1a/Rad17	8	Other	None	Metabolism
BP	GO:0072524	pyridine-containing compound metabolic process	10/520	200/29879	0.05	2.87298	3.53696	0.00278387	0.0351844	0.0265534	Acacb/App/H6pd/Ldhb/Me1/Pdxp/Pfkl/Sarm1/Tigar/Vcp	10	Other	None	Metabolism
BP	GO:0005996	monosaccharide metabolic process	13/520	306/29879	0.0424837	2.44109	3.37219	0.00295574	0.03702	0.0279387	Acacb/Atp1a2/Bola3/Brat1/Galk2/H6pd/Hectd4/Pdk2/Pfkl/Pofut1/Ppp4r3a/Slc25a12/Tigar	13	Other	None	Metabolism
MF	GO:0019829	ATPase-coupled monoatomic cation transmembrane transporter activity	5/520	58/29879	0.0862069	4.95342	4.01081	0.00336149	0.0404616	0.030536	Atp13a4/Atp1a2/Atp1b1/Atp1b2/Atp2b1	5	Other	None	Metabolism
BP	GO:0051054	positive regulation of DNA metabolic process	13/520	312/29879	0.0416667	2.39415	3.29451	0.00348416	0.0409521	0.0309062	Brcc3/Ep400/Gli2/Map2k4/Nfatc1/Npm1/Phf10/Pml/Pot1a/Spire2/Tigar/Vps72/Wrn	13	Other	None	Metabolism
BP	GO:1902883	negative regulation of response to oxidative stress	3/520	18/29879	0.166667	9.5766	4.84402	0.00352007	0.0409521	0.0309062	Ncoa7/Oxr1/Rnf146	3	Other	None	Metabolism
BP	GO:0019674	NAD metabolic process	5/520	62/29879	0.0806452	4.63384	3.81186	0.00448626	0.0481624	0.0363477	Ldhb/Me1/Pfkl/Sarm1/Vcp	5	Other	None	Metabolism
BP	GO:0019362	pyridine nucleotide metabolic process	9/520	191/29879	0.0471204	2.70752	3.15064	0.00650525	0.0599614	0.0452524	Acacb/App/H6pd/Ldhb/Me1/Pfkl/Sarm1/Tigar/Vcp	9	Other	None	Metabolism
BP	GO:0046496	nicotinamide nucleotide metabolic process	9/520	191/29879	0.0471204	2.70752	3.15064	0.00650525	0.0599614	0.0452524	Acacb/App/H6pd/Ldhb/Me1/Pfkl/Sarm1/Tigar/Vcp	9	Other	None	Metabolism
BP	GO:1902882	regulation of response to oxidative stress	4/520	43/29879	0.0930233	5.34508	3.79462	0.00654497	0.0599614	0.0452524	Ncoa7/Oxr1/Rnf146/Slc7a11	4	Other	None	Metabolism
MF	GO:0060590	ATPase regulator activity	4/520	47/29879	0.0851064	4.89018	3.55209	0.00895943	0.0724513	0.0546784	Atp1b1/Atp1b2/Atp6ap1/Hspa4	4	Other	None	Metabolism
BP	GO:0045981	positive regulation of nucleotide metabolic process	4/520	48/29879	0.0833333	4.7883	3.49573	0.00964232	0.0758037	0.0572084	App/Slc25a12/Tigar/Vcp	4	Other	None	Metabolism
BP	GO:1900544	positive regulation of purine nucleotide metabolic process	4/520	48/29879	0.0833333	4.7883	3.49573	0.00964232	0.0758037	0.0572084	App/Slc25a12/Tigar/Vcp	4	Other	None	Metabolism
BP	GO:0032042	mitochondrial DNA metabolic process	3/520	26/29879	0.115385	6.62996	3.82212	0.0101201	0.0779472	0.0588261	Cfh/Mgme1/Neurl4	3	Other	None	Metabolism
BP	GO:0006040	amino sugar metabolic process	4/520	50/29879	0.08	4.59677	3.38754	0.0111075	0.0820912	0.0619536	Chst2/Csgalnact1/Fn3k/Mgat1	4	Other	None	Metabolism
MF	GO:0001671	ATPase activator activity	3/520	27/29879	0.111111	6.3844	3.72511	0.0112403	0.0821386	0.0619894	Atp1b1/Atp1b2/Atp6ap1	3	Other	None	Metabolism
BP	GO:0006739	NADP metabolic process	4/520	51/29879	0.0784314	4.50664	3.33557	0.0118908	0.084601	0.0638477	Acacb/H6pd/Me1/Tigar	4	Other	None	Metabolism
BP	GO:0006006	glucose metabolic process	10/520	248/29879	0.0403226	2.31692	2.77153	0.0120809	0.084601	0.0638477	Acacb/Bola3/Brat1/H6pd/Hectd4/Pdk2/Pfkl/Ppp4r3a/Slc25a12/Tigar	10	Other	None	Metabolism
BP	GO:0009235	cobalamin metabolic process	2/520	10/29879	0.2	11.4919	4.41623	0.0124016	0.084601	0.0638477	Mmab/Mtrr	2	Other	None	Metabolism
BP	GO:1902031	regulation of NADP metabolic process	2/520	10/29879	0.2	11.4919	4.41623	0.0124016	0.084601	0.0638477	Me1/Tigar	2	Other	None	Metabolism
BP	GO:1902224	ketone body metabolic process	2/520	10/29879	0.2	11.4919	4.41623	0.0124016	0.084601	0.0638477	Acat1/Hmgcll1	2	Other	None	Metabolism
BP	GO:0006007	glucose catabolic process	3/520	29/29879	0.103448	5.9441	3.54504	0.0136874	0.0892462	0.0673534	Pfkl/Slc25a12/Tigar	3	Other	None	Metabolism
CC	GO:0033176	proton-transporting V-type ATPase complex	3/520	29/29879	0.103448	5.9441	3.54504	0.0136874	0.0892462	0.0673534	Atp6ap1/Rnasek/Tmem199	3	Other	None	Metabolism
BP	GO:0046033	AMP metabolic process	3/520	29/29879	0.103448	5.9441	3.54504	0.0136874	0.0892462	0.0673534	Ak1/Gart/Ppat	3	Other	None	Metabolism
BP	GO:0042744	hydrogen peroxide catabolic process	3/520	30/29879	0.1	5.74596	3.4612	0.0150154	0.0932968	0.0704103	Cat/Prdx1/Prdx3	3	Other	None	Metabolism
BP	GO:0051156	glucose 6-phosphate metabolic process	3/520	31/29879	0.0967742	5.56061	3.38106	0.0164136	0.0985701	0.0743901	Acacb/H6pd/Tigar	3	Other	None	Metabolism
BP	GO:0033240	positive regulation of amine metabolic process	2/520	12/29879	0.166667	9.5766	3.95473	0.0177761	0.10305	0.0777712	Abat/Park7	2	Other	None	Metabolism
BP	GO:0042743	hydrogen peroxide metabolic process	4/520	59/29879	0.0677966	3.89557	2.96287	0.0194409	0.107466	0.0811038	Cat/Park7/Prdx1/Prdx3	4	Other	None	Metabolism
BP	GO:0008203	cholesterol metabolic process	7/520	160/29879	0.04375	2.51386	2.55526	0.0223345	0.116477	0.0879046	App/Cat/Dhcr24/Fdps/Lrp1/Sqle/Star	7	Other	None	Metabolism
BP	GO:0062013	positive regulation of small molecule metabolic process	8/520	202/29879	0.039604	2.27563	2.42101	0.0257039	0.124729	0.094132	App/Fdps/Park7/Ppp4r3a/Slc25a12/Star/Tigar/Vcp	8	Other	None	Metabolism
BP	GO:1901292	nucleoside phosphate catabolic process	8/520	202/29879	0.039604	2.27563	2.42101	0.0257039	0.124729	0.094132	Acat1/App/Mgat1/Pde10a/Pfkl/Sarm1/Tigar/Vcp	8	Other	None	Metabolism
BP	GO:0062012	regulation of small molecule metabolic process	13/520	405/29879	0.0320988	1.84438	2.27695	0.0262311	0.125328	0.0945842	Acacb/App/Fdps/H6pd/Me1/Park7/Pdk2/Ppp4r3a/Slc25a12/Slc7a11/Star/Tigar/Vcp	13	Other	None	Metabolism
BP	GO:0006521	regulation of cellular amino acid metabolic process	2/520	15/29879	0.133333	7.66128	3.43428	0.0273262	0.125704	0.0948675	Park7/Slc7a11	2	Other	None	Metabolism
BP	GO:0006734	NADH metabolic process	3/520	38/29879	0.0789474	4.53629	2.90295	0.0281838	0.12763	0.0963215	Me1/Pfkl/Vcp	3	Other	None	Metabolism
BP	GO:0006766	vitamin metabolic process	5/520	98/29879	0.0510204	2.93161	2.549	0.0284485	0.128203	0.0967536	Atp1a2/Hlcs/Mmab/Mtrr/Pdxp	5	Other	None	Metabolism
BP	GO:1900542	regulation of purine nucleotide metabolic process	5/520	99/29879	0.0505051	2.902	2.52274	0.0295494	0.132093	0.0996897	App/Me1/Slc25a12/Tigar/Vcp	5	Other	None	Metabolism
BP	GO:0016125	sterol metabolic process	7/520	170/29879	0.0411765	2.36598	2.37702	0.0297726	0.132877	0.100281	App/Cat/Dhcr24/Fdps/Lrp1/Sqle/Star	7	Other	None	Metabolism
BP	GO:0006140	regulation of nucleotide metabolic process	5/520	100/29879	0.05	2.87298	2.49681	0.0306767	0.133619	0.100841	App/Me1/Slc25a12/Tigar/Vcp	5	Other	None	Metabolism
BP	GO:0046185	aldehyde catabolic process	2/520	16/29879	0.125	7.18245	3.29201	0.0308758	0.133619	0.100841	Park7/Pdxp	2	Other	None	Metabolism
BP	GO:0070071	proton-transporting two-sector ATPase complex assembly	2/520	16/29879	0.125	7.18245	3.29201	0.0308758	0.133619	0.100841	Atpaf2/Tmem199	2	Other	None	Metabolism
BP	GO:1902652	secondary alcohol metabolic process	7/520	172/29879	0.0406977	2.33847	2.34289	0.0314383	0.135631	0.10236	App/Cat/Dhcr24/Fdps/Lrp1/Sqle/Star	7	Other	None	Metabolism
BP	GO:0009167	purine ribonucleoside monophosphate metabolic process	3/520	40/29879	0.075	4.30947	2.78743	0.0321837	0.136725	0.103185	Ak1/Gart/Ppat	3	Other	None	Metabolism
BP	GO:0033238	regulation of amine metabolic process	3/520	40/29879	0.075	4.30947	2.78743	0.0321837	0.136725	0.103185	Abat/Park7/Slc7a11	3	Other	None	Metabolism
BP	GO:0042762	regulation of sulfur metabolic process	2/520	17/29879	0.117647	6.75995	3.16148	0.0345964	0.142723	0.107712	Pdk2/Slc7a11	2	Other	None	Metabolism
BP	GO:0018958	phenol-containing compound metabolic process	6/520	139/29879	0.0431655	2.48027	2.32801	0.0350844	0.144522	0.109069	Abat/Ndufs4/Park7/Slc7a11/Star/Trpc1	6	Other	None	Metabolism
BP	GO:0006084	acetyl-CoA metabolic process	3/520	42/29879	0.0714286	4.10426	2.67924	0.0364635	0.148226	0.111865	Acacb/Acat1/Pdk2	3	Other	None	Metabolism
BP	GO:0141188	nucleic acid catabolic process	11/520	341/29879	0.0322581	1.85354	2.10967	0.037674	0.151281	0.11417	Cnot9/Eloc/Etf1/Fastkd2/Hbs1l/Larp4b/Npm1/Pcbp4/Prr5l/Rbm33/Ybx1	11	Other	None	Metabolism
BP	GO:0072350	tricarboxylic acid metabolic process	2/520	18/29879	0.111111	6.3844	3.04108	0.0384809	0.151281	0.11417	Acacb/Glud1	2	Other	None	Metabolism
BP	GO:0009126	purine nucleoside monophosphate metabolic process	3/520	43/29879	0.0697674	4.00881	2.62764	0.0387074	0.151538	0.114364	Ak1/Gart/Ppat	3	Other	None	Metabolism
BP	GO:0006109	regulation of carbohydrate metabolic process	8/520	220/29879	0.0363636	2.08944	2.15846	0.0395462	0.153895	0.116144	Acacb/App/Cltc/Pdk2/Ppp4r3a/Scarb2/Slc25a12/Tigar	8	Other	None	Metabolism
BP	GO:0044273	sulfur compound catabolic process	3/520	44/29879	0.0681818	3.9177	2.57757	0.04102	0.157319	0.118727	Acat1/Arsb/Mtrr	3	Other	None	Metabolism
BP	GO:0072593	reactive oxygen species metabolic process	9/520	263/29879	0.0342205	1.9663	2.09475	0.0417382	0.159523	0.120391	App/Birc2/Cat/Ndufs4/Park7/Pikfyve/Prdx1/Prdx3/Tigar	9	Other	None	Metabolism
BP	GO:0034248	regulation of amide metabolic process	4/520	75/29879	0.0533333	3.06451	2.38242	0.0419157	0.159668	0.1205	Ntrk2/Pdk2/Slc7a11/Tigar	4	Other	None	Metabolism
MF	GO:0042626	ATPase-coupled transmembrane transporter activity	5/520	109/29879	0.0458716	2.63576	2.27694	0.0420379	0.159668	0.1205	Atp13a4/Atp1a2/Atp1b1/Atp1b2/Atp2b1	5	Other	None	Metabolism
BP	GO:1903580	positive regulation of ATP metabolic process	3/520	45/29879	0.0666667	3.83064	2.52896	0.0434007	0.160715	0.12129	App/Slc25a12/Vcp	3	Other	None	Metabolism
BP	GO:0046434	organophosphate catabolic process	9/520	265/29879	0.0339623	1.95146	2.07048	0.0434295	0.160715	0.12129	Acat1/App/Mgat1/Pde10a/Pdxp/Pfkl/Sarm1/Tigar/Vcp	9	Other	None	Metabolism
BP	GO:0006090	pyruvate metabolic process	6/520	147/29879	0.0408163	2.34529	2.17605	0.0440985	0.162513	0.122647	App/Ldhb/Me1/Pdk2/Pfkl/Tigar	6	Other	None	Metabolism
BP	GO:0009123	nucleoside monophosphate metabolic process	4/520	77/29879	0.0519481	2.98492	2.32098	0.0454445	0.16648	0.125641	Ak1/Gart/Ppat/Tk1	4	Other	None	Metabolism
BP	GO:0006790	sulfur compound metabolic process	11/520	352/29879	0.03125	1.79561	1.99834	0.0455186	0.166642	0.125763	Acacb/Acat1/Arsb/Chst2/Csgalnact1/Gstm5/Hlcs/Mtrr/Pdk2/Slc7a11/Sucla2	11	Other	None	Metabolism
BP	GO:0031330	negative regulation of cellular catabolic process	5/520	112/29879	0.0446429	2.56516	2.20855	0.046319	0.167709	0.126569	Acacb/Cptp/Ehmt2/Rragc/Tigar	5	Other	None	Metabolism
BP	GO:0043523	regulation of neuron apoptotic process	16/520	331/29879	0.0483384	2.7775	4.3278	0.000256824	0.00873905	0.00659529	Abl1/App/Atf2/Grn/Itsn1/Kras/Lrp1/Map2k4/Npm1/Ntrk2/Oxr1/Park7/Prdx3/Sarm1/Star/Tert	16	Other	None	apop
BP	GO:0043524	negative regulation of neuron apoptotic process	12/520	221/29879	0.0542986	3.11998	4.20982	0.000535854	0.0133627	0.0100847	Grn/Itsn1/Kras/Lrp1/Map2k4/Npm1/Ntrk2/Oxr1/Park7/Prdx3/Star/Tert	12	Other	None	apop
BP	GO:0043525	positive regulation of neuron apoptotic process	5/520	104/29879	0.0480769	2.76248	2.3962	0.0354541	0.145506	0.109812	Abl1/App/Atf2/Grn/Map2k4	5	Other	None	apop
BP	GO:0051402	neuron apoptotic process	18/520	398/29879	0.0452261	2.59868	4.27305	0.000245113	0.00857277	0.0064698	Abl1/App/Atf2/Grn/Hspa4/Itsn1/Kras/Lrp1/Map2k4/Ndufs4/Npm1/Ntrk2/Oxr1/Park7/Prdx3/Sarm1/Star/Tert	18	Other	None	apop
BP	GO:0040029	epigenetic regulation of gene expression	11/520	319/29879	0.0344828	1.98137	2.34521	0.0249193	0.122742	0.0926327	App/Atf2/Cbx1/Ctr9/Dpy30/Ehmt2/Ftx/Hdac8/Phf1/Pole3/Vps72	11	Other	None	ccell
BP	GO:0000002	mitochondrial genome maintenance	3/520	37/29879	0.0810811	4.65889	2.96376	0.0262896	0.125328	0.0945842	Cfh/Mgme1/Neurl4	3	Other	None	cell
BP	GO:0000070	mitotic sister chromatid segregation	8/520	190/29879	0.0421053	2.41935	2.61202	0.0186212	0.105882	0.0799084	Akap8l/Anapc11/Cltc/Flna/Kif2a/Nsmce2/Prc1/Zw10	8	Other	None	cell
BP	GO:0000132	establishment of mitotic spindle orientation	4/520	37/29879	0.108108	6.21185	4.22168	0.00380094	0.043049	0.0324887	Dctn1/Gja1/Mcph1/Zw10	4	Other	None	cell
BP	GO:0000280	nuclear division	17/520	468/29879	0.0363248	2.08721	3.15491	0.00377673	0.0430377	0.0324802	Akap8l/Anapc11/Ankle2/BC005624/Cltc/Ehmt2/Ercc4/Flna/Gja1/Kif2a/Nsmce2/Pdxp/Prc1/Rps6ka2/Spire2/Topbp1/Zw10	17	Other	None	cell
BP	GO:0000722	telomere maintenance via recombination	2/520	15/29879	0.133333	7.66128	3.43428	0.0273262	0.125704	0.0948675	Ercc4/Nsmce2	2	Other	None	cell
BP	GO:0000723	telomere maintenance	7/520	153/29879	0.0457516	2.62887	2.68826	0.0179664	0.103191	0.0778777	Ercc4/Hdac8/Nsmce2/Pml/Pot1a/Tert/Wrn	7	Other	None	cell
BP	GO:0000724	double-strand break repair via homologous recombination	7/520	178/29879	0.0393258	2.25965	2.24326	0.0368067	0.148913	0.112384	Abl1/Ep400/Ercc4/Nsmce2/Topbp1/Vps72/Wrn	7	Other	None	cell
BP	GO:0000725	recombinational repair	7/520	183/29879	0.0382514	2.19791	2.16325	0.0417164	0.159523	0.120391	Abl1/Ep400/Ercc4/Nsmce2/Topbp1/Vps72/Wrn	7	Other	None	cell
BP	GO:0000819	sister chromatid segregation	9/520	230/29879	0.0391304	2.24842	2.52945	0.0199658	0.110149	0.0831283	Akap8l/Anapc11/Cltc/Flna/Kif2a/Nsmce2/Phf10/Prc1/Zw10	9	Other	None	cell
BP	GO:0000910	cytokinesis	8/520	186/29879	0.0430108	2.47138	2.67893	0.0166071	0.0993036	0.0749436	Atxn10/Calm1/Exoc3/Exoc8/Pdxp/Prc1/Son/Spire2	8	Other	None	cell
BP	GO:0001894	tissue homeostasis	10/520	301/29879	0.0332226	1.90896	2.10935	0.0390844	0.152632	0.11519	Atp1b2/Crocc/Csk/Kras/Map1a/Sh3gl2/Spata7/Stk39/Wwtr1/Yap1	10	Other	None	cell
BP	GO:0002021	response to dietary excess	3/520	46/29879	0.0652174	3.74737	2.48173	0.0458489	0.167081	0.126095	Cfh/Slc25a25/Stk39	3	Other	None	cell
BP	GO:0002181	cytoplasmic translation	7/520	171/29879	0.0409357	2.35215	2.35989	0.0305978	0.133619	0.100841	Etf1/Impact/Rpl22/Rplp0/Rps7/Sh3bgrl/Ybx1	7	Other	None	cell
BP	GO:0002218	activation of innate immune response	13/520	324/29879	0.0401235	2.30548	3.14437	0.00477112	0.0503813	0.0380224	Ankrd17/Ap3b1/App/Brcc3/Chuk/Cptp/Hexim1/Nod1/Rnf115/Sarm1/Tax1bp1/Unc93b1/Ywhae	13	Other	None	cell
BP	GO:0002833	positive regulation of response to biotic stimulus	15/520	434/29879	0.0345622	1.98593	2.75355	0.00969186	0.0758037	0.0572084	Ankrd17/Ap3b1/App/Brcc3/Chuk/Cptp/Grn/Hexim1/Nod1/Rnf115/Sarm1/Tax1bp1/Unc93b1/Ywhae/Ywhag	15	Other	None	cell
BP	GO:0006098	pentose-phosphate shunt	3/520	21/29879	0.142857	8.20852	4.39776	0.00551989	0.0541378	0.0408573	Acacb/H6pd/Tigar	3	Other	None	cell
BP	GO:0006303	double-strand break repair via nonhomologous end joining	4/520	70/29879	0.0571429	3.28341	2.54545	0.033798	0.141957	0.107134	Ercc4/Nudt16l1/Pot1a/Topbp1	4	Other	None	cell
BP	GO:0006413	translational initiation	6/520	133/29879	0.0451128	2.59216	2.4491	0.0291689	0.131025	0.0988832	Eif4e/Impact/Npm1/Pml/Rxra/Sh3bgrl	6	Other	None	cell
BP	GO:0006417	regulation of translation	18/520	381/29879	0.0472441	2.71463	4.48273	0.000143749	0.00614916	0.00464072	Akap6/App/Cnot9/Eif4e/Etf1/Fastkd2/Guf1/Hbs1l/Impact/Larp4b/Limd1/Npm1/Pml/Rxra/Sh3bgrl/Trub2/Uqcc2/Ybx1	18	Other	None	cell
BP	GO:0006446	regulation of translational initiation	5/520	74/29879	0.0675676	3.88241	3.30395	0.00943192	0.0750371	0.0566299	Impact/Npm1/Pml/Rxra/Sh3bgrl	5	Other	None	cell
BP	GO:0006885	regulation of pH	6/520	110/29879	0.0545455	3.13416	2.98434	0.0126522	0.085626	0.0646213	Atp6ap1/Grn/Pdk2/Rnasek/Spns1/Tmem199	6	Other	None	cell
BP	GO:0006998	nuclear envelope organization	5/520	54/29879	0.0925926	5.32033	4.22893	0.00245526	0.0325453	0.0245617	Akap8l/Ankle2/Dctn1/Nup155/Parp11	5	Other	None	cell
BP	GO:0007006	mitochondrial membrane organization	7/520	114/29879	0.0614035	3.52822	3.59933	0.00386226	0.04339	0.0327461	Agk/Ap3b1/Atf2/Hspa4/Mtfp1/Ppm1k/Tomm22	7	Other	None	cell
BP	GO:0007052	mitotic spindle organization	6/520	131/29879	0.0458015	2.63174	2.49094	0.0273534	0.125704	0.0948675	Cltc/Dctn1/Flna/Kif2a/Prc1/Vcp	6	Other	None	cell
BP	GO:0007059	chromosome segregation	15/520	433/29879	0.034642	1.99052	2.76312	0.00950339	0.0752826	0.0568152	Akap8l/Anapc11/BC005624/Cltc/Ehmt2/Flna/Gtf2b/Kif2a/Nsmce2/Phf10/Prc1/Top1/Top3b/Ttl/Zw10	15	Other	None	cell
BP	GO:0007272	ensheathment of neurons	8/520	203/29879	0.0394089	2.26442	2.40571	0.0263683	0.125328	0.0945842	Hycc1/Marveld1/Ntrk2/Pikfyve/Pou3f2/Rxra/Slc25a12/Tspan2	8	Other	None	cell
BP	GO:0007584	response to nutrient	9/520	179/29879	0.0502793	2.88903	3.3736	0.00428988	0.0463223	0.0349591	Acacb/Arsb/Cat/Hlcs/Map1b/Pdk2/Postn/Rxra/Star	9	Other	None	cell
BP	GO:0009314	response to radiation	17/520	474/29879	0.035865	2.06079	3.09823	0.00428437	0.0463223	0.0349591	App/Atp1a2/Brat1/Brcc3/Cat/Ercc4/Gnb1/Kras/Nedd4/Npm1/Pml/Slc7a11/Star/Tigar/Topbp1/Wrn/Yap1	17	Other	None	cell
BP	GO:0009416	response to light stimulus	11/520	346/29879	0.0317919	1.82675	2.05857	0.0411126	0.157565	0.118913	App/Atp1a2/Cat/Ercc4/Gnb1/Kras/Nedd4/Npm1/Pml/Slc7a11/Wrn	11	Other	None	cell
BP	GO:0009636	response to toxic substance	9/520	234/29879	0.0384615	2.20999	2.47297	0.0220297	0.115573	0.0872218	Cat/Ehmt2/Gstm5/Map1b/Park7/Prdx1/Prdx3/Slc7a11/Star	9	Other	None	cell
BP	GO:0010248	establishment or maintenance of transmembrane electrochemical gradient	2/520	11/29879	0.181818	10.4472	4.17065	0.0149844	0.0932968	0.0704103	Atp1a2/Atp1b1	2	Other	None	cell
BP	GO:0014074	response to purine-containing compound	7/520	163/29879	0.0429448	2.46759	2.50041	0.0244136	0.121154	0.0914342	Akap6/Akap9/Birc2/Carm1/Ndufs4/Pdxp/Star	7	Other	None	cell
BP	GO:0016226	iron-sulfur cluster assembly	3/520	29/29879	0.103448	5.9441	3.54504	0.0136874	0.0892462	0.0673534	Bola3/Hspa9/Lyrm4	3	Other	None	cell
BP	GO:0017085	response to insecticide	2/520	10/29879	0.2	11.4919	4.41623	0.0124016	0.084601	0.0638477	Map1b/Star	2	Other	None	cell
BP	GO:0018119	peptidyl-cysteine S-nitrosylation	2/520	14/29879	0.142857	8.20852	3.59034	0.0239547	0.120336	0.0908169	Ncoa7/Oxr1	2	Other	None	cell
BP	GO:0018216	peptidyl-arginine methylation	2/520	11/29879	0.181818	10.4472	4.17065	0.0149844	0.0932968	0.0704103	Carm1/Prmt9	2	Other	None	cell
BP	GO:0022406	membrane docking	5/520	87/29879	0.0574713	3.30228	2.86203	0.0180367	0.103191	0.0778777	Calm1/Exoc3/Exoc8/Syt1/Unc13a	5	Other	None	cell
BP	GO:0030261	chromosome condensation	3/520	44/29879	0.0681818	3.9177	2.57757	0.04102	0.157319	0.118727	Akap8l/H1f4/Mcph1	3	Other	None	cell
BP	GO:0031163	metallo-sulfur cluster assembly	3/520	29/29879	0.103448	5.9441	3.54504	0.0136874	0.0892462	0.0673534	Bola3/Hspa9/Lyrm4	3	Other	None	cell
BP	GO:0031960	response to corticosteroid	7/520	184/29879	0.0380435	2.18596	2.14756	0.0427468	0.160077	0.120809	Eif4e/Gad2/Hdac8/Rxra/Smyd3/Star/Stk39	7	Other	None	cell
BP	GO:0032200	telomere organization	7/520	159/29879	0.0440252	2.52967	2.57382	0.0216696	0.114166	0.0861603	Ercc4/Hdac8/Nsmce2/Pml/Pot1a/Tert/Wrn	7	Other	None	cell
BP	GO:0032205	negative regulation of telomere maintenance	3/520	36/29879	0.0833333	4.7883	3.02678	0.0244662	0.121154	0.0914342	Ercc4/Pml/Pot1a	3	Other	None	cell
BP	GO:0032259	methylation	8/520	208/29879	0.0384615	2.20999	2.33052	0.0298698	0.133205	0.100528	Ash1l/Carm1/Ehmt2/Etf1/Nsun7/Prmt9/Smyd3/Trmt11	8	Other	None	cell
BP	GO:0032355	response to estradiol	6/520	125/29879	0.048	2.75806	2.62134	0.0223601	0.116477	0.0879046	Cat/Gja1/Grn/Htr5a/Map1b/Postn	6	Other	None	cell
BP	GO:0032365	intracellular lipid transport	3/520	45/29879	0.0666667	3.83064	2.52896	0.0434007	0.160715	0.12129	Osbpl2/Star/Syt7	3	Other	None	cell
BP	GO:0032386	regulation of intracellular transport	14/520	301/29879	0.0465116	2.67254	3.88134	0.000889286	0.0185218	0.0139782	Akap8l/Commd1/Dctn1/Eipr1/Flna/Ice1/Map1b/Map2/Nedd4/Nf2/Park7/Pik3r2/Prr5l/Ywhae	14	Other	None	cell
BP	GO:0032438	melanosome organization	3/520	39/29879	0.0769231	4.41997	2.84421	0.0301485	0.133619	0.100841	Ap3b1/Ap3s1/Pikfyve	3	Other	None	cell
BP	GO:0032535	regulation of cellular component size	13/520	411/29879	0.0316302	1.81746	2.22084	0.0290593	0.130638	0.0985912	Abl1/Lamtor4/Lrp1/Map1b/Map2/Npm1/Pclo/Pdxp/Pik3r2/Stk39/Ttc3/Ttl/Vav3	13	Other	None	cell
BP	GO:0032543	mitochondrial translation	6/520	129/29879	0.0465116	2.67254	2.53358	0.0256141	0.124511	0.0939672	Fastkd2/Mrps31/Mrps7/Trub2/Uqcc2/Wars2	6	Other	None	cell
BP	GO:0032611	interleukin-1 beta production	5/520	110/29879	0.0454545	2.6118	2.25389	0.0434372	0.160715	0.12129	App/Cptp/Malt1/Nod1/Pml	5	Other	None	cell
BP	GO:0032651	regulation of interleukin-1 beta production	5/520	104/29879	0.0480769	2.76248	2.3962	0.0354541	0.145506	0.109812	App/Cptp/Malt1/Nod1/Pml	5	Other	None	cell
BP	GO:0032785	negative regulation of DNA-templated transcription, elongation	2/520	20/29879	0.1	5.74596	2.82559	0.0467148	0.167709	0.126569	Eapp/Hexim1	2	Other	None	cell
BP	GO:0032872	regulation of stress-activated MAPK cascade	3/520	40/29879	0.075	4.30947	2.78743	0.0321837	0.136725	0.103185	Dusp10/Nod1/Prdx1	3	Other	None	cell
BP	GO:0033044	regulation of chromosome organization	9/520	257/29879	0.0350195	2.0122	2.16887	0.0369328	0.148913	0.112384	Anapc11/Ercc4/Hdac8/Mcph1/Nsmce2/Phf10/Pml/Pot1a/Zw10	9	Other	None	cell
BP	GO:0033189	response to vitamin A	2/520	15/29879	0.133333	7.66128	3.43428	0.0273262	0.125704	0.0948675	Cat/Map1b	2	Other	None	cell
BP	GO:0033273	response to vitamin	5/520	95/29879	0.0526316	3.02419	2.62983	0.0253034	0.123976	0.0935635	Cat/Hlcs/Map1b/Postn/Rxra	5	Other	None	cell
BP	GO:0034976	response to endoplasmic reticulum stress	11/520	279/29879	0.0394265	2.26543	2.8262	0.0102095	0.07813	0.0589641	Abl1/App/Edem3/Marcks/Nod1/Park7/Parp8/Pik3r2/Pml/Ppp2cb/Vcp	11	Other	None	cell
BP	GO:0035094	response to nicotine	4/520	56/29879	0.0714286	4.10426	3.09445	0.0163357	0.0985701	0.0743901	Abat/Atp1a2/Slc7a11/Star	4	Other	None	cell
BP	GO:0035672	oligopeptide transmembrane transport	2/520	18/29879	0.111111	6.3844	3.04108	0.0384809	0.151281	0.11417	Gja1/Slc7a11	2	Other	None	cell
BP	GO:0036297	interstrand cross-link repair	3/520	37/29879	0.0810811	4.65889	2.96376	0.0262896	0.125328	0.0945842	Ercc4/Faap20/Vcp	3	Other	None	cell
BP	GO:0038066	p38MAPK cascade	5/520	61/29879	0.0819672	4.7098	3.85997	0.00418313	0.045832	0.0345891	Atf2/Dusp10/Map1lc3a/Map2k3/Stk39	5	Other	None	cell
BP	GO:0042594	response to starvation	11/520	244/29879	0.045082	2.59039	3.31974	0.0038743	0.0434059	0.0327581	Acat1/Atf2/Ehmt2/Gabarap/Glul/Impact/Map1lc3a/Rragc/Slc38a2/Wrn/Ywhag	11	Other	None	cell
BP	GO:0043409	negative regulation of MAPK cascade	7/520	182/29879	0.0384615	2.20999	2.17905	0.0407022	0.157184	0.118625	Abl1/Ash1l/Csk/Dusp10/Nf2/Pik3r2/Rnf149	7	Other	None	cell
BP	GO:0043413	macromolecule glycosylation	10/520	223/29879	0.044843	2.57666	3.14516	0.00596881	0.0573274	0.0432645	Alg9/B3gnt2/Dhdds/Dpy19l3/Edem3/Galnt1/Galnt13/Mgat1/Pofut1/Ramp1	10	Other	None	cell
BP	GO:0043555	regulation of translation in response to stress	3/520	25/29879	0.12	6.89515	3.92438	0.00906781	0.0724513	0.0546784	Impact/Npm1/Pml	3	Other	None	cell
BP	GO:0043558	regulation of translational initiation in response to stress	3/520	15/29879	0.2	11.4919	5.40921	0.00204033	0.0290185	0.0219001	Impact/Npm1/Pml	3	Other	None	cell
BP	GO:0044088	regulation of vacuole organization	4/520	59/29879	0.0677966	3.89557	2.96287	0.0194409	0.107466	0.0811038	Ehmt2/Grn/Laptm4b/Pikfyve	4	Other	None	cell
BP	GO:0044706	multi-multicellular organism process	11/520	266/29879	0.0413534	2.37615	3.00035	0.00729175	0.0642621	0.0484981	Acvr1b/Ash1l/Bmal1/Cr1l/Dedd/Gja1/Grn/Ints1/Prdx3/Rxra/Slc38a2	11	Other	None	cell
BP	GO:0044839	cell cycle G2/M phase transition	7/520	161/29879	0.0434783	2.49824	2.53684	0.0230134	0.118169	0.0891814	Akap8l/App/Brcc3/Calm1/Npm1/Rad17/Topbp1	7	Other	None	cell
BP	GO:0045088	regulation of innate immune response	16/520	496/29879	0.0322581	1.85354	2.55106	0.0141352	0.0914023	0.0689806	Ankrd17/Ap3b1/App/Brcc3/Cfh/Chuk/Cptp/Dusp10/Grn/Hexim1/Nod1/Rnf115/Sarm1/Tax1bp1/Unc93b1/Ywhae	16	Other	None	cell
BP	GO:0045089	positive regulation of innate immune response	13/520	404/29879	0.0321782	1.84895	2.2864	0.0257802	0.12499	0.0943291	Ankrd17/Ap3b1/App/Brcc3/Chuk/Cptp/Hexim1/Nod1/Rnf115/Sarm1/Tax1bp1/Unc93b1/Ywhae	13	Other	None	cell
BP	GO:0045665	negative regulation of neuron differentiation	6/520	93/29879	0.0645161	3.70707	3.4797	0.00575059	0.0560081	0.0422689	App/Dll1/Eif4e/Rap1gap/Six3/Ttc3	6	Other	None	cell
BP	GO:0045666	positive regulation of neuron differentiation	6/520	117/29879	0.0512821	2.94665	2.80773	0.0167129	0.0998288	0.07534	App/Gli2/Heyl/Impact/Map1b/Rgs6	6	Other	None	cell
BP	GO:0045730	respiratory burst	3/520	31/29879	0.0967742	5.56061	3.38106	0.0164136	0.0985701	0.0743901	Cybc1/Dusp10/Grn	3	Other	None	cell
BP	GO:0045739	positive regulation of DNA repair	6/520	137/29879	0.0437956	2.51648	2.36766	0.0330335	0.139589	0.105347	Brcc3/Ep400/Phf10/Spire2/Tigar/Vps72	6	Other	None	cell
BP	GO:0045778	positive regulation of ossification	4/520	68/29879	0.0588235	3.37998	2.61484	0.0308321	0.133619	0.100841	Atp2b1/Bmpr1a/Bmpr1b/Rxra	4	Other	None	cell
BP	GO:0045842	positive regulation of mitotic metaphase/anaphase transition	2/520	16/29879	0.125	7.18245	3.29201	0.0308758	0.133619	0.100841	Anapc11/Nsmce2	2	Other	None	cell
BP	GO:0045861	negative regulation of proteolysis	11/520	353/29879	0.0311615	1.79053	1.98842	0.0462831	0.167709	0.126569	App/Gpc3/Ints1/Map1a/Park7/Pdcl3/Pml/Psme3ip1/Rps7/Siah2/Simc1	11	Other	None	cell
BP	GO:0046677	response to antibiotic	4/520	45/29879	0.0888889	5.10752	3.66976	0.00769003	0.0667149	0.0503492	Ehmt2/Hdac8/Ppp2cb/Star	4	Other	None	cell
BP	GO:0046822	regulation of nucleocytoplasmic transport	6/520	139/29879	0.0431655	2.48027	2.32801	0.0350844	0.144522	0.109069	Akap8l/Flna/Nedd4/Park7/Pik3r2/Ywhae	6	Other	None	cell
BP	GO:0046824	positive regulation of nucleocytoplasmic transport	4/520	78/29879	0.0512821	2.94665	2.291	0.0472693	0.168936	0.127495	Flna/Nedd4/Pik3r2/Ywhae	4	Other	None	cell
BP	GO:0048284	organelle fusion	8/520	188/29879	0.0425532	2.44509	2.64526	0.0175935	0.10305	0.0777712	Fundc1/Pikfyve/Rab14/Rufy1/Syt1/Syt7/Trim9/Vav3	8	Other	None	cell
BP	GO:0048753	pigment granule organization	3/520	40/29879	0.075	4.30947	2.78743	0.0321837	0.136725	0.103185	Ap3b1/Ap3s1/Pikfyve	3	Other	None	cell
BP	GO:0051170	import into nucleus	8/520	191/29879	0.0418848	2.40669	2.59555	0.0191509	0.107466	0.0811038	Atf2/Bmal1/E2f3/Flna/Nup155/Pik3r2/Pml/Six3	8	Other	None	cell
BP	GO:0051294	establishment of spindle orientation	4/520	46/29879	0.0869565	4.99649	3.61007	0.00830886	0.0693778	0.0523588	Dctn1/Gja1/Mcph1/Zw10	4	Other	None	cell
BP	GO:0051385	response to mineralocorticoid	3/520	41/29879	0.0731707	4.20436	2.73247	0.0342888	0.142723	0.107712	Hdac8/Star/Stk39	3	Other	None	cell
BP	GO:0051591	response to cAMP	6/520	102/29879	0.0588235	3.37998	3.20434	0.0089229	0.0724513	0.0546784	Akap6/Akap9/Birc2/Carm1/Ndufs4/Star	6	Other	None	cell
BP	GO:0051775	response to redox state	2/520	10/29879	0.2	11.4919	4.41623	0.0124016	0.084601	0.0638477	Bmal1/Slc7a11	2	Other	None	cell
BP	GO:0051938	L-glutamate import	3/520	45/29879	0.0666667	3.83064	2.52896	0.0434007	0.160715	0.12129	Slc25a12/Slc38a2/Slc7a11	3	Other	None	cell
BP	GO:0060033	anatomical structure regression	2/520	19/29879	0.105263	6.04838	2.92948	0.0425226	0.159668	0.1205	Bmpr1a/Gli2	2	Other	None	cell
BP	GO:0060249	anatomical structure homeostasis	10/520	301/29879	0.0332226	1.90896	2.10935	0.0390844	0.152632	0.11519	Atp1b2/Crocc/Csk/Kras/Map1a/Sh3gl2/Spata7/Stk39/Wwtr1/Yap1	10	Other	None	cell
BP	GO:0060263	regulation of respiratory burst	2/520	18/29879	0.111111	6.3844	3.04108	0.0384809	0.151281	0.11417	Dusp10/Grn	2	Other	None	cell
BP	GO:0060290	transdifferentiation	2/520	12/29879	0.166667	9.5766	3.95473	0.0177761	0.10305	0.0777712	Asnsd1/Tert	2	Other	None	cell
BP	GO:0061025	membrane fusion	7/520	188/29879	0.037234	2.13945	2.08579	0.0470324	0.168608	0.127247	Pikfyve/Rab14/Rufy1/Syt1/Syt7/Trim9/Vav3	7	Other	None	cell
BP	GO:0061687	detoxification of inorganic compound	2/520	16/29879	0.125	7.18245	3.29201	0.0308758	0.133619	0.100841	Cat/Park7	2	Other	None	cell
BP	GO:0062125	regulation of mitochondrial gene expression	3/520	35/29879	0.0857143	4.92511	3.09218	0.0227137	0.117171	0.0884284	Fastkd2/Trub2/Uqcc2	3	Other	None	cell
BP	GO:0062197	cellular response to chemical stress	18/520	347/29879	0.0518732	2.98061	4.93884	4.40431e-05	0.0031003	0.00233977	Abl1/Atf2/Bmal1/Cat/Chuk/Map1lc3a/Map2k4/Ncoa7/Oxr1/Park7/Pdk2/Pml/Prdx1/Prdx3/Prr5l/Rnf146/Slc7a11/Stk39	18	Other	None	cell
BP	GO:0070129	regulation of mitochondrial translation	3/520	26/29879	0.115385	6.62996	3.82212	0.0101201	0.0779472	0.0588261	Fastkd2/Trub2/Uqcc2	3	Other	None	cell
BP	GO:0070131	positive regulation of mitochondrial translation	3/520	17/29879	0.176471	10.1399	5.01666	0.00297149	0.0370503	0.0279616	Fastkd2/Trub2/Uqcc2	3	Other	None	cell
BP	GO:0070508	cholesterol import	2/520	14/29879	0.142857	8.20852	3.59034	0.0239547	0.120336	0.0908169	Commd1/Lrp1	2	Other	None	cell
BP	GO:0071243	cellular response to arsenic-containing substance	2/520	19/29879	0.105263	6.04838	2.92948	0.0425226	0.159668	0.1205	Slc38a2/Vcp	2	Other	None	cell
BP	GO:0071453	cellular response to oxygen levels	12/520	210/29879	0.0571429	3.28341	4.41925	0.000338971	0.0101211	0.00763834	Atf2/Atp6ap1/Commd1/Cr1l/Fndc1/Gad2/Gnb1/Map1lc3a/Ndufs4/Tert/Tigar/Tmem199	12	Other	None	cell
BP	GO:0071548	response to dexamethasone	4/520	59/29879	0.0677966	3.89557	2.96287	0.0194409	0.107466	0.0811038	Eif4e/Gad2/Smyd3/Star	4	Other	None	cell
BP	GO:0071763	nuclear membrane organization	3/520	37/29879	0.0810811	4.65889	2.96376	0.0262896	0.125328	0.0945842	Akap8l/Ankle2/Dctn1	3	Other	None	cell
BP	GO:0090148	membrane fission	3/520	32/29879	0.09375	5.38684	3.30433	0.0178823	0.10305	0.0777712	Exoc3/Exoc8/Sh3gl2	3	Other	None	cell
BP	GO:0090174	organelle membrane fusion	7/520	139/29879	0.0503597	2.89365	2.97813	0.0110966	0.0820912	0.0619536	Pikfyve/Rab14/Rufy1/Syt1/Syt7/Trim9/Vav3	7	Other	None	cell
BP	GO:0090307	mitotic spindle assembly	4/520	77/29879	0.0519481	2.98492	2.32098	0.0454445	0.16648	0.125641	Cltc/Flna/Kif2a/Prc1	4	Other	None	cell
BP	GO:0090399	replicative senescence	2/520	13/29879	0.153846	8.83994	3.76273	0.0207689	0.111914	0.0844609	Tert/Wrn	2	Other	None	cell
BP	GO:0097009	energy homeostasis	7/520	139/29879	0.0503597	2.89365	2.97813	0.0110966	0.0820912	0.0619536	Acacb/Bmal1/Bola3/Cfh/Dll1/Slc25a25/Stk39	7	Other	None	cell
BP	GO:0098727	maintenance of cell number	9/520	232/29879	0.0387931	2.22904	2.50107	0.0209795	0.112138	0.0846299	Bmpr1a/Ctr9/Dll1/Eif4e/Mcph1/Med7/Phf10/Vps72/Yap1	9	Other	None	cell
BP	GO:0098813	nuclear chromosome segregation	12/520	328/29879	0.0365854	2.10218	2.67123	0.013001	0.0871525	0.0657733	Akap8l/Anapc11/BC005624/Cltc/Ehmt2/Flna/Kif2a/Nsmce2/Phf10/Prc1/Ttl/Zw10	12	Other	None	cell
BP	GO:0140014	mitotic nuclear division	10/520	282/29879	0.035461	2.03758	2.32984	0.0267741	0.125704	0.0948675	Akap8l/Anapc11/Ankle2/Cltc/Flna/Kif2a/Nsmce2/Pdxp/Prc1/Zw10	10	Other	None	cell
BP	GO:0140053	mitochondrial gene expression	7/520	168/29879	0.0416667	2.39415	2.41164	0.0281674	0.12763	0.0963215	Cfh/Fastkd2/Mrps31/Mrps7/Trub2/Uqcc2/Wars2	7	Other	None	cell
BP	GO:0140115	export across plasma membrane	6/520	79/29879	0.0759494	4.36402	3.98447	0.00256815	0.0332112	0.0250642	Atp1a2/Atp1b1/Atp1b2/Atp2b1/Gja1/Ywhae	6	Other	None	cell
BP	GO:0140694	non-membrane-bounded organelle assembly	13/520	435/29879	0.0298851	1.71718	2.00532	0.0426114	0.159893	0.12067	Abt1/Cep44/Cltc/Fastkd2/Flna/Gtf2b/Kif2a/Limd1/Mrps7/Npm1/Prc1/Sqle/Syt1	13	Other	None	cell
BP	GO:0141137	positive regulation of gene expression, epigenetic	5/520	60/29879	0.0833333	4.7883	3.90913	0.0038949	0.0434059	0.0327581	App/Atf2/Dpy30/Ftx/Vps72	5	Other	None	cell
BP	GO:1901970	positive regulation of mitotic sister chromatid separation	2/520	20/29879	0.1	5.74596	2.82559	0.0467148	0.167709	0.126569	Anapc11/Nsmce2	2	Other	None	cell
BP	GO:1901987	regulation of cell cycle phase transition	15/520	475/29879	0.0315789	1.81451	2.38149	0.0203139	0.111406	0.0840772	Anapc11/Ankrd17/App/Atf2/Brcc3/Fem1b/Npm1/Nsmce2/Phf10/Pml/Rad17/Six3/Tert/Topbp1/Zw10	15	Other	None	cell
BP	GO:1901990	regulation of mitotic cell cycle phase transition	11/520	354/29879	0.0310734	1.78547	1.97853	0.0470563	0.168608	0.127247	Anapc11/Ankrd17/App/Brcc3/Nsmce2/Phf10/Pml/Rad17/Tert/Topbp1/Zw10	11	Other	None	cell
BP	GO:1901992	positive regulation of mitotic cell cycle phase transition	5/520	102/29879	0.0490196	2.81665	2.44589	0.0330115	0.139589	0.105347	Anapc11/Ankrd17/App/Nsmce2/Tert	5	Other	None	cell
BP	GO:1902905	positive regulation of supramolecular fiber organization	9/520	189/29879	0.047619	2.73617	3.18658	0.00608542	0.0576508	0.0435086	Abl1/Akap9/App/Dctn1/Flna/Map1b/Nf2/Pdxp/Tnxb	9	Other	None	cell
BP	GO:1903008	organelle disassembly	4/520	72/29879	0.0555556	3.1922	2.47853	0.0369244	0.148913	0.112384	Hbs1l/Nedd9/Rnf25/Vcp	4	Other	None	cell
BP	GO:1903232	melanosome assembly	2/520	19/29879	0.105263	6.04838	2.92948	0.0425226	0.159668	0.1205	Ap3b1/Ap3s1	2	Other	None	cell
BP	GO:1990416	cellular response to brain-derived neurotrophic factor stimulus	3/520	12/29879	0.25	14.3649	6.16265	0.00102561	0.0198948	0.0150144	Gad2/Ntrk2/Sh3gl2	3	Other	None	cell
BP	GO:1990928	response to amino acid starvation	5/520	61/29879	0.0819672	4.7098	3.85997	0.00418313	0.045832	0.0345891	Atf2/Impact/Map1lc3a/Rragc/Slc38a2	5	Other	None	cell
BP	GO:2000343	positive regulation of chemokine (C-X-C motif) ligand 2 production	2/520	15/29879	0.133333	7.66128	3.43428	0.0273262	0.125704	0.0948675	Lrp1/Postn	2	Other	None	cell
BP	GO:2000765	regulation of cytoplasmic translation	3/520	37/29879	0.0810811	4.65889	2.96376	0.0262896	0.125328	0.0945842	Impact/Sh3bgrl/Ybx1	3	Other	None	cell
MF	GO:0000217	DNA secondary structure binding	4/520	39/29879	0.102564	5.89329	4.0695	0.00460623	0.0491656	0.0371049	Abl1/Lin54/Pot1a/Wrn	4	Other	None	cell
CC	GO:0000502	proteasome complex	4/520	67/29879	0.0597015	3.43042	2.65052	0.0294091	0.131784	0.0994563	Psmd5/Psmd7/Vcp/Zfand2b	4	Other	None	cell
BP	GO:0000731	DNA synthesis involved in DNA repair	4/520	37/29879	0.108108	6.21185	4.22168	0.00380094	0.043049	0.0324887	Faap20/Vcp/Wrn/Wrnip1	4	Other	None	cell
CC	GO:0000781	chromosome, telomeric region	10/520	135/29879	0.0740741	4.25627	5.04654	0.000132224	0.00601471	0.00453925	Cbx1/Ercc4/Nsmce2/Pml/Pot1a/Rad17/Tert/Thoc7/Wrn/Wrnip1	10	Other	None	cell
CC	GO:0000791	euchromatin	5/520	73/29879	0.0684932	3.93559	3.34204	0.00891899	0.0724513	0.0546784	Ctr9/H1f4/Ice1/Prdx1/Psip1	5	Other	None	cell
CC	GO:0000922	spindle pole	12/520	185/29879	0.0648649	3.72711	4.95178	0.000104585	0.00543551	0.00410213	Brcc3/Calm1/Cep128/Cep44/Dctn1/Kif2a/Nedd9/Npm1/Ppp2cb/Prc1/Topbp1/Zw10	12	Other	None	cell
CC	GO:0000932	P-body	5/520	101/29879	0.049505	2.84454	2.47119	0.0318307	0.136477	0.102998	Cnot9/Eif4e/Limd1/Top1/Ybx1	5	Other	None	cell
MF	GO:0001046	core promoter sequence-specific DNA binding	4/520	50/29879	0.08	4.59677	3.38754	0.0111075	0.0820912	0.0619536	Drap1/Gtf2b/Npm1/Ubtf	4	Other	None	cell
MF	GO:0001098	basal transcription machinery binding	6/520	65/29879	0.0923077	5.30396	4.62298	0.000935568	0.0188596	0.0142332	Ctr9/Drap1/Ercc4/Gtf2b/Scaf8/Smyd3	6	Other	None	cell
MF	GO:0001161	intronic transcription regulatory region sequence-specific DNA binding	2/520	14/29879	0.142857	8.20852	3.59034	0.0239547	0.120336	0.0908169	Rxra/Smyd3	2	Other	None	cell
MF	GO:0001221	transcription coregulator binding	10/520	150/29879	0.0666667	3.83064	4.62538	0.000311748	0.00970961	0.00732776	Ehmt2/Eloc/Nfatc1/Nfya/Pclo/Phf1/Rxra/Six3/Tert/Zfp618	10	Other	None	cell
MF	GO:0001222	transcription corepressor binding	5/520	67/29879	0.0746269	4.28803	3.58579	0.00623964	0.0585137	0.0441598	Ehmt2/Eloc/Pclo/Phf1/Six3	5	Other	None	cell
CC	GO:0001520	outer dense fiber	2/520	12/29879	0.166667	9.5766	3.95473	0.0177761	0.10305	0.0777712	Ak1/Marcks	2	Other	None	cell
CC	GO:0001726	ruffle	8/520	196/29879	0.0408163	2.34529	2.51476	0.0219613	0.115323	0.0870333	Abl1/Inpp5j/Ksr1/Map2/Mtss2/Nf2/Pdxp/Pip5k1c	8	Other	None	cell
CC	GO:0001931	uropod	2/520	14/29879	0.142857	8.20852	3.59034	0.0239547	0.120336	0.0908169	Pip5k1b/Pip5k1c	2	Other	None	cell
MF	GO:0002039	p53 binding	5/520	76/29879	0.0657895	3.78024	3.22973	0.010518	0.0794707	0.0599759	Cdkn2aip/Ehmt2/Npm1/Rnf20/Ybx1	5	Other	None	cell
BP	GO:0002790	peptide secretion	15/520	341/29879	0.0439883	2.52755	3.77562	0.001039	0.0199629	0.0150659	Abat/Bmal1/Eipr1/Gja1/Glud1/Glul/Itsn1/Lrp1/Nnat/Park7/Pclo/Pfkl/Syt7/Trpc1/Uqcc2	15	Other	None	cell
BP	GO:0002791	regulation of peptide secretion	13/520	281/29879	0.0462633	2.65827	3.71694	0.00140584	0.0236244	0.0178291	Abat/Bmal1/Eipr1/Gja1/Glud1/Glul/Itsn1/Lrp1/Nnat/Pfkl/Syt7/Trpc1/Uqcc2	13	Other	None	cell
BP	GO:0002793	positive regulation of peptide secretion	8/520	159/29879	0.0503145	2.89105	3.18188	0.00688127	0.0619967	0.0467884	Abat/Gja1/Glud1/Glul/Itsn1/Lrp1/Nnat/Trpc1	8	Other	None	cell
BP	GO:0003002	regionalization	15/520	454/29879	0.0330396	1.89845	2.56725	0.0141205	0.0914023	0.0689806	Bmpr1a/Bmpr1b/Ccdc40/Dll1/Dvl2/Fuz/Gja1/Gli2/Gpc3/Heyl/Ift57/Lfng/Pofut1/Six3/Zic2	15	Other	None	cell
MF	GO:0003697	single-stranded DNA binding	6/520	123/29879	0.0487805	2.80291	2.66653	0.0208428	0.111987	0.0845157	Aptx/Ercc4/Pot1a/Purb/Top1/Ybx1	6	Other	None	cell
MF	GO:0005539	glycosaminoglycan binding	9/520	250/29879	0.036	2.06855	2.25794	0.0318222	0.136477	0.102998	Adamts15/App/Cemip/Cfh/Nod1/Postn/Rpl22/Spock2/Tnxb	9	Other	None	cell
MF	GO:0005546	phosphatidylinositol-4,5-bisphosphate binding	5/520	96/29879	0.0520833	2.99269	2.60254	0.0263257	0.125328	0.0945842	Commd1/Mtss2/Osbpl2/Syt1/Syt7	5	Other	None	cell
CC	GO:0005721	pericentric heterochromatin	3/520	33/29879	0.0909091	5.2236	3.23075	0.0194218	0.107466	0.0811038	Cbx1/Pole3/Zfp618	3	Other	None	cell
CC	GO:0005759	mitochondrial matrix	21/520	369/29879	0.0569106	3.27006	5.83946	2.50624e-06	0.000687863	0.000519125	Abat/Abhd11/Acacb/Acat1/Bola3/Fastkd2/Fdps/Glud1/Guf1/Hspa9/Mrps31/Mrps7/Oat/Park7/Pdk2/Ppm1k/Prdx1/Tert/Trub2/Uqcc2/Wars2	21	Other	None	cell
CC	GO:0005774	vacuolar membrane	14/520	378/29879	0.037037	2.12813	2.93762	0.00692861	0.0622456	0.0469762	Clcn7/Gabarap/Grn/Lamtor4/Laptm4b/Map1lc3a/Rnasek/Rragc/Scarb2/Spns1/Syt7/Tfe3/Tmem199/Trim23	14	Other	None	cell
CC	GO:0005793	endoplasmic reticulum-Golgi intermediate compartment	7/520	114/29879	0.0614035	3.52822	3.59933	0.00386226	0.04339	0.0327461	Aspscr1/Atp6ap1/Lman2/Sppl3/Surf4/Tmed7/Tmem199	7	Other	None	cell
CC	GO:0005795	Golgi stack	6/520	147/29879	0.0408163	2.34529	2.17605	0.0440985	0.162513	0.122647	Akap9/Clip3/Csgalnact1/Galnt1/Nsf/Rab14	6	Other	None	cell
CC	GO:0005802	trans-Golgi network	15/520	261/29879	0.0574713	3.30228	4.97172	6.01636e-05	0.00375921	0.00283705	Ap3b1/Ap3s1/Cabp7/Chid1/Chst2/Clip3/Dpy30/Eipr1/Flna/Grn/Pclo/Postn/Rab14/Rbfox1/Scamp4	15	Other	None	cell
CC	GO:0005814	centriole	10/520	161/29879	0.0621118	3.56892	4.34971	0.000545849	0.013491	0.0101815	Atxn10/Ccdc120/Cchcr1/Cep128/Cep350/Cep44/Cetn3/Crocc/Dctn1/Neurl4	10	Other	None	cell
CC	GO:0005819	spindle	20/520	435/29879	0.045977	2.64182	4.5907	9.05632e-05	0.00503622	0.00380079	App/Brcc3/Calm1/Cbx1/Cep128/Cep350/Cep44/Cltc/Dctn1/Kif2a/Klhl42/Nedd9/Npm1/Parp4/Ppp2cb/Prc1/Rps6ka2/Topbp1/Ttl/Zw10	20	Other	None	cell
CC	GO:0005905	clathrin-coated pit	7/520	75/29879	0.0933333	5.3629	5.03472	0.000332034	0.00998075	0.0075324	App/Btbd8/Cemip/Cltc/Fnbp1/Itsn1/Lrp1	7	Other	None	cell
CC	GO:0005916	fascia adherens	2/520	13/29879	0.153846	8.83994	3.76273	0.0207689	0.111914	0.0844609	Ctnna3/Gja1	2	Other	None	cell
CC	GO:0005938	cell cortex	21/520	366/29879	0.057377	3.29686	5.88404	2.20461e-06	0.000687863	0.000519125	Clip3/Dctn1/Dvl2/Exoc3/Exoc8/Flna/Fnbp1/Gad1/Kif21a/Lasp1/Marcks/Mtss2/Nedd4/Nedd9/Nf2/Osbpl2/Pclo/Spire2/Sptbn4/Stk39/Unc13a	21	Other	None	cell
BP	GO:0006099	tricarboxylic acid cycle	3/520	34/29879	0.0882353	5.06997	3.1601	0.0210322	0.112138	0.0846299	Ndufs4/Sdhc/Sucla2	3	Other	None	cell
BP	GO:0006260	DNA replication	16/520	273/29879	0.0586081	3.3676	5.23005	2.72141e-05	0.00236465	0.00178458	Ankrd17/Carm1/Cinp/Ehmt2/Gli2/Map2k4/Mgme1/Npm1/Pole3/Purb/Rad17/Tk1/Top1/Topbp1/Wrn/Wrnip1	16	Other	None	cell
BP	GO:0006261	DNA-templated DNA replication	8/520	156/29879	0.0512821	2.94665	3.24422	0.00615676	0.0581286	0.0438692	Carm1/Mgme1/Pole3/Purb/Tk1/Topbp1/Wrn/Wrnip1	8	Other	None	cell
BP	GO:0006275	regulation of DNA replication	8/520	123/29879	0.0650407	3.73721	4.04837	0.00143251	0.0238508	0.018	Ankrd17/Ehmt2/Gli2/Map2k4/Npm1/Pole3/Rad17/Wrnip1	8	Other	None	cell
BP	GO:0006282	regulation of DNA repair	11/520	220/29879	0.05	2.87298	3.71085	0.00174793	0.0268979	0.0202996	Abl1/Brcc3/Ep400/Nudt16l1/Phf10/Pml/Pot1a/Ppp4r3a/Spire2/Tigar/Vps72	11	Other	None	cell
BP	GO:0006302	double-strand break repair	15/520	312/29879	0.0480769	2.76248	4.1649	0.000419388	0.0117197	0.00884474	Abl1/Brcc3/Ep400/Ercc4/Nsmce2/Nudt16l1/Phf10/Pml/Pot1a/Ppp4r3a/Spire2/Topbp1/Vcp/Vps72/Wrn	15	Other	None	cell
BP	GO:0006352	DNA-templated transcription initiation	11/520	198/29879	0.0555556	3.1922	4.11889	0.000747952	0.0165054	0.0124565	Atf2/Dpy30/Eloc/Ftx/Gtf2b/Gtf3c5/Med13/Med26/Med7/Ubtf/Vps72	11	Other	None	cell
BP	GO:0006354	DNA-templated transcription elongation	7/520	121/29879	0.0578512	3.32411	3.40921	0.00534655	0.0539603	0.0407234	Ctr9/Eapp/Hexim1/Med26/Med7/Scaf8/Ubtf	7	Other	None	cell
BP	GO:0006835	dicarboxylic acid transport	6/520	112/29879	0.0535714	3.07819	2.93247	0.0137329	0.0892462	0.0673534	Abat/Gja1/Ntrk2/Slc25a12/Slc38a2/Slc7a11	6	Other	None	cell
BP	GO:0006865	amino acid transport	8/520	190/29879	0.0421053	2.41935	2.61202	0.0186212	0.105882	0.0799084	Abat/Gja1/Ntrk2/Sfxn5/Slc25a12/Slc38a2/Slc6a11/Slc7a11	8	Other	None	cell
BP	GO:0006893	Golgi to plasma membrane transport	4/520	65/29879	0.0615385	3.53598	2.72395	0.0266822	0.125639	0.0948188	Commd1/Csk/Exoc8/Nsf	4	Other	None	cell
BP	GO:0006913	nucleocytoplasmic transport	22/520	366/29879	0.0601093	3.45386	6.28622	5.84718e-07	0.000325162	0.000245397	Akap8l/Atf2/Bmal1/Cchcr1/E2f3/Eif4e/Flna/Hspa9/Ltv1/Malt1/Nedd4/Npm1/Nup155/Nup42/Park7/Pik3r2/Pml/Rbm33/Rita1/Six3/Thoc7/Ywhae	22	Other	None	cell
BP	GO:0007030	Golgi organization	7/520	138/29879	0.0507246	2.91462	3.0002	0.010693	0.080574	0.0608086	Akap9/Cltc/Cog8/Rbsn/Surf4/Tmed7/Zw10	7	Other	None	cell
BP	GO:0007033	vacuole organization	13/520	239/29879	0.0543933	3.12542	4.39047	0.000313602	0.00970961	0.00732776	Ap3b1/Atf2/Ehmt2/Gabarap/Grn/Laptm4b/Map1lc3a/Pikfyve/Rab14/Spns1/Syt7/Tfe3/Tmem199	13	Other	None	cell
BP	GO:0007034	vacuolar transport	11/520	169/29879	0.0650888	3.73997	4.75385	0.000195199	0.00723667	0.00546145	Ap3b1/Ap3s1/Grn/Lrp1/Mon1b/Nedd4/Rbsn/Scarb2/Tmem50b/Vcp/Vps37c	11	Other	None	cell
MF	GO:0008179	adenylate cyclase binding	2/520	16/29879	0.125	7.18245	3.29201	0.0308758	0.133619	0.100841	Akap6/Calm1	2	Other	None	cell
BP	GO:0008361	regulation of cell size	10/520	217/29879	0.0460829	2.64791	3.24242	0.00494885	0.0515366	0.0388943	Abl1/Lamtor4/Lrp1/Map1b/Map2/Npm1/Stk39/Ttc3/Ttl/Vav3	10	Other	None	cell
MF	GO:0008429	phosphatidylethanolamine binding	2/520	14/29879	0.142857	8.20852	3.59034	0.0239547	0.120336	0.0908169	Gabarap/Map1lc3a	2	Other	None	cell
BP	GO:0008643	carbohydrate transport	6/520	147/29879	0.0408163	2.34529	2.17605	0.0440985	0.162513	0.122647	Acacb/Ak1/Aspscr1/Clip3/Gpc3/Tert	6	Other	None	cell
BP	GO:0009267	cellular response to starvation	10/520	204/29879	0.0490196	2.81665	3.46495	0.00320749	0.0392882	0.0296505	Atf2/Ehmt2/Gabarap/Glul/Impact/Map1lc3a/Rragc/Slc38a2/Wrn/Ywhag	10	Other	None	cell
CC	GO:0009295	nucleoid	4/520	49/29879	0.0816327	4.69058	3.44091	0.0103581	0.0784764	0.0592255	Fastkd2/Hspa9/Tert/Uqcc2	4	Other	None	cell
BP	GO:0009743	response to carbohydrate	12/520	293/29879	0.0409556	2.35329	3.09806	0.00560162	0.0547463	0.0413166	Cat/Gja1/Glul/Lrp1/Map1b/Map2k3/Map2k4/Nnat/Pfkl/Rps6ka2/Sarm1/Star	12	Other	None	cell
CC	GO:0009898	cytoplasmic side of plasma membrane	8/520	170/29879	0.0470588	2.70398	2.96519	0.0100983	0.0779472	0.0588261	Aspscr1/Atp2b1/Birc2/Chuk/Gnb1/Kras/Mtss2/Osbpl2	8	Other	None	cell
BP	GO:0009914	hormone transport	15/520	425/29879	0.0352941	2.02799	2.84064	0.00809794	0.0686473	0.0518076	Abat/Bmal1/Eipr1/Gja1/Glud1/Glul/Itsn1/Lrp1/Nnat/Park7/Pclo/Pfkl/Syt7/Trpc1/Uqcc2	15	Other	None	cell
CC	GO:0010494	cytoplasmic stress granule	5/520	95/29879	0.0526316	3.02419	2.62983	0.0253034	0.123976	0.0935635	Eif4e/Larp4b/Rbfox1/Vcp/Ybx1	5	Other	None	cell
BP	GO:0010639	negative regulation of organelle organization	15/520	393/29879	0.0381679	2.19312	3.16867	0.00403644	0.0447144	0.0337456	Clip3/Ehmt2/Ercc4/Inpp5j/Map1a/Map1b/Map2/Npm1/Pml/Pot1a/Rps6ka2/Shank1/Trim9/Yap1/Zw10	15	Other	None	cell
BP	GO:0010827	regulation of D-glucose transmembrane transport	5/520	92/29879	0.0543478	3.12281	2.71392	0.0223906	0.116477	0.0879046	Ak1/Aspscr1/Clip3/Gpc3/Tert	5	Other	None	cell
BP	GO:0010828	positive regulation of D-glucose transmembrane transport	4/520	56/29879	0.0714286	4.10426	3.09445	0.0163357	0.0985701	0.0743901	Ak1/Clip3/Gpc3/Tert	4	Other	None	cell
BP	GO:0014047	glutamate secretion	3/520	42/29879	0.0714286	4.10426	2.67924	0.0364635	0.148226	0.111865	Gja1/Ntrk2/Slc38a2	3	Other	None	cell
CC	GO:0014704	intercalated disc	6/520	67/29879	0.0895522	5.14564	4.52106	0.00109786	0.0203956	0.0153924	Akap6/Atp1a2/Atp1b1/Ctnna3/Gja1/Sptbn4	6	Other	None	cell
MF	GO:0015631	tubulin binding	19/520	397/29879	0.0478589	2.74996	4.67144	8.00523e-05	0.0046372	0.00349965	Cep350/Cep44/Cep57/Cetn3/Clip3/Dctn1/Gabarap/Gja1/Kif21a/Kif2a/Map1a/Map1b/Map1lc3a/Map2/Mid2/Prc1/Rita1/Spire2/Tbca	19	Other	None	cell
BP	GO:0015748	organophosphate ester transport	8/520	165/29879	0.0484848	2.78592	3.06147	0.00852143	0.0706225	0.0532982	Bltp1/Cptp/Gja1/Osbpl2/Pitpnm2/Scarb2/Slc25a25/Spns1	8	Other	None	cell
BP	GO:0015749	monosaccharide transmembrane transport	6/520	131/29879	0.0458015	2.63174	2.49094	0.0273534	0.125704	0.0948675	Acacb/Ak1/Aspscr1/Clip3/Gpc3/Tert	6	Other	None	cell
BP	GO:0015800	acidic amino acid transport	6/520	86/29879	0.0697674	4.00881	3.71872	0.00392472	0.0435636	0.0328771	Abat/Gja1/Ntrk2/Slc25a12/Slc38a2/Slc7a11	6	Other	None	cell
BP	GO:0015833	peptide transport	15/520	351/29879	0.042735	2.45554	3.65063	0.00138272	0.0236244	0.0178291	Abat/Bmal1/Eipr1/Gja1/Glud1/Glul/Itsn1/Lrp1/Nnat/Park7/Pclo/Pfkl/Syt7/Trpc1/Uqcc2	15	Other	None	cell
BP	GO:0015872	dopamine transport	4/520	55/29879	0.0727273	4.17888	3.14036	0.0153748	0.0951046	0.0717747	Abat/Park7/Syt1/Syt7	4	Other	None	cell
BP	GO:0015914	phospholipid transport	6/520	102/29879	0.0588235	3.37998	3.20434	0.0089229	0.0724513	0.0546784	Bltp1/Cptp/Osbpl2/Pitpnm2/Scarb2/Spns1	6	Other	None	cell
BP	GO:0015931	nucleobase-containing compound transport	12/520	224/29879	0.0535714	3.07819	4.15497	0.000603789	0.014288	0.010783	Akap8l/Cetn3/Eif4e/Gja1/Nup155/Nup42/Parp11/Peg10/Rbm33/Slc25a25/Thoc7/Ybx1	12	Other	None	cell
CC	GO:0016363	nuclear matrix	8/520	132/29879	0.0606061	3.4824	3.80403	0.00223805	0.0305794	0.023078	Akap8l/Hlcs/Npm1/Phf10/Pml/Scaf8/Sparc/Sptbn4	8	Other	None	cell
BP	GO:0016482	cytosolic transport	9/520	131/29879	0.0687023	3.94761	4.4997	0.000495235	0.0129906	0.00980388	Cltc/Dctn1/Eipr1/Map2/Pikfyve/Rab14/Rbsn/Rufy1/Syt7	9	Other	None	cell
CC	GO:0016592	mediator complex	4/520	37/29879	0.108108	6.21185	4.22168	0.00380094	0.043049	0.0324887	Med13/Med13l/Med26/Med7	4	Other	None	cell
MF	GO:0016595	glutamate binding	3/520	14/29879	0.214286	12.3128	5.63454	0.00165352	0.0263473	0.0198841	Gad1/Gad2/Glul	3	Other	None	cell
MF	GO:0016597	amino acid binding	5/520	70/29879	0.0714286	4.10426	3.46051	0.00749621	0.0655447	0.0494661	Gad1/Gad2/Glud1/Glul/Slc6a11	5	Other	None	cell
CC	GO:0016605	PML body	10/520	113/29879	0.0884956	5.08492	5.78988	2.9272e-05	0.00246638	0.00186136	Akap8l/Bmal1/Nsmce2/Park7/Pml/Simc1/Sptbn4/Tert/Topbp1/Ubn1	10	Other	None	cell
CC	GO:0016607	nuclear speck	18/520	438/29879	0.0410959	2.36135	3.81978	0.000755891	0.0166147	0.0125389	Akap8l/Atpaf2/Ctr9/Eapp/Ehmt2/Eif4e/Ep400/Gli2/Ndufb1/Npm1/Ppp4r3a/Rbm25/Rufy1/Son/Tert/Thoc7/Vps72/Wrn	18	Other	None	cell
MF	GO:0017075	syntaxin-1 binding	3/520	23/29879	0.130435	7.49473	4.14683	0.00716366	0.0632335	0.0477218	Nsf/Syt1/Unc13a	3	Other	None	cell
MF	GO:0017124	SH3 domain binding	6/520	129/29879	0.0465116	2.67254	2.53358	0.0256141	0.124511	0.0939672	Abl1/Gja1/Inpp5j/Rufy1/Sh3bgrl/Shank1	6	Other	None	cell
MF	GO:0019842	vitamin binding	8/520	142/29879	0.056338	3.23716	3.55631	0.00351048	0.0409521	0.0309062	Abat/Acacb/Gad1/Gad2/Hlcs/Mmab/Oat/Ogfod2	8	Other	None	cell
MF	GO:0019905	syntaxin binding	5/520	72/29879	0.0694444	3.99025	3.38082	0.00842564	0.0700421	0.0528602	Abl1/Nsf/Syt1/Syt7/Unc13a	5	Other	None	cell
BP	GO:0022411	cellular component disassembly	23/520	433/29879	0.0531178	3.05213	5.72456	2.69263e-06	0.000687863	0.000519125	Adamts15/Akap8l/Calm1/Cltc/Dctn1/Etf1/Exoc8/Gabarap/Hbs1l/Iqsec1/Kif21a/Map1a/Map1b/Map1lc3a/Map2/Nedd9/Nsf/Pdxp/Rnf25/Sarm1/Scaf8/Sh3gl2/Vcp	23	Other	None	cell
BP	GO:0022616	DNA strand elongation	3/520	36/29879	0.0833333	4.7883	3.02678	0.0244662	0.121154	0.0914342	Pole3/Pot1a/Tert	3	Other	None	cell
BP	GO:0030010	establishment of cell polarity	8/520	181/29879	0.0441989	2.53965	2.76506	0.0143165	0.0922527	0.0696224	Abl1/Amotl1/Dctn1/Gja1/Map1b/Map2/Mcph1/Zw10	8	Other	None	cell
CC	GO:0030027	lamellipodium	10/520	220/29879	0.0454545	2.6118	3.19338	0.00544016	0.0541378	0.0408573	Amotl1/App/Ctnna3/Itsn1/Mtss2/Nedd9/Nf2/Pdxp/Rab3ip/Syne2	10	Other	None	cell
BP	GO:0030072	peptide hormone secretion	15/520	332/29879	0.0451807	2.59607	3.89198	0.000794281	0.0172031	0.0129831	Abat/Bmal1/Eipr1/Gja1/Glud1/Glul/Itsn1/Lrp1/Nnat/Park7/Pclo/Pfkl/Syt7/Trpc1/Uqcc2	15	Other	None	cell
BP	GO:0030073	insulin secretion	14/520	275/29879	0.0509091	2.92522	4.26852	0.000366242	0.0108334	0.00817585	Abat/Bmal1/Eipr1/Gja1/Glud1/Glul/Lrp1/Nnat/Park7/Pclo/Pfkl/Syt7/Trpc1/Uqcc2	14	Other	None	cell
CC	GO:0030118	clathrin coat	4/520	53/29879	0.0754717	4.33657	3.23555	0.0135617	0.0892462	0.0673534	Ap3b1/Ap3m2/Btbd8/Cltc	4	Other	None	cell
CC	GO:0030119	AP-type membrane coat adaptor complex	4/520	46/29879	0.0869565	4.99649	3.61007	0.00830886	0.0693778	0.0523588	Ap3b1/Ap3m2/Ap3s1/Btbd8	4	Other	None	cell
CC	GO:0030123	AP-3 adaptor complex	3/520	13/29879	0.230769	13.2599	5.88406	0.00131613	0.0228718	0.0172612	Ap3b1/Ap3m2/Ap3s1	3	Other	None	cell
CC	GO:0030131	clathrin adaptor complex	3/520	29/29879	0.103448	5.9441	3.54504	0.0136874	0.0892462	0.0673534	Ap3b1/Ap3m2/Btbd8	3	Other	None	cell
MF	GO:0030145	manganese ion binding	8/520	69/29879	0.115942	6.66198	6.26641	2.62839e-05	0.00236465	0.00178458	Abl1/Galnt1/Glul/Gyg1/Me1/Mgat1/Ppm1k/Wrn	8	Other	None	cell
MF	GO:0030170	pyridoxal phosphate binding	4/520	54/29879	0.0740741	4.25627	3.18738	0.0144502	0.0927919	0.0700293	Abat/Gad1/Gad2/Oat	4	Other	None	cell
MF	GO:0030276	clathrin binding	5/520	51/29879	0.0980392	5.6333	4.40727	0.001903	0.0281452	0.021241	Cemip/Cltc/Lrp1/Syt1/Syt7	5	Other	None	cell
CC	GO:0030315	T-tubule	6/520	77/29879	0.0779221	4.47737	4.06612	0.00225509	0.0305868	0.0230836	Akap6/Atp1a2/Atp1b1/Cltc/Kcnj5/Prkar2a	6	Other	None	cell
BP	GO:0030336	negative regulation of cell migration	11/520	326/29879	0.0337423	1.93882	2.26829	0.0285743	0.128665	0.0971025	Atp1b2/Bmpr1a/Dusp10/Fuz/Gja1/Gnrh1/Lrp1/Nedd9/Park7/Pik3r2/Rnf20	11	Other	None	cell
MF	GO:0030507	spectrin binding	3/520	33/29879	0.0909091	5.2236	3.23075	0.0194218	0.107466	0.0811038	Gnb1/Sptbn4/Unc13a	3	Other	None	cell
BP	GO:0030641	regulation of cellular pH	5/520	91/29879	0.0549451	3.15712	2.74272	0.0214704	0.114037	0.0860628	Atp6ap1/Grn/Rnasek/Spns1/Tmem199	5	Other	None	cell
BP	GO:0030705	cytoskeleton-dependent intracellular transport	14/520	212/29879	0.0660377	3.7945	5.43429	2.33113e-05	0.00220524	0.00166428	Ap3b1/Ap3m2/Ap3s1/App/Clip3/Fuz/Ift57/Kif21a/Kif2a/Map1a/Map1b/Map2/Syne2/Wdr35	14	Other	None	cell
CC	GO:0030863	cortical cytoskeleton	6/520	122/29879	0.0491803	2.82588	2.68946	0.0201109	0.11073	0.0835667	Flna/Lasp1/Mtss2/Nf2/Pclo/Sptbn4	6	Other	None	cell
CC	GO:0031010	ISWI-type complex	2/520	14/29879	0.142857	8.20852	3.59034	0.0239547	0.120336	0.0908169	Hmgxb4/Pole3	2	Other	None	cell
CC	GO:0031252	cell leading edge	18/520	484/29879	0.0371901	2.13693	3.35603	0.00228186	0.0308746	0.0233008	Abl1/Amotl1/App/Atp2b1/Ctnna3/Dctn1/Exoc8/Inpp5j/Itsn1/Ksr1/Map2/Mtss2/Nedd9/Nf2/Pdxp/Pip5k1c/Rab3ip/Syne2	18	Other	None	cell
CC	GO:0031254	cell trailing edge	2/520	15/29879	0.133333	7.66128	3.43428	0.0273262	0.125704	0.0948675	Pip5k1b/Pip5k1c	2	Other	None	cell
CC	GO:0031256	leading edge membrane	8/520	205/29879	0.0390244	2.24233	2.37537	0.0277327	0.127036	0.095873	Atp2b1/Inpp5j/Ksr1/Map2/Mtss2/Pdxp/Pip5k1c/Syne2	8	Other	None	cell
MF	GO:0031406	carboxylic acid binding	8/520	201/29879	0.039801	2.28695	2.4364	0.0250513	0.123283	0.093041	Acacb/Gad1/Gad2/Glud1/Glul/Hlcs/Ogfod2/Rxra	8	Other	None	cell
MF	GO:0031490	chromatin DNA binding	6/520	121/29879	0.0495868	2.84924	2.71263	0.0193967	0.107466	0.0811038	Gli2/H1f4/Pole3/Rxra/Top1/Zic2	6	Other	None	cell
BP	GO:0031669	cellular response to nutrient levels	13/520	275/29879	0.0472727	2.71627	3.80526	0.00115853	0.020975	0.0158296	Atf2/Ehmt2/Gabarap/Glul/Impact/Map1lc3a/Pdk2/Postn/Rragc/Rxra/Slc38a2/Wrn/Ywhag	13	Other	None	cell
CC	GO:0031965	nuclear membrane	14/520	326/29879	0.0429448	2.46759	3.54585	0.00188338	0.0281452	0.021241	Akap6/Ankrd17/Cemip/Cep128/Cptp/Dnajb14/Ints1/Nup155/Nup42/Pml/Surf4/Syne2/Tug1/Wdr3	14	Other	None	cell
CC	GO:0032009	early phagosome	2/520	15/29879	0.133333	7.66128	3.43428	0.0273262	0.125704	0.0948675	Syt7/Unc93b1	2	Other	None	cell
BP	GO:0032024	positive regulation of insulin secretion	7/520	120/29879	0.0583333	3.35181	3.43551	0.00511185	0.0525453	0.0396555	Abat/Gja1/Glud1/Glul/Lrp1/Nnat/Trpc1	7	Other	None	cell
CC	GO:0032045	guanyl-nucleotide exchange factor complex	3/520	23/29879	0.130435	7.49473	4.14683	0.00716366	0.0632335	0.0477218	Kndc1/Lamtor4/Mon1b	3	Other	None	cell
MF	GO:0032050	clathrin heavy chain binding	2/520	11/29879	0.181818	10.4472	4.17065	0.0149844	0.0932968	0.0704103	Cemip/Lrp1	2	Other	None	cell
CC	GO:0032153	cell division site	4/520	72/29879	0.0555556	3.1922	2.47853	0.0369244	0.148913	0.112384	Gtf2b/Nf2/Pdxp/Spire2	4	Other	None	cell
BP	GO:0032252	secretory granule localization	3/520	36/29879	0.0833333	4.7883	3.02678	0.0244662	0.121154	0.0914342	Eipr1/Map2/Unc13a	3	Other	None	cell
BP	GO:0032253	dense core granule localization	3/520	30/29879	0.1	5.74596	3.4612	0.0150154	0.0932968	0.0704103	Eipr1/Map2/Unc13a	3	Other	None	cell
MF	GO:0032356	oxidized DNA binding	2/520	11/29879	0.181818	10.4472	4.17065	0.0149844	0.0932968	0.0704103	Pot1a/Wrn	2	Other	None	cell
MF	GO:0032357	oxidized purine DNA binding	2/520	10/29879	0.2	11.4919	4.41623	0.0124016	0.084601	0.0638477	Pot1a/Wrn	2	Other	None	cell
BP	GO:0032366	intracellular sterol transport	3/520	35/29879	0.0857143	4.92511	3.09218	0.0227137	0.117171	0.0884284	Osbpl2/Star/Syt7	3	Other	None	cell
BP	GO:0032367	intracellular cholesterol transport	3/520	32/29879	0.09375	5.38684	3.30433	0.0178823	0.10305	0.0777712	Osbpl2/Star/Syt7	3	Other	None	cell
BP	GO:0032388	positive regulation of intracellular transport	11/520	156/29879	0.0705128	4.05164	5.08576	9.62286e-05	0.005157	0.00389194	Commd1/Dctn1/Eipr1/Flna/Ice1/Map2/Nedd4/Nf2/Pik3r2/Prr5l/Ywhae	11	Other	None	cell
BP	GO:0032784	regulation of DNA-templated transcription elongation	5/520	83/29879	0.060241	3.46142	2.9885	0.0149867	0.0932968	0.0704103	Eapp/Hexim1/Med26/Med7/Scaf8	5	Other	None	cell
BP	GO:0032786	positive regulation of DNA-templated transcription, elongation	4/520	60/29879	0.0666667	3.83064	2.92093	0.0205513	0.111914	0.0844609	Eapp/Med26/Med7/Scaf8	4	Other	None	cell
MF	GO:0032934	sterol binding	4/520	65/29879	0.0615385	3.53598	2.72395	0.0266822	0.125639	0.0948188	Osbpl2/Scarb2/Star/Tmem199	4	Other	None	cell
CC	GO:0033116	endoplasmic reticulum-Golgi intermediate compartment membrane	5/520	52/29879	0.0961538	5.52496	4.34629	0.00207578	0.0290766	0.0219439	Aspscr1/Atp6ap1/Sppl3/Surf4/Tmem199	5	Other	None	cell
MF	GO:0033218	amide binding	9/520	236/29879	0.0381356	2.19126	2.44516	0.0231171	0.118522	0.0894474	Acacb/Acat1/Clip3/Cptp/Glp2r/Gstm5/Hlcs/Laptm4b/Ramp1	9	Other	None	cell
CC	GO:0033391	chromatoid body	3/520	18/29879	0.166667	9.5766	4.84402	0.00352007	0.0409521	0.0309062	Bmal1/Eif4e/Marcks	3	Other	None	cell
BP	GO:0034198	cellular response to amino acid starvation	5/520	56/29879	0.0892857	5.13032	4.11727	0.00288272	0.036351	0.0274338	Atf2/Impact/Map1lc3a/Rragc/Slc38a2	5	Other	None	cell
BP	GO:0034219	carbohydrate transmembrane transport	6/520	143/29879	0.041958	2.41089	2.25075	0.0394279	0.15365	0.115958	Acacb/Ak1/Aspscr1/Clip3/Gpc3/Tert	6	Other	None	cell
CC	GO:0034399	nuclear periphery	11/520	162/29879	0.0679012	3.90158	4.92829	0.000134623	0.00601471	0.00453925	Akap8l/Ebna1bp2/Hlcs/Map2/Npm1/Phf10/Pml/Psip1/Scaf8/Sparc/Sptbn4	11	Other	None	cell
BP	GO:0034446	substrate adhesion-dependent cell spreading	5/520	101/29879	0.049505	2.84454	2.47119	0.0318307	0.136477	0.102998	Abl1/Flna/Mertk/Nedd9/Postn	5	Other	None	cell
BP	GO:0034635	glutathione transport	2/520	11/29879	0.181818	10.4472	4.17065	0.0149844	0.0932968	0.0704103	Gja1/Slc7a11	2	Other	None	cell
BP	GO:0034728	nucleosome organization	7/520	81/29879	0.0864198	4.96565	4.7563	0.000531989	0.0133261	0.0100571	Dnajc9/H1f4/Lin54/Npm1/Pole3/Smyd3/Ubn1	7	Other	None	cell
BP	GO:0034763	negative regulation of transmembrane transport	6/520	135/29879	0.0444444	2.55376	2.40801	0.031062	0.13432	0.10137	Atp1a2/Calm1/Commd1/Nedd4/Stk39/Ywhae	6	Other	None	cell
BP	GO:0034764	positive regulation of transmembrane transport	14/520	255/29879	0.054902	3.15465	4.59866	0.000169553	0.00660616	0.00498562	Abl1/Ak1/Akap6/Akap9/Atp1b1/Atp1b2/Calm1/Cemip/Clip3/Flna/Gpc3/Stk39/Tert/Trpc1	14	Other	None	cell
CC	GO:0035253	ciliary rootlet	2/520	16/29879	0.125	7.18245	3.29201	0.0308758	0.133619	0.100841	App/Crocc	2	Other	None	cell
BP	GO:0035282	segmentation	6/520	118/29879	0.0508475	2.92168	2.78358	0.0173583	0.102691	0.0775001	Bmpr1a/Dll1/Dvl2/Lfng/Pofut1/Zic2	6	Other	None	cell
CC	GO:0036064	ciliary basal body	9/520	185/29879	0.0486486	2.79533	3.25989	0.00530858	0.0536746	0.0405078	Akap9/Atxn10/Cep128/Cetn3/Dctn1/Ift57/Nedd9/Spata7/Wdr35	9	Other	None	cell
BP	GO:0036293	response to decreased oxygen levels	18/520	379/29879	0.0474934	2.72895	4.50815	0.00013468	0.00601471	0.00453925	Abat/Atf2/Atp1b1/Birc2/Cat/Commd1/Cr1l/Fndc1/Fundc1/Gad2/Gnb1/Limd1/Map1lc3a/ND5/Pml/Postn/Tert/Tigar	18	Other	None	cell
BP	GO:0036294	cellular response to decreased oxygen levels	9/520	192/29879	0.046875	2.69342	3.13284	0.00672334	0.0607943	0.045881	Atf2/Commd1/Cr1l/Fndc1/Gad2/Gnb1/Map1lc3a/Tert/Tigar	9	Other	None	cell
BP	GO:0036295	cellular response to increased oxygen levels	2/520	12/29879	0.166667	9.5766	3.95473	0.0177761	0.10305	0.0777712	Atp6ap1/Tmem199	2	Other	None	cell
BP	GO:0036296	response to increased oxygen levels	3/520	25/29879	0.12	6.89515	3.92438	0.00906781	0.0724513	0.0546784	Atp6ap1/Cat/Tmem199	3	Other	None	cell
BP	GO:0040001	establishment of mitotic spindle localization	4/520	41/29879	0.097561	5.60582	3.92754	0.00551892	0.0541378	0.0408573	Dctn1/Gja1/Mcph1/Zw10	4	Other	None	cell
MF	GO:0042162	telomeric DNA binding	4/520	39/29879	0.102564	5.89329	4.0695	0.00460623	0.0491656	0.0371049	Pot1a/Purb/Tert/Wrn	4	Other	None	cell
MF	GO:0042169	SH2 domain binding	3/520	45/29879	0.0666667	3.83064	2.52896	0.0434007	0.160715	0.12129	Abl1/Ctr9/Rufy1	3	Other	None	cell
BP	GO:0042542	response to hydrogen peroxide	9/520	116/29879	0.0775862	4.45807	4.96629	0.000200735	0.007296	0.00550623	Abl1/Cat/Map1lc3a/ND5/Park7/Ppp2cb/Prdx3/Rnf146/Star	9	Other	None	cell
CC	GO:0042645	mitochondrial nucleoid	4/520	49/29879	0.0816327	4.69058	3.44091	0.0103581	0.0784764	0.0592255	Fastkd2/Hspa9/Tert/Uqcc2	4	Other	None	cell
BP	GO:0042886	amide transport	17/520	407/29879	0.041769	2.40003	3.78475	0.000878542	0.0184237	0.0139042	Abat/Bmal1/Cptp/Eipr1/Gja1/Glud1/Glul/Itsn1/Lrp1/Nnat/Park7/Pclo/Pfkl/Slc7a11/Syt7/Trpc1/Uqcc2	17	Other	None	cell
BP	GO:0042939	tripeptide transport	2/520	13/29879	0.153846	8.83994	3.76273	0.0207689	0.111914	0.0844609	Gja1/Slc7a11	2	Other	None	cell
MF	GO:0043130	ubiquitin binding	7/520	101/29879	0.0693069	3.98235	3.99557	0.00195597	0.0287659	0.0217094	Birc2/Faap20/Nedd4/Nod1/Tax1bp1/Ubxn7/Zfand2b	7	Other	None	cell
MF	GO:0043177	organic acid binding	8/520	217/29879	0.0368664	2.11833	2.20042	0.0369538	0.148913	0.112384	Acacb/Gad1/Gad2/Glud1/Glul/Hlcs/Ogfod2/Rxra	8	Other	None	cell
CC	GO:0043204	perikaryon	12/520	226/29879	0.0530973	3.05095	4.11891	0.000652981	0.0151301	0.0114186	Adam11/App/Flna/Glul/Gnrh1/Htr5a/Kndc1/Map1b/Map2k4/Ntrk2/Pde10a/Top1	12	Other	None	cell
MF	GO:0043531	ADP binding	4/520	43/29879	0.0930233	5.34508	3.79462	0.00654497	0.0599614	0.0452524	Coq8a/Glud1/H1f4/Vcp	4	Other	None	cell
BP	GO:0043954	cellular component maintenance	5/520	102/29879	0.0490196	2.81665	2.44589	0.0330115	0.139589	0.105347	App/Grn/Nedd9/Pclo/Shank1	5	Other	None	cell
CC	GO:0044291	cell-cell contact zone	6/520	92/29879	0.0652174	3.74737	3.5124	0.00545783	0.0541378	0.0408573	Akap6/Atp1a2/Atp1b1/Ctnna3/Gja1/Sptbn4	6	Other	None	cell
CC	GO:0044305	calyx of Held	3/520	36/29879	0.0833333	4.7883	3.02678	0.0244662	0.121154	0.0914342	Calm1/Itsn1/Unc13a	3	Other	None	cell
CC	GO:0044309	neuron spine	10/520	248/29879	0.0403226	2.31692	2.77153	0.0120809	0.084601	0.0638477	App/Atp1a2/Atp2b1/Dlgap2/Itsn1/Map1b/Marcks/Nedd4/Ntrk2/Shank1	10	Other	None	cell
MF	GO:0044325	transmembrane transporter binding	8/520	174/29879	0.045977	2.64182	2.89063	0.011508	0.0838745	0.0632994	Akap6/Akap9/Calm1/Flna/Ppp2cb/Sh3gl2/Trpc1/Ywhae	8	Other	None	cell
BP	GO:0044772	mitotic cell cycle phase transition	16/520	455/29879	0.0351648	2.02056	2.91944	0.00658665	0.0601451	0.045391	Acvr1b/Anapc11/Ankrd17/App/Brcc3/Calm1/E2f3/Eif4e/Nfatc1/Nsmce2/Phf10/Pml/Rad17/Tert/Topbp1/Zw10	16	Other	None	cell
CC	GO:0045121	membrane raft	15/520	344/29879	0.0436047	2.50551	3.73766	0.00113356	0.0207376	0.0156505	Akap6/App/Atp1a2/Atp1b1/Bmpr1a/Cblb/Clip3/Cr1l/Dll1/Gja1/Ldhb/Park7/Pikfyve/Prkar2a/Trpc1	15	Other	None	cell
CC	GO:0045239	tricarboxylic acid cycle heteromeric enzyme complex	2/520	16/29879	0.125	7.18245	3.29201	0.0308758	0.133619	0.100841	Abhd11/Sucla2	2	Other	None	cell
CC	GO:0045240	alpha-ketoacid dehydrogenase complex	2/520	19/29879	0.105263	6.04838	2.92948	0.0425226	0.159668	0.1205	Abhd11/Pdk2	2	Other	None	cell
BP	GO:0045727	positive regulation of translation	10/520	142/29879	0.0704225	4.04645	4.8428	0.000200231	0.007296	0.00550623	Akap6/Fastkd2/Guf1/Larp4b/Npm1/Rxra/Sh3bgrl/Trub2/Uqcc2/Ybx1	10	Other	None	cell
BP	GO:0045815	transcription initiation-coupled chromatin remodeling	4/520	57/29879	0.0701754	4.03225	3.04959	0.0173334	0.102691	0.0775001	Atf2/Dpy30/Ftx/Vps72	4	Other	None	cell
BP	GO:0045931	positive regulation of mitotic cell cycle	8/520	138/29879	0.057971	3.33099	3.65266	0.00294768	0.0370024	0.0279254	Abl1/Anapc11/Ankrd17/App/Eif4e/Nsmce2/Tert/Ttl	8	Other	None	cell
MF	GO:0046332	SMAD binding	7/520	85/29879	0.0823529	4.73197	4.58553	0.000711556	0.0160852	0.0121394	Acvr1b/Bmpr1a/Bmpr1b/Eid2/Flna/Pml/Purb	7	Other	None	cell
MF	GO:0046625	sphingolipid binding	3/520	30/29879	0.1	5.74596	3.4612	0.0150154	0.0932968	0.0704103	Clip3/Cptp/Laptm4b	3	Other	None	cell
BP	GO:0046683	response to organophosphorus	7/520	143/29879	0.048951	2.81271	2.89176	0.0128221	0.086429	0.0652273	Akap6/Akap9/Birc2/Carm1/Ndufs4/Pdxp/Star	7	Other	None	cell
BP	GO:0046879	hormone secretion	15/520	415/29879	0.0361446	2.07685	2.93996	0.00657954	0.0601451	0.045391	Abat/Bmal1/Eipr1/Gja1/Glud1/Glul/Itsn1/Lrp1/Nnat/Park7/Pclo/Pfkl/Syt7/Trpc1/Uqcc2	15	Other	None	cell
BP	GO:0046883	regulation of hormone secretion	13/520	348/29879	0.0373563	2.14648	2.86302	0.00848169	0.070398	0.0531288	Abat/Bmal1/Eipr1/Gja1/Glud1/Glul/Itsn1/Lrp1/Nnat/Pfkl/Syt7/Trpc1/Uqcc2	13	Other	None	cell
BP	GO:0046887	positive regulation of hormone secretion	8/520	200/29879	0.04	2.29838	2.45189	0.0244103	0.121154	0.0914342	Abat/Gja1/Glud1/Glul/Itsn1/Lrp1/Nnat/Trpc1	8	Other	None	cell
BP	GO:0048545	response to steroid hormone	17/520	357/29879	0.047619	2.73617	4.39198	0.00019878	0.007296	0.00550623	Atp1a2/Bmal1/Carm1/Cnot9/Eif4e/Gad2/Gnrh1/Hdac8/Heyl/Nedd4/Ntrk2/Park7/Rxra/Smyd3/Star/Stk39/Yap1	17	Other	None	cell
BP	GO:0050657	nucleic acid transport	10/520	154/29879	0.0649351	3.73114	4.52221	0.000384538	0.0110228	0.00831879	Akap8l/Cetn3/Eif4e/Nup155/Nup42/Parp11/Peg10/Rbm33/Thoc7/Ybx1	10	Other	None	cell
MF	GO:0050661	NADP binding	4/520	51/29879	0.0784314	4.50664	3.33557	0.0118908	0.084601	0.0638477	Cat/H6pd/Me1/Mtrr	4	Other	None	cell
BP	GO:0050796	regulation of insulin secretion	12/520	232/29879	0.0517241	2.97205	4.01308	0.000821151	0.0176993	0.0133575	Abat/Bmal1/Eipr1/Gja1/Glud1/Glul/Lrp1/Nnat/Pfkl/Syt7/Trpc1/Uqcc2	12	Other	None	cell
MF	GO:0050815	phosphoserine residue binding	3/520	12/29879	0.25	14.3649	6.16265	0.00102561	0.0198948	0.0150144	Nedd4/Scaf8/Ywhae	3	Other	None	cell
MF	GO:0050840	extracellular matrix binding	5/520	68/29879	0.0735294	4.22497	3.54323	0.00664066	0.0602651	0.0454816	Adamts15/Sparc/Sparcl1/Spock2/Tnxb	5	Other	None	cell
MF	GO:0051020	GTPase binding	12/520	338/29879	0.035503	2.03999	2.55906	0.0160981	0.0981599	0.0740805	Atp6ap1/Dvl2/Exoc8/Flna/Gnb1/Mtss2/Nsf/Rab3ip/Rap1gap/Rbsn/Rragc/Ybx1	12	Other	None	cell
BP	GO:0051098	regulation of binding	13/520	349/29879	0.0372493	2.14033	2.85179	0.00867507	0.0717888	0.0541784	Abl1/App/Calm1/Carm1/Cblb/Ercc4/Lfng/Lrp1/Park7/Psme3ip1/Sppl3/Tert/Zfp618	13	Other	None	cell
BP	GO:0051099	positive regulation of binding	8/520	151/29879	0.0529801	3.04422	3.3515	0.00507976	0.0524092	0.0395528	Abl1/Calm1/Lfng/Lrp1/Park7/Sppl3/Tert/Zfp618	8	Other	None	cell
BP	GO:0051168	nuclear export	13/520	178/29879	0.0730337	4.19649	5.69252	1.57453e-05	0.00171686	0.0012957	Akap8l/Cchcr1/Eif4e/Hspa9/Ltv1/Malt1/Npm1/Nup155/Park7/Rbm33/Rita1/Thoc7/Ywhae	13	Other	None	cell
BP	GO:0051169	nuclear transport	22/520	366/29879	0.0601093	3.45386	6.28622	5.84718e-07	0.000325162	0.000245397	Akap8l/Atf2/Bmal1/Cchcr1/E2f3/Eif4e/Flna/Hspa9/Ltv1/Malt1/Nedd4/Npm1/Nup155/Nup42/Park7/Pik3r2/Pml/Rbm33/Rita1/Six3/Thoc7/Ywhae	22	Other	None	cell
BP	GO:0051235	maintenance of location	14/520	372/29879	0.0376344	2.16246	3.00257	0.00605416	0.0575554	0.0434366	Abl1/Acacb/Akap6/Akap9/Bltp1/Calm1/Cemip/Flna/Gja1/Park7/Pml/Sqle/Trpc1/Ywhae	14	Other	None	cell
BP	GO:0051293	establishment of spindle localization	5/520	60/29879	0.0833333	4.7883	3.90913	0.0038949	0.0434059	0.0327581	Dctn1/Gja1/Mcph1/Spire2/Zw10	5	Other	None	cell
BP	GO:0051494	negative regulation of cytoskeleton organization	7/520	180/29879	0.0388889	2.23454	2.21094	0.0387224	0.151538	0.114364	Clip3/Inpp5j/Map1a/Map1b/Map2/Npm1/Shank1	7	Other	None	cell
BP	GO:0051647	nucleus localization	3/520	44/29879	0.0681818	3.9177	2.57757	0.04102	0.157319	0.118727	Bltp1/Dctn1/Syne2	3	Other	None	cell
BP	GO:0051651	maintenance of location in cell	10/520	240/29879	0.0416667	2.39415	2.88596	0.00976103	0.0760692	0.0574088	Abl1/Akap6/Akap9/Calm1/Cemip/Flna/Gja1/Park7/Pml/Trpc1	10	Other	None	cell
BP	GO:0051653	spindle localization	5/520	65/29879	0.0769231	4.41997	3.67346	0.00548913	0.0541378	0.0408573	Dctn1/Gja1/Mcph1/Spire2/Zw10	5	Other	None	cell
BP	GO:0051656	establishment of organelle localization	21/520	500/29879	0.042	2.4133	4.2414	0.000212564	0.00767576	0.00579283	Ap3b1/Ap3m2/Ap3s1/Btbd8/Crocc/Dctn1/Eipr1/Exoc3/Exoc8/Gja1/Ltv1/Map1b/Map2/Mcph1/Npm1/Pclo/Spire2/Syne2/Ttl/Unc13a/Zw10	21	Other	None	cell
BP	GO:0060306	regulation of membrane repolarization	5/520	35/29879	0.142857	8.20852	5.67882	0.000330309	0.00998075	0.0075324	Akap6/Akap9/Flna/Gja1/Ywhae	5	Other	None	cell
BP	GO:0070050	neuron cellular homeostasis	5/520	83/29879	0.060241	3.46142	2.9885	0.0149867	0.0932968	0.0704103	App/Atp6ap1/Dctn1/Map1a/Osbpl2	5	Other	None	cell
MF	GO:0070064	proline-rich region binding	5/520	20/29879	0.25	14.3649	7.95701	1.95613e-05	0.00197782	0.00149265	Abl1/Csk/Itsn1/Nedd4/Yap1	5	Other	None	cell
MF	GO:0070279	vitamin B6 binding	4/520	55/29879	0.0727273	4.17888	3.14036	0.0153748	0.0951046	0.0717747	Abat/Gad1/Gad2/Oat	4	Other	None	cell
BP	GO:0070482	response to oxygen levels	21/520	444/29879	0.0472973	2.71768	4.85299	4.06144e-05	0.00297531	0.00224544	Abat/Atf2/Atp1b1/Atp6ap1/Birc2/Cat/Commd1/Cr1l/Fndc1/Fundc1/Gad2/Gnb1/Limd1/Map1lc3a/ND5/Ndufs4/Pml/Postn/Tert/Tigar/Tmem199	21	Other	None	cell
CC	GO:0070938	contractile ring	2/520	14/29879	0.142857	8.20852	3.59034	0.0239547	0.120336	0.0908169	Pdxp/Prc1	2	Other	None	cell
BP	GO:0071103	DNA conformation change	6/520	84/29879	0.0714286	4.10426	3.79169	0.00349291	0.0409521	0.0309062	Abl1/Pot1a/Purb/Top1/Top3b/Wrn	6	Other	None	cell
BP	GO:0071236	cellular response to antibiotic	2/520	17/29879	0.117647	6.75995	3.16148	0.0345964	0.142723	0.107712	Hdac8/Star	2	Other	None	cell
BP	GO:0071383	cellular response to steroid hormone stimulus	12/520	219/29879	0.0547945	3.14847	4.24691	0.000494233	0.0129906	0.00980388	Atp1a2/Bmal1/Carm1/Cnot9/Eif4e/Heyl/Nedd4/Ntrk2/Park7/Rxra/Smyd3/Star	12	Other	None	cell
BP	GO:0071549	cellular response to dexamethasone stimulus	3/520	40/29879	0.075	4.30947	2.78743	0.0321837	0.136725	0.103185	Eif4e/Smyd3/Star	3	Other	None	cell
BP	GO:0071985	multivesicular body sorting pathway	3/520	37/29879	0.0810811	4.65889	2.96376	0.0262896	0.125328	0.0945842	Laptm4b/Tmem50b/Vcp	3	Other	None	cell
BP	GO:0072089	stem cell proliferation	7/520	149/29879	0.0469799	2.69945	2.76764	0.0157603	0.0964169	0.072765	Etv6/Gja1/Gli2/Nf2/Nfatc1/Tert/Yap1	7	Other	None	cell
BP	GO:0072337	modified amino acid transport	3/520	39/29879	0.0769231	4.41997	2.84421	0.0301485	0.133619	0.100841	Gja1/Slc38a2/Slc7a11	3	Other	None	cell
BP	GO:0080144	intracellular amino acid homeostasis	2/520	11/29879	0.181818	10.4472	4.17065	0.0149844	0.0932968	0.0704103	Acacb/Slc7a11	2	Other	None	cell
BP	GO:0080171	lytic vacuole organization	9/520	104/29879	0.0865385	4.97247	5.4008	8.69044e-05	0.00488157	0.00368408	Ap3b1/Grn/Laptm4b/Pikfyve/Rab14/Spns1/Syt7/Tfe3/Tmem199	9	Other	None	cell
BP	GO:0086009	membrane repolarization	8/520	50/29879	0.16	9.19354	7.71692	2.25331e-06	0.000687863	0.000519125	Akap6/Akap9/Atp1b1/Atp1b2/Flna/Gja1/Kcnj5/Ywhae	8	Other	None	cell
BP	GO:0090087	regulation of peptide transport	13/520	281/29879	0.0462633	2.65827	3.71694	0.00140584	0.0236244	0.0178291	Abat/Bmal1/Eipr1/Gja1/Glud1/Glul/Itsn1/Lrp1/Nnat/Pfkl/Syt7/Trpc1/Uqcc2	13	Other	None	cell
BP	GO:0090276	regulation of peptide hormone secretion	13/520	276/29879	0.0471014	2.70643	3.79038	0.00119702	0.0214669	0.0162009	Abat/Bmal1/Eipr1/Gja1/Glud1/Glul/Itsn1/Lrp1/Nnat/Pfkl/Syt7/Trpc1/Uqcc2	13	Other	None	cell
BP	GO:0090277	positive regulation of peptide hormone secretion	8/520	155/29879	0.0516129	2.96566	3.26533	0.00592863	0.0571388	0.0431222	Abat/Gja1/Glud1/Glul/Itsn1/Lrp1/Nnat/Trpc1	8	Other	None	cell
BP	GO:0090382	phagosome maturation	3/520	30/29879	0.1	5.74596	3.4612	0.0150154	0.0932968	0.0704103	Pikfyve/Rab14/Syt7	3	Other	None	cell
BP	GO:0090398	cellular senescence	11/520	100/29879	0.11	6.32056	7.09266	1.40124e-06	0.000599405	0.000452366	Abl1/Bmal1/Bmpr1a/Eef1e1/Kras/Npm1/Nsmce2/Pml/Tert/Wrn/Ybx1	11	Other	None	cell
MF	GO:0097001	ceramide binding	3/520	18/29879	0.166667	9.5766	4.84402	0.00352007	0.0409521	0.0309062	Clip3/Cptp/Laptm4b	3	Other	None	cell
BP	GO:0097250	mitochondrial respirasome assembly	7/520	114/29879	0.0614035	3.52822	3.59933	0.00386226	0.04339	0.0327461	Atpaf2/ND5/Ndufa5/Ndufb1/Ndufb8/Ndufs4/Uqcc2	7	Other	None	cell
BP	GO:0097278	complement-dependent cytotoxicity	2/520	11/29879	0.181818	10.4472	4.17065	0.0149844	0.0932968	0.0704103	Cfh/Cr1l	2	Other	None	cell
BP	GO:0097352	autophagosome maturation	4/520	63/29879	0.0634921	3.64823	2.80032	0.0241131	0.120804	0.0911701	Calm1/Gabarap/Map1lc3a/Vcp	4	Other	None	cell
CC	GO:0098562	cytoplasmic side of membrane	10/520	215/29879	0.0465116	2.67254	3.27558	0.00464115	0.0493647	0.0372551	Aspscr1/Atp2b1/Birc2/Chuk/Gnb1/Gnrh1/Kras/Mtss2/Osbpl2/Sppl3	10	Other	None	cell
CC	GO:0098687	chromosomal region	18/520	390/29879	0.0461538	2.65198	4.37033	0.000191526	0.00714815	0.00539465	BC005624/Cbx1/Dctn1/Ercc4/Gtf2b/Nsmce2/Phf10/Pml/Pole3/Pot1a/Ppp2cb/Rad17/Tert/Thoc7/Wrn/Wrnip1/Zfp618/Zw10	18	Other	None	cell
CC	GO:0098791	Golgi apparatus subcompartment	19/520	376/29879	0.0505319	2.90354	4.94346	3.88498e-05	0.00297531	0.00224544	Akap9/Ap3b1/Ap3s1/Cabp7/Chid1/Chst2/Clip3/Csgalnact1/Dpy30/Eipr1/Flna/Galnt1/Grn/Nsf/Pclo/Postn/Rab14/Rbfox1/Scamp4	19	Other	None	cell
CC	GO:0098803	respiratory chain complex	6/520	119/29879	0.0504202	2.89712	2.75968	0.0180206	0.103191	0.0778777	ND5/Ndufa5/Ndufb1/Ndufb8/Ndufs4/Sdhc	6	Other	None	cell
CC	GO:0098857	membrane microdomain	15/520	346/29879	0.0433526	2.49102	3.71258	0.00120054	0.0214669	0.0162009	Akap6/App/Atp1a2/Atp1b1/Bmpr1a/Cblb/Clip3/Cr1l/Dll1/Gja1/Ldhb/Park7/Pikfyve/Prkar2a/Trpc1	15	Other	None	cell
BP	GO:0098869	cellular oxidant detoxification	4/520	78/29879	0.0512821	2.94665	2.291	0.0472693	0.168936	0.127495	Cat/Park7/Prdx1/Prdx3	4	Other	None	cell
CC	GO:0099522	cytosolic region	7/520	72/29879	0.0972222	5.58635	5.18539	0.000257698	0.00873905	0.00659529	Eif4e/Marcks/Nedd4/Senp7/Sh3gl2/Syt1/Trim9	7	Other	None	cell
CC	GO:0099568	cytoplasmic region	18/520	351/29879	0.0512821	2.94665	4.88237	5.1063e-05	0.00332086	0.00250622	Ap3b1/Ap3m2/Ap3s1/Ccdc40/Dctn1/Gabarap/Gli2/Ift57/Kif21a/Map1a/Map2/Map2k4/Osbpl2/Pclo/Prkar2a/Spata7/Unc13a/Wdr35	18	Other	None	cell
CC	GO:0099738	cell cortex region	4/520	46/29879	0.0869565	4.99649	3.61007	0.00830886	0.0693778	0.0523588	Dctn1/Osbpl2/Pclo/Unc13a	4	Other	None	cell
CC	GO:0106068	SUMO ligase complex	2/520	13/29879	0.153846	8.83994	3.76273	0.0207689	0.111914	0.0844609	Nsmce2/Nsmce4a	2	Other	None	cell
BP	GO:0120009	intermembrane lipid transfer	4/520	30/29879	0.133333	7.66128	4.85803	0.00173565	0.0268979	0.0202996	Bltp1/Cptp/Osbpl2/Pitpnm2	4	Other	None	cell
BP	GO:0140056	organelle localization by membrane tethering	5/520	78/29879	0.0641026	3.68331	3.15798	0.0116866	0.0844013	0.063697	Calm1/Exoc3/Exoc8/Syt1/Unc13a	5	Other	None	cell
CC	GO:0150005	enzyme activator complex	2/520	13/29879	0.153846	8.83994	3.76273	0.0207689	0.111914	0.0844609	Lamtor4/Rragc	2	Other	None	cell
BP	GO:1900024	regulation of substrate adhesion-dependent cell spreading	4/520	59/29879	0.0677966	3.89557	2.96287	0.0194409	0.107466	0.0811038	Abl1/Flna/Nedd9/Postn	4	Other	None	cell
BP	GO:1900026	positive regulation of substrate adhesion-dependent cell spreading	3/520	41/29879	0.0731707	4.20436	2.73247	0.0342888	0.142723	0.107712	Abl1/Flna/Nedd9	3	Other	None	cell
BP	GO:1901950	dense core granule transport	2/520	14/29879	0.142857	8.20852	3.59034	0.0239547	0.120336	0.0908169	Eipr1/Map2	2	Other	None	cell
BP	GO:1901989	positive regulation of cell cycle phase transition	6/520	123/29879	0.0487805	2.80291	2.66653	0.0208428	0.111987	0.0845157	Anapc11/Ankrd17/App/Npm1/Nsmce2/Tert	6	Other	None	cell
BP	GO:1902101	positive regulation of metaphase/anaphase transition of cell cycle	2/520	17/29879	0.117647	6.75995	3.16148	0.0345964	0.142723	0.107712	Anapc11/Nsmce2	2	Other	None	cell
BP	GO:1902115	regulation of organelle assembly	11/520	247/29879	0.0445344	2.55893	3.27417	0.00424465	0.0462833	0.0349297	Abl1/Cdkl1/Crocc/Ehmt2/Fuz/Nf2/Npm1/Pikfyve/Rab3ip/Syne2/Yap1	11	Other	None	cell
CC	GO:1902495	transmembrane transporter complex	21/520	491/29879	0.0427699	2.45754	4.33394	0.000166237	0.00658209	0.00496745	Akap6/Akap9/Atp1a2/Atp1b1/Atp1b2/Atp6ap1/Cachd1/Calm1/Clcn7/Kcnh7/Kcnip4/Kcnj5/Kcnk13/ND5/Ndufa5/Ndufb1/Ndufb8/Ndufs4/Rnasek/Tmem199/Trpc1	21	Other	None	cell
BP	GO:1902600	proton transmembrane transport	8/520	164/29879	0.0487805	2.80291	3.08116	0.00822957	0.0693778	0.0523588	Atp1a2/Atp1b1/Atp6ap1/ND5/Ndufs4/Park7/Rnasek/Slc25a12	8	Other	None	cell
CC	GO:1902773	GTPase activator complex	2/520	10/29879	0.2	11.4919	4.41623	0.0124016	0.084601	0.0638477	Lamtor4/Rragc	2	Other	None	cell
BP	GO:1902903	regulation of supramolecular fiber organization	17/520	406/29879	0.0418719	2.40594	3.796	0.000855238	0.0182199	0.0137504	Abl1/Akap9/App/Clip3/Dctn1/Flna/Gja1/Inpp5j/Kif21a/Map1a/Map1b/Map2/Nf2/Pdxp/Pik3r2/Shank1/Tnxb	17	Other	None	cell
MF	GO:1902936	phosphatidylinositol bisphosphate binding	6/520	121/29879	0.0495868	2.84924	2.71263	0.0193967	0.107466	0.0811038	Commd1/Laptm4b/Mtss2/Osbpl2/Syt1/Syt7	6	Other	None	cell
BP	GO:1903358	regulation of Golgi organization	2/520	16/29879	0.125	7.18245	3.29201	0.0308758	0.133619	0.100841	Akap9/Rbsn	2	Other	None	cell
BP	GO:1904062	regulation of monoatomic cation transmembrane transport	17/520	340/29879	0.05	2.87298	4.62255	0.000111321	0.00567943	0.00428622	Abl1/Akap6/Akap9/Atp1a2/Atp1b1/Atp1b2/Calm1/Cemip/Commd1/Flna/Kcnip4/Nedd4/Park7/Pml/Stk39/Trpc1/Ywhae	17	Other	None	cell
BP	GO:1904063	negative regulation of cation transmembrane transport	6/520	92/29879	0.0652174	3.74737	3.5124	0.00545783	0.0541378	0.0408573	Atp1a2/Calm1/Commd1/Nedd4/Stk39/Ywhae	6	Other	None	cell
BP	GO:1904064	positive regulation of cation transmembrane transport	9/520	163/29879	0.0552147	3.17262	3.70159	0.00230424	0.0311016	0.0234721	Abl1/Akap6/Akap9/Atp1b1/Atp1b2/Calm1/Cemip/Flna/Trpc1	9	Other	None	cell
BP	GO:1904659	D-glucose transmembrane transport	6/520	126/29879	0.047619	2.73617	2.59908	0.0231459	0.118522	0.0894474	Acacb/Ak1/Aspscr1/Clip3/Gpc3/Tert	6	Other	None	cell
CC	GO:1905368	peptidase complex	6/520	128/29879	0.046875	2.69342	2.5552	0.0247728	0.122129	0.0921698	Cfh/Psmd5/Psmd7/Spcs1/Vcp/Zfand2b	6	Other	None	cell
CC	GO:1905369	endopeptidase complex	6/520	98/29879	0.0612245	3.51794	3.32273	0.0073887	0.0649108	0.0489877	Cfh/Psmd5/Psmd7/Spcs1/Vcp/Zfand2b	6	Other	None	cell
CC	GO:1905370	serine-type endopeptidase complex	2/520	17/29879	0.117647	6.75995	3.16148	0.0345964	0.142723	0.107712	Cfh/Spcs1	2	Other	None	cell
CC	GO:1990204	oxidoreductase complex	11/520	151/29879	0.0728477	4.1858	5.22313	7.17905e-05	0.0042471	0.00320525	Abhd11/Acacb/Cat/Ldhb/ND5/Ndufa5/Ndufb1/Ndufb8/Ndufs4/Pdk2/Sdhc	11	Other	None	cell
MF	GO:1990226	histone methyltransferase binding	3/520	18/29879	0.166667	9.5766	4.84402	0.00352007	0.0409521	0.0309062	Cbx1/Paxbp1/Phf1	3	Other	None	cell
CC	GO:1990229	iron-sulfur cluster assembly complex	2/520	17/29879	0.117647	6.75995	3.16148	0.0345964	0.142723	0.107712	Bola3/Lyrm4	2	Other	None	cell
MF	GO:1990381	ubiquitin-specific protease binding	3/520	19/29879	0.157895	9.07257	4.68436	0.00412653	0.0456216	0.0344302	Cltc/Park7/Vcp	3	Other	None	cell
BP	GO:1990748	cellular detoxification	5/520	105/29879	0.047619	2.73617	2.37179	0.0367161	0.148913	0.112384	Cat/Gstm5/Park7/Prdx1/Prdx3	5	Other	None	cell
MF	GO:1990841	promoter-specific chromatin binding	5/520	81/29879	0.0617284	3.54689	3.05468	0.0136002	0.0892462	0.0673534	Atf2/Ehmt2/Ercc4/Gli2/Gtf2b	5	Other	None	cell
CC	GO:1990877	FNIP-folliculin RagC/D GAP	2/520	10/29879	0.2	11.4919	4.41623	0.0124016	0.084601	0.0638477	Lamtor4/Rragc	2	Other	None	cell
BP	GO:2000146	negative regulation of cell motility	11/520	342/29879	0.0321637	1.84812	2.09938	0.038345	0.151281	0.11417	Atp1b2/Bmpr1a/Dusp10/Fuz/Gja1/Gnrh1/Lrp1/Nedd9/Park7/Pik3r2/Rnf20	11	Other	None	cell
BP	GO:2000772	regulation of cellular senescence	7/520	51/29879	0.137255	7.88661	6.55067	2.77229e-05	0.0023718	0.00178998	Abl1/Bmal1/Bmpr1a/Eef1e1/Kras/Tert/Ybx1	7	Other	None	cell
BP	GO:2000773	negative regulation of cellular senescence	3/520	27/29879	0.111111	6.3844	3.72511	0.0112403	0.0821386	0.0619894	Abl1/Tert/Ybx1	3	Other	None	cell
BP	GO:2000774	positive regulation of cellular senescence	2/520	14/29879	0.142857	8.20852	3.59034	0.0239547	0.120336	0.0908169	Eef1e1/Kras	2	Other	None	cell
BP	GO:2000779	regulation of double-strand break repair	9/520	143/29879	0.0629371	3.61634	4.17376	0.000930239	0.0188596	0.0142332	Abl1/Ep400/Nudt16l1/Phf10/Pml/Pot1a/Ppp4r3a/Spire2/Vps72	9	Other	None	cell
CC	GO:0000775	chromosome, centromeric region	9/520	269/29879	0.0334572	1.92244	2.02256	0.0469486	0.168439	0.12712	BC005624/Cbx1/Dctn1/Gtf2b/Phf10/Pole3/Ppp2cb/Zfp618/Zw10	9	Other	None	cell
CC	GO:0000792	heterochromatin	5/520	101/29879	0.049505	2.84454	2.47119	0.0318307	0.136477	0.102998	Cbx1/H1f4/Pole3/Psip1/Zfp618	5	Other	None	cell
CC	GO:0005840	ribosome	9/520	267/29879	0.0337079	1.93684	2.04642	0.0451661	0.166117	0.125367	Etf1/Hbs1l/Mrps31/Mrps7/Npm1/Rnf25/Rpl22/Rplp0/Rps7	9	Other	None	cell
CC	GO:0016328	lateral plasma membrane	4/520	78/29879	0.0512821	2.94665	2.291	0.0472693	0.168936	0.127495	Atp1b1/Atp1b2/Dvl2/Gja1	4	Other	None	cell
CC	GO:0022626	cytosolic ribosome	6/520	141/29879	0.0425532	2.44509	2.28905	0.0372156	0.149643	0.112934	Etf1/Hbs1l/Rnf25/Rpl22/Rplp0/Rps7	6	Other	None	cell
CC	GO:0030117	membrane coat	5/520	101/29879	0.049505	2.84454	2.47119	0.0318307	0.136477	0.102998	Ap3b1/Ap3m2/Ap3s1/Btbd8/Cltc	5	Other	None	cell
CC	GO:0030132	clathrin coat of coated pit	2/520	20/29879	0.1	5.74596	2.82559	0.0467148	0.167709	0.126569	Btbd8/Cltc	2	Other	None	cell
CC	GO:0032040	small-subunit processome	4/520	75/29879	0.0533333	3.06451	2.38242	0.0419157	0.159668	0.1205	Mphosph10/Rps7/Utp6/Wdr3	4	Other	None	cell
CC	GO:0035861	site of double-strand break	5/520	98/29879	0.0510204	2.93161	2.549	0.0284485	0.128203	0.0967536	Atf2/Phf1/Rad17/Topbp1/Vcp	5	Other	None	cell
CC	GO:0044298	cell body membrane	3/520	42/29879	0.0714286	4.10426	2.67924	0.0364635	0.148226	0.111865	Atp1b2/Atp2b1/Cadm2	3	Other	None	cell
CC	GO:0044853	plasma membrane raft	6/520	144/29879	0.0416667	2.39415	2.23184	0.0405647	0.157089	0.118554	Akap6/Atp1a2/Atp1b1/Bmpr1a/Cr1l/Prkar2a	6	Other	None	cell
CC	GO:0048475	coated membrane	5/520	101/29879	0.049505	2.84454	2.47119	0.0318307	0.136477	0.102998	Ap3b1/Ap3m2/Ap3s1/Btbd8/Cltc	5	Other	None	cell
CC	GO:0090734	site of DNA damage	6/520	130/29879	0.0461538	2.65198	2.51216	0.0264743	0.125617	0.0948024	Atf2/Cbx1/Phf1/Rad17/Topbp1/Vcp	6	Other	None	cell
CC	GO:1902562	H4 histone acetyltransferase complex	3/520	41/29879	0.0731707	4.20436	2.73247	0.0342888	0.142723	0.107712	Atf2/Ep400/Vps72	3	Other	None	cell
CC	GO:1905286	serine-type peptidase complex	2/520	19/29879	0.105263	6.04838	2.92948	0.0425226	0.159668	0.1205	Cfh/Spcs1	2	Other	None	cell
MF	GO:0000400	four-way junction DNA binding	2/520	18/29879	0.111111	6.3844	3.04108	0.0384809	0.151281	0.11417	Abl1/Wrn	2	Other	None	cell
MF	GO:0001786	phosphatidylserine binding	4/520	71/29879	0.056338	3.23716	2.51169	0.0353411	0.145364	0.109705	Marcks/Scarb2/Syt1/Syt7	4	Other	None	cell
MF	GO:0005518	collagen binding	4/520	73/29879	0.0547945	3.14847	2.44594	0.0385479	0.151281	0.11417	Map1a/Sparc/Sparcl1/Tnxb	4	Other	None	cell
MF	GO:0031489	myosin V binding	2/520	20/29879	0.1	5.74596	2.82559	0.0467148	0.167709	0.126569	Rab14/Rab3c	2	Other	None	cell
MF	GO:0032183	SUMO binding	2/520	18/29879	0.111111	6.3844	3.04108	0.0384809	0.151281	0.11417	Pml/Simc1	2	Other	None	cell
MF	GO:0035091	phosphatidylinositol binding	10/520	301/29879	0.0332226	1.90896	2.10935	0.0390844	0.152632	0.11519	Commd1/Exoc8/Fuz/Laptm4b/Mtss2/Npm1/Osbpl2/Pitpnm2/Syt1/Syt7	10	Other	None	cell
MF	GO:0048487	beta-tubulin binding	3/520	45/29879	0.0666667	3.83064	2.52896	0.0434007	0.160715	0.12129	Gabarap/Gja1/Tbca	3	Other	None	cell
MF	GO:0071949	FAD binding	3/520	45/29879	0.0666667	3.83064	2.52896	0.0434007	0.160715	0.12129	Dhcr24/Mtrr/Sqle	3	Other	None	cell
MF	GO:1901681	sulfur compound binding	10/520	306/29879	0.0326797	1.87777	2.05399	0.0428814	0.160473	0.121108	Acacb/Acat1/Adamts15/App/Cfh/Gstm5/Hlcs/Postn/Rpl22/Tnxb	10	Other	None	cell
BP	GO:0001649	osteoblast differentiation	9/520	242/29879	0.0371901	2.13693	2.36336	0.0266088	0.125639	0.0948188	Bmpr1a/Bmpr1b/Gja1/Gli2/Hdac8/Limd1/Nfatc1/Wwtr1/Yap1	9	Other	None	dev
BP	GO:0001835	blastocyst hatching	3/520	40/29879	0.075	4.30947	2.78743	0.0321837	0.136725	0.103185	Coprs/Ctr9/Grn	3	Other	None	dev
BP	GO:0001841	neural tube formation	6/520	129/29879	0.0465116	2.67254	2.53358	0.0256141	0.124511	0.0939672	Abl1/Dvl2/Fuz/Ift57/Rps7/Zic2	6	Other	None	dev
BP	GO:0007566	embryo implantation	5/520	84/29879	0.0595238	3.42022	2.95617	0.0157142	0.0963468	0.0727122	Acvr1b/Gja1/Grn/Ints1/Rxra	5	Other	None	dev
BP	GO:0009650	UV protection	2/520	10/29879	0.2	11.4919	4.41623	0.0124016	0.084601	0.0638477	Cat/Ercc4	2	Other	None	dev
BP	GO:0009952	anterior/posterior pattern specification	9/520	240/29879	0.0375	2.15474	2.39036	0.025406	0.123998	0.0935802	Bmpr1a/Dll1/Fuz/Gli2/Gpc3/Heyl/Lfng/Pofut1/Six3	9	Other	None	dev
BP	GO:0009953	dorsal/ventral pattern formation	5/520	100/29879	0.05	2.87298	2.49681	0.0306767	0.133619	0.100841	Bmpr1a/Bmpr1b/Fuz/Gli2/Six3	5	Other	None	dev
BP	GO:0010001	glial cell differentiation	11/520	309/29879	0.0355987	2.04549	2.45855	0.0203043	0.111406	0.0840772	Abl1/App/Csk/Dll1/Dusp10/Grn/Kras/Lrp1/Ntrk2/Pou3f2/Tspan2	11	Other	None	dev
BP	GO:0010332	response to gamma radiation	4/520	57/29879	0.0701754	4.03225	3.04959	0.0173334	0.102691	0.0775001	Pml/Tigar/Wrn/Yap1	4	Other	None	dev
BP	GO:0021513	spinal cord dorsal/ventral patterning	2/520	19/29879	0.105263	6.04838	2.92948	0.0425226	0.159668	0.1205	Fuz/Gli2	2	Other	None	dev
BP	GO:0048665	neuron fate specification	4/520	41/29879	0.097561	5.60582	3.92754	0.00551892	0.0541378	0.0408573	Dll1/Ehmt2/Gli2/Pou3f2	4	Other	None	dev
BP	GO:0051302	regulation of cell division	7/520	186/29879	0.0376344	2.16246	2.11648	0.0448567	0.165116	0.124612	Atxn10/Calm1/Cat/Dll1/Pdxp/Prc1/Ybx1	7	Other	None	dev
BP	GO:0051450	myoblast proliferation	3/520	37/29879	0.0810811	4.65889	2.96376	0.0262896	0.125328	0.0945842	Abl1/Atf2/Paxbp1	3	Other	None	dev
BP	GO:0060606	tube closure	6/520	109/29879	0.0550459	3.16291	3.01072	0.0121349	0.084601	0.0638477	Abl1/Dvl2/Fuz/Ift57/Rps7/Zic2	6	Other	None	dev
BP	GO:0061450	trophoblast cell migration	2/520	18/29879	0.111111	6.3844	3.04108	0.0384809	0.151281	0.11417	Acvr1b/Gja1	2	Other	None	dev
BP	GO:0071684	organism emergence from protective structure	3/520	40/29879	0.075	4.30947	2.78743	0.0321837	0.136725	0.103185	Coprs/Ctr9/Grn	3	Other	None	dev
BP	GO:0014020	primary neural tube formation	6/520	115/29879	0.0521739	2.99789	2.85682	0.0154721	0.0954945	0.072069	Abl1/Dvl2/Fuz/Ift57/Rps7/Zic2	6	Other	None	dev
BP	GO:0019827	stem cell population maintenance	9/520	224/29879	0.0401786	2.30865	2.6164	0.0171373	0.101817	0.0768404	Bmpr1a/Ctr9/Dll1/Eif4e/Mcph1/Med7/Phf10/Vps72/Yap1	9	Other	None	dev
BP	GO:0021932	hindbrain radial glia guided cell migration	2/520	15/29879	0.133333	7.66128	3.43428	0.0273262	0.125704	0.0948675	Atp1b2/Flna	2	Other	None	dev
BP	GO:0042063	gliogenesis	15/520	417/29879	0.0359712	2.06689	2.91988	0.00686329	0.061959	0.04676	Abl1/App/Atp1b2/Csk/Dll1/Dusp10/Grn/Kras/Lrp1/Nf2/Ntrk2/Pou3f2/Syne2/Tert/Tspan2	15	Other	None	dev
CC	GO:0043073	germ cell nucleus	6/520	110/29879	0.0545455	3.13416	2.98434	0.0126522	0.085626	0.0646213	Ankrd17/Gtf2b/Marcks/Top1/Topbp1/Yap1	6	Other	None	dev
BP	GO:0045664	regulation of neuron differentiation	12/520	247/29879	0.048583	2.79156	3.76276	0.00140524	0.0236244	0.0178291	App/Dll1/Eif4e/Gli2/Heyl/Impact/Map1b/Rap1gap/Rgs6/Six3/Ttc3/Ywhag	12	Other	None	dev
BP	GO:0050767	regulation of neurogenesis	17/520	485/29879	0.0350515	2.01405	2.99645	0.0053604	0.0540022	0.040755	Bmal1/Bmpr1a/Dll1/Dpysl5/Dusp10/Heyl/Kras/Lrp1/Map1b/Map2/Marcks/Nf2/Ntrk2/Star/Tert/Ttc3/Yap1	17	Other	None	dev
BP	GO:0050768	negative regulation of neurogenesis	7/520	163/29879	0.0429448	2.46759	2.50041	0.0244136	0.121154	0.0914342	Bmpr1a/Dpysl5/Dusp10/Map2/Nf2/Tert/Ttc3	7	Other	None	dev
BP	GO:0072091	regulation of stem cell proliferation	6/520	107/29879	0.0560748	3.22203	3.0644	0.0111453	0.0820912	0.0619536	Gja1/Gli2/Nf2/Nfatc1/Tert/Yap1	6	Other	None	dev
BP	GO:0072182	regulation of nephron tubule epithelial cell differentiation	2/520	13/29879	0.153846	8.83994	3.76273	0.0207689	0.111914	0.0844609	Wwtr1/Yap1	2	Other	None	dev
BP	GO:0001843	neural tube closure	6/520	108/29879	0.0555556	3.1922	3.0374	0.0116327	0.0844013	0.063697	Abl1/Dvl2/Fuz/Ift57/Rps7/Zic2	6	Other	None	deve
BP	GO:0030316	osteoclast differentiation	6/520	137/29879	0.0437956	2.51648	2.36766	0.0330335	0.139589	0.105347	Atp6ap1/Chuk/Gpc3/Nedd9/Nfatc1/Tfe3	6	Other	None	dev-non
BP	GO:0060135	maternal process involved in female pregnancy	5/520	69/29879	0.0724638	4.16374	3.50148	0.00705939	0.0630923	0.0476152	Ash1l/Dedd/Gja1/Prdx3/Rxra	5	Other	None	dev-non
BP	GO:0001756	somitogenesis	4/520	76/29879	0.0526316	3.02419	2.35145	0.04366	0.161324	0.12175	Bmpr1a/Dll1/Lfng/Pofut1	4	Other	None	dev-non
BP	GO:0009954	proximal/distal pattern formation	3/520	37/29879	0.0810811	4.65889	2.96376	0.0262896	0.125328	0.0945842	Dll1/Gli2/Six3	3	Other	None	dev-non
BP	GO:0042475	odontogenesis of dentin-containing tooth	6/520	105/29879	0.0571429	3.28341	3.11936	0.0102141	0.07813	0.0589641	Atf2/Bmpr1a/Chuk/Dll1/Gli2/Nf2	6	Other	None	dev-non
BP	GO:0042476	odontogenesis	6/520	149/29879	0.0402685	2.31381	2.13961	0.0465581	0.167709	0.126569	Atf2/Bmpr1a/Chuk/Dll1/Gli2/Nf2	6	Other	None	dev-non
BP	GO:0002536	respiratory burst involved in inflammatory response	2/520	11/29879	0.181818	10.4472	4.17065	0.0149844	0.0932968	0.0704103	Dusp10/Grn	2	Other	None	met
BP	GO:0002679	respiratory burst involved in defense response	3/520	15/29879	0.2	11.4919	5.40921	0.00204033	0.0290185	0.0219001	Cybc1/Dusp10/Grn	3	Other	None	met
BP	GO:0006740	NADPH regeneration	3/520	24/29879	0.125	7.18245	4.03241	0.00808264	0.0686223	0.0517887	Acacb/H6pd/Tigar	3	Other	None	met
BP	GO:0006120	mitochondrial electron transport, NADH to ubiquinone	3/520	29/29879	0.103448	5.9441	3.54504	0.0136874	0.0892462	0.0673534	ND5/Ndufb8/Park7	3	Other	None	met
BP	GO:0006839	mitochondrial transport	8/520	186/29879	0.0430108	2.47138	2.67893	0.0166071	0.0993036	0.0749436	Agk/Atf2/Hspa4/Hspa9/Ppm1k/Sfxn5/Slc25a12/Tomm22	8	Other	None	met
BP	GO:0009060	aerobic respiration	12/520	206/29879	0.0582524	3.34716	4.49886	0.00028458	0.00923187	0.00696722	Afg1l/Cat/ND5/Ndufa5/Ndufb1/Ndufb8/Ndufs4/Park7/Sdhc/Sucla2/Uqcc2/Vcp	12	Other	None	met
BP	GO:0010257	NADH dehydrogenase complex assembly	5/520	65/29879	0.0769231	4.41997	3.67346	0.00548913	0.0541378	0.0408573	ND5/Ndufa5/Ndufb1/Ndufb8/Ndufs4	5	Other	None	met
BP	GO:0015980	energy derivation by oxidation of organic compounds	16/520	380/29879	0.0421053	2.41935	3.70583	0.00113365	0.0207376	0.0156505	Afg1l/Cat/Gyg1/ND5/Ndufa5/Ndufb1/Ndufb8/Ndufs4/Park7/Sdhc/Slc25a12/Slc25a25/Sucla2/Tigar/Uqcc2/Vcp	16	Other	None	met
BP	GO:0015986	proton motive force-driven ATP synthesis	6/520	73/29879	0.0821918	4.72271	4.23814	0.00171606	0.026731	0.0201737	ND5/Ndufa5/Ndufb1/Ndufb8/Ndufs4/Sdhc	6	Other	None	met
BP	GO:0019646	aerobic electron transport chain	5/520	66/29879	0.0757576	4.353	3.62919	0.00585592	0.0565361	0.0426673	Afg1l/ND5/Ndufb8/Park7/Sdhc	5	Other	None	met
BP	GO:0022900	electron transport chain	8/520	127/29879	0.0629921	3.6195	3.93704	0.00175579	0.0268979	0.0202996	Afg1l/ND5/Ndufa5/Ndufb8/Ndufs4/Park7/Sdhc/Slc25a12	8	Other	None	met
BP	GO:0022904	respiratory electron transport chain	8/520	118/29879	0.0677966	3.89557	4.19428	0.00109685	0.0203956	0.0153924	Afg1l/ND5/Ndufa5/Ndufb8/Ndufs4/Park7/Sdhc/Slc25a12	8	Other	None	met
CC	GO:0030964	NADH dehydrogenase complex	5/520	55/29879	0.0909091	5.2236	4.17242	0.00266278	0.0339627	0.0256314	ND5/Ndufa5/Ndufb1/Ndufb8/Ndufs4	5	Other	None	met
BP	GO:0032981	mitochondrial respiratory chain complex I assembly	5/520	65/29879	0.0769231	4.41997	3.67346	0.00548913	0.0541378	0.0408573	ND5/Ndufa5/Ndufb1/Ndufb8/Ndufs4	5	Other	None	met
BP	GO:0042773	ATP synthesis coupled electron transport	5/520	83/29879	0.060241	3.46142	2.9885	0.0149867	0.0932968	0.0704103	Afg1l/ND5/Ndufb8/Park7/Sdhc	5	Other	None	met
BP	GO:0042775	mitochondrial ATP synthesis coupled electron transport	5/520	81/29879	0.0617284	3.54689	3.05468	0.0136002	0.0892462	0.0673534	Afg1l/ND5/Ndufb8/Park7/Sdhc	5	Other	None	met
BP	GO:0042776	proton motive force-driven mitochondrial ATP synthesis	6/520	67/29879	0.0895522	5.14564	4.52106	0.00109786	0.0203956	0.0153924	ND5/Ndufa5/Ndufb1/Ndufb8/Ndufs4/Sdhc	6	Other	None	met
CC	GO:0045271	respiratory chain complex I	5/520	55/29879	0.0909091	5.2236	4.17242	0.00266278	0.0339627	0.0256314	ND5/Ndufa5/Ndufb1/Ndufb8/Ndufs4	5	Other	None	met
BP	GO:0045333	cellular respiration	14/520	271/29879	0.0516605	2.96839	4.3321	0.000316029	0.00970961	0.00732776	Afg1l/Cat/ND5/Ndufa5/Ndufb1/Ndufb8/Ndufs4/Park7/Sdhc/Slc25a12/Slc25a25/Sucla2/Uqcc2/Vcp	14	Other	None	met
BP	GO:1903715	regulation of aerobic respiration	3/520	33/29879	0.0909091	5.2236	3.23075	0.0194218	0.107466	0.0811038	Park7/Uqcc2/Vcp	3	Other	None	met
BP	GO:0006878	intracellular copper ion homeostasis	2/520	18/29879	0.111111	6.3844	3.04108	0.0384809	0.151281	0.11417	App/Commd1	2	Other	None	nir
BP	GO:0035864	response to potassium ion	2/520	19/29879	0.105263	6.04838	2.92948	0.0425226	0.159668	0.1205	Atp1a2/Stk39	2	Other	None	nir
BP	GO:0046686	response to cadmium ion	4/520	56/29879	0.0714286	4.10426	3.09445	0.0163357	0.0985701	0.0743901	Cat/Chuk/Star/Tert	4	Other	None	nir
BP	GO:0051208	sequestering of calcium ion	6/520	145/29879	0.0413793	2.37764	2.21309	0.041722	0.159523	0.120391	Abl1/Akap6/Calm1/Cemip/Flna/Trpc1	6	Other	None	nir
BP	GO:0051209	release of sequestered calcium ion into cytosol	6/520	140/29879	0.0428571	2.46255	2.30845	0.0361399	0.147993	0.111689	Abl1/Akap6/Calm1/Cemip/Flna/Trpc1	6	Other	None	nir
BP	GO:0051282	regulation of sequestering of calcium ion	6/520	143/29879	0.041958	2.41089	2.25075	0.0394279	0.15365	0.115958	Abl1/Akap6/Calm1/Cemip/Flna/Trpc1	6	Other	None	nir
BP	GO:0051283	negative regulation of sequestering of calcium ion	6/520	141/29879	0.0425532	2.44509	2.28905	0.0372156	0.149643	0.112934	Abl1/Akap6/Calm1/Cemip/Flna/Trpc1	6	Other	None	nir
BP	GO:0051928	positive regulation of calcium ion transport	6/520	142/29879	0.0422535	2.42787	2.26982	0.0383116	0.151281	0.11417	Abl1/Akap6/Atp2b1/Calm1/Cemip/Trpc1	6	Other	None	nir
BP	GO:0055070	copper ion homeostasis	2/520	19/29879	0.105263	6.04838	2.92948	0.0425226	0.159668	0.1205	App/Commd1	2	Other	None	nir
BP	GO:0055078	sodium ion homeostasis	3/520	45/29879	0.0666667	3.83064	2.52896	0.0434007	0.160715	0.12129	Atp1a2/Atp1b1/Atp1b2	3	Other	None	nir
BP	GO:1904427	positive regulation of calcium ion transmembrane transport	5/520	99/29879	0.0505051	2.902	2.52274	0.0295494	0.132093	0.0996897	Abl1/Akap6/Calm1/Cemip/Trpc1	5	Other	None	nir
BP	GO:0002028	regulation of sodium ion transport	8/520	90/29879	0.0888889	5.10752	5.19374	0.000177255	0.00684526	0.00516606	Atp1a2/Atp1b1/Atp1b2/Commd1/Nedd4/Nkain1/Sptbn4/Stk39	8	Other	None	nir
BP	GO:0005513	detection of calcium ion	2/520	11/29879	0.181818	10.4472	4.17065	0.0149844	0.0932968	0.0704103	Calm1/Syt1	2	Other	None	nir
MF	GO:0005544	calcium-dependent phospholipid binding	4/520	53/29879	0.0754717	4.33657	3.23555	0.0135617	0.0892462	0.0673534	Cpne7/Pclo/Syt1/Syt7	4	Other	None	nir
BP	GO:0006813	potassium ion transport	14/520	249/29879	0.0562249	3.23066	4.70408	0.000132312	0.00601471	0.00453925	Akap6/Akap9/Atp1a2/Atp1b1/Atp1b2/Flna/Kcnh7/Kcnip4/Kcnj5/Kcnk13/Nedd4/Nsf/Stk39/Ywhae	14	Other	None	nir
BP	GO:0006814	sodium ion transport	10/520	260/29879	0.0384615	2.20999	2.60788	0.0163106	0.0985701	0.0743901	Atp1a2/Atp1b1/Atp1b2/Commd1/Nedd4/Nkain1/Slc38a2/Slc6a11/Sptbn4/Stk39	10	Other	None	nir
BP	GO:0006816	calcium ion transport	18/520	473/29879	0.038055	2.18662	3.46204	0.00178111	0.0271363	0.0204796	Abl1/Akap6/Atp13a4/Atp1a2/Atp1b1/Atp2b1/Cachd1/Calm1/Cemip/Flna/Gja1/Hspa9/Nfatc1/Pml/Ramp1/Slc25a25/Trpc1/Ywhae	18	Other	None	nir
BP	GO:0006874	intracellular calcium ion homeostasis	13/520	339/29879	0.0383481	2.20347	2.96575	0.00688976	0.0619967	0.0467884	Abl1/Akap6/App/Atp13a4/Atp1b1/Atp2b1/Calm1/Cemip/Flna/Osbpl2/Pml/Trpc1/Ywhae	13	Other	None	nir
BP	GO:0006883	intracellular sodium ion homeostasis	3/520	28/29879	0.107143	6.15639	3.63289	0.0124292	0.084601	0.0638477	Atp1a2/Atp1b1/Atp1b2	3	Other	None	nir
BP	GO:0010038	response to metal ion	19/520	384/29879	0.0494792	2.84305	4.83767	5.15245e-05	0.00332086	0.00250622	Abat/App/Atp1a2/Calm1/Cat/Chuk/Cpne7/Glud1/Map1lc3a/Nfatc1/Park7/Ppp2cb/Slc25a12/Star/Stk39/Syt1/Tert/Tigar/Trpc1	19	Other	None	nir
BP	GO:0010288	response to lead ion	4/520	26/29879	0.153846	8.83994	5.32246	0.00100026	0.0197952	0.0149393	Cat/Map1lc3a/Ppp2cb/Star	4	Other	None	NIR
BP	GO:0010766	negative regulation of sodium ion transport	4/520	16/29879	0.25	14.3649	7.11649	0.000139765	0.00605832	0.00457217	Atp1a2/Commd1/Nedd4/Stk39	4	Other	None	nir
BP	GO:0010959	regulation of metal ion transport	20/520	447/29879	0.0447427	2.5709	4.45348	0.000130468	0.00601471	0.00453925	Abl1/Akap6/Akap9/Atp1a2/Atp1b1/Atp1b2/Atp2b1/Calm1/Cemip/Commd1/Flna/Gja1/Kcnip4/Nedd4/Nkain1/Pml/Sptbn4/Stk39/Trpc1/Ywhae	20	Other	None	nir
BP	GO:0014046	dopamine secretion	3/520	38/29879	0.0789474	4.53629	2.90295	0.0281838	0.12763	0.0963215	Abat/Syt1/Syt7	3	Other	None	nir
BP	GO:0014059	regulation of dopamine secretion	3/520	31/29879	0.0967742	5.56061	3.38106	0.0164136	0.0985701	0.0743901	Abat/Syt1/Syt7	3	Other	None	nir
BP	GO:0030007	intracellular potassium ion homeostasis	3/520	16/29879	0.1875	10.7737	5.20425	0.00247892	0.0325453	0.0245617	Atp1a2/Atp1b1/Atp1b2	3	Other	None	nir
MF	GO:0030955	potassium ion binding	2/520	14/29879	0.142857	8.20852	3.59034	0.0239547	0.120336	0.0908169	Acat1/Atp1a2	2	Other	None	nir
BP	GO:0034765	regulation of monoatomic ion transmembrane transport	18/520	375/29879	0.048	2.75806	4.55949	0.000118037	0.00586075	0.00442306	Abl1/Akap6/Akap9/Atp1a2/Atp1b1/Atp1b2/Calm1/Cemip/Commd1/Flna/Kcnip4/Kcnj5/Nedd4/Park7/Pml/Stk39/Trpc1/Ywhae	18	Other	None	nir
BP	GO:0034766	negative regulation of monoatomic ion transmembrane transport	6/520	98/29879	0.0612245	3.51794	3.32273	0.0073887	0.0649108	0.0489877	Atp1a2/Calm1/Commd1/Nedd4/Stk39/Ywhae	6	Other	None	nir
BP	GO:0034767	positive regulation of monoatomic ion transmembrane transport	10/520	181/29879	0.0552486	3.17456	3.9053	0.0013381	0.0230378	0.0173864	Abl1/Akap6/Akap9/Atp1b1/Atp1b2/Calm1/Cemip/Flna/Stk39/Trpc1	10	Other	None	nir
BP	GO:0035725	sodium ion transmembrane transport	8/520	184/29879	0.0434783	2.49824	2.71304	0.0156613	0.0962347	0.0726276	Atp1a2/Atp1b1/Atp1b2/Commd1/Nedd4/Slc38a2/Slc6a11/Stk39	8	Other	None	nir
BP	GO:0036376	sodium ion export across plasma membrane	3/520	22/29879	0.136364	7.8354	4.26834	0.0063098	0.0587752	0.0443572	Atp1a2/Atp1b1/Atp1b2	3	Other	None	nir
BP	GO:0043266	regulation of potassium ion transport	9/520	108/29879	0.0833333	4.7883	5.24888	0.000116379	0.00583709	0.0044052	Akap6/Akap9/Atp1b1/Atp1b2/Flna/Kcnip4/Nedd4/Stk39/Ywhae	9	Other	None	nir
BP	GO:0043268	positive regulation of potassium ion transport	6/520	47/29879	0.12766	7.33527	5.78468	0.000158265	0.00647141	0.00488392	Akap6/Akap9/Atp1b1/Atp1b2/Flna/Stk39	6	Other	None	nir
BP	GO:0043270	positive regulation of monoatomic ion transport	11/520	253/29879	0.0434783	2.49824	3.18503	0.00506969	0.0524092	0.0395528	Abl1/Akap6/Akap9/Atp1b1/Atp1b2/Atp2b1/Calm1/Cemip/Flna/Stk39/Trpc1	11	Other	None	nir
BP	GO:0043271	negative regulation of monoatomic ion transport	6/520	141/29879	0.0425532	2.44509	2.28905	0.0372156	0.149643	0.112934	Atp1a2/Calm1/Commd1/Nedd4/Stk39/Ywhae	6	Other	None	nir
BP	GO:0051279	regulation of release of sequestered calcium ion into cytosol	5/520	85/29879	0.0588235	3.37998	2.92432	0.0164648	0.0986646	0.0744614	Abl1/Akap6/Calm1/Cemip/Trpc1	5	Other	None	nir
BP	GO:0051281	positive regulation of release of sequestered calcium ion into cytosol	5/520	45/29879	0.111111	6.3844	4.81055	0.00107787	0.0203879	0.0153866	Abl1/Akap6/Calm1/Cemip/Trpc1	5	Other	None	nir
BP	GO:0051481	negative regulation of cytosolic calcium ion concentration	3/520	24/29879	0.125	7.18245	4.03241	0.00808264	0.0686223	0.0517887	Atp1a2/Atp2b1/Lrp1	3	Other	None	nir
BP	GO:0051592	response to calcium ion	7/520	149/29879	0.0469799	2.69945	2.76764	0.0157603	0.0964169	0.072765	App/Calm1/Cpne7/Nfatc1/Slc25a12/Syt1/Trpc1	7	Other	None	nir
BP	GO:0051924	regulation of calcium ion transport	11/520	289/29879	0.0380623	2.18704	2.69867	0.0130078	0.0871525	0.0657733	Abl1/Akap6/Atp1a2/Atp1b1/Atp2b1/Calm1/Cemip/Gja1/Pml/Trpc1/Ywhae	11	Other	None	nir
BP	GO:0055074	calcium ion homeostasis	13/520	365/29879	0.0356164	2.04651	2.6772	0.0122661	0.084601	0.0638477	Abl1/Akap6/App/Atp13a4/Atp1b1/Atp2b1/Calm1/Cemip/Flna/Osbpl2/Pml/Trpc1/Ywhae	13	Other	None	nir
BP	GO:0055075	potassium ion homeostasis	3/520	35/29879	0.0857143	4.92511	3.09218	0.0227137	0.117171	0.0884284	Atp1a2/Atp1b1/Atp1b2	3	Other	None	nir
BP	GO:0070588	calcium ion transmembrane transport	14/520	361/29879	0.0387812	2.22835	3.12492	0.0046818	0.0496861	0.0374977	Abl1/Akap6/Atp13a4/Atp1a2/Atp1b1/Atp2b1/Calm1/Cemip/Flna/Hspa9/Pml/Slc25a25/Trpc1/Ywhae	14	Other	None	nir
BP	GO:0071248	cellular response to metal ion	8/520	203/29879	0.0394089	2.26442	2.40571	0.0263683	0.125328	0.0945842	Chuk/Cpne7/Map1lc3a/Nfatc1/Star/Stk39/Syt1/Tigar	8	Other	None	nir
BP	GO:0071805	potassium ion transmembrane transport	13/520	212/29879	0.0613208	3.52347	4.90722	9.64444e-05	0.005157	0.00389194	Akap6/Akap9/Atp1a2/Atp1b1/Atp1b2/Flna/Kcnh7/Kcnip4/Kcnj5/Kcnk13/Nedd4/Stk39/Ywhae	13	Other	None	nir
BP	GO:0071871	response to epinephrine	3/520	12/29879	0.25	14.3649	6.16265	0.00102561	0.0198948	0.0150144	Abl1/Akap6/Star	3	Other	None	nir
BP	GO:0071872	cellular response to epinephrine stimulus	2/520	10/29879	0.2	11.4919	4.41623	0.0124016	0.084601	0.0638477	Akap6/Star	2	Other	None	nir
BP	GO:1901379	regulation of potassium ion transmembrane transport	9/520	85/29879	0.105882	6.08396	6.24675	1.74246e-05	0.00185922	0.00140313	Akap6/Akap9/Atp1b1/Atp1b2/Flna/Kcnip4/Nedd4/Stk39/Ywhae	9	Other	None	nir
BP	GO:1901381	positive regulation of potassium ion transmembrane transport	5/520	37/29879	0.135135	7.76481	5.47961	0.000431024	0.011866	0.00895514	Akap6/Akap9/Atp1b1/Atp1b2/Flna	5	Other	None	nir
BP	GO:1902305	regulation of sodium ion transmembrane transport	6/520	59/29879	0.101695	5.84335	4.95593	0.000557078	0.013528	0.0102095	Atp1a2/Atp1b1/Atp1b2/Commd1/Nedd4/Stk39	6	Other	None	nir
BP	GO:1902306	negative regulation of sodium ion transmembrane transport	4/520	11/29879	0.363636	20.8944	8.78276	2.71581e-05	0.00236465	0.00178458	Atp1a2/Commd1/Nedd4/Stk39	4	Other	None	nir
BP	GO:1903169	regulation of calcium ion transmembrane transport	9/520	193/29879	0.0466321	2.67946	3.11516	0.00694699	0.0623101	0.0470249	Abl1/Akap6/Atp1a2/Atp1b1/Calm1/Cemip/Pml/Trpc1/Ywhae	9	Other	None	nir
BP	GO:1903276	regulation of sodium ion export across plasma membrane	2/520	11/29879	0.181818	10.4472	4.17065	0.0149844	0.0932968	0.0704103	Atp1b1/Atp1b2	2	Other	None	nir
BP	GO:1903278	positive regulation of sodium ion export across plasma membrane	2/520	10/29879	0.2	11.4919	4.41623	0.0124016	0.084601	0.0638477	Atp1b1/Atp1b2	2	Other	None	nir
BP	GO:1990573	potassium ion import across plasma membrane	4/520	48/29879	0.0833333	4.7883	3.49573	0.00964232	0.0758037	0.0572084	Atp1a2/Atp1b1/Atp1b2/Kcnj5	4	Other	None	nir
BP	GO:0001895	retina homeostasis	4/520	63/29879	0.0634921	3.64823	2.80032	0.0241131	0.120804	0.0911701	Atp1b2/Crocc/Map1a/Spata7	4	Other	None	non
BP	GO:0007565	female pregnancy	10/520	232/29879	0.0431034	2.47671	3.00507	0.00779759	0.0673329	0.0508156	Acvr1b/Ash1l/Cr1l/Dedd/Gja1/Grn/Ints1/Prdx3/Rxra/Slc38a2	10	Other	None	non
BP	GO:0008217	regulation of blood pressure	8/520	229/29879	0.0349345	2.00732	2.03648	0.0480422	0.171478	0.129413	Abat/Atp1a2/Atp2b1/Dll1/Gja1/Postn/Rps6ka2/Stk39	8	Other	None	non
BP	GO:0014004	microglia differentiation	2/520	18/29879	0.111111	6.3844	3.04108	0.0384809	0.151281	0.11417	App/Tspan2	2	Other	None	non
BP	GO:0019080	viral gene expression	6/520	79/29879	0.0759494	4.36402	3.98447	0.00256815	0.0332112	0.0250642	Gtf2b/Hexim1/Mid2/Mon1b/Peg10/Spcs1	6	Other	None	non
BP	GO:0019083	viral transcription	4/520	55/29879	0.0727273	4.17888	3.14036	0.0153748	0.0951046	0.0717747	Gtf2b/Hexim1/Mid2/Mon1b	4	Other	None	non
BP	GO:0019229	regulation of vasoconstriction	5/520	92/29879	0.0543478	3.12281	2.71392	0.0223906	0.116477	0.0879046	Abl1/Atp1a2/Atp2b1/Gja1/Wdr35	5	Other	None	non
BP	GO:0019884	antigen processing and presentation of exogenous antigen	3/520	41/29879	0.0731707	4.20436	2.73247	0.0342888	0.142723	0.107712	Ap3b1/Pikfyve/Unc93b1	3	Other	None	non
BP	GO:0030282	bone mineralization	6/520	143/29879	0.041958	2.41089	2.25075	0.0394279	0.15365	0.115958	Atp2b1/Bmpr1a/Bmpr1b/Gja1/Gpc3/Rxra	6	Other	None	non
BP	GO:0030500	regulation of bone mineralization	5/520	90/29879	0.0555556	3.1922	2.77192	0.0205751	0.111914	0.0844609	Atp2b1/Bmpr1a/Bmpr1b/Gja1/Rxra	5	Other	None	non
BP	GO:0030501	positive regulation of bone mineralization	4/520	49/29879	0.0816327	4.69058	3.44091	0.0103581	0.0784764	0.0592255	Atp2b1/Bmpr1a/Bmpr1b/Rxra	4	Other	None	non
BP	GO:0032897	negative regulation of viral transcription	2/520	18/29879	0.111111	6.3844	3.04108	0.0384809	0.151281	0.11417	Hexim1/Mid2	2	Other	None	non
BP	GO:0035051	cardiocyte differentiation	8/520	203/29879	0.0394089	2.26442	2.40571	0.0263683	0.125328	0.0945842	Acvr1b/Akap6/Bmpr1a/Dll1/Fdps/Map2k4/Rxra/Zfp418	8	Other	None	non
BP	GO:0035188	hatching	3/520	40/29879	0.075	4.30947	2.78743	0.0321837	0.136725	0.103185	Coprs/Ctr9/Grn	3	Other	None	non
BP	GO:0042303	molting cycle	6/520	144/29879	0.0416667	2.39415	2.23184	0.0405647	0.157089	0.118554	Acvr1b/Bmal1/Fuz/Gli2/Nfatc1/Tert	6	Other	None	non
BP	GO:0042633	hair cycle	6/520	144/29879	0.0416667	2.39415	2.23184	0.0405647	0.157089	0.118554	Acvr1b/Bmal1/Fuz/Gli2/Nfatc1/Tert	6	Other	None	non
BP	GO:0042634	regulation of hair cycle	3/520	32/29879	0.09375	5.38684	3.30433	0.0178823	0.10305	0.0777712	Bmal1/Nfatc1/Tert	3	Other	None	non
BP	GO:0043473	pigmentation	6/520	118/29879	0.0508475	2.92168	2.78358	0.0173583	0.102691	0.0775001	Ap3b1/Ap3s1/Dctn1/Pikfyve/Sparc/Zic2	6	Other	None	non
BP	GO:0045598	regulation of fat cell differentiation	6/520	151/29879	0.0397351	2.28316	2.10375	0.0491011	0.173924	0.131259	Bmal1/Carm1/Dusp10/Tfe3/Wwtr1/Yap1	6	Other	None	non
BP	GO:0045667	regulation of osteoblast differentiation	7/520	164/29879	0.0426829	2.45254	2.48239	0.0251352	0.123478	0.0931876	Bmpr1a/Bmpr1b/Hdac8/Limd1/Nfatc1/Wwtr1/Yap1	7	Other	None	non
BP	GO:0045669	positive regulation of osteoblast differentiation	4/520	79/29879	0.0506329	2.90935	2.2615	0.0491342	0.173924	0.131259	Bmpr1a/Bmpr1b/Wwtr1/Yap1	4	Other	None	non
BP	GO:0046632	alpha-beta T cell differentiation	6/520	145/29879	0.0413793	2.37764	2.21309	0.041722	0.159523	0.120391	Abl1/Ap3b1/Atf2/Malt1/Rpl22/Socs5	6	Other	None	non
BP	GO:0046697	decidualization	3/520	33/29879	0.0909091	5.2236	3.23075	0.0194218	0.107466	0.0811038	Ash1l/Dedd/Gja1	3	Other	None	non
BP	GO:0046794	transport of virus	2/520	15/29879	0.133333	7.66128	3.43428	0.0273262	0.125704	0.0948675	Pikfyve/Rnasek	2	Other	None	non
BP	GO:0048143	astrocyte activation	3/520	21/29879	0.142857	8.20852	4.39776	0.00551989	0.0541378	0.0408573	App/Grn/Lrp1	3	Other	None	non
BP	GO:0060312	regulation of blood vessel remodeling	2/520	10/29879	0.2	11.4919	4.41623	0.0124016	0.084601	0.0638477	Gja1/Lrp1	2	Other	None	non
BP	GO:0070306	lens fiber cell differentiation	3/520	41/29879	0.0731707	4.20436	2.73247	0.0342888	0.142723	0.107712	Nf2/Six3/Slc7a11	3	Other	None	non
BP	GO:0140131	positive regulation of lymphocyte chemotaxis	2/520	19/29879	0.105263	6.04838	2.92948	0.0425226	0.159668	0.1205	Nedd9/Stk39	2	Other	None	non
BP	GO:1903523	negative regulation of blood circulation	3/520	28/29879	0.107143	6.15639	3.63289	0.0124292	0.084601	0.0638477	App/Atp1a2/Sptbn4	3	Other	None	non
BP	GO:1903978	regulation of microglial cell activation	2/520	19/29879	0.105263	6.04838	2.92948	0.0425226	0.159668	0.1205	Grn/Hspa4	2	Other	None	non
BP	GO:1904019	epithelial cell apoptotic process	5/520	108/29879	0.0462963	2.66017	2.30024	0.0406662	0.157154	0.118603	Abl1/Atf2/Carm1/Six3/Yap1	5	Other	None	non
BP	GO:2000288	positive regulation of myoblast proliferation	2/520	18/29879	0.111111	6.3844	3.04108	0.0384809	0.151281	0.11417	Atf2/Paxbp1	2	Other	None	non
BP	GO:2000401	regulation of lymphocyte migration	4/520	70/29879	0.0571429	3.28341	2.54545	0.033798	0.141957	0.107134	Abl1/App/Nedd9/Stk39	4	Other	None	non
BP	GO:2000403	positive regulation of lymphocyte migration	4/520	44/29879	0.0909091	5.2236	3.73124	0.00710228	0.0630923	0.0476152	Abl1/App/Nedd9/Stk39	4	Other	None	non
CC	GO:0001674	female germ cell nucleus	3/520	28/29879	0.107143	6.15639	3.63289	0.0124292	0.084601	0.0638477	Gtf2b/Marcks/Yap1	3	Other	None	non
BP	GO:0001865	NK T cell differentiation	2/520	14/29879	0.142857	8.20852	3.59034	0.0239547	0.120336	0.0908169	Ap3b1/Atf2	2	Other	None	non
BP	GO:0001947	heart looping	5/520	66/29879	0.0757576	4.353	3.62919	0.00585592	0.0565361	0.0426673	Ccdc40/Dll1/Dvl2/Gja1/Ift57	5	Other	None	non
BP	GO:0002070	epithelial cell maturation	3/520	28/29879	0.107143	6.15639	3.63289	0.0124292	0.084601	0.0638477	Fem1b/Gja1/Six3	3	Other	None	non
BP	GO:0002315	marginal zone B cell differentiation	2/520	10/29879	0.2	11.4919	4.41623	0.0124016	0.084601	0.0638477	Dll1/Lfng	2	Other	None	non
BP	GO:0002335	mature B cell differentiation	4/520	45/29879	0.0888889	5.10752	3.66976	0.00769003	0.0667149	0.0503492	Dll1/Lfng/Malt1/Nfatc1	4	Other	None	non
BP	GO:0008016	regulation of heart contraction	12/520	205/29879	0.0585366	3.36349	4.51907	0.000272205	0.00917414	0.00692365	Akap6/Akap9/Atp1a2/Atp1b1/Calm1/Ctnna3/Flna/Gja1/Kcnj5/Nup155/Sp4/Sptbn4	12	Other	None	non
BP	GO:0010594	regulation of endothelial cell migration	7/520	181/29879	0.038674	2.2222	2.19494	0.0397042	0.154402	0.116526	Abl1/Amotl1/Glul/Grn/Map2k3/Pik3r2/Sparc	7	Other	None	non
BP	GO:0010595	positive regulation of endothelial cell migration	5/520	114/29879	0.0438596	2.52016	2.16419	0.0493118	0.174442	0.13165	Abl1/Amotl1/Grn/Map2k3/Sparc	5	Other	None	non
BP	GO:0030168	platelet activation	5/520	105/29879	0.047619	2.73617	2.37179	0.0367161	0.148913	0.112384	Cfh/Flna/Mertk/Pip5k1c/Slc7a11	5	Other	None	non
CC	GO:0031594	neuromuscular junction	6/520	111/29879	0.0540541	3.10593	2.95826	0.0131848	0.08802	0.066428	App/Dlgap4/Pclo/Postn/Sarm1/Unc13a	6	Other	None	non
CC	GO:0032587	ruffle membrane	6/520	102/29879	0.0588235	3.37998	3.20434	0.0089229	0.0724513	0.0546784	Inpp5j/Ksr1/Map2/Mtss2/Pdxp/Pip5k1c	6	Other	None	non
BP	GO:0033059	cellular pigmentation	4/520	59/29879	0.0677966	3.89557	2.96287	0.0194409	0.107466	0.0811038	Ap3b1/Ap3s1/Dctn1/Pikfyve	4	Other	None	non
CC	GO:0042383	sarcolemma	8/520	187/29879	0.0427807	2.45817	2.66204	0.0170952	0.101784	0.0768157	Akap6/Atp1a2/Atp1b1/Cltc/Kcnj5/Prkar2a/Slc38a2/Sspn	8	Other	None	non
BP	GO:0044782	cilium organization	18/520	450/29879	0.04	2.29838	3.69342	0.00102676	0.0198948	0.0150144	Atxn10/Ccdc40/Cdkl1/Cep128/Cep350/Cfap298/Crocc/Dctn1/Flna/Fuz/Ift57/Nedd9/Rab3ip/Syne2/Wdr35/Wwtr1/Yap1/Zic2	18	Other	None	non
BP	GO:0045724	positive regulation of cilium assembly	3/520	33/29879	0.0909091	5.2236	3.23075	0.0194218	0.107466	0.0811038	Crocc/Fuz/Rab3ip	3	Other	None	non
BP	GO:0045765	regulation of angiogenesis	13/520	319/29879	0.0407524	2.34161	3.2061	0.00419502	0.045832	0.0345891	Abl1/Aggf1/Atf2/Col4a2/Dll1/Erap1/Glul/Grn/Pdcl3/Pml/Sparc/Tert/Wars2	13	Other	None	non
BP	GO:0045766	positive regulation of angiogenesis	8/520	184/29879	0.0434783	2.49824	2.71304	0.0156613	0.0962347	0.0726276	Abl1/Aggf1/Dll1/Erap1/Grn/Pdcl3/Tert/Wars2	8	Other	None	non
BP	GO:0048708	astrocyte differentiation	8/520	97/29879	0.0824742	4.73894	4.90867	0.00029731	0.00939399	0.00708957	Abl1/App/Dll1/Grn/Kras/Lrp1/Pou3f2/Tspan2	8	Other	None	non
BP	GO:0048762	mesenchymal cell differentiation	10/520	263/29879	0.0380228	2.18478	2.56837	0.0175211	0.10305	0.0777712	Bmpr1a/Flna/Fuz/Gja1/Heyl/Nfatc1/Rps7/Usf3/Wwtr1/Zic2	10	Other	None	non
BP	GO:0050678	regulation of epithelial cell proliferation	17/520	432/29879	0.0393519	2.26114	3.51392	0.00166461	0.0264483	0.0199603	Aggf1/Atf2/Bmpr1a/Dusp10/Gja1/Gli2/Glul/Gpc3/Grn/Ift57/Nfatc1/Npm1/Pdcl3/Rap1gap/Sgpp2/Sparc/Yap1	17	Other	None	non
BP	GO:0050680	negative regulation of epithelial cell proliferation	9/520	170/29879	0.0529412	3.04198	3.55336	0.00305501	0.0380065	0.0286832	Atf2/Dusp10/Gja1/Gpc3/Ift57/Nfatc1/Npm1/Rap1gap/Sparc	9	Other	None	non
BP	GO:0050885	neuromuscular process controlling balance	4/520	75/29879	0.0533333	3.06451	2.38242	0.0419157	0.159668	0.1205	Abl1/App/Rbfox1/Shank1	4	Other	None	non
BP	GO:0060008	Sertoli cell differentiation	3/520	36/29879	0.0833333	4.7883	3.02678	0.0244662	0.121154	0.0914342	Akap9/Flna/Gja1	3	Other	None	non
BP	GO:0060047	heart contraction	14/520	246/29879	0.0569106	3.27006	4.75799	0.000116511	0.00583709	0.0044052	Akap6/Akap9/Atp1a2/Atp1b1/Calm1/Ctnna3/Flna/Gja1/Kcnj5/Map2k3/Nup155/Rps6ka2/Sp4/Sptbn4	14	Other	None	non
BP	GO:0060271	cilium assembly	16/520	415/29879	0.0385542	2.21531	3.31797	0.0027533	0.0349568	0.0263816	Atxn10/Ccdc40/Cdkl1/Cep128/Cep350/Cfap298/Crocc/Dctn1/Flna/Fuz/Ift57/Rab3ip/Syne2/Wdr35/Wwtr1/Yap1	16	Other	None	non
BP	GO:0060563	neuroepithelial cell differentiation	4/520	51/29879	0.0784314	4.50664	3.33557	0.0118908	0.084601	0.0638477	Abl1/Dll1/Map1b/Pou3f2	4	Other	None	non
BP	GO:0061371	determination of heart left/right asymmetry	5/520	72/29879	0.0694444	3.99025	3.38082	0.00842564	0.0700421	0.0528602	Ccdc40/Dll1/Dvl2/Gja1/Ift57	5	Other	None	non
BP	GO:0061900	glial cell activation	4/520	61/29879	0.0655738	3.76784	2.87988	0.0217	0.114166	0.0861603	App/Grn/Hspa4/Lrp1	4	Other	None	non
BP	GO:0072160	nephron tubule epithelial cell differentiation	2/520	15/29879	0.133333	7.66128	3.43428	0.0273262	0.125704	0.0948675	Wwtr1/Yap1	2	Other	None	non
CC	GO:0097731	9+0 non-motile cilium	10/520	136/29879	0.0735294	4.22497	5.0166	0.000140536	0.00605832	0.00457217	Cetn3/Gnb1/Ift57/Iftap/Map1a/Map1b/Mertk/Nup42/Plekhb1/Spata7	10	Other	None	non
BP	GO:1901163	regulation of trophoblast cell migration	2/520	17/29879	0.117647	6.75995	3.16148	0.0345964	0.142723	0.107712	Acvr1b/Gja1	2	Other	None	non
BP	GO:1902017	regulation of cilium assembly	6/520	79/29879	0.0759494	4.36402	3.98447	0.00256815	0.0332112	0.0250642	Cdkl1/Crocc/Fuz/Rab3ip/Syne2/Yap1	6	Other	None	non
BP	GO:1905515	non-motile cilium assembly	4/520	75/29879	0.0533333	3.06451	2.38242	0.0419157	0.159668	0.1205	Cep350/Dctn1/Fuz/Ift57	4	Other	None	non
BP	GO:2000406	positive regulation of T cell migration	3/520	37/29879	0.0810811	4.65889	2.96376	0.0262896	0.125328	0.0945842	Abl1/App/Stk39	3	Other	None	non
BP	GO:0003012	muscle system process	20/520	460/29879	0.0434783	2.49824	4.30977	0.000190522	0.00714815	0.00539465	Abat/Acacb/Akap6/Akap9/Atp1a2/Atp1b1/Atp2b1/Calm1/Camta2/Ctnna3/Fdps/Flna/Kcnj5/Map2k3/Map2k4/Myl6b/Ndufs4/Nfatc1/Nup155/Zfp418	20	Other	None	non
BP	GO:0003298	physiological muscle hypertrophy	4/520	50/29879	0.08	4.59677	3.38754	0.0111075	0.0820912	0.0619536	Akap6/Fdps/Map2k4/Zfp418	4	Other	None	non
BP	GO:0003301	physiological cardiac muscle hypertrophy	4/520	50/29879	0.08	4.59677	3.38754	0.0111075	0.0820912	0.0619536	Akap6/Fdps/Map2k4/Zfp418	4	Other	None	non
BP	GO:0006936	muscle contraction	13/520	329/29879	0.0395137	2.27044	3.08376	0.00540919	0.0541378	0.0408573	Abat/Akap6/Akap9/Atp1a2/Atp1b1/Atp2b1/Calm1/Ctnna3/Flna/Kcnj5/Map2k3/Myl6b/Nup155	13	Other	None	non
BP	GO:0006937	regulation of muscle contraction	8/520	169/29879	0.0473373	2.71998	2.98416	0.00976685	0.0760692	0.0574088	Abat/Akap6/Akap9/Atp1a2/Atp1b1/Atp2b1/Calm1/Ctnna3	8	Other	None	non
BP	GO:0006941	striated muscle contraction	10/520	181/29879	0.0552486	3.17456	3.9053	0.0013381	0.0230378	0.0173864	Akap6/Akap9/Atp1a2/Atp1b1/Calm1/Ctnna3/Flna/Kcnj5/Map2k3/Nup155	10	Other	None	non
BP	GO:0006942	regulation of striated muscle contraction	6/520	91/29879	0.0659341	3.78855	3.54556	0.00517613	0.0527856	0.0398369	Akap6/Akap9/Atp1a2/Atp1b1/Calm1/Ctnna3	6	Other	None	non
BP	GO:0010657	muscle cell apoptotic process	7/520	131/29879	0.0534351	3.07036	3.16053	0.00816004	0.0689635	0.0520462	E2f3/Fndc1/Gnb1/Map2k4/Npm1/Rps6ka2/Tigar	7	Other	None	non
BP	GO:0010658	striated muscle cell apoptotic process	5/520	78/29879	0.0641026	3.68331	3.15798	0.0116866	0.0844013	0.063697	Fndc1/Gnb1/Npm1/Rps6ka2/Tigar	5	Other	None	non
BP	GO:0010659	cardiac muscle cell apoptotic process	5/520	76/29879	0.0657895	3.78024	3.22973	0.010518	0.0794707	0.0599759	Fndc1/Gnb1/Npm1/Rps6ka2/Tigar	5	Other	None	non
BP	GO:0010661	positive regulation of muscle cell apoptotic process	3/520	46/29879	0.0652174	3.74737	2.48173	0.0458489	0.167081	0.126095	E2f3/Fndc1/Tigar	3	Other	None	non
BP	GO:0014855	striated muscle cell proliferation	6/520	96/29879	0.0625	3.59123	3.38426	0.00669762	0.0606603	0.0457799	Abl1/Bmpr1a/Gja1/Paxbp1/Rxra/Yap1	6	Other	None	non
BP	GO:0014896	muscle hypertrophy	6/520	128/29879	0.046875	2.69342	2.5552	0.0247728	0.122129	0.0921698	Acacb/Akap6/Camta2/Fdps/Map2k4/Zfp418	6	Other	None	non
BP	GO:0014897	striated muscle hypertrophy	6/520	126/29879	0.047619	2.73617	2.59908	0.0231459	0.118522	0.0894474	Acacb/Akap6/Camta2/Fdps/Map2k4/Zfp418	6	Other	None	non
BP	GO:0014910	regulation of smooth muscle cell migration	5/520	110/29879	0.0454545	2.6118	2.25389	0.0434372	0.160715	0.12129	Bmpr1a/Lrp1/Park7/Postn/Tert	5	Other	None	non
BP	GO:0014912	negative regulation of smooth muscle cell migration	3/520	38/29879	0.0789474	4.53629	2.90295	0.0281838	0.12763	0.0963215	Bmpr1a/Lrp1/Park7	3	Other	None	non
BP	GO:0035914	skeletal muscle cell differentiation	6/520	105/29879	0.0571429	3.28341	3.11936	0.0102141	0.07813	0.0589641	Bmal1/Gtf3c5/Heyl/Kras/Rbfox1/Uqcc2	6	Other	None	non
BP	GO:0042692	muscle cell differentiation	16/520	491/29879	0.0325866	1.87241	2.59408	0.0129596	0.087144	0.0657669	Adamts15/Akap6/Ankrd17/Bmpr1a/Cfh/Chuk/Dll1/Fdps/Kras/Map2k4/Nfatc1/Ntn3/Rxra/Smyd3/Ybx1/Zfp418	16	Other	None	non
BP	GO:0043500	muscle adaptation	7/520	145/29879	0.0482759	2.77391	2.84968	0.0137536	0.0892462	0.0673534	Acacb/Akap6/Camta2/Fdps/Ndufs4/Nfatc1/Zfp418	7	Other	None	non
BP	GO:0043502	regulation of muscle adaptation	6/520	115/29879	0.0521739	2.99789	2.85682	0.0154721	0.0954945	0.072069	Acacb/Akap6/Fdps/Ndufs4/Nfatc1/Zfp418	6	Other	None	non
BP	GO:0051146	striated muscle cell differentiation	13/520	365/29879	0.0356164	2.04651	2.6772	0.0122661	0.084601	0.0638477	Adamts15/Akap6/Bmpr1a/Chuk/Dll1/Fdps/Kras/Map2k4/Ntn3/Rxra/Smyd3/Ybx1/Zfp418	13	Other	None	non
BP	GO:0051147	regulation of muscle cell differentiation	8/520	167/29879	0.0479042	2.75256	3.02253	0.0091283	0.07283	0.0549642	Akap6/Ankrd17/Bmpr1a/Dll1/Fdps/Nfatc1/Ybx1/Zfp418	8	Other	None	non
BP	GO:0051148	negative regulation of muscle cell differentiation	6/520	71/29879	0.084507	4.85574	4.3289	0.00148639	0.0246007	0.0185659	Ankrd17/Bmpr1a/Dll1/Nfatc1/Ybx1/Zfp418	6	Other	None	non
BP	GO:0051151	negative regulation of smooth muscle cell differentiation	2/520	18/29879	0.111111	6.3844	3.04108	0.0384809	0.151281	0.11417	Ankrd17/Nfatc1	2	Other	None	non
BP	GO:0051153	regulation of striated muscle cell differentiation	5/520	108/29879	0.0462963	2.66017	2.30024	0.0406662	0.157154	0.118603	Akap6/Dll1/Fdps/Ybx1/Zfp418	5	Other	None	non
BP	GO:0051154	negative regulation of striated muscle cell differentiation	3/520	44/29879	0.0681818	3.9177	2.57757	0.04102	0.157319	0.118727	Dll1/Ybx1/Zfp418	3	Other	None	non
BP	GO:0055007	cardiac muscle cell differentiation	7/520	164/29879	0.0426829	2.45254	2.48239	0.0251352	0.123478	0.0931876	Akap6/Bmpr1a/Dll1/Fdps/Map2k4/Rxra/Zfp418	7	Other	None	non
BP	GO:0055117	regulation of cardiac muscle contraction	6/520	74/29879	0.0810811	4.65889	4.19399	0.00184051	0.0278127	0.02099	Akap6/Akap9/Atp1a2/Atp1b1/Calm1/Ctnna3	6	Other	None	non
BP	GO:0055119	relaxation of cardiac muscle	2/520	15/29879	0.133333	7.66128	3.43428	0.0273262	0.125704	0.0948675	Akap6/Atp1b1	2	Other	None	non
BP	GO:0060038	cardiac muscle cell proliferation	5/520	70/29879	0.0714286	4.10426	3.46051	0.00749621	0.0655447	0.0494661	Abl1/Bmpr1a/Gja1/Rxra/Yap1	5	Other	None	non
BP	GO:0060048	cardiac muscle contraction	10/520	136/29879	0.0735294	4.22497	5.0166	0.000140536	0.00605832	0.00457217	Akap6/Akap9/Atp1a2/Atp1b1/Calm1/Ctnna3/Flna/Kcnj5/Map2k3/Nup155	10	Other	None	non
BP	GO:0061337	cardiac conduction	7/520	68/29879	0.102941	5.91496	5.39999	0.000180017	0.00686598	0.0051817	Akap9/Ctnna3/Flna/Gja1/Kcnj5/Nup155/Sptbn4	7	Other	None	non
BP	GO:0086003	cardiac muscle cell contraction	7/520	73/29879	0.0958904	5.50983	5.13424	0.000280812	0.00923187	0.00696722	Akap6/Akap9/Atp1a2/Ctnna3/Flna/Kcnj5/Nup155	7	Other	None	non
BP	GO:0086004	regulation of cardiac muscle cell contraction	4/520	40/29879	0.1	5.74596	3.99732	0.00504877	0.052381	0.0395315	Akap6/Akap9/Atp1a2/Ctnna3	4	Other	None	non
BP	GO:0086065	cell communication involved in cardiac conduction	5/520	41/29879	0.121951	7.00727	5.12261	0.000699906	0.0158864	0.0119894	Ctnna3/Flna/Gja1/Kcnj5/Nup155	5	Other	None	non
BP	GO:0086066	atrial cardiac muscle cell to AV node cell communication	3/520	15/29879	0.2	11.4919	5.40921	0.00204033	0.0290185	0.0219001	Flna/Kcnj5/Nup155	3	Other	None	non
BP	GO:0086091	regulation of heart rate by cardiac conduction	3/520	37/29879	0.0810811	4.65889	2.96376	0.0262896	0.125328	0.0945842	Akap9/Ctnna3/Kcnj5	3	Other	None	non
BP	GO:0090257	regulation of muscle system process	13/520	272/29879	0.0477941	2.74623	3.85031	0.0010492	0.0200501	0.0151316	Abat/Acacb/Akap6/Akap9/Atp1a2/Atp1b1/Atp2b1/Calm1/Ctnna3/Fdps/Ndufs4/Nfatc1/Zfp418	13	Other	None	non
BP	GO:0099622	cardiac muscle cell membrane repolarization	4/520	33/29879	0.121212	6.9648	4.56265	0.00248728	0.0325453	0.0245617	Akap9/Flna/Gja1/Kcnj5	4	Other	None	non
BP	GO:0099623	regulation of cardiac muscle cell membrane repolarization	3/520	26/29879	0.115385	6.62996	3.82212	0.0101201	0.0779472	0.0588261	Akap9/Flna/Gja1	3	Other	None	non
BP	GO:1904705	regulation of vascular associated smooth muscle cell proliferation	4/520	79/29879	0.0506329	2.90935	2.2615	0.0491342	0.173924	0.131259	Bmpr1a/Gja1/Park7/Tert	4	Other	None	non
BP	GO:1904707	positive regulation of vascular associated smooth muscle cell proliferation	3/520	46/29879	0.0652174	3.74737	2.48173	0.0458489	0.167081	0.126095	Bmpr1a/Gja1/Tert	3	Other	None	non
BP	GO:2001014	regulation of skeletal muscle cell differentiation	3/520	36/29879	0.0833333	4.7883	3.02678	0.0244662	0.121154	0.0914342	Bmal1/Rbfox1/Uqcc2	3	Other	None	non
BP	GO:0001780	neutrophil homeostasis	3/520	33/29879	0.0909091	5.2236	3.23075	0.0194218	0.107466	0.0811038	Cfh/Mertk/Slc7a11	3	Other	None	non
BP	GO:0001837	epithelial to mesenchymal transition	7/520	172/29879	0.0406977	2.33847	2.34289	0.0314383	0.135631	0.10236	Flna/Fuz/Gja1/Heyl/Nfatc1/Usf3/Wwtr1	7	Other	None	non
BP	GO:0003015	heart process	16/520	256/29879	0.0625	3.59123	5.54138	1.23565e-05	0.00137429	0.00103716	Akap6/Akap9/Atp1a2/Atp1b1/Calm1/Ctnna3/Flna/Gja1/Kcnj5/Map2k3/Nup155/Rps6ka2/Sp4/Sptbn4/Wwtr1/Yap1	16	Other	None	non
BP	GO:0044703	multi-organism reproductive process	11/520	261/29879	0.0421456	2.42167	3.07007	0.00636162	0.0590601	0.0445722	Acvr1b/Ash1l/Bmal1/Cr1l/Dedd/Gja1/Grn/Ints1/Prdx3/Rxra/Slc38a2	11	Other	None	non
BP	GO:0050905	neuromuscular process	9/520	222/29879	0.0405405	2.32944	2.646	0.0162631	0.0985701	0.0743901	Abl1/App/Cfh/Dctn1/Get1/Map1a/Rbfox1/Shank1/Sptbn4	9	Other	None	non
CC	GO:0097730	non-motile cilium	10/520	177/29879	0.0564972	3.24631	3.98905	0.00113104	0.0207376	0.0156505	Cetn3/Gnb1/Ift57/Iftap/Map1a/Map1b/Mertk/Nup42/Plekhb1/Spata7	10	Other	None	non
BP	GO:1903522	regulation of blood circulation	16/520	279/29879	0.0573477	3.29518	5.126	3.53864e-05	0.0028112	0.00212159	Abl1/Akap6/Akap9/App/Atp1a2/Atp1b1/Atp2b1/Calm1/Ctnna3/Flna/Gja1/Kcnj5/Nup155/Sp4/Sptbn4/Wdr35	16	Other	None	non
BP	GO:0003300	cardiac muscle hypertrophy	6/520	122/29879	0.0491803	2.82588	2.68946	0.0201109	0.11073	0.0835667	Acacb/Akap6/Camta2/Fdps/Map2k4/Zfp418	6	Other	None	non
BP	GO:0002065	columnar/cuboidal epithelial cell differentiation	9/520	156/29879	0.0576923	3.31498	3.85807	0.00170813	0.026731	0.0201737	Abl1/Bmal1/Dll1/Gja1/Map1b/Pou3f2/Rxra/Tigar/Yap1	9	Other	None	non brain
BP	GO:0006334	nucleosome assembly	6/520	62/29879	0.0967742	5.56061	4.78402	0.000727463	0.0162467	0.0122612	Dnajc9/H1f4/Npm1/Pole3/Smyd3/Ubn1	6	Other	None	cell
BP	GO:0010212	response to ionizing radiation	8/520	158/29879	0.0506329	2.90935	3.2025	0.00663296	0.0602651	0.0454816	Brat1/Brcc3/Pml/Star/Tigar/Topbp1/Wrn/Yap1	8	Other	None	cell
BP	GO:0010457	centriole-centriole cohesion	3/520	13/29879	0.230769	13.2599	5.88406	0.00131613	0.0228718	0.0172612	Cep44/Crocc/Dctn1	3	Other	None	cell
BP	GO:0033108	mitochondrial respiratory chain complex assembly	6/520	105/29879	0.0571429	3.28341	3.11936	0.0102141	0.07813	0.0589641	ND5/Ndufa5/Ndufb1/Ndufb8/Ndufs4/Uqcc2	6	Other	None	met
BP	GO:1904357	negative regulation of telomere maintenance via telomere lengthening	3/520	27/29879	0.111111	6.3844	3.72511	0.0112403	0.0821386	0.0619894	Ercc4/Pml/Pot1a	3	Other	None	cell
BP	GO:0070085	glycosylation	11/520	242/29879	0.0454545	2.6118	3.35049	0.00364208	0.04202	0.0317121	Alg9/B3gnt2/Cog8/Dhdds/Dpy19l3/Edem3/Galnt1/Galnt13/Mgat1/Pofut1/Ramp1	11	Other	None	prot
BP	GO:0018105	peptidyl-serine phosphorylation	13/520	212/29879	0.0613208	3.52347	4.90722	9.64444e-05	0.005157	0.00389194	Akap9/App/Cnot9/Inpp5j/Mapk12/Ntrk2/Park7/Pikfyve/Rps6ka2/Smyd3/Sptbn4/Stk39/Top1	13	Other	None	prot
BP	GO:0018107	peptidyl-threonine phosphorylation	5/520	95/29879	0.0526316	3.02419	2.62983	0.0253034	0.123976	0.0935635	Acvr1b/App/Atf2/Cemip/Stk39	5	Other	None	prot
BP	GO:0018195	peptidyl-arginine modification	3/520	13/29879	0.230769	13.2599	5.88406	0.00131613	0.0228718	0.0172612	Carm1/Park7/Prmt9	3	Other	None	prot
BP	GO:0018198	peptidyl-cysteine modification	5/520	40/29879	0.125	7.18245	5.20721	0.000623378	0.0145046	0.0109465	Clip3/Ncoa7/Oxr1/Park7/Prdx3	5	Other	None	prot
BP	GO:0018205	peptidyl-lysine modification	7/520	141/29879	0.0496454	2.85261	2.93456	0.0119369	0.084601	0.0638477	Bola3/Ehmt2/Fn3k/Nsmce2/Park7/Pml/Senp7	7	Other	None	prot
BP	GO:0018209	peptidyl-serine modification	15/520	224/29879	0.0669643	3.84774	5.69354	1.01713e-05	0.00120346	0.000908242	Akap9/App/Cnot9/Galnt1/Galnt13/Inpp5j/Mapk12/Ntrk2/Park7/Pikfyve/Rps6ka2/Smyd3/Sptbn4/Stk39/Top1	15	Other	None	prot
BP	GO:0018210	peptidyl-threonine modification	7/520	105/29879	0.0666667	3.83064	3.86694	0.00243979	0.0325453	0.0245617	Acvr1b/App/Atf2/Cemip/Galnt1/Galnt13/Stk39	7	Other	None	prot
BP	GO:0033135	regulation of peptidyl-serine phosphorylation	8/520	113/29879	0.0707965	4.06794	4.34843	0.000827175	0.0177603	0.0134036	Akap9/App/Cnot9/Inpp5j/Ntrk2/Park7/Smyd3/Sptbn4	8	Other	None	prot
BP	GO:0033138	positive regulation of peptidyl-serine phosphorylation	6/520	81/29879	0.0740741	4.25627	3.90549	0.00291273	0.0366464	0.0276567	Akap9/App/Cnot9/Ntrk2/Park7/Smyd3	6	Other	None	prot
BP	GO:0042326	negative regulation of phosphorylation	17/520	337/29879	0.0504451	2.89856	4.66472	0.000100046	0.00529864	0.00399884	Abl1/Ankle2/Dusp10/Hspa4/Impact/Inpp5j/Nf2/Npm1/Park7/Prdx3/Prr5l/Sh3gl2/Smyd3/Socs5/Tigar/Wwtr1/Zfp418	17	Other	None	prot
CC	GO:0061695	transferase complex, transferring phosphorus-containing groups	10/520	269/29879	0.0371747	2.13605	2.49092	0.020139	0.110775	0.0836007	Acvr1b/Chuk/Ctr9/Gtf2b/Med13/Pfkl/Pik3r2/Pole3/Prkar2a/Tert	10	Other	None	prot
BP	GO:0000054	ribosomal subunit export from nucleus	2/520	17/29879	0.117647	6.75995	3.16148	0.0345964	0.142723	0.107712	Ltv1/Npm1	2	Other	None	rna
CC	GO:0030684	preribosome	6/520	108/29879	0.0555556	3.1922	3.0374	0.0116327	0.0844013	0.063697	Ebna1bp2/Ltv1/Mphosph10/Rps7/Utp6/Wdr3	6	Other	None	rna
CC	GO:0030686	90S preribosome	3/520	25/29879	0.12	6.89515	3.92438	0.00906781	0.0724513	0.0546784	Mphosph10/Utp6/Wdr3	3	Other	None	rna
BP	GO:0033750	ribosome localization	2/520	17/29879	0.117647	6.75995	3.16148	0.0345964	0.142723	0.107712	Ltv1/Npm1	2	Other	None	rna
BP	GO:0042254	ribosome biogenesis	19/520	320/29879	0.059375	3.41166	5.77237	4.08119e-06	0.000767513	0.000579236	Abt1/Cinp/Ebna1bp2/Esf1/Fastkd2/Glul/Ltv1/Mphosph10/Mrps7/Npm1/Pak1ip1/Rplp0/Rps7/Tma16/Urb1/Urb2/Utp6/Wdr3/Wdr55	19	Other	None	rna
BP	GO:0042273	ribosomal large subunit biogenesis	7/520	65/29879	0.107692	6.18796	5.5725	0.000135199	0.00601471	0.00453925	Cinp/Ebna1bp2/Fastkd2/Npm1/Pak1ip1/Tma16/Urb1	7	Other	None	rna
BP	GO:0042274	ribosomal small subunit biogenesis	8/520	108/29879	0.0740741	4.25627	4.51172	0.000613512	0.0144263	0.0108874	Abt1/Ltv1/Mphosph10/Mrps7/Npm1/Rps7/Utp6/Wdr3	8	Other	None	rna
BP	GO:0070301	cellular response to hydrogen peroxide	5/520	77/29879	0.0649351	3.73114	3.19355	0.0110918	0.0820912	0.0619536	Abl1/Cat/Map1lc3a/Park7/Rnf146	5	Other	None	ros
BP	GO:0001666	response to hypoxia	17/520	343/29879	0.0495627	2.84785	4.58084	0.000123696	0.00601471	0.00453925	Abat/Atf2/Atp1b1/Birc2/Cat/Commd1/Cr1l/Fndc1/Fundc1/Gad2/Gnb1/Limd1/ND5/Pml/Postn/Tert/Tigar	17	Other	None	ROS
BP	GO:0000302	response to reactive oxygen species	13/520	223/29879	0.058296	3.34966	4.68715	0.000159688	0.00648193	0.00489186	Abl1/Cat/Chuk/Map1lc3a/Map2k4/ND5/Park7/Pdk2/Ppp2cb/Prdx1/Prdx3/Rnf146/Star	13	Other	None	ROS
BP	GO:0034614	cellular response to reactive oxygen species	10/520	161/29879	0.0621118	3.56892	4.34971	0.000545849	0.013491	0.0101815	Abl1/Cat/Chuk/Map1lc3a/Map2k4/Park7/Pdk2/Prdx1/Prdx3/Rnf146	10	Other	None	ROS
BP	GO:0071456	cellular response to hypoxia	8/520	162/29879	0.0493827	2.83751	3.12099	0.00766841	0.0667149	0.0503492	Atf2/Commd1/Cr1l/Fndc1/Gad2/Gnb1/Tert/Tigar	8	Other	None	ROS
MF	GO:0000149	SNARE binding	7/520	119/29879	0.0588235	3.37998	3.46208	0.00488498	0.0510627	0.0385366	Abl1/Exoc3/Nsf/Syt1/Syt7/Trim9/Unc13a	7	Other	None	synaptic
CC	GO:0030135	coated vesicle	16/520	254/29879	0.0629921	3.6195	5.57973	1.12074e-05	0.00129842	0.000979907	Ap3b1/App/Atp6ap1/Btbd8/Cemip/Cltc/Dvl2/Gad1/Gad2/Lman2/Lrp1/Rab14/Rnasek/Surf4/Tmed7/Tmem199	16	Other	None	Vesicle
CC	GO:0030133	transport vesicle	21/520	445/29879	0.047191	2.71158	4.84126	4.19503e-05	0.00302968	0.00228648	Ap3m2/Ap3s1/App/Atp2b1/Atp6ap1/Btbd8/Calm1/Cltc/Gad2/Iqsec1/Nrsn2/Park7/Rab14/Rab3c/Rab3ip/Sh3gl2/Sspn/Syt1/Syt7/Trim9/Unc13a	21	Other	None	Vesicle
CC	GO:0030665	clathrin-coated vesicle membrane	8/520	78/29879	0.102564	5.89329	5.75891	6.42972e-05	0.0039292	0.00296533	Ap3b1/Atp6ap1/Btbd8/Cemip/Cltc/Gad1/Gad2/Rnasek	8	Other	None	Vesicle
CC	GO:0030136	clathrin-coated vesicle	11/520	164/29879	0.0670732	3.854	4.87747	0.000150021	0.00627267	0.00473394	Ap3b1/Atp6ap1/Btbd8/Cemip/Cltc/Dvl2/Gad1/Gad2/Lrp1/Rab14/Rnasek	11	Other	None	Vesicle
BP	GO:0048193	Golgi vesicle transport	15/520	293/29879	0.0511945	2.94162	4.44489	0.000215465	0.00773034	0.00583402	Ap3s1/Cog8/Commd1/Csk/Exoc8/Lman2/Nsf/Rab14/Rbsn/Rufy1/Spire2/Surf4/Tmed7/Vcp/Zw10	15	Other	None	Vesicle
CC	GO:0005798	Golgi-associated vesicle	8/520	98/29879	0.0816327	4.69058	4.87018	0.000318888	0.0097436	0.00735341	App/Cltc/Gnrh1/Pclo/Rab14/Sppl3/Tmem199/Unc13a	8	Other	None	Vesicle
CC	GO:0030662	coated vesicle membrane	9/520	127/29879	0.0708661	4.07194	4.61704	0.000394573	0.0112524	0.0084921	Ap3b1/Atp6ap1/Btbd8/Cemip/Cltc/Gad1/Gad2/Rnasek/Tmem199	9	Other	None	Vesicle
BP	GO:0016050	vesicle organization	17/520	385/29879	0.0441558	2.53718	4.04012	0.000474094	0.0127364	0.00961207	Ap3b1/Ap3m2/Ap3s1/Atp6ap1/Btbd8/Exoc8/Laptm4b/Pikfyve/Rab14/Rnasek/Rufy1/Surf4/Syt1/Syt7/Trim9/Unc13a/Vav3	17	Other	None	Vesicle
BP	GO:0051650	establishment of vesicle localization	11/520	203/29879	0.0541872	3.11358	4.02133	0.000917495	0.0188596	0.0142332	Ap3b1/Ap3m2/Ap3s1/Btbd8/Dctn1/Eipr1/Exoc3/Exoc8/Map2/Pclo/Unc13a	11	Other	None	Vesicle
BP	GO:0035459	vesicle cargo loading	4/520	28/29879	0.142857	8.20852	5.0787	0.00133281	0.0230378	0.0173864	Ap3b1/Ap3m2/Ap3s1/Surf4	4	Other	None	Vesicle
CC	GO:0030658	transport vesicle membrane	12/520	250/29879	0.048	2.75806	3.71494	0.00155576	0.0253712	0.0191474	Atp2b1/Atp6ap1/Btbd8/Calm1/Cltc/Gad2/Rab14/Rab3c/Sh3gl2/Syt1/Syt7/Unc13a	12	Other	None	Vesicle
BP	GO:0051648	vesicle localization	11/520	225/29879	0.0488889	2.80914	3.62517	0.00208446	0.0290958	0.0219584	Ap3b1/Ap3m2/Ap3s1/Btbd8/Dctn1/Eipr1/Exoc3/Exoc8/Map2/Pclo/Unc13a	11	Other	None	Vesicle
BP	GO:0098876	vesicle-mediated transport to the plasma membrane	9/520	162/29879	0.0555556	3.1922	3.72342	0.0022102	0.0303479	0.0229033	Atp6ap1/Bltp1/Commd1/Csk/Eipr1/Exoc8/Nsf/Rab14/Scarb2	9	Other	None	Vesicle
BP	GO:0006892	post-Golgi vesicle-mediated transport	7/520	106/29879	0.0660377	3.7945	3.83577	0.002574	0.0332112	0.0250642	Ap3s1/Commd1/Csk/Exoc8/Nsf/Rab14/Rbsn	7	Other	None	Vesicle
CC	GO:0099023	vesicle tethering complex	5/520	70/29879	0.0714286	4.10426	3.46051	0.00749621	0.0655447	0.0494661	Cog8/Eipr1/Exoc3/Exoc8/Zw10	5	Other	None	Vesicle
BP	GO:0006906	vesicle fusion	7/520	137/29879	0.0510949	2.93589	3.02248	0.0103001	0.0784764	0.0592255	Pikfyve/Rab14/Rufy1/Syt1/Syt7/Trim9/Vav3	7	Other	None	Vesicle
BP	GO:0048278	vesicle docking	4/520	59/29879	0.0677966	3.89557	2.96287	0.0194409	0.107466	0.0811038	Exoc3/Exoc8/Syt1/Unc13a	4	Other	None	Vesicle
CC	GO:0030134	COPII-coated ER to Golgi transport vesicle	4/520	60/29879	0.0666667	3.83064	2.92093	0.0205513	0.111914	0.0844609	App/Lman2/Surf4/Tmed7	4	Other	None	Vesicle
BP	GO:0099518	vesicle cytoskeletal trafficking	4/520	65/29879	0.0615385	3.53598	2.72395	0.0266822	0.125639	0.0948188	Ap3b1/Ap3m2/Ap3s1/Map2	4	Other	None	Vesicle
CC	GO:0045335	phagocytic vesicle	6/520	131/29879	0.0458015	2.63174	2.49094	0.0273534	0.125704	0.0948675	Nod1/Pikfyve/Rab14/Rnf115/Syt7/Unc93b1	6	Other	None	Vesicle
BP	GO:0031338	regulation of vesicle fusion	3/520	44/29879	0.0681818	3.9177	2.57757	0.04102	0.157319	0.118727	Syt1/Syt7/Trim9	3	Other	None	Vesicle
CC	GO:0030660	Golgi-associated vesicle membrane	3/520	47/29879	0.0638298	3.66764	2.4358	0.0483641	0.171965	0.12978	Cltc/Sppl3/Tmem199	3	Other	None	Vesicle
BP	GO:0034504	protein localization to nucleus	19/520	340/29879	0.0558824	3.21098	5.45674	9.69541e-06	0.00120346	0.000908242	App/Atf2/Bmal1/E2f3/Flna/Glul/Nf2/Npm1/Nup155/Park7/Pik3r2/Pikfyve/Pml/Six3/Tert/Wrn/Wwtr1/Yap1/Ywhae	19	Protein	Localization and transport	None
BP	GO:0072594	establishment of protein localization to organelle	22/520	459/29879	0.0479303	2.75406	5.04005	2.19084e-05	0.00217558	0.00164189	Agk/Ap3b1/Atf2/Bmal1/E2f3/Flna/Get1/Hspa4/Mon1b/Nedd4/Nup155/Pik3r2/Pml/Pot1a/Scarb2/Six3/Spcs1/Srp14/Tert/Tomm22/Vps37c/Zfand2b	22	Protein	Localization and transport	None
BP	GO:0090150	establishment of protein localization to membrane	16/520	281/29879	0.0569395	3.27172	5.09195	3.8556e-05	0.00297531	0.00224544	Agk/Ap3b1/Atp6ap1/Cemip/Commd1/Csk/Get1/Hspa4/Nsf/Pikfyve/Rab3ip/Scarb2/Srp14/Tomm22/Vps37c/Zfand2b	16	Protein	Localization and transport	None
BP	GO:0031503	protein-containing complex localization	15/520	272/29879	0.0551471	3.16873	4.78189	9.55443e-05	0.005157	0.00389194	Akap6/Akap9/Cblb/Exoc3/Fuz/Gabarap/Ift57/Iqsec1/Lrp1/Ltv1/Nedd4/Npm1/Pip5k1c/Pml/Wdr35	15	Protein	Localization and transport	None
BP	GO:0072659	protein localization to plasma membrane	16/520	315/29879	0.0507937	2.91858	4.55576	0.000146846	0.00623366	0.00470449	Atp1b1/Atp6ap1/Clip3/Cltc/Cnpy4/Commd1/Csk/Flna/Hycc1/Kcnip4/Lrp1/Nsf/Pik3r2/Ramp1/Scarb2/Sptbn4	16	Protein	Localization and transport	None
BP	GO:1902570	protein localization to nucleolus	4/520	18/29879	0.222222	12.7688	6.64696	0.000228586	0.00809659	0.00611043	Glul/Npm1/Tert/Wrn	4	Protein	Localization and transport	None
BP	GO:0051222	positive regulation of protein transport	15/520	315/29879	0.047619	2.73617	4.12262	0.000463346	0.0125081	0.00943976	Abat/App/Commd1/Dctn1/Flna/Gja1/Glud1/Glul/Ice1/Lrp1/Nnat/Pik3r2/Prr5l/Trpc1/Ywhae	15	Protein	Localization and transport	None
BP	GO:0072665	protein localization to vacuole	7/520	80/29879	0.0875	5.02772	4.80076	0.000493298	0.0129906	0.00980388	Ap3b1/Lamtor4/Mon1b/Nedd4/Rragc/Scarb2/Vps37c	7	Protein	Localization and transport	None
BP	GO:1904749	regulation of protein localization to nucleolus	3/520	10/29879	0.3	17.2379	6.8348	0.000574137	0.0136443	0.0102973	Glul/Npm1/Tert	3	Protein	Localization and transport	None
BP	GO:1900180	regulation of protein localization to nucleus	10/520	165/29879	0.0606061	3.4824	4.2554	0.000660803	0.0151848	0.0114599	App/Flna/Glul/Nf2/Npm1/Park7/Pik3r2/Tert/Wwtr1/Yap1	10	Protein	Localization and transport	None
BP	GO:1904951	positive regulation of establishment of protein localization	16/520	372/29879	0.0430108	2.47138	3.8005	0.000908367	0.0188486	0.0142249	Abat/App/Cemip/Commd1/Dctn1/Flna/Gja1/Glud1/Glul/Ice1/Lrp1/Nnat/Pik3r2/Prr5l/Trpc1/Ywhae	16	Protein	Localization and transport	None
BP	GO:1990778	protein localization to cell periphery	17/520	409/29879	0.0415648	2.3883	3.76236	0.000926779	0.0188596	0.0142332	Atp1b1/Atp6ap1/Clip3/Cltc/Cnpy4/Commd1/Csk/Flna/Gabarap/Hycc1/Kcnip4/Lrp1/Nsf/Pik3r2/Ramp1/Scarb2/Sptbn4	17	Protein	Localization and transport	None
BP	GO:0090151	establishment of protein localization to mitochondrial membrane	4/520	27/29879	0.148148	8.51254	5.19743	0.0011582	0.020975	0.0158296	Agk/Ap3b1/Hspa4/Tomm22	4	Protein	Localization and transport	None
BP	GO:0034502	protein localization to chromosome	8/520	123/29879	0.0650407	3.73721	4.04837	0.00143251	0.0238508	0.018	Carm1/Pml/Pot1a/Rad17/Tert/Topbp1/Vcp/Zw10	8	Protein	Localization and transport	None
BP	GO:1900182	positive regulation of protein localization to nucleus	7/520	103/29879	0.0679612	3.90502	3.93045	0.00218757	0.0301116	0.022725	Flna/Npm1/Park7/Pik3r2/Tert/Wwtr1/Yap1	7	Protein	Localization and transport	None
BP	GO:1905475	regulation of protein localization to membrane	11/520	230/29879	0.0478261	2.74807	3.5418	0.00247184	0.0325453	0.0245617	Cemip/Clip3/Cltc/Cnpy4/Commd1/Csk/Gabarap/Gpc3/Lrp1/Pik3r2/Slc7a11	11	Protein	Localization and transport	None
BP	GO:0070972	protein localization to endoplasmic reticulum	6/520	82/29879	0.0731707	4.20436	3.86695	0.00309744	0.0382455	0.0288636	Get1/Gja1/Spcs1/Srp14/Ywhae/Zfand2b	6	Protein	Localization and transport	None
BP	GO:0072666	establishment of protein localization to vacuole	5/520	59/29879	0.0847458	4.86946	3.9594	0.00362116	0.0418654	0.0315955	Ap3b1/Mon1b/Nedd4/Scarb2/Vps37c	5	Protein	Localization and transport	None
BP	GO:0072698	protein localization to microtubule cytoskeleton	5/520	59/29879	0.0847458	4.86946	3.9594	0.00362116	0.0418654	0.0315955	Abl1/Cep350/Map1a/Mcph1/Mid2	5	Protein	Localization and transport	None
BP	GO:0090316	positive regulation of intracellular protein transport	7/520	113/29879	0.0619469	3.55945	3.6277	0.00367892	0.0421824	0.0318347	Commd1/Dctn1/Flna/Ice1/Pik3r2/Prr5l/Ywhae	7	Protein	Localization and transport	None
BP	GO:0035372	protein localization to microtubule	3/520	20/29879	0.15	8.61894	4.53606	0.00479261	0.0503813	0.0380224	Abl1/Map1a/Mid2	3	Protein	Localization and transport	None
BP	GO:1903076	regulation of protein localization to plasma membrane	7/520	123/29879	0.0569106	3.27006	3.35745	0.00584007	0.0565361	0.0426673	Clip3/Cltc/Cnpy4/Commd1/Csk/Lrp1/Pik3r2	7	Protein	Localization and transport	None
BP	GO:0044380	protein localization to cytoskeleton	5/520	67/29879	0.0746269	4.28803	3.58579	0.00623964	0.0585137	0.0441598	Abl1/Cep350/Map1a/Mcph1/Mid2	5	Protein	Localization and transport	None
BP	GO:0061951	establishment of protein localization to plasma membrane	5/520	71/29879	0.0704225	4.04645	3.4203	0.0079515	0.0682381	0.0514988	Atp6ap1/Commd1/Csk/Nsf/Scarb2	5	Protein	Localization and transport	None
BP	GO:1904375	regulation of protein localization to cell periphery	8/520	166/29879	0.0481928	2.76914	3.04193	0.00882097	0.0724513	0.0546784	Clip3/Cltc/Cnpy4/Commd1/Csk/Gabarap/Lrp1/Pik3r2	8	Protein	Localization and transport	None
BP	GO:0061512	protein localization to cilium	5/520	77/29879	0.0649351	3.73114	3.19355	0.0110918	0.0820912	0.0619536	Ccdc40/Crocc/Rab3ip/Spata7/Wdr35	5	Protein	Localization and transport	None
BP	GO:0072599	establishment of protein localization to endoplasmic reticulum	4/520	50/29879	0.08	4.59677	3.38754	0.0111075	0.0820912	0.0619536	Get1/Spcs1/Srp14/Zfand2b	4	Protein	Localization and transport	None
BP	GO:0033157	regulation of intracellular protein transport	8/520	179/29879	0.0446927	2.56803	2.80033	0.013468	0.0892462	0.0673534	Commd1/Dctn1/Flna/Ice1/Park7/Pik3r2/Prr5l/Ywhae	8	Protein	Localization and transport	None
BP	GO:0006606	protein import into nucleus	8/520	185/29879	0.0432432	2.48474	2.69593	0.0161292	0.0982415	0.0741421	Atf2/Bmal1/E2f3/Flna/Nup155/Pik3r2/Pml/Six3	8	Protein	Localization and transport	None
BP	GO:0070198	protein localization to chromosome, telomeric region	3/520	33/29879	0.0909091	5.2236	3.23075	0.0194218	0.107466	0.0811038	Pml/Pot1a/Tert	3	Protein	Localization and transport	None
BP	GO:0035592	establishment of protein localization to extracellular region	14/520	446/29879	0.0313901	1.80367	2.27579	0.0255206	0.124382	0.0938702	Abat/Bmal1/Eipr1/Gja1/Glud1/Glul/Lrp1/Nnat/Park7/Pclo/Pfkl/Syt7/Trpc1/Uqcc2	14	Protein	Localization and transport	None
BP	GO:1903078	positive regulation of protein localization to plasma membrane	4/520	65/29879	0.0615385	3.53598	2.72395	0.0266822	0.125639	0.0948188	Clip3/Cnpy4/Commd1/Lrp1	4	Protein	Localization and transport	None
BP	GO:0006611	protein export from nucleus	4/520	66/29879	0.0606061	3.4824	2.68688	0.0280258	0.12763	0.0963215	Cchcr1/Hspa9/Park7/Ywhae	4	Protein	Localization and transport	None
BP	GO:0071692	protein localization to extracellular region	14/520	452/29879	0.0309735	1.77972	2.22302	0.0281403	0.12763	0.0963215	Abat/Bmal1/Eipr1/Gja1/Glud1/Glul/Lrp1/Nnat/Park7/Pclo/Pfkl/Syt7/Trpc1/Uqcc2	14	Protein	Localization and transport	None
BP	GO:0098840	protein transport along microtubule	2/520	16/29879	0.125	7.18245	3.29201	0.0308758	0.133619	0.100841	Clip3/Map1a	2	Protein	Localization and transport	None
BP	GO:0099118	microtubule-based protein transport	2/520	16/29879	0.125	7.18245	3.29201	0.0308758	0.133619	0.100841	Clip3/Map1a	2	Protein	Localization and transport	None
BP	GO:1990166	protein localization to site of double-strand break	2/520	17/29879	0.117647	6.75995	3.16148	0.0345964	0.142723	0.107712	Rad17/Topbp1	2	Protein	Localization and transport	None
BP	GO:0034394	protein localization to cell surface	4/520	74/29879	0.0540541	3.10593	2.41391	0.0402116	0.156048	0.117768	Ap3b1/Commd1/Flna/Map1a	4	Protein	Localization and transport	None
BP	GO:0072595	maintenance of protein localization in organelle	3/520	44/29879	0.0681818	3.9177	2.57757	0.04102	0.157319	0.118727	Gja1/Park7/Pml	3	Protein	Localization and transport	None
BP	GO:0070585	protein localization to mitochondrion	5/520	109/29879	0.0458716	2.63576	2.27694	0.0420379	0.159668	0.1205	Agk/Ap3b1/Hspa4/Sarm1/Tomm22	5	Protein	Localization and transport	None
BP	GO:0070200	establishment of protein localization to telomere	2/520	19/29879	0.105263	6.04838	2.92948	0.0425226	0.159668	0.1205	Pot1a/Tert	2	Protein	Localization and transport	None
BP	GO:1904377	positive regulation of protein localization to cell periphery	4/520	77/29879	0.0519481	2.98492	2.32098	0.0454445	0.16648	0.125641	Clip3/Cnpy4/Commd1/Lrp1	4	Protein	Localization and transport	None
BP	GO:0022613	ribonucleoprotein complex biogenesis	23/520	452/29879	0.050885	2.92383	5.48491	5.46808e-06	0.000921455	0.000695415	Aar2/Abt1/Cinp/Ebna1bp2/Esf1/Fastkd2/Glul/Ltv1/Mphosph10/Mrps7/Nopchap1/Npm1/Pak1ip1/Psip1/Rplp0/Rps7/Srpk3/Tma16/Urb1/Urb2/Utp6/Wdr3/Wdr55	23	Protein	Other	None
BP	GO:0006605	protein targeting	18/520	303/29879	0.0594059	3.41344	5.61947	7.23253e-06	0.0010055	0.000758845	Agk/Ap3b1/Cemip/Get1/Hspa4/Mon1b/Nedd4/Pikfyve/Pml/Rab3ip/Scarb2/Spcs1/Srp14/Tomm22/Vps37c/Ywhae/Ywhag/Zfand2b	18	Protein	Other	None
BP	GO:0042176	regulation of protein catabolic process	20/520	372/29879	0.0537634	3.08923	5.39636	1.00352e-05	0.00120346	0.000908242	App/Bmal1/Cblb/Commd1/Dedd/Fbxl5/Flna/Gabarap/Gja1/Gpc3/Laptm4b/Lrp1/Map1a/Nedd4/Nsf/Park7/Psme3ip1/Socs5/Vcp/Zfp418	20	Protein	Other	None
BP	GO:0170039	proteinogenic amino acid metabolic process	12/520	169/29879	0.0710059	4.07997	5.34374	4.3769e-05	0.0031003	0.00233977	Asnsd1/Gad1/Gad2/Gart/Glud1/Glul/Hmgcll1/Mtrr/Oat/Ppat/Slc25a12/Slc7a11	12	Protein	Other	None
BP	GO:0031647	regulation of protein stability	18/520	363/29879	0.0495868	2.84924	4.71763	7.84371e-05	0.00459146	0.00346514	Aptx/Atp1b1/Atp1b2/Cdkn2aip/Commd1/Flna/Get1/Grn/Hdac8/Mtrr/Nf2/Npm1/Park7/Pdcl3/Pml/Rnf149/Rps7/Tert	18	Protein	Other	None
MF	GO:1990782	protein tyrosine kinase binding	10/520	132/29879	0.0757576	4.353	5.13814	0.000109732	0.00565016	0.00426413	Cblb/Csk/Gja1/Nedd9/Ntrk2/Phyhip/Pik3r2/Pitpnm2/Socs5/Ywhag	10	Protein	Other	None
MF	GO:0046982	protein heterodimerization activity	16/520	316/29879	0.0506329	2.90935	4.5411	0.000152252	0.00631846	0.00476849	App/Atf2/Atp1a2/Atp1b1/Atp1b2/Bmal1/Chuk/Drap1/Mapk6/Pik3r2/Pml/Pole3/Rragc/Syt1/Tfe3/Ywhae	16	Protein	Other	None
BP	GO:0031400	negative regulation of protein modification process	19/520	420/29879	0.0452381	2.59936	4.39309	0.000165852	0.00658209	0.00496745	Abl1/Bex2/Dusp10/Hdac8/Hspa4/Impact/Inpp5j/Ncoa7/Nf2/Npm1/Oxr1/Park7/Prr5l/Rps7/Sh3gl2/Smyd3/Socs5/Wwtr1/Zfp418	19	Protein	Other	None
MF	GO:0051087	protein-folding chaperone binding	11/520	166/29879	0.0662651	3.80756	4.82745	0.00016689	0.00658209	0.00496745	App/Atp1a2/Birc2/Dnajb14/Dnajc9/Grn/Hdac8/Hspa9/Ksr1/Scarb2/Tert	11	Protein	Other	None
BP	GO:0032984	protein-containing complex disassembly	14/520	265/29879	0.0528302	3.0356	4.4297	0.000251804	0.00873905	0.00659529	Calm1/Cltc/Etf1/Gabarap/Kif21a/Map1a/Map1b/Map1lc3a/Map2/Nsf/Pdxp/Scaf8/Sh3gl2/Vcp	14	Protein	Other	None
BP	GO:0007039	protein catabolic process in the vacuole	4/520	23/29879	0.173913	9.99298	5.74194	0.000617419	0.0144263	0.0108874	Grn/Laptm4b/Lrp1/Tmem199	4	Protein	Other	None
MF	GO:0043495	protein-membrane adaptor activity	5/520	41/29879	0.121951	7.00727	5.12261	0.000699906	0.0158864	0.0119894	Akap6/Get1/Kras/Rragc/Syne2	5	Protein	Other	None
MF	GO:0051219	phosphoprotein binding	8/520	111/29879	0.0720721	4.14123	4.41259	0.000735516	0.0163608	0.0123474	Abl1/Aptx/Cblb/Mid2/Nedd4/Pik3r2/Scaf8/Ywhae	8	Protein	Other	None
MF	GO:0097110	scaffold protein binding	7/520	89/29879	0.0786517	4.5193	4.42509	0.000936028	0.0188596	0.0142332	Chuk/Dll1/Gja1/Park7/Shank1/Ubtf/Ywhae	7	Protein	Other	None
BP	GO:0045732	positive regulation of protein catabolic process	11/520	205/29879	0.0536585	3.0832	3.98315	0.000993665	0.0197952	0.0149393	App/Cblb/Fbxl5/Gabarap/Gja1/Gpc3/Lrp1/Nedd4/Nsf/Socs5/Vcp	11	Protein	Other	None
BP	GO:0170040	proteinogenic amino acid catabolic process	6/520	67/29879	0.0895522	5.14564	4.52106	0.00109786	0.0203956	0.0153924	Gad1/Gad2/Glud1/Hmgcll1/Oat/Ppat	6	Protein	Other	None
BP	GO:0006623	protein targeting to vacuole	5/520	46/29879	0.108696	6.24561	4.73842	0.00119223	0.0214563	0.0161929	Ap3b1/Mon1b/Nedd4/Scarb2/Vps37c	5	Protein	Other	None
BP	GO:0043254	regulation of protein-containing complex assembly	18/520	463/29879	0.0388769	2.23385	3.56097	0.00140969	0.0236244	0.0178291	Abl1/Akap9/Birc2/Brcc3/Clip3/Cptp/Dctn1/Ice1/Inpp5j/Kif21a/Map1b/Map2/Osbpl2/Park7/Pik3r2/Trim9/Unc13a/Vcp	18	Protein	Other	None
CC	GO:0035770	ribonucleoprotein granule	13/520	285/29879	0.045614	2.62096	3.65933	0.00159393	0.025767	0.0194462	Bmal1/Cnot9/Eif4e/Fastkd2/Larp4b/Limd1/Marcks/Rbfox1/Rplp0/Top1/Trub2/Vcp/Ybx1	13	Protein	Other	None
MF	GO:0031072	heat shock protein binding	9/520	155/29879	0.0580645	3.33636	3.88114	0.00163415	0.0263406	0.0198791	Bmal1/Cltc/Dnajb14/Dnajc9/Hdac8/Hspa9/Ksr1/Lman2/Pdxp	9	Protein	Other	None
BP	GO:0050821	protein stabilization	11/520	220/29879	0.05	2.87298	3.71085	0.00174793	0.0268979	0.0202996	Atp1b1/Atp1b2/Flna/Get1/Grn/Mtrr/Npm1/Park7/Pdcl3/Pml/Rps7	11	Protein	Other	None
BP	GO:1903320	regulation of protein modification by small protein conjugation or removal	12/520	255/29879	0.0470588	2.70398	3.63681	0.00183602	0.0278127	0.02099	Abl1/Bex2/Birc2/Cblb/Commd1/Gabarap/Hdac8/Npm1/Park7/Rps7/Siah2/Vcp	12	Protein	Other	None
BP	GO:0043393	regulation of protein binding	10/520	192/29879	0.0520833	2.99269	3.68649	0.00207081	0.0290766	0.0219439	Abl1/App/Carm1/Cblb/Lfng/Lrp1/Park7/Psme3ip1/Sppl3/Tert	10	Protein	Other	None
BP	GO:0071824	protein-DNA complex organization	10/520	193/29879	0.0518135	2.97718	3.66738	0.0021509	0.0297541	0.0224552	Dnajc9/Gtf2b/H1f4/Lin54/Med26/Med7/Npm1/Pole3/Smyd3/Ubn1	10	Protein	Other	None
BP	GO:1901873	regulation of post-translational protein modification	12/520	260/29879	0.0461538	2.65198	3.56052	0.00215645	0.0297569	0.0224573	Abl1/Bex2/Birc2/Cblb/Commd1/Gabarap/Hdac8/Npm1/Park7/Rps7/Siah2/Vcp	12	Protein	Other	None
BP	GO:1903051	negative regulation of proteolysis involved in protein catabolic process	6/520	77/29879	0.0779221	4.47737	4.06612	0.00225509	0.0305868	0.0230836	Map1a/Park7/Pdcl3/Pml/Psme3ip1/Rps7	6	Protein	Other	None
BP	GO:1903050	regulation of proteolysis involved in protein catabolic process	11/520	233/29879	0.0472103	2.71269	3.49285	0.00273092	0.034752	0.0262271	Commd1/Gabarap/Map1a/Park7/Pdcl3/Pml/Psme3ip1/Rps7/Socs5/Vcp/Zfp418	11	Protein	Other	None
MF	GO:0051018	protein kinase A binding	5/520	57/29879	0.0877193	5.04032	4.06342	0.00311548	0.0382455	0.0288636	Akap6/Akap8l/Akap9/Csk/Prkar2a	5	Protein	Other	None
BP	GO:0065004	protein-DNA complex assembly	9/520	172/29879	0.0523256	3.00661	3.5124	0.00330154	0.0401142	0.0302739	Dnajc9/Gtf2b/H1f4/Med26/Med7/Npm1/Pole3/Smyd3/Ubn1	9	Protein	Other	None
BP	GO:0071218	cellular response to misfolded protein	3/520	18/29879	0.166667	9.5766	4.84402	0.00352007	0.0409521	0.0309062	Dnajb14/Ube2w/Vcp	3	Protein	Other	None
BP	GO:0051788	response to misfolded protein	3/520	20/29879	0.15	8.61894	4.53606	0.00479261	0.0503813	0.0380224	Dnajb14/Ube2w/Vcp	3	Protein	Other	None
MF	GO:0004674	protein serine/threonine kinase activity	16/520	440/29879	0.0363636	2.08944	3.0639	0.00482583	0.0505394	0.0381417	Acvr1b/Bmpr1a/Bmpr1b/Cdkl1/Chuk/Ksr1/Map2k3/Map2k4/Mapk12/Mapk6/Pdk2/Pikfyve/Rps6ka2/Srpk3/Stk39/Top1	16	Protein	Other	None
CC	GO:0036464	cytoplasmic ribonucleoprotein granule	11/520	265/29879	0.0415094	2.38512	3.01417	0.00709772	0.0630923	0.0476152	Bmal1/Cnot9/Eif4e/Larp4b/Limd1/Marcks/Rbfox1/Rplp0/Top1/Vcp/Ybx1	11	Protein	Other	None
BP	GO:0006612	protein targeting to membrane	7/520	130/29879	0.0538462	3.09398	3.18431	0.00783805	0.0674727	0.0509211	Cemip/Get1/Pikfyve/Rab3ip/Srp14/Vps37c/Zfand2b	7	Protein	Other	None
MF	GO:0003950	NAD+-protein poly-ADP-ribosyltransferase activity	3/520	24/29879	0.125	7.18245	4.03241	0.00808264	0.0686223	0.0517887	Parp11/Parp4/Parp8	3	Protein	Other	None
BP	GO:0045047	protein targeting to ER	4/520	46/29879	0.0869565	4.99649	3.61007	0.00830886	0.0693778	0.0523588	Get1/Spcs1/Srp14/Zfand2b	4	Protein	Other	None
MF	GO:0034237	protein kinase A regulatory subunit binding	3/520	25/29879	0.12	6.89515	3.92438	0.00906781	0.0724513	0.0546784	Akap6/Akap8l/Akap9	3	Protein	Other	None
MF	GO:0120283	protein serine/threonine kinase binding	3/520	26/29879	0.115385	6.62996	3.82212	0.0101201	0.0779472	0.0588261	App/Cltc/Nsf	3	Protein	Other	None
BP	GO:0170041	non-proteinogenic amino acid metabolic process	5/520	77/29879	0.0649351	3.73114	3.19355	0.0110918	0.0820912	0.0619536	Abat/Gad1/Gad2/Mtrr/Park7	5	Protein	Other	None
BP	GO:0043244	regulation of protein-containing complex disassembly	7/520	139/29879	0.0503597	2.89365	2.97813	0.0110966	0.0820912	0.0619536	Etf1/Kif21a/Map1a/Map1b/Map2/Pdxp/Scaf8	7	Protein	Other	None
MF	GO:1990404	NAD+-protein ADP-ribosyltransferase activity	3/520	27/29879	0.111111	6.3844	3.72511	0.0112403	0.0821386	0.0619894	Parp11/Parp4/Parp8	3	Protein	Other	None
BP	GO:0032092	positive regulation of protein binding	5/520	78/29879	0.0641026	3.68331	3.15798	0.0116866	0.0844013	0.063697	Abl1/Lfng/Lrp1/Sppl3/Tert	5	Protein	Other	None
BP	GO:1904350	regulation of protein catabolic process in the vacuole	2/520	10/29879	0.2	11.4919	4.41623	0.0124016	0.084601	0.0638477	Laptm4b/Lrp1	2	Protein	Other	None
MF	GO:0140311	protein sequestering activity	3/520	28/29879	0.107143	6.15639	3.63289	0.0124292	0.084601	0.0638477	Impact/Ywhae/Ywhag	3	Protein	Other	None
BP	GO:0006469	negative regulation of protein kinase activity	8/520	178/29879	0.0449438	2.58245	2.81814	0.0130578	0.087277	0.0658672	Abl1/Dusp10/Nf2/Npm1/Park7/Smyd3/Socs5/Wwtr1	8	Protein	Other	None
BP	GO:0045859	regulation of protein kinase activity	16/520	494/29879	0.0323887	1.86104	2.56821	0.0136554	0.0892462	0.0673534	Abl1/App/Cemip/Dusp10/Dvl2/Ksr1/Map2k3/Map2k4/Nedd9/Nf2/Npm1/Park7/Smyd3/Socs5/Tnxb/Wwtr1	16	Protein	Other	None
BP	GO:0070213	protein auto-ADP-ribosylation	2/520	11/29879	0.181818	10.4472	4.17065	0.0149844	0.0932968	0.0704103	Parp11/Parp8	2	Protein	Other	None
BP	GO:0061097	regulation of protein tyrosine kinase activity	4/520	56/29879	0.0714286	4.10426	3.09445	0.0163357	0.0985701	0.0743901	App/Dvl2/Nedd9/Socs5	4	Protein	Other	None
BP	GO:0050708	regulation of protein secretion	12/520	341/29879	0.0351906	2.02204	2.52616	0.0171279	0.101817	0.0768404	Abat/Bmal1/Eipr1/Gja1/Glud1/Glul/Lrp1/Nnat/Pfkl/Syt7/Trpc1/Uqcc2	12	Protein	Other	None
BP	GO:1903332	regulation of protein folding	2/520	12/29879	0.166667	9.5766	3.95473	0.0177761	0.10305	0.0777712	Grn/Pdcl3	2	Protein	Other	None
BP	GO:0070646	protein modification by small protein removal	6/520	119/29879	0.0504202	2.89712	2.75968	0.0180206	0.103191	0.0778777	Brcc3/Josd2/Park7/Senp7/Usp49/Vcp	6	Protein	Other	None
BP	GO:0042177	negative regulation of protein catabolic process	6/520	121/29879	0.0495868	2.84924	2.71263	0.0193967	0.107466	0.0811038	Dedd/Flna/Laptm4b/Map1a/Park7/Psme3ip1	6	Protein	Other	None
MF	GO:0004722	protein serine/threonine phosphatase activity	5/520	89/29879	0.0561798	3.22807	2.80153	0.0197045	0.108815	0.082122	Cpped1/Dusp10/Pdxp/Ppm1k/Ppp2cb	5	Protein	Other	None
BP	GO:0061136	regulation of proteasomal protein catabolic process	8/520	196/29879	0.0408163	2.34529	2.51476	0.0219613	0.115323	0.0870333	Commd1/Gabarap/Map1a/Park7/Psme3ip1/Socs5/Vcp/Zfp418	8	Protein	Other	None
MF	GO:0051019	mitogen-activated protein kinase binding	3/520	35/29879	0.0857143	4.92511	3.09218	0.0227137	0.117171	0.0884284	Abl1/Dusp10/Nfatc1	3	Protein	Other	None
MF	GO:0005080	protein kinase C binding	4/520	62/29879	0.0645161	3.70707	2.83969	0.0228871	0.117739	0.0888564	Abl1/Flna/Marcks/Ywhag	4	Protein	Other	None
BP	GO:0009306	protein secretion	14/520	443/29879	0.0316027	1.81588	2.30248	0.0242807	0.121154	0.0914342	Abat/Bmal1/Eipr1/Gja1/Glud1/Glul/Lrp1/Nnat/Park7/Pclo/Pfkl/Syt7/Trpc1/Uqcc2	14	Protein	Other	None
BP	GO:1903321	negative regulation of protein modification by small protein conjugation or removal	5/520	94/29879	0.0531915	3.05636	2.65749	0.024307	0.121154	0.0914342	Abl1/Bex2/Hdac8/Park7/Rps7	5	Protein	Other	None
BP	GO:0051289	protein homotetramerization	4/520	65/29879	0.0615385	3.53598	2.72395	0.0266822	0.125639	0.0948188	Acacb/Me1/Osbpl2/Tk1	4	Protein	Other	None
BP	GO:1901874	negative regulation of post-translational protein modification	5/520	98/29879	0.0510204	2.93161	2.549	0.0284485	0.128203	0.0967536	Abl1/Bex2/Hdac8/Park7/Rps7	5	Protein	Other	None
BP	GO:0051262	protein tetramerization	5/520	99/29879	0.0505051	2.902	2.52274	0.0295494	0.132093	0.0996897	Acacb/App/Me1/Osbpl2/Tk1	5	Protein	Other	None
BP	GO:0031333	negative regulation of protein-containing complex assembly	7/520	170/29879	0.0411765	2.36598	2.37702	0.0297726	0.132877	0.100281	Birc2/Clip3/Cptp/Inpp5j/Map2/Park7/Trim9	7	Protein	Other	None
MF	GO:0004712	protein serine/threonine/tyrosine kinase activity	3/520	39/29879	0.0769231	4.41997	2.84421	0.0301485	0.133619	0.100841	Map2k3/Map2k4/Rps6ka2	3	Protein	Other	None
MF	GO:0140030	modification-dependent protein binding	9/520	248/29879	0.0362903	2.08523	2.28392	0.0304573	0.133619	0.100841	Brcc3/Carm1/Cbx1/Faap20/Phf1/Topbp1/Vcp/Ywhag/Zfand2b	9	Protein	Other	None
BP	GO:0045185	maintenance of protein location	5/520	100/29879	0.05	2.87298	2.49681	0.0306767	0.133619	0.100841	Flna/Gja1/Park7/Pml/Ywhae	5	Protein	Other	None
MF	GO:0034236	protein kinase A catalytic subunit binding	2/520	16/29879	0.125	7.18245	3.29201	0.0308758	0.133619	0.100841	Csk/Prkar2a	2	Protein	Other	None
BP	GO:0051220	cytoplasmic sequestering of protein	2/520	17/29879	0.117647	6.75995	3.16148	0.0345964	0.142723	0.107712	Flna/Ywhae	2	Protein	Other	None
MF	GO:0004713	protein tyrosine kinase activity	6/520	140/29879	0.0428571	2.46255	2.30845	0.0361399	0.147993	0.111689	Abl1/Csk/Map2k3/Map2k4/Mertk/Ntrk2	6	Protein	Other	None
MF	GO:0004860	protein kinase inhibitor activity	4/520	72/29879	0.0555556	3.1922	2.47853	0.0369244	0.148913	0.112384	Hexim1/Npm1/Pak1ip1/Prkar2a	4	Protein	Other	None
BP	GO:0035967	cellular response to topologically incorrect protein	5/520	106/29879	0.0471698	2.71036	2.34766	0.0380054	0.151281	0.11417	Dnajb14/Edem3/Parp8/Ube2w/Vcp	5	Protein	Other	None
BP	GO:0006614	SRP-dependent cotranslational protein targeting to membrane	2/520	19/29879	0.105263	6.04838	2.92948	0.0425226	0.159668	0.1205	Srp14/Zfand2b	2	Protein	Other	None
BP	GO:0170044	non-proteinogenic amino acid catabolic process	2/520	19/29879	0.105263	6.04838	2.92948	0.0425226	0.159668	0.1205	Abat/Mtrr	2	Protein	Other	None
BP	GO:1903322	positive regulation of protein modification by small protein conjugation or removal	6/520	148/29879	0.0405405	2.32944	2.15776	0.0453179	0.16648	0.125641	Birc2/Cblb/Commd1/Gabarap/Npm1/Vcp	6	Protein	Other	None
BP	GO:1901875	positive regulation of post-translational protein modification	6/520	149/29879	0.0402685	2.31381	2.13961	0.0465581	0.167709	0.126569	Birc2/Cblb/Commd1/Gabarap/Npm1/Vcp	6	Protein	Other	None
BP	GO:0006613	cotranslational protein targeting to membrane	2/520	20/29879	0.1	5.74596	2.82559	0.0467148	0.167709	0.126569	Srp14/Zfand2b	2	Protein	Other	None
MF	GO:0034185	apolipoprotein binding	2/520	20/29879	0.1	5.74596	2.82559	0.0467148	0.167709	0.126569	App/Lrp1	2	Protein	Other	None
MF	GO:0072542	protein phosphatase activator activity	2/520	20/29879	0.1	5.74596	2.82559	0.0467148	0.167709	0.126569	Calm1/Ppp4r3a	2	Protein	Other	None
MF	GO:0019787	ubiquitin-like protein transferase activity	28/520	463/29879	0.0604752	3.47488	7.14265	1.49781e-08	4.84205e-05	3.65425e-05	Anapc11/Birc2/Cblb/Fbxo30/Kcmf1/Klhl42/Lonrf1/Malt1/Med7/Nedd4/Neurl4/Nosip/Nsmce2/Pml/Rnf115/Rnf141/Rnf146/Rnf149/Rnf20/Rnf25/Rspry1/Siah2/Trim23/Trim9/Ttc3/Ube2h/Ube2ql1/Ube2w	28	Protein	Posttranslational modifications	None
MF	GO:0004842	ubiquitin-protein transferase activity	27/520	437/29879	0.0617849	3.55014	7.14706	1.74143e-08	4.84205e-05	3.65425e-05	Anapc11/Birc2/Cblb/Fbxo30/Kcmf1/Klhl42/Lonrf1/Malt1/Med7/Nedd4/Neurl4/Nosip/Nsmce2/Rnf115/Rnf141/Rnf146/Rnf149/Rnf20/Rnf25/Rspry1/Siah2/Trim23/Trim9/Ttc3/Ube2h/Ube2ql1/Ube2w	27	Protein	Posttranslational modifications	None
MF	GO:0061659	ubiquitin-like protein ligase activity	20/520	366/29879	0.0546448	3.13987	5.48186	7.90976e-06	0.00104729	0.000790381	Anapc11/Birc2/Cblb/Fbxo30/Kcmf1/Lonrf1/Med7/Nedd4/Neurl4/Nosip/Nsmce2/Pml/Rnf115/Rnf146/Rnf149/Rnf20/Rnf25/Siah2/Trim23/Trim9	20	Protein	Posttranslational modifications	None
MF	GO:0061630	ubiquitin protein ligase activity	18/520	349/29879	0.0515759	2.96353	4.9105	4.7438e-05	0.00325682	0.0024579	Anapc11/Birc2/Cblb/Fbxo30/Kcmf1/Lonrf1/Med7/Nedd4/Neurl4/Nosip/Rnf115/Rnf146/Rnf149/Rnf20/Rnf25/Siah2/Trim23/Trim9	18	Protein	Posttranslational modifications	None
MF	GO:0032182	ubiquitin-like protein binding	9/520	123/29879	0.0731707	4.20436	4.73929	0.000311402	0.00970961	0.00732776	Birc2/Faap20/Nedd4/Nod1/Pml/Simc1/Tax1bp1/Ubxn7/Zfand2b	9	Protein	Posttranslational modifications	None
BP	GO:0000209	protein polyubiquitination	14/520	271/29879	0.0516605	2.96839	4.3321	0.000316029	0.00970961	0.00732776	Anapc11/Birc2/Gabarap/Kcmf1/Klhl42/Nedd4/Rnf115/Rnf146/Rnf20/Rnf25/Ttc3/Ube2h/Ube2ql1/Ube2w	14	Protein	Posttranslational modifications	None
BP	GO:0070936	protein K48-linked ubiquitination	8/520	104/29879	0.0769231	4.41997	4.64965	0.000476789	0.0127472	0.00962024	Anapc11/Birc2/Gabarap/Kcmf1/Rnf115/Rnf146/Ttc3/Ube2h	8	Protein	Posttranslational modifications	None
BP	GO:2000058	regulation of ubiquitin-dependent protein catabolic process	10/520	169/29879	0.0591716	3.39998	4.16395	0.000795037	0.0172031	0.0129831	Commd1/Gabarap/Map1a/Park7/Pdcl3/Pml/Rps7/Socs5/Vcp/Zfp418	10	Protein	Posttranslational modifications	None
MF	GO:0045309	protein phosphorylated amino acid binding	6/520	64/29879	0.09375	5.38684	4.67553	0.000861688	0.0182199	0.0137504	Abl1/Cblb/Nedd4/Pik3r2/Scaf8/Ywhae	6	Protein	Posttranslational modifications	None
BP	GO:0001933	negative regulation of protein phosphorylation	14/520	316/29879	0.0443038	2.54568	3.67617	0.00141041	0.0236244	0.0178291	Abl1/Dusp10/Hspa4/Impact/Inpp5j/Nf2/Npm1/Park7/Prr5l/Sh3gl2/Smyd3/Socs5/Wwtr1/Zfp418	14	Protein	Posttranslational modifications	None
BP	GO:0031396	regulation of protein ubiquitination	11/520	219/29879	0.0502283	2.8861	3.72827	0.00168627	0.0265647	0.0200481	Abl1/Bex2/Birc2/Cblb/Commd1/Gabarap/Hdac8/Npm1/Park7/Rps7/Siah2	11	Protein	Posttranslational modifications	None
BP	GO:0051444	negative regulation of ubiquitin-protein transferase activity	3/520	18/29879	0.166667	9.5766	4.84402	0.00352007	0.0409521	0.0309062	Abl1/Park7/Rps7	3	Protein	Posttranslational modifications	None
BP	GO:2000059	negative regulation of ubiquitin-dependent protein catabolic process	5/520	60/29879	0.0833333	4.7883	3.90913	0.0038949	0.0434059	0.0327581	Map1a/Park7/Pdcl3/Pml/Rps7	5	Protein	Posttranslational modifications	None
BP	GO:0070979	protein K11-linked ubiquitination	4/520	38/29879	0.105263	6.04838	4.14423	0.00419055	0.045832	0.0345891	Anapc11/Rnf115/Ube2h/Ube2w	4	Protein	Posttranslational modifications	None
MF	GO:0031625	ubiquitin protein ligase binding	13/520	329/29879	0.0395137	2.27044	3.08376	0.00540919	0.0541378	0.0408573	Acvr1b/Gabarap/Hspa9/Laptm4b/Map1lc3a/Pml/Prkar2a/Prr5l/Rnf20/Ube2w/Ubxn7/Vcp/Ywhae	13	Protein	Posttranslational modifications	None
BP	GO:0006486	protein glycosylation	10/520	223/29879	0.044843	2.57666	3.14516	0.00596881	0.0573274	0.0432645	Alg9/B3gnt2/Dhdds/Dpy19l3/Edem3/Galnt1/Galnt13/Mgat1/Pofut1/Ramp1	10	Protein	Posttranslational modifications	None
BP	GO:0009100	glycoprotein metabolic process	14/520	374/29879	0.0374332	2.15089	2.98078	0.0063352	0.0589132	0.0444613	Alg9/Arsb/B3gnt2/Bmpr1b/Csgalnact1/Dhdds/Dpy19l3/Edem3/Galnt1/Galnt13/Mgat1/Park7/Pofut1/Ramp1	14	Protein	Posttranslational modifications	None
BP	GO:0043543	protein acylation	6/520	99/29879	0.0606061	3.4824	3.29256	0.00775288	0.067051	0.0506028	Bmal1/Clip3/Glul/Gtf2b/Park7/Pml	6	Protein	Posttranslational modifications	None
BP	GO:0032434	regulation of proteasomal ubiquitin-dependent protein catabolic process	7/520	131/29879	0.0534351	3.07036	3.16053	0.00816004	0.0689635	0.0520462	Commd1/Gabarap/Map1a/Park7/Socs5/Vcp/Zfp418	7	Protein	Posttranslational modifications	None
MF	GO:0044389	ubiquitin-like protein ligase binding	13/520	350/29879	0.0371429	2.13421	2.84061	0.00887189	0.0724513	0.0546784	Acvr1b/Gabarap/Hspa9/Laptm4b/Map1lc3a/Pml/Prkar2a/Prr5l/Rnf20/Ube2w/Ubxn7/Vcp/Ywhae	13	Protein	Posttranslational modifications	None
BP	GO:0051438	regulation of ubiquitin-protein transferase activity	4/520	47/29879	0.0851064	4.89018	3.55209	0.00895943	0.0724513	0.0546784	Abl1/Fem1b/Park7/Rps7	4	Protein	Posttranslational modifications	None
BP	GO:1901983	regulation of protein acetylation	3/520	25/29879	0.12	6.89515	3.92438	0.00906781	0.0724513	0.0546784	Bmal1/Park7/Pml	3	Protein	Posttranslational modifications	None
BP	GO:0051261	protein depolymerization	7/520	135/29879	0.0518519	2.97939	3.06764	0.00954602	0.0755127	0.0569888	Cltc/Kif21a/Map1a/Map1b/Map2/Pdxp/Sh3gl2	7	Protein	Posttranslational modifications	None
BP	GO:0032271	regulation of protein polymerization	9/520	211/29879	0.042654	2.45088	2.81473	0.012028	0.084601	0.0638477	Abl1/Akap9/Clip3/Dctn1/Inpp5j/Kif21a/Map1b/Map2/Pik3r2	9	Protein	Posttranslational modifications	None
BP	GO:0006517	protein deglycosylation	2/520	10/29879	0.2	11.4919	4.41623	0.0124016	0.084601	0.0638477	Edem3/Park7	2	Protein	Posttranslational modifications	None
BP	GO:0018242	protein O-linked glycosylation via serine	2/520	10/29879	0.2	11.4919	4.41623	0.0124016	0.084601	0.0638477	Galnt1/Galnt13	2	Protein	Posttranslational modifications	None
BP	GO:0018243	protein O-linked glycosylation via threonine	2/520	10/29879	0.2	11.4919	4.41623	0.0124016	0.084601	0.0638477	Galnt1/Galnt13	2	Protein	Posttranslational modifications	None
MF	GO:0036435	K48-linked polyubiquitin modification-dependent protein binding	2/520	10/29879	0.2	11.4919	4.41623	0.0124016	0.084601	0.0638477	Vcp/Zfand2b	2	Protein	Posttranslational modifications	None
BP	GO:0090085	regulation of protein deubiquitination	2/520	11/29879	0.181818	10.4472	4.17065	0.0149844	0.0932968	0.0704103	Park7/Vcp	2	Protein	Posttranslational modifications	None
BP	GO:0031397	negative regulation of protein ubiquitination	5/520	83/29879	0.060241	3.46142	2.9885	0.0149867	0.0932968	0.0704103	Abl1/Bex2/Hdac8/Park7/Rps7	5	Protein	Posttranslational modifications	None
BP	GO:0043162	ubiquitin-dependent protein catabolic process via the multivesicular body sorting pathway	3/520	31/29879	0.0967742	5.56061	3.38106	0.0164136	0.0985701	0.0743901	Nedd4/Rnf115/Vps37c	3	Protein	Posttranslational modifications	None
MF	GO:0016274	protein-arginine N-methyltransferase activity	2/520	12/29879	0.166667	9.5766	3.95473	0.0177761	0.10305	0.0777712	Carm1/Prmt9	2	Protein	Posttranslational modifications	None
MF	GO:0140031	phosphorylation-dependent protein binding	2/520	12/29879	0.166667	9.5766	3.95473	0.0177761	0.10305	0.0777712	Topbp1/Ywhag	2	Protein	Posttranslational modifications	None
BP	GO:0006479	protein methylation	4/520	58/29879	0.0689655	3.96273	3.00574	0.0183684	0.104658	0.0789849	Carm1/Ehmt2/Etf1/Prmt9	4	Protein	Posttranslational modifications	None
BP	GO:0008213	protein alkylation	4/520	58/29879	0.0689655	3.96273	3.00574	0.0183684	0.104658	0.0789849	Carm1/Ehmt2/Etf1/Prmt9	4	Protein	Posttranslational modifications	None
MF	GO:0031593	polyubiquitin modification-dependent protein binding	4/520	61/29879	0.0655738	3.76784	2.87988	0.0217	0.114166	0.0861603	Brcc3/Faap20/Vcp/Zfand2b	4	Protein	Posttranslational modifications	None
BP	GO:0018279	protein N-linked glycosylation via asparagine	3/520	35/29879	0.0857143	4.92511	3.09218	0.0227137	0.117171	0.0884284	Alg9/Dhdds/Mgat1	3	Protein	Posttranslational modifications	None
MF	GO:0008276	protein methyltransferase activity	5/520	94/29879	0.0531915	3.05636	2.65749	0.024307	0.121154	0.0914342	Ash1l/Carm1/Ehmt2/Prmt9/Smyd3	5	Protein	Posttranslational modifications	None
BP	GO:0016579	protein deubiquitination	5/520	96/29879	0.0520833	2.99269	2.60254	0.0263257	0.125328	0.0945842	Brcc3/Josd2/Park7/Usp49/Vcp	5	Protein	Posttranslational modifications	None
BP	GO:0006473	protein acetylation	4/520	65/29879	0.0615385	3.53598	2.72395	0.0266822	0.125639	0.0948188	Bmal1/Gtf2b/Park7/Pml	4	Protein	Posttranslational modifications	None
BP	GO:0017014	protein nitrosylation	2/520	15/29879	0.133333	7.66128	3.43428	0.0273262	0.125704	0.0948675	Ncoa7/Oxr1	2	Protein	Posttranslational modifications	None
BP	GO:1901879	regulation of protein depolymerization	5/520	100/29879	0.05	2.87298	2.49681	0.0306767	0.133619	0.100841	Kif21a/Map1a/Map1b/Map2/Pdxp	5	Protein	Posttranslational modifications	None
MF	GO:0055105	ubiquitin-protein transferase inhibitor activity	2/520	16/29879	0.125	7.18245	3.29201	0.0308758	0.133619	0.100841	Park7/Rps7	2	Protein	Posttranslational modifications	None
BP	GO:1901985	positive regulation of protein acetylation	2/520	17/29879	0.117647	6.75995	3.16148	0.0345964	0.142723	0.107712	Bmal1/Pml	2	Protein	Posttranslational modifications	None
BP	GO:0051258	protein polymerization	10/520	297/29879	0.03367	1.93467	2.15441	0.0362186	0.148206	0.11185	Abl1/Akap9/Clip3/Dctn1/Inpp5j/Kif21a/Map1b/Map2/Pik3r2/Spire2	10	Protein	Posttranslational modifications	None
MF	GO:0140036	ubiquitin-modified protein reader activity	2/520	18/29879	0.111111	6.3844	3.04108	0.0384809	0.151281	0.11417	Faap20/Vcp	2	Protein	Posttranslational modifications	None
BP	GO:0070534	protein K63-linked ubiquitination	4/520	74/29879	0.0540541	3.10593	2.41391	0.0402116	0.156048	0.117768	Birc2/Kcmf1/Nedd4/Rnf115	4	Protein	Posttranslational modifications	None
MF	GO:0061650	ubiquitin-like protein conjugating enzyme activity	3/520	45/29879	0.0666667	3.83064	2.52896	0.0434007	0.160715	0.12129	Ube2h/Ube2ql1/Ube2w	3	Protein	Posttranslational modifications	None
BP	GO:0006898	receptor-mediated endocytosis	15/520	286/29879	0.0524476	3.01362	4.55378	0.000165884	0.00658209	0.00496745	App/Cblb/Cltc/Dll1/Iqsec1/Itsn1/Lrp1/Nedd4/Nsf/Pikfyve/Pip5k1c/Ramp1/Rnasek/Scarb2/Sh3gl2	15	Receptors	None	None
BP	GO:0002090	regulation of receptor internalization	8/520	95/29879	0.0842105	4.8387	4.98726	0.000257724	0.00873905	0.00659529	App/Cblb/Iqsec1/Lrp1/Nedd4/Nsf/Pip5k1c/Sh3gl2	8	Receptors	None	None
CC	GO:0097733	photoreceptor cell cilium	9/520	122/29879	0.0737705	4.23882	4.77067	0.000293051	0.00931233	0.00702794	Cetn3/Gnb1/Ift57/Map1a/Map1b/Mertk/Nup42/Plekhb1/Spata7	9	Receptors	None	None
BP	GO:0031623	receptor internalization	10/520	165/29879	0.0606061	3.4824	4.2554	0.000660803	0.0151848	0.0114599	App/Cblb/Cltc/Iqsec1/Lrp1/Nedd4/Nsf/Pip5k1c/Ramp1/Sh3gl2	10	Receptors	None	None
CC	GO:0043235	receptor complex	17/520	416/29879	0.0408654	2.34811	3.68502	0.00111379	0.0205774	0.0155296	Acvr1b/App/Birc2/Bmal1/Bmpr1a/Bmpr1b/Chuk/Cr1l/Csf2ra/Flna/Lrp1/Mertk/Nt5dc3/Ntrk2/Ramp1/Rxra/Trpc1	17	Receptors	None	None
CC	GO:0001750	photoreceptor outer segment	7/520	94/29879	0.0744681	4.27891	4.23742	0.00129114	0.0228664	0.0172571	Gnb1/Map1a/Map1b/Mertk/Nup42/Plekhb1/Spata7	7	Receptors	None	None
BP	GO:0030522	intracellular receptor signaling pathway	16/520	388/29879	0.0412371	2.36947	3.61352	0.00140451	0.0236244	0.0178291	Ankrd17/Bmal1/Brcc3/Carm1/Cnot9/Cptp/Heyl/Nedd4/Nod1/Ntrk2/Park7/Pml/Rxra/Tax1bp1/Unc93b1/Ywhae	16	Receptors	None	None
MF	GO:0050750	low-density lipoprotein particle receptor binding	4/520	29/29879	0.137931	7.92546	4.96572	0.00152499	0.0249426	0.018824	App/Cltc/Commd1/Syt1	4	Receptors	None	None
BP	GO:0002224	toll-like receptor signaling pathway	6/520	75/29879	0.08	4.59677	4.15062	0.00197168	0.0287783	0.0217187	Ap3b1/App/Rnf115/Sarm1/Unc93b1/Ywhae	6	Receptors	None	None
MF	GO:0005024	transforming growth factor beta receptor activity	3/520	15/29879	0.2	11.4919	5.40921	0.00204033	0.0290185	0.0219001	Acvr1b/Bmpr1a/Bmpr1b	3	Receptors	None	None
BP	GO:0043401	steroid hormone receptor signaling pathway	8/520	131/29879	0.0610687	3.50898	3.83011	0.00213414	0.0296699	0.0223916	Bmal1/Carm1/Cnot9/Heyl/Nedd4/Ntrk2/Park7/Rxra	8	Receptors	None	None
BP	GO:0042921	nuclear receptor-mediated glucocorticoid signaling pathway	3/520	16/29879	0.1875	10.7737	5.20425	0.00247892	0.0325453	0.0245617	Bmal1/Nedd4/Ntrk2	3	Receptors	None	None
MF	GO:0070325	lipoprotein particle receptor binding	4/520	33/29879	0.121212	6.9648	4.56265	0.00248728	0.0325453	0.0245617	App/Cltc/Commd1/Syt1	4	Receptors	None	None
BP	GO:0034121	regulation of toll-like receptor signaling pathway	4/520	34/29879	0.117647	6.75995	4.47229	0.00278062	0.0351844	0.0265534	App/Rnf115/Sarm1/Ywhae	4	Receptors	None	None
BP	GO:0033143	regulation of intracellular steroid hormone receptor signaling pathway	6/520	82/29879	0.0731707	4.20436	3.86695	0.00309744	0.0382455	0.0288636	Bmal1/Carm1/Cnot9/Heyl/Ntrk2/Park7	6	Receptors	None	None
MF	GO:0030971	receptor tyrosine kinase binding	6/520	83/29879	0.0722892	4.15371	3.82903	0.00329075	0.0401142	0.0302739	Cblb/Ntrk2/Pik3r2/Pitpnm2/Socs5/Ywhag	6	Receptors	None	None
MF	GO:0004675	transmembrane receptor protein serine/threonine kinase activity	3/520	18/29879	0.166667	9.5766	4.84402	0.00352007	0.0409521	0.0309062	Acvr1b/Bmpr1a/Bmpr1b	3	Receptors	None	None
BP	GO:0031958	nuclear receptor-mediated corticosteroid signaling pathway	3/520	18/29879	0.166667	9.5766	4.84402	0.00352007	0.0409521	0.0309062	Bmal1/Nedd4/Ntrk2	3	Receptors	None	None
BP	GO:0048259	regulation of receptor-mediated endocytosis	8/520	144/29879	0.0555556	3.1922	3.50941	0.00382139	0.0431926	0.0325971	App/Cblb/Iqsec1/Lrp1/Nedd4/Nsf/Pip5k1c/Sh3gl2	8	Receptors	None	None
BP	GO:0002221	pattern recognition receptor signaling pathway	12/520	283/29879	0.0424028	2.43645	3.23128	0.00427194	0.0463223	0.0349591	Ankrd17/Ap3b1/App/Brcc3/Chuk/Cptp/Nod1/Rnf115/Sarm1/Tax1bp1/Unc93b1/Ywhae	12	Receptors	None	None
BP	GO:0141193	nuclear receptor-mediated signaling pathway	9/520	179/29879	0.0502793	2.88903	3.3736	0.00428988	0.0463223	0.0349591	Bmal1/Carm1/Cnot9/Heyl/Nedd4/Ntrk2/Park7/Pml/Rxra	9	Receptors	None	None
BP	GO:0030518	nuclear receptor-mediated steroid hormone signaling pathway	7/520	122/29879	0.057377	3.29686	3.3832	0.00558923	0.0547213	0.0412977	Bmal1/Carm1/Cnot9/Heyl/Nedd4/Ntrk2/Park7	7	Receptors	None	None
BP	GO:0034122	negative regulation of toll-like receptor signaling pathway	3/520	22/29879	0.136364	7.8354	4.26834	0.0063098	0.0587752	0.0443572	Rnf115/Sarm1/Ywhae	3	Receptors	None	None
BP	GO:0045494	photoreceptor cell maintenance	4/520	46/29879	0.0869565	4.99649	3.61007	0.00830886	0.0693778	0.0523588	Atp1b2/Crocc/Map1a/Spata7	4	Receptors	None	None
MF	GO:0031698	beta-2 adrenergic receptor binding	2/520	10/29879	0.2	11.4919	4.41623	0.0124016	0.084601	0.0638477	Nedd4/Prkar2a	2	Receptors	None	None
MF	GO:0035254	glutamate receptor binding	5/520	80/29879	0.0625	3.59123	3.08856	0.0129404	0.0871208	0.0657494	Calm1/Map1a/Nedd4/Nsf/Shank1	5	Receptors	None	None
MF	GO:0035255	ionotropic glutamate receptor binding	4/520	53/29879	0.0754717	4.33657	3.23555	0.0135617	0.0892462	0.0673534	Map1a/Nedd4/Nsf/Shank1	4	Receptors	None	None
MF	GO:0019199	transmembrane receptor protein kinase activity	5/520	81/29879	0.0617284	3.54689	3.05468	0.0136002	0.0892462	0.0673534	Acvr1b/Bmpr1a/Bmpr1b/Mertk/Ntrk2	5	Receptors	None	None
BP	GO:0042059	negative regulation of epidermal growth factor receptor signaling pathway	3/520	29/29879	0.103448	5.9441	3.54504	0.0136874	0.0892462	0.0673534	Cblb/Rnf115/Socs5	3	Receptors	None	None
MF	GO:0046966	nuclear thyroid hormone receptor binding	3/520	29/29879	0.103448	5.9441	3.54504	0.0136874	0.0892462	0.0673534	Gtf2b/Med13/Rxra	3	Receptors	None	None
CC	GO:0035631	CD40 receptor complex	2/520	11/29879	0.181818	10.4472	4.17065	0.0149844	0.0932968	0.0704103	Birc2/Chuk	2	Receptors	None	None
BP	GO:0062207	regulation of pattern recognition receptor signaling pathway	8/520	183/29879	0.0437158	2.5119	2.73027	0.0152033	0.0943587	0.0712118	Ankrd17/App/Brcc3/Cptp/Rnf115/Sarm1/Tax1bp1/Ywhae	8	Receptors	None	None
BP	GO:0008625	extrinsic apoptotic signaling pathway via death domain receptors	5/520	85/29879	0.0588235	3.37998	2.92432	0.0164648	0.0986646	0.0744614	Bmpr1b/Dedd/Fem1b/Gabarap/Park7	5	Receptors	None	None
BP	GO:2000322	regulation of glucocorticoid receptor signaling pathway	2/520	12/29879	0.166667	9.5766	3.95473	0.0177761	0.10305	0.0777712	Bmal1/Ntrk2	2	Receptors	None	None
BP	GO:0035791	platelet-derived growth factor receptor-beta signaling pathway	2/520	13/29879	0.153846	8.83994	3.76273	0.0207689	0.111914	0.0844609	Abl1/Lrp1	2	Receptors	None	None
BP	GO:0007178	cell surface receptor protein serine/threonine kinase signaling pathway	13/520	405/29879	0.0320988	1.84438	2.27695	0.0262311	0.125328	0.0945842	Abl1/Acvr1b/Atf2/Bmpr1a/Bmpr1b/Eid2/Gpc3/Lrp1/Map1lc3a/Peg10/Pml/Wwtr1/Zic2	13	Receptors	None	None
BP	GO:0042058	regulation of epidermal growth factor receptor signaling pathway	4/520	66/29879	0.0606061	3.4824	2.68688	0.0280258	0.12763	0.0963215	Cblb/Cnot9/Rnf115/Socs5	4	Receptors	None	None
MF	GO:0005154	epidermal growth factor receptor binding	3/520	39/29879	0.0769231	4.41997	2.84421	0.0301485	0.133619	0.100841	Cnot9/Socs5/Vav3	3	Receptors	None	None
BP	GO:0007176	regulation of epidermal growth factor-activated receptor activity	2/520	17/29879	0.117647	6.75995	3.16148	0.0345964	0.142723	0.107712	App/Socs5	2	Receptors	None	None
BP	GO:0033144	negative regulation of intracellular steroid hormone receptor signaling pathway	3/520	42/29879	0.0714286	4.10426	2.67924	0.0364635	0.148226	0.111865	Bmal1/Cnot9/Heyl	3	Receptors	None	None
BP	GO:0007173	epidermal growth factor receptor signaling pathway	5/520	110/29879	0.0454545	2.6118	2.25389	0.0434372	0.160715	0.12129	Abl1/Cblb/Cnot9/Rnf115/Socs5	5	Receptors	None	None
BP	GO:0010469	regulation of signaling receptor activity	5/520	113/29879	0.0442478	2.54246	2.18625	0.0478015	0.170728	0.128847	App/Dlgap2/Park7/Shank1/Socs5	5	Receptors	None	None
CC	GO:0032391	photoreceptor connecting cilium	3/520	47/29879	0.0638298	3.66764	2.4358	0.0483641	0.171965	0.12978	Cetn3/Ift57/Spata7	3	Receptors	None	None
BP	GO:0008652	amino acid biosynthetic process	9/520	73/29879	0.123288	7.08406	6.92644	4.94026e-06	0.000858524	0.000647921	Abat/Asnsd1/Gad1/Gad2/Glul/Mtrr/Oat/Park7/Slc25a12	9	RNA	None	None
BP	GO:0009150	purine ribonucleotide metabolic process	19/520	362/29879	0.0524862	3.01584	5.13547	2.31894e-05	0.00220524	0.00166428	Ak1/App/Atp1a2/Atp1b1/Cfh/Gart/ND5/Ndufa5/Ndufb1/Ndufb8/Ndufs4/Pde10a/Pfkl/Ppat/Sdhc/Slc25a12/Slc25a25/Tigar/Vcp	19	RNA	None	None
BP	GO:0009259	ribonucleotide metabolic process	19/520	383/29879	0.0496084	2.85048	4.85074	4.97615e-05	0.00332086	0.00250622	Ak1/App/Atp1a2/Atp1b1/Cfh/Gart/ND5/Ndufa5/Ndufb1/Ndufb8/Ndufs4/Pde10a/Pfkl/Ppat/Sdhc/Slc25a12/Slc25a25/Tigar/Vcp	19	RNA	None	None
BP	GO:0009152	purine ribonucleotide biosynthetic process	11/520	162/29879	0.0679012	3.90158	4.92829	0.000134623	0.00601471	0.00453925	Ak1/Gart/ND5/Ndufa5/Ndufb1/Ndufb8/Ndufs4/Ppat/Sdhc/Slc25a12/Vcp	11	RNA	None	None
BP	GO:0170043	non-proteinogenic amino acid biosynthetic process	4/520	16/29879	0.25	14.3649	7.11649	0.000139765	0.00605832	0.00457217	Abat/Gad1/Gad2/Park7	4	RNA	None	None
BP	GO:0072522	purine-containing compound biosynthetic process	14/520	252/29879	0.0555556	3.1922	4.65097	0.000149935	0.00627267	0.00473394	Acacb/Acat1/Ak1/Gart/ND5/Ndufa5/Ndufb1/Ndufb8/Ndufs4/Pdk2/Ppat/Sdhc/Slc25a12/Vcp	14	RNA	None	None
BP	GO:0016072	rRNA metabolic process	14/520	258/29879	0.0542636	3.11796	4.54711	0.000191349	0.00714815	0.00539465	Abt1/Dedd/Ebna1bp2/Esf1/Mphosph10/Npm1/Pak1ip1/Rps7/Top1/Ubtf/Urb1/Utp6/Wdr3/Wdr55	14	RNA	None	None
BP	GO:0009260	ribonucleotide biosynthetic process	11/520	177/29879	0.0621469	3.57094	4.56554	0.000291274	0.00930905	0.00702547	Ak1/Gart/ND5/Ndufa5/Ndufb1/Ndufb8/Ndufs4/Ppat/Sdhc/Slc25a12/Vcp	11	RNA	None	None
BP	GO:0009142	nucleoside triphosphate biosynthetic process	9/520	126/29879	0.0714286	4.10426	4.64713	0.00037224	0.0108949	0.00822227	Ak1/ND5/Ndufa5/Ndufb1/Ndufb8/Ndufs4/Sdhc/Slc25a12/Vcp	9	RNA	None	None
BP	GO:0051028	mRNA transport	9/520	126/29879	0.0714286	4.10426	4.64713	0.00037224	0.0108949	0.00822227	Akap8l/Cetn3/Eif4e/Nup155/Nup42/Parp11/Peg10/Rbm33/Thoc7	9	RNA	None	None
BP	GO:0050658	RNA transport	10/520	154/29879	0.0649351	3.73114	4.52221	0.000384538	0.0110228	0.00831879	Akap8l/Cetn3/Eif4e/Nup155/Nup42/Parp11/Peg10/Rbm33/Thoc7/Ybx1	10	RNA	None	None
BP	GO:0006754	ATP biosynthetic process	8/520	102/29879	0.0784314	4.50664	4.72125	0.000418356	0.0117197	0.00884474	ND5/Ndufa5/Ndufb1/Ndufb8/Ndufs4/Sdhc/Slc25a12/Vcp	8	RNA	None	None
BP	GO:1901293	nucleoside phosphate biosynthetic process	15/520	312/29879	0.0480769	2.76248	4.1649	0.000419388	0.0117197	0.00884474	Acacb/Acat1/Ak1/Gart/ND5/Ndufa5/Ndufb1/Ndufb8/Ndufs4/Pdk2/Ppat/Sdhc/Slc25a12/Tk1/Vcp	15	RNA	None	None
BP	GO:0046390	ribose phosphate biosynthetic process	11/520	185/29879	0.0594595	3.41652	4.38781	0.000424451	0.0118019	0.00890677	Ak1/Gart/ND5/Ndufa5/Ndufb1/Ndufb8/Ndufs4/Ppat/Sdhc/Slc25a12/Vcp	11	RNA	None	None
BP	GO:0051236	establishment of RNA localization	10/520	157/29879	0.0636943	3.65985	4.44707	0.000447971	0.012152	0.00917104	Akap8l/Cetn3/Eif4e/Nup155/Nup42/Parp11/Peg10/Rbm33/Thoc7/Ybx1	10	RNA	None	None
BP	GO:0170034	L-amino acid biosynthetic process	6/520	59/29879	0.101695	5.84335	4.95593	0.000557078	0.013528	0.0102095	Asnsd1/Glul/Mtrr/Oat/Park7/Slc25a12	6	RNA	None	None
BP	GO:0006164	purine nucleotide biosynthetic process	11/520	198/29879	0.0555556	3.1922	4.11889	0.000747952	0.0165054	0.0124565	Ak1/Gart/ND5/Ndufa5/Ndufb1/Ndufb8/Ndufs4/Ppat/Sdhc/Slc25a12/Vcp	11	RNA	None	None
BP	GO:1901607	alpha-amino acid biosynthetic process	6/520	64/29879	0.09375	5.38684	4.67553	0.000861688	0.0182199	0.0137504	Asnsd1/Glul/Mtrr/Oat/Park7/Slc25a12	6	RNA	None	None
BP	GO:0009206	purine ribonucleoside triphosphate biosynthetic process	8/520	114/29879	0.0701754	4.03225	4.3169	0.000876323	0.0184237	0.0139042	ND5/Ndufa5/Ndufb1/Ndufb8/Ndufs4/Sdhc/Slc25a12/Vcp	8	RNA	None	None
BP	GO:0009145	purine nucleoside triphosphate biosynthetic process	8/520	115/29879	0.0695652	3.99719	4.28573	0.000927786	0.0188596	0.0142332	ND5/Ndufa5/Ndufb1/Ndufb8/Ndufs4/Sdhc/Slc25a12/Vcp	8	RNA	None	None
MF	GO:0001099	basal RNA polymerase II transcription machinery binding	6/520	65/29879	0.0923077	5.30396	4.62298	0.000935568	0.0188596	0.0142332	Ctr9/Drap1/Ercc4/Gtf2b/Scaf8/Smyd3	6	RNA	None	None
BP	GO:0071897	DNA biosynthetic process	10/520	175/29879	0.0571429	3.28341	4.03182	0.00103779	0.0199629	0.0150659	Faap20/Gja1/Nfatc1/Pml/Pot1a/Tert/Tk1/Vcp/Wrn/Wrnip1	10	RNA	None	None
BP	GO:0009201	ribonucleoside triphosphate biosynthetic process	8/520	119/29879	0.0672269	3.86283	4.16447	0.00115837	0.020975	0.0158296	ND5/Ndufa5/Ndufb1/Ndufb8/Ndufs4/Sdhc/Slc25a12/Vcp	8	RNA	None	None
BP	GO:0006403	RNA localization	10/520	182/29879	0.0549451	3.15712	3.88473	0.00139442	0.0236244	0.0178291	Akap8l/Cetn3/Eif4e/Nup155/Nup42/Parp11/Peg10/Rbm33/Thoc7/Ybx1	10	RNA	None	None
BP	GO:0006364	rRNA processing	11/520	217/29879	0.0506912	2.9127	3.76342	0.00156827	0.0255004	0.0192449	Abt1/Ebna1bp2/Esf1/Mphosph10/Npm1/Pak1ip1/Rps7/Urb1/Utp6/Wdr3/Wdr55	11	RNA	None	None
BP	GO:0006367	transcription initiation at RNA polymerase II promoter	9/520	159/29879	0.0566038	3.25243	3.78994	0.00194627	0.0287087	0.0216662	Atf2/Dpy30/Eloc/Ftx/Gtf2b/Med13/Med26/Med7/Vps72	9	RNA	None	None
BP	GO:0009084	glutamine family amino acid biosynthetic process	3/520	16/29879	0.1875	10.7737	5.20425	0.00247892	0.0325453	0.0245617	Glul/Oat/Slc25a12	3	RNA	None	None
BP	GO:0009165	nucleotide biosynthetic process	11/520	237/29879	0.0464135	2.6669	3.42876	0.00310998	0.0382455	0.0288636	Ak1/Gart/ND5/Ndufa5/Ndufb1/Ndufb8/Ndufs4/Ppat/Sdhc/Slc25a12/Vcp	11	RNA	None	None
BP	GO:0170038	proteinogenic amino acid biosynthetic process	5/520	58/29879	0.0862069	4.95342	4.01081	0.00336149	0.0404616	0.030536	Asnsd1/Glul/Mtrr/Oat/Slc25a12	5	RNA	None	None
BP	GO:0000463	maturation of LSU-rRNA from tricistronic rRNA transcript (SSU-rRNA, 5.8S rRNA, LSU-rRNA)	3/520	18/29879	0.166667	9.5766	4.84402	0.00352007	0.0409521	0.0309062	Npm1/Pak1ip1/Urb1	3	RNA	None	None
MF	GO:0000993	RNA polymerase II complex binding	4/520	39/29879	0.102564	5.89329	4.0695	0.00460623	0.0491656	0.0371049	Ctr9/Gtf2b/Scaf8/Smyd3	4	RNA	None	None
MF	GO:0070063	RNA polymerase binding	5/520	64/29879	0.078125	4.48903	3.71864	0.00513885	0.0526283	0.0397181	Ctr9/Gtf2b/Nedd4/Scaf8/Smyd3	5	RNA	None	None
CC	GO:0090575	RNA polymerase II transcription regulator complex	11/520	254/29879	0.0433071	2.48841	3.17042	0.00521875	0.0530557	0.0400407	Atf2/Bmal1/Carm1/Drap1/E2f3/Gtf2b/Med26/Med7/Nfya/Rxra/Yap1	11	RNA	None	None
MF	GO:0003729	mRNA binding	15/520	409/29879	0.0366748	2.10732	3.0009	0.00578439	0.056236	0.0424408	Angel1/Eif4e/Etf1/Larp4b/Mrps7/Park7/Pcbp4/Peg10/Purb/Rbfox1/Rbm25/Rnf20/Rps7/Scaf8/Ybx1	15	RNA	None	None
BP	GO:0009303	rRNA transcription	4/520	43/29879	0.0930233	5.34508	3.79462	0.00654497	0.0599614	0.0452524	Dedd/Npm1/Top1/Ubtf	4	RNA	None	None
MF	GO:0043175	RNA polymerase core enzyme binding	4/520	44/29879	0.0909091	5.2236	3.73124	0.00710228	0.0630923	0.0476152	Ctr9/Gtf2b/Scaf8/Smyd3	4	RNA	None	None
BP	GO:0000466	maturation of 5.8S rRNA from tricistronic rRNA transcript (SSU-rRNA, 5.8S rRNA, LSU-rRNA)	3/520	24/29879	0.125	7.18245	4.03241	0.00808264	0.0686223	0.0517887	Abt1/Npm1/Urb1	3	RNA	None	None
MF	GO:0061629	RNA polymerase II-specific DNA-binding transcription factor binding	14/520	387/29879	0.0361757	2.07864	2.84242	0.00842621	0.0700421	0.0528602	Atf2/Bex2/Bmal1/Dll1/Gtf2b/Hspa4/Med13/Ncoa7/Nfatc1/Npm1/Park7/Rnf25/Rxra/Ubxn7	14	RNA	None	None
BP	GO:0009101	glycoprotein biosynthetic process	12/520	314/29879	0.0382166	2.19591	2.83518	0.00945681	0.0751276	0.0566982	Alg9/B3gnt2/Bmpr1b/Csgalnact1/Dhdds/Dpy19l3/Edem3/Galnt1/Galnt13/Mgat1/Pofut1/Ramp1	12	RNA	None	None
BP	GO:0000375	RNA splicing, via transesterification reactions	12/520	315/29879	0.0380952	2.18894	2.82319	0.0096818	0.0758037	0.0572084	Aar2/BC005624/Npm1/Paxbp1/Pcbp4/Psip1/Rbfox1/Rbm25/Son/Srpk3/Txnl4a/Usp49	12	RNA	None	None
BP	GO:0000377	RNA splicing, via transesterification reactions with bulged adenosine as nucleophile	12/520	315/29879	0.0380952	2.18894	2.82319	0.0096818	0.0758037	0.0572084	Aar2/BC005624/Npm1/Paxbp1/Pcbp4/Psip1/Rbfox1/Rbm25/Son/Srpk3/Txnl4a/Usp49	12	RNA	None	None
BP	GO:0000398	mRNA splicing, via spliceosome	12/520	315/29879	0.0380952	2.18894	2.82319	0.0096818	0.0758037	0.0572084	Aar2/BC005624/Npm1/Paxbp1/Pcbp4/Psip1/Rbfox1/Rbm25/Son/Srpk3/Txnl4a/Usp49	12	RNA	None	None
BP	GO:0042789	mRNA transcription by RNA polymerase II	4/520	49/29879	0.0816327	4.69058	3.44091	0.0103581	0.0784764	0.0592255	Ap3b1/Atf2/Flna/Rxra	4	RNA	None	None
MF	GO:0001162	RNA polymerase II intronic transcription regulatory region sequence-specific DNA binding	2/520	10/29879	0.2	11.4919	4.41623	0.0124016	0.084601	0.0638477	Rxra/Smyd3	2	RNA	None	None
BP	GO:0016479	negative regulation of transcription by RNA polymerase I	2/520	10/29879	0.2	11.4919	4.41623	0.0124016	0.084601	0.0638477	Dedd/Flna	2	RNA	None	None
BP	GO:0000470	maturation of LSU-rRNA	3/520	28/29879	0.107143	6.15639	3.63289	0.0124292	0.084601	0.0638477	Npm1/Pak1ip1/Urb1	3	RNA	None	None
BP	GO:0046394	carboxylic acid biosynthetic process	12/520	328/29879	0.0365854	2.10218	2.67123	0.013001	0.0871525	0.0657733	Abat/Acacb/Asnsd1/Gad1/Gad2/Glul/Ldhb/Mtrr/Oat/Park7/Slc25a12/Star	12	RNA	None	None
BP	GO:1901617	organic hydroxy compound biosynthetic process	10/520	253/29879	0.0395257	2.27113	2.70222	0.0137285	0.0892462	0.0673534	Dhcr24/Dhdds/Fdps/H6pd/Ldhb/Park7/Slc7a11/Sqle/Star/Trpc1	10	RNA	None	None
BP	GO:0016053	organic acid biosynthetic process	12/520	332/29879	0.0361446	2.07685	2.62589	0.0141797	0.0915834	0.0691173	Abat/Acacb/Asnsd1/Gad1/Gad2/Glul/Ldhb/Mtrr/Oat/Park7/Slc25a12/Star	12	RNA	None	None
BP	GO:0009299	mRNA transcription	4/520	54/29879	0.0740741	4.25627	3.18738	0.0144502	0.0927919	0.0700293	Ap3b1/Atf2/Flna/Rxra	4	RNA	None	None
BP	GO:0008380	RNA splicing	15/520	464/29879	0.0323276	1.85753	2.4776	0.016855	0.100569	0.0758988	Aar2/BC005624/Npm1/Paxbp1/Pcbp4/Psip1/Rbfox1/Rbm25/Slc38a2/Son/Srpk3/Thoc7/Txnl4a/Usp49/Ybx1	15	RNA	None	None
MF	GO:0140517	protein-RNA adaptor activity	3/520	32/29879	0.09375	5.38684	3.30433	0.0178823	0.10305	0.0777712	Rbm33/Sh3bgrl/Ybx1	3	RNA	None	None
BP	GO:0006402	mRNA catabolic process	10/520	265/29879	0.0377358	2.16829	2.54232	0.0183641	0.104658	0.0789849	Cnot9/Etf1/Fastkd2/Hbs1l/Larp4b/Npm1/Pcbp4/Prr5l/Rbm33/Ybx1	10	RNA	None	None
BP	GO:0071826	protein-RNA complex organization	8/520	193/29879	0.0414508	2.38175	2.56294	0.0202423	0.111233	0.0839466	Aar2/Abt1/Fastkd2/Mrps7/Nopchap1/Psip1/Srpk3/Vcp	8	RNA	None	None
MF	GO:0030515	snoRNA binding	3/520	34/29879	0.0882353	5.06997	3.1601	0.0210322	0.112138	0.0846299	Nudt16l1/Utp6/Wdr3	3	RNA	None	None
BP	GO:2000279	negative regulation of DNA biosynthetic process	3/520	34/29879	0.0882353	5.06997	3.1601	0.0210322	0.112138	0.0846299	Gja1/Pml/Pot1a	3	RNA	None	None
BP	GO:0006401	RNA catabolic process	11/520	312/29879	0.0352564	2.02582	2.42411	0.0216166	0.114166	0.0861603	Cnot9/Eloc/Etf1/Fastkd2/Hbs1l/Larp4b/Npm1/Pcbp4/Prr5l/Rbm33/Ybx1	11	RNA	None	None
BP	GO:0006405	RNA export from nucleus	5/520	92/29879	0.0543478	3.12281	2.71392	0.0223906	0.116477	0.0879046	Akap8l/Eif4e/Nup155/Rbm33/Thoc7	5	RNA	None	None
BP	GO:0000460	maturation of 5.8S rRNA	3/520	35/29879	0.0857143	4.92511	3.09218	0.0227137	0.117171	0.0884284	Abt1/Npm1/Urb1	3	RNA	None	None
MF	GO:0003730	mRNA 3'-UTR binding	6/520	127/29879	0.0472441	2.71463	2.57704	0.0239501	0.120336	0.0908169	Angel1/Larp4b/Pcbp4/Rbfox1/Rnf20/Rps7	6	RNA	None	None
BP	GO:0034309	primary alcohol biosynthetic process	2/520	14/29879	0.142857	8.20852	3.59034	0.0239547	0.120336	0.0908169	H6pd/Park7	2	RNA	None	None
BP	GO:1903311	regulation of mRNA metabolic process	11/520	320/29879	0.034375	1.97517	2.3341	0.0254194	0.123998	0.0935802	Fastkd2/Larp4b/Npm1/Pcbp4/Prr5l/Rbfox1/Rbm25/Rbm33/Son/Srpk3/Ybx1	11	RNA	None	None
BP	GO:0035384	thioester biosynthetic process	3/520	37/29879	0.0810811	4.65889	2.96376	0.0262896	0.125328	0.0945842	Acacb/Acat1/Pdk2	3	RNA	None	None
BP	GO:0071616	acyl-CoA biosynthetic process	3/520	37/29879	0.0810811	4.65889	2.96376	0.0262896	0.125328	0.0945842	Acacb/Acat1/Pdk2	3	RNA	None	None
BP	GO:0006167	AMP biosynthetic process	2/520	15/29879	0.133333	7.66128	3.43428	0.0273262	0.125704	0.0948675	Gart/Ppat	2	RNA	None	None
BP	GO:0006188	IMP biosynthetic process	2/520	15/29879	0.133333	7.66128	3.43428	0.0273262	0.125704	0.0948675	Gart/Ppat	2	RNA	None	None
BP	GO:0009163	nucleoside biosynthetic process	2/520	15/29879	0.133333	7.66128	3.43428	0.0273262	0.125704	0.0948675	Ak1/Tk1	2	RNA	None	None
BP	GO:0034404	nucleobase-containing small molecule biosynthetic process	2/520	15/29879	0.133333	7.66128	3.43428	0.0273262	0.125704	0.0948675	Ak1/Tk1	2	RNA	None	None
BP	GO:0000479	endonucleolytic cleavage of tricistronic rRNA transcript (SSU-rRNA, 5.8S rRNA, LSU-rRNA)	2/520	16/29879	0.125	7.18245	3.29201	0.0308758	0.133619	0.100841	Abt1/Npm1	2	RNA	None	None
BP	GO:0006177	GMP biosynthetic process	2/520	16/29879	0.125	7.18245	3.29201	0.0308758	0.133619	0.100841	Gart/Ppat	2	RNA	None	None
BP	GO:0034244	negative regulation of transcription elongation by RNA polymerase II	2/520	16/29879	0.125	7.18245	3.29201	0.0308758	0.133619	0.100841	Eapp/Hexim1	2	RNA	None	None
BP	GO:0046112	nucleobase biosynthetic process	2/520	16/29879	0.125	7.18245	3.29201	0.0308758	0.133619	0.100841	Gart/Ppat	2	RNA	None	None
BP	GO:2001171	positive regulation of ATP biosynthetic process	2/520	16/29879	0.125	7.18245	3.29201	0.0308758	0.133619	0.100841	Slc25a12/Vcp	2	RNA	None	None
BP	GO:0042398	cellular modified amino acid biosynthetic process	3/520	42/29879	0.0714286	4.10426	2.67924	0.0364635	0.148226	0.111865	Gart/Park7/Slc7a11	3	RNA	None	None
BP	GO:0006368	transcription elongation by RNA polymerase II	5/520	105/29879	0.047619	2.73617	2.37179	0.0367161	0.148913	0.112384	Ctr9/Eapp/Hexim1/Med26/Med7	5	RNA	None	None
BP	GO:0006488	dolichol-linked oligosaccharide biosynthetic process	2/520	18/29879	0.111111	6.3844	3.04108	0.0384809	0.151281	0.11417	Alg9/Dhdds	2	RNA	None	None
BP	GO:0030810	positive regulation of nucleotide biosynthetic process	2/520	18/29879	0.111111	6.3844	3.04108	0.0384809	0.151281	0.11417	Slc25a12/Vcp	2	RNA	None	None
CC	GO:0090571	RNA polymerase II transcription repressor complex	2/520	18/29879	0.111111	6.3844	3.04108	0.0384809	0.151281	0.11417	Drap1/Lin54	2	RNA	None	None
BP	GO:1900373	positive regulation of purine nucleotide biosynthetic process	2/520	18/29879	0.111111	6.3844	3.04108	0.0384809	0.151281	0.11417	Slc25a12/Vcp	2	RNA	None	None
MF	GO:0019843	rRNA binding	4/520	73/29879	0.0547945	3.14847	2.44594	0.0385479	0.151281	0.11417	Fastkd2/Mrps7/Npm1/Rplp0	4	RNA	None	None
BP	GO:0006406	mRNA export from nucleus	4/520	74/29879	0.0540541	3.10593	2.41391	0.0402116	0.156048	0.117768	Akap8l/Eif4e/Nup155/Thoc7	4	RNA	None	None
BP	GO:0120178	steroid hormone biosynthetic process	3/520	44/29879	0.0681818	3.9177	2.57757	0.04102	0.157319	0.118727	Bmpr1b/H6pd/Star	3	RNA	None	None
BP	GO:0022618	protein-RNA complex assembly	7/520	184/29879	0.0380435	2.18596	2.14756	0.0427468	0.160077	0.120809	Aar2/Abt1/Fastkd2/Mrps7/Nopchap1/Psip1/Srpk3	7	RNA	None	None
BP	GO:0034243	regulation of transcription elongation by RNA polymerase II	4/520	76/29879	0.0526316	3.02419	2.35145	0.04366	0.161324	0.12175	Eapp/Hexim1/Med26/Med7	4	RNA	None	None
BP	GO:0006356	regulation of transcription by RNA polymerase I	3/520	46/29879	0.0652174	3.74737	2.48173	0.0458489	0.167081	0.126095	Dedd/Flna/Ubtf	3	RNA	None	None
BP	GO:0009124	nucleoside monophosphate biosynthetic process	3/520	46/29879	0.0652174	3.74737	2.48173	0.0458489	0.167081	0.126095	Gart/Ppat/Tk1	3	RNA	None	None
BP	GO:0050684	regulation of mRNA processing	6/520	149/29879	0.0402685	2.31381	2.13961	0.0465581	0.167709	0.126569	Npm1/Pcbp4/Rbfox1/Rbm25/Son/Srpk3	6	RNA	None	None
BP	GO:1901659	glycosyl compound biosynthetic process	2/520	20/29879	0.1	5.74596	2.82559	0.0467148	0.167709	0.126569	Ak1/Tk1	2	RNA	None	None
BP	GO:0046854	phosphatidylinositol phosphate biosynthetic process	3/520	47/29879	0.0638298	3.66764	2.4358	0.0483641	0.171965	0.12978	Hycc1/Pip5k1b/Pip5k1c	3	RNA	None	None
BP	GO:0035329	hippo signaling	8/520	54/29879	0.148148	8.51254	7.3536	4.10871e-06	0.000767513	0.000579236	Amotl1/Limd1/Map2k3/Nf2/Vcp/Wwtr1/Yap1/Ywhae	8	Signal	Other	None
BP	GO:0035330	regulation of hippo signaling	5/520	38/29879	0.131579	7.56048	5.38552	0.000489293	0.0129906	0.00980388	Limd1/Map2k3/Nf2/Vcp/Ywhae	5	Signal	Other	None
BP	GO:0086026	atrial cardiac muscle cell to AV node cell signaling	3/520	15/29879	0.2	11.4919	5.40921	0.00204033	0.0290185	0.0219001	Flna/Kcnj5/Nup155	3	Signal	Other	None
BP	GO:0030111	regulation of Wnt signaling pathway	14/520	329/29879	0.0425532	2.44509	3.50769	0.00204857	0.0290615	0.0219325	Abl1/App/Bmal1/Fuz/Gpc3/Limd1/Lrp1/Rnf146/Siah2/Six3/Tert/Vcp/Wwtr1/Yap1	14	Signal	Other	None
BP	GO:0016055	Wnt signaling pathway	17/520	467/29879	0.0364026	2.09168	3.16444	0.00369716	0.0422973	0.0319214	Abl1/Amotl1/App/Bmal1/Ctr9/Dvl2/Fuz/Gpc3/Limd1/Lrp1/Rnf146/Siah2/Six3/Tert/Vcp/Wwtr1/Yap1	17	Signal	Other	None
BP	GO:0097191	extrinsic apoptotic signaling pathway	11/520	250/29879	0.044	2.52822	3.22928	0.00464264	0.0493647	0.0372551	Acvr1b/App/Bmpr1b/Dedd/Fem1b/Gabarap/Park7/Pml/Siah2/Tert/Yap1	11	Signal	Other	None
BP	GO:0002758	innate immune response-activating signaling pathway	12/520	294/29879	0.0408163	2.34529	3.08504	0.00575088	0.0560081	0.0422689	Ankrd17/Ap3b1/App/Brcc3/Chuk/Cptp/Nod1/Rnf115/Sarm1/Tax1bp1/Unc93b1/Ywhae	12	Signal	Other	None
BP	GO:0035331	negative regulation of hippo signaling	3/520	22/29879	0.136364	7.8354	4.26834	0.0063098	0.0587752	0.0443572	Limd1/Map2k3/Vcp	3	Signal	Other	None
BP	GO:0008593	regulation of Notch signaling pathway	6/520	99/29879	0.0606061	3.4824	3.29256	0.00775288	0.067051	0.0506028	Dll1/Lfng/Pofut1/Postn/Rita1/Yap1	6	Signal	Other	None
BP	GO:0086019	cell-cell signaling involved in cardiac conduction	3/520	25/29879	0.12	6.89515	3.92438	0.00906781	0.0724513	0.0546784	Flna/Kcnj5/Nup155	3	Signal	Other	None
BP	GO:0030178	negative regulation of Wnt signaling pathway	8/520	170/29879	0.0470588	2.70398	2.96519	0.0100983	0.0779472	0.0588261	App/Fuz/Gpc3/Limd1/Lrp1/Siah2/Six3/Wwtr1	8	Signal	Other	None
BP	GO:0009755	hormone-mediated signaling pathway	9/520	209/29879	0.0430622	2.47434	2.84655	0.0113564	0.0828782	0.0625475	Bmal1/Carm1/Cnot9/Heyl/Nedd4/Ntrk2/Park7/Pml/Rxra	9	Signal	Other	None
BP	GO:2001236	regulation of extrinsic apoptotic signaling pathway	8/520	177/29879	0.0451977	2.59704	2.83607	0.0126568	0.085626	0.0646213	App/Bmpr1b/Fem1b/Park7/Pml/Siah2/Tert/Yap1	8	Signal	Other	None
BP	GO:0030177	positive regulation of Wnt signaling pathway	7/520	145/29879	0.0482759	2.77391	2.84968	0.0137536	0.0892462	0.0673534	Abl1/Bmal1/Gpc3/Rnf146/Tert/Vcp/Yap1	7	Signal	Other	None
BP	GO:0060828	regulation of canonical Wnt signaling pathway	10/520	255/29879	0.0392157	2.25332	2.67495	0.0144326	0.0927919	0.0700293	App/Bmal1/Fuz/Gpc3/Limd1/Rnf146/Siah2/Vcp/Wwtr1/Yap1	10	Signal	Other	None
BP	GO:0033314	mitotic DNA replication checkpoint signaling	2/520	11/29879	0.181818	10.4472	4.17065	0.0149844	0.0932968	0.0704103	Rad17/Topbp1	2	Signal	Other	None
BP	GO:0044773	mitotic DNA damage checkpoint signaling	5/520	84/29879	0.0595238	3.42022	2.95617	0.0157142	0.0963468	0.0727122	Atf2/Brcc3/Pml/Rad17/Topbp1	5	Signal	Other	None
BP	GO:0060071	Wnt signaling pathway, planar cell polarity pathway	3/520	32/29879	0.09375	5.38684	3.30433	0.0178823	0.10305	0.0777712	Abl1/Dvl2/Gpc3	3	Signal	Other	None
BP	GO:1901185	negative regulation of ERBB signaling pathway	3/520	32/29879	0.09375	5.38684	3.30433	0.0178823	0.10305	0.0777712	Cblb/Rnf115/Socs5	3	Signal	Other	None
BP	GO:0044774	mitotic DNA integrity checkpoint signaling	5/520	88/29879	0.0568182	3.26475	2.83156	0.0188585	0.107012	0.0807613	Atf2/Brcc3/Pml/Rad17/Topbp1	5	Signal	Other	None
BP	GO:2000095	regulation of Wnt signaling pathway, planar cell polarity pathway	2/520	13/29879	0.153846	8.83994	3.76273	0.0207689	0.111914	0.0844609	Abl1/Gpc3	2	Signal	Other	None
BP	GO:0007219	Notch signaling pathway	8/520	195/29879	0.0410256	2.35732	2.53072	0.0213773	0.113651	0.0857716	App/Dll1/Heyl/Lfng/Pofut1/Postn/Rita1/Yap1	8	Signal	Other	None
BP	GO:0060070	canonical Wnt signaling pathway	11/520	312/29879	0.0352564	2.02582	2.42411	0.0216166	0.114166	0.0861603	App/Bmal1/Dvl2/Fuz/Gpc3/Limd1/Rnf146/Siah2/Vcp/Wwtr1/Yap1	11	Signal	Other	None
BP	GO:0031098	stress-activated protein kinase signaling cascade	4/520	61/29879	0.0655738	3.76784	2.87988	0.0217	0.114166	0.0861603	Dusp10/Map2k3/Nod1/Prdx1	4	Signal	Other	None
BP	GO:0006465	signal peptide processing	2/520	15/29879	0.133333	7.66128	3.43428	0.0273262	0.125704	0.0948675	Spcs1/Sppl3	2	Signal	Other	None
BP	GO:0000077	DNA damage checkpoint signaling	6/520	132/29879	0.0454545	2.6118	2.46992	0.0282515	0.127729	0.0963961	Atf2/Brcc3/Fem1b/Pml/Rad17/Topbp1	6	Signal	Other	None
BP	GO:0031573	mitotic intra-S DNA damage checkpoint signaling	2/520	16/29879	0.125	7.18245	3.29201	0.0308758	0.133619	0.100841	Atf2/Rad17	2	Signal	Other	None
BP	GO:2000052	positive regulation of non-canonical Wnt signaling pathway	2/520	16/29879	0.125	7.18245	3.29201	0.0308758	0.133619	0.100841	Abl1/Gpc3	2	Signal	Other	None
BP	GO:0090090	negative regulation of canonical Wnt signaling pathway	6/520	137/29879	0.0437956	2.51648	2.36766	0.0330335	0.139589	0.105347	App/Fuz/Gpc3/Limd1/Siah2/Wwtr1	6	Signal	Other	None
BP	GO:0045746	negative regulation of Notch signaling pathway	3/520	41/29879	0.0731707	4.20436	2.73247	0.0342888	0.142723	0.107712	Dll1/Lfng/Rita1	3	Signal	Other	None
BP	GO:0045879	negative regulation of smoothened signaling pathway	3/520	41/29879	0.0731707	4.20436	2.73247	0.0342888	0.142723	0.107712	Gli2/Gpc3/Vcp	3	Signal	Other	None
BP	GO:0038092	nodal signaling pathway	2/520	17/29879	0.117647	6.75995	3.16148	0.0345964	0.142723	0.107712	Acvr1b/Zic2	2	Signal	Other	None
BP	GO:0031570	DNA integrity checkpoint signaling	6/520	140/29879	0.0428571	2.46255	2.30845	0.0361399	0.147993	0.111689	Atf2/Brcc3/Fem1b/Pml/Rad17/Topbp1	6	Signal	Other	None
BP	GO:0070302	regulation of stress-activated protein kinase signaling cascade	3/520	42/29879	0.0714286	4.10426	2.67924	0.0364635	0.148226	0.111865	Dusp10/Nod1/Prdx1	3	Signal	Other	None
BP	GO:1901184	regulation of ERBB signaling pathway	4/520	72/29879	0.0555556	3.1922	2.47853	0.0369244	0.148913	0.112384	Cblb/Cnot9/Rnf115/Socs5	4	Signal	Other	None
BP	GO:0000076	DNA replication checkpoint signaling	2/520	18/29879	0.111111	6.3844	3.04108	0.0384809	0.151281	0.11417	Rad17/Topbp1	2	Signal	Other	None
BP	GO:0010738	regulation of protein kinase A signaling	2/520	18/29879	0.111111	6.3844	3.04108	0.0384809	0.151281	0.11417	Akap6/App	2	Signal	Other	None
BP	GO:0070102	interleukin-6-mediated signaling pathway	2/520	19/29879	0.105263	6.04838	2.92948	0.0425226	0.159668	0.1205	Ctr9/Yap1	2	Signal	Other	None
BP	GO:0031929	TOR signaling	7/520	184/29879	0.0380435	2.18596	2.14756	0.0427468	0.160077	0.120809	Bmal1/Lamtor4/Prr5l/Rps6ka2/Rragc/Ube2w/Ywhag	7	Signal	Other	None
BP	GO:0045747	positive regulation of Notch signaling pathway	3/520	45/29879	0.0666667	3.83064	2.52896	0.0434007	0.160715	0.12129	Dll1/Lfng/Yap1	3	Signal	Other	None
BP	GO:0090263	positive regulation of canonical Wnt signaling pathway	5/520	110/29879	0.0454545	2.6118	2.25389	0.0434372	0.160715	0.12129	Bmal1/Gpc3/Rnf146/Vcp/Yap1	5	Signal	Other	None
BP	GO:0070886	positive regulation of calcineurin-NFAT signaling cascade	2/520	20/29879	0.1	5.74596	2.82559	0.0467148	0.167709	0.126569	Akap6/Sppl3	2	Signal	Other	None
BP	GO:0106058	positive regulation of calcineurin-mediated signaling	2/520	20/29879	0.1	5.74596	2.82559	0.0467148	0.167709	0.126569	Akap6/Sppl3	2	Signal	Other	None
MF	GO:0005048	signal sequence binding	3/520	47/29879	0.0638298	3.66764	2.4358	0.0483641	0.171965	0.12978	Cemip/Srp14/Tomm22	3	Signal	Other	None
BP	GO:0042770	signal transduction in response to DNA damage	11/520	196/29879	0.0561224	3.22477	4.15879	0.000687859	0.0157415	0.01188	Abl1/Atf2/Brcc3/Eef1e1/Fem1b/Npm1/Pcbp4/Pml/Rad17/Topbp1/Yap1	11	Signal	Transduction	None
BP	GO:1901796	regulation of signal transduction by p53 class mediator	7/520	89/29879	0.0786517	4.5193	4.42509	0.000936028	0.0188596	0.0142332	Eef1e1/Hexim1/Npm1/Pak1ip1/Pcbp4/Pml/Rps7	7	Signal	Transduction	None
BP	GO:1901798	positive regulation of signal transduction by p53 class mediator	4/520	33/29879	0.121212	6.9648	4.56265	0.00248728	0.0325453	0.0245617	Eef1e1/Hexim1/Pml/Rps7	4	Signal	Transduction	None
BP	GO:0060395	SMAD protein signal transduction	6/520	94/29879	0.0638298	3.66764	3.44745	0.00605465	0.0575554	0.0434366	Bmpr1a/Eid2/Lrp1/Map1lc3a/Pml/Wwtr1	6	Signal	Transduction	None
BP	GO:0072331	signal transduction by p53 class mediator	8/520	169/29879	0.0473373	2.71998	2.98416	0.00976685	0.0760692	0.0574088	Eef1e1/Hexim1/Npm1/Pak1ip1/Pcbp4/Pdk2/Pml/Rps7	8	Signal	Transduction	None
BP	GO:0043123	positive regulation of canonical NF-kappaB signal transduction	8/520	188/29879	0.0425532	2.44509	2.64526	0.0175935	0.10305	0.0777712	Abl1/Ankrd17/Birc2/Chuk/Flna/Malt1/Mid2/Nod1	8	Signal	Transduction	None
BP	GO:0038061	non-canonical NF-kappaB signal transduction	6/520	125/29879	0.048	2.75806	2.62134	0.0223601	0.116477	0.0879046	App/Birc2/Chuk/Nod1/Prdx1/Vcp	6	Signal	Transduction	None
BP	GO:0043516	regulation of DNA damage response, signal transduction by p53 class mediator	3/520	38/29879	0.0789474	4.53629	2.90295	0.0281838	0.12763	0.0963215	Eef1e1/Npm1/Pcbp4	3	Signal	Transduction	None
BP	GO:0051897	positive regulation of phosphatidylinositol 3-kinase/protein kinase B signal transduction	8/520	211/29879	0.0379147	2.17856	2.28642	0.0321176	0.136725	0.103185	Cat/Itsn1/Mertk/Nedd4/Ntrk2/Park7/Prr5l/Vav3	8	Signal	Transduction	None
BP	GO:1901222	regulation of non-canonical NF-kappaB signal transduction	5/520	102/29879	0.0490196	2.81665	2.44589	0.0330115	0.139589	0.105347	App/Birc2/Nod1/Prdx1/Vcp	5	Signal	Transduction	None
BP	GO:0030330	DNA damage response, signal transduction by p53 class mediator	4/520	72/29879	0.0555556	3.1922	2.47853	0.0369244	0.148913	0.112384	Eef1e1/Npm1/Pcbp4/Pml	4	Signal	Transduction	None
BP	GO:0141161	regulation of cAMP/PKA signal transduction	2/520	19/29879	0.105263	6.04838	2.92948	0.0425226	0.159668	0.1205	Pde10a/Prkar2a	2	Signal	Transduction	None
BP	GO:0007264	small GTPase-mediated signal transduction	13/520	444/29879	0.0292793	1.68238	1.92792	0.0486825	0.172876	0.130468	Abl1/Dhcr24/Dok6/Gabarap/Iqsec1/Itsn1/Kndc1/Kras/Ksr1/Ppp2cb/Rap1gap/Rufy1/Vav3	13	Signal	Transduction	None
BP	GO:0140238	presynaptic endocytosis	12/520	92/29879	0.130435	7.49473	8.30326	6.99001e-08	7.77429e-05	5.8672e-05	Ap3m2/Ap3s1/Bltp1/Btbd8/Calm1/Cltc/Grn/Itsn1/Park7/Pip5k1c/Sh3gl2/Syt7	12	Synaptic	Other	None
BP	GO:0099563	modification of synaptic structure	6/520	55/29879	0.109091	6.26832	5.20448	0.000380016	0.0110228	0.00831879	Abl1/Dlgap4/Itsn1/Marcks/Pdxp/Sarm1	6	Synaptic	Other	None
BP	GO:0099010	modification of postsynaptic structure	5/520	47/29879	0.106383	6.11273	4.66839	0.00131532	0.0228718	0.0172612	Dlgap4/Itsn1/Marcks/Pdxp/Sarm1	5	Synaptic	Other	None
CC	GO:0099523	presynaptic cytosol	5/520	49/29879	0.102041	5.86323	4.53422	0.00158929	0.0257669	0.0194461	Marcks/Senp7/Sh3gl2/Syt1/Trim9	5	Synaptic	Other	None
BP	GO:0098884	postsynaptic neurotransmitter receptor internalization	5/520	51/29879	0.0980392	5.6333	4.40727	0.001903	0.0281452	0.021241	Cblb/Iqsec1/Lrp1/Nedd4/Pip5k1c	5	Synaptic	Other	None
BP	GO:0140239	postsynaptic endocytosis	5/520	51/29879	0.0980392	5.6333	4.40727	0.001903	0.0281452	0.021241	Cblb/Iqsec1/Lrp1/Nedd4/Pip5k1c	5	Synaptic	Other	None
CC	GO:0097470	ribbon synapse	4/520	32/29879	0.125	7.18245	4.65685	0.00221591	0.0303514	0.022906	Atp2b1/Cltc/Pclo/Sh3gl2	4	Synaptic	Other	None
CC	GO:0098982	GABA-ergic synapse	9/520	172/29879	0.0523256	3.00661	3.5124	0.00330154	0.0401142	0.0302739	Ap3m2/Atp2b1/Gabarap/Gad1/Gad2/Kif2a/Pclo/Slc6a11/Syt7	9	Synaptic	Other	None
CC	GO:0042734	presynaptic membrane	12/520	274/29879	0.0437956	2.51648	3.35611	0.00330378	0.0401142	0.0302739	Adam11/Atp2b1/Cltc/Exoc3/Gad2/Itsn1/Marcks/Pip5k1c/Slc6a11/Syt1/Syt7/Unc13a	12	Synaptic	Other	None
CC	GO:0098684	photoreceptor ribbon synapse	3/520	18/29879	0.166667	9.5766	4.84402	0.00352007	0.0409521	0.0309062	Atp2b1/Cltc/Sh3gl2	3	Synaptic	Other	None
CC	GO:0098833	presynaptic endocytic zone	3/520	18/29879	0.166667	9.5766	4.84402	0.00352007	0.0409521	0.0309062	Cltc/Itsn1/Pip5k1c	3	Synaptic	Other	None
CC	GO:0048786	presynaptic active zone	8/520	143/29879	0.0559441	3.21452	3.53276	0.00366339	0.0420911	0.0317658	App/Atp2b1/Gad1/Ntrk2/Osbpl2/Pclo/Syt1/Unc13a	8	Synaptic	Other	None
CC	GO:0098831	presynaptic active zone cytoplasmic component	3/520	23/29879	0.130435	7.49473	4.14683	0.00716366	0.0632335	0.0477218	Osbpl2/Pclo/Unc13a	3	Synaptic	Other	None
CC	GO:0099524	postsynaptic cytosol	4/520	47/29879	0.0851064	4.89018	3.55209	0.00895943	0.0724513	0.0546784	Eif4e/Nedd4/Senp7/Syt1	4	Synaptic	Other	None
CC	GO:0060076	excitatory synapse	6/520	105/29879	0.0571429	3.28341	3.11936	0.0102141	0.07813	0.0589641	Grn/Ntrk2/Pclo/Shank1/Syt1/Unc13a	6	Synaptic	Other	None
CC	GO:0060077	inhibitory synapse	3/520	28/29879	0.107143	6.15639	3.63289	0.0124292	0.084601	0.0638477	Gad1/Gad2/Pclo	3	Synaptic	Other	None
BP	GO:0099643	signal release from synapse	8/520	182/29879	0.043956	2.5257	2.74761	0.0147551	0.0932968	0.0704103	Ntrk2/Osbpl2/Pclo/Slc38a2/Syt1/Syt7/Trim9/Unc13a	8	Synaptic	Other	None
CC	GO:0098835	presynaptic endocytic zone membrane	2/520	14/29879	0.142857	8.20852	3.59034	0.0239547	0.120336	0.0908169	Cltc/Pip5k1c	2	Synaptic	Other	None
CC	GO:0032279	asymmetric synapse	15/520	487/29879	0.0308008	1.7698	2.27948	0.0246746	0.122078	0.0921312	Abl1/Akap9/Dlgap2/Grn/Iqsec1/Lrp1/Map1a/Map1b/Map2/Ntrk2/Pclo/Pip5k1c/Rplp0/Shank1/Syt1	15	Synaptic	Other	None
CC	GO:0014069	postsynaptic density	14/520	463/29879	0.0302376	1.73744	2.1283	0.0334492	0.140917	0.106349	Abl1/Akap9/Dlgap2/Iqsec1/Lrp1/Map1a/Map1b/Map2/Ntrk2/Pclo/Pip5k1c/Rplp0/Shank1/Syt1	14	Synaptic	Other	None
BP	GO:0099558	maintenance of synapse structure	3/520	42/29879	0.0714286	4.10426	2.67924	0.0364635	0.148226	0.111865	Grn/Pclo/Shank1	3	Synaptic	Other	None
BP	GO:0050807	regulation of synapse organization	19/520	390/29879	0.0487179	2.79931	4.7601	6.33169e-05	0.00391228	0.00295257	Abl1/App/Cdh8/Dctn1/Dlgap4/Iqsec1/Itsn1/Lrrn1/Map1b/Marcks/Nedd4/Nedd9/Ntrk2/Pdxp/Sarm1/Slc7a11/Sparc/Sparcl1/Vcp	19	Synaptic	Transmission and function	None
BP	GO:0050803	regulation of synapse structure or activity	19/520	398/29879	0.0477387	2.74305	4.65893	8.27378e-05	0.00474335	0.00357977	Abl1/App/Cdh8/Dctn1/Dlgap4/Iqsec1/Itsn1/Lrrn1/Map1b/Marcks/Nedd4/Nedd9/Ntrk2/Pdxp/Sarm1/Slc7a11/Sparc/Sparcl1/Vcp	19	Synaptic	Transmission and function	None
BP	GO:0099149	regulation of postsynaptic neurotransmitter receptor internalization	5/520	39/29879	0.128205	7.36662	5.29479	0.000553294	0.013528	0.0102095	Cblb/Iqsec1/Lrp1/Nedd4/Pip5k1c	5	Synaptic	Transmission and function	None
BP	GO:1905244	regulation of modification of synaptic structure	4/520	31/29879	0.129032	7.41414	4.7552	0.00196566	0.0287659	0.0217094	Abl1/Itsn1/Marcks/Pdxp	4	Synaptic	Transmission and function	None
BP	GO:0099159	regulation of modification of postsynaptic structure	3/520	25/29879	0.12	6.89515	3.92438	0.00906781	0.0724513	0.0546784	Itsn1/Marcks/Pdxp	3	Synaptic	Transmission and function	None
BP	GO:0140250	regulation protein catabolic process at synapse	2/520	13/29879	0.153846	8.83994	3.76273	0.0207689	0.111914	0.0844609	Cblb/Nedd4	2	Synaptic	Transmission and function	None
BP	GO:0031915	positive regulation of synaptic plasticity	2/520	14/29879	0.142857	8.20852	3.59034	0.0239547	0.120336	0.0908169	Map1b/Unc13a	2	Synaptic	Transmission and function	None
BP	GO:1900272	negative regulation of long-term synaptic potentiation	2/520	14/29879	0.142857	8.20852	3.59034	0.0239547	0.120336	0.0908169	Abl1/App	2	Synaptic	Transmission and function	None
BP	GO:1905274	regulation of modification of postsynaptic actin cytoskeleton	2/520	14/29879	0.142857	8.20852	3.59034	0.0239547	0.120336	0.0908169	Itsn1/Marcks	2	Synaptic	Transmission and function	None
BP	GO:0035249	synaptic transmission, glutamatergic	6/520	128/29879	0.046875	2.69342	2.5552	0.0247728	0.122129	0.0921698	Cdh8/Glul/Ntrk2/Slc38a2/Syt1/Unc13a	6	Synaptic	Transmission and function	None
BP	GO:0099072	regulation of postsynaptic membrane neurotransmitter receptor levels	7/520	166/29879	0.0421687	2.423	2.44676	0.0266219	0.125639	0.0948188	Cblb/Gabarap/Iqsec1/Lrp1/Nedd4/Pip5k1c/Ywhae	7	Synaptic	Transmission and function	None
BP	GO:0098814	spontaneous synaptic transmission	2/520	17/29879	0.117647	6.75995	3.16148	0.0345964	0.142723	0.107712	App/Syt1	2	Synaptic	Transmission and function	None
BP	GO:0099170	postsynaptic modulation of chemical synaptic transmission	3/520	45/29879	0.0666667	3.83064	2.52896	0.0434007	0.160715	0.12129	Eif4e/Iqsec1/Nedd4	3	Synaptic	Transmission and function	None
BP	GO:0048168	regulation of neuronal synaptic plasticity	4/520	79/29879	0.0506329	2.90935	2.2615	0.0491342	0.173924	0.131259	App/Kras/Star/Unc13a	4	Synaptic	Transmission and function	None
BP	GO:0099003	vesicle-mediated transport in synapse	22/520	317/29879	0.0694006	3.98773	7.11724	4.90813e-08	6.82353e-05	5.14966e-05	Ap3m2/Ap3s1/Atp6ap1/Bltp1/Btbd8/Calm1/Cblb/Cltc/Grn/Iqsec1/Itsn1/Lrp1/Nedd4/Osbpl2/Park7/Pclo/Pip5k1c/Sh3gl2/Syt1/Syt7/Trim9/Unc13a	22	Synaptic	Vesicle	None
BP	GO:0036465	synaptic vesicle recycling	12/520	100/29879	0.12	6.89515	7.85863	1.78442e-07	0.000165386	0.000124815	Ap3m2/Ap3s1/Bltp1/Btbd8/Cltc/Grn/Itsn1/Park7/Pclo/Pip5k1c/Sh3gl2/Syt7	12	Synaptic	Vesicle	None
BP	GO:0048488	synaptic vesicle endocytosis	11/520	86/29879	0.127907	7.34949	7.84761	3.01236e-07	0.000209397	0.00015803	Ap3m2/Ap3s1/Bltp1/Btbd8/Cltc/Grn/Itsn1/Park7/Pip5k1c/Sh3gl2/Syt7	11	Synaptic	Vesicle	None
CC	GO:0008021	synaptic vesicle	18/520	289/29879	0.0622837	3.5788	5.86274	3.76135e-06	0.000767513	0.000579236	Ap3m2/Ap3s1/App/Atp2b1/Atp6ap1/Btbd8/Calm1/Cltc/Gad2/Iqsec1/Park7/Rab14/Rab3c/Sh3gl2/Syt1/Syt7/Trim9/Unc13a	18	Synaptic	Vesicle	None
BP	GO:0099504	synaptic vesicle cycle	17/520	261/29879	0.0651341	3.74258	5.92255	3.84324e-06	0.000767513	0.000579236	Ap3m2/Ap3s1/Atp6ap1/Bltp1/Btbd8/Cltc/Grn/Itsn1/Osbpl2/Park7/Pclo/Pip5k1c/Sh3gl2/Syt1/Syt7/Trim9/Unc13a	17	Synaptic	Vesicle	None
CC	GO:0030672	synaptic vesicle membrane	12/520	172/29879	0.0697674	4.00881	5.26667	5.19537e-05	0.00332086	0.00250622	Atp2b1/Atp6ap1/Btbd8/Calm1/Cltc/Gad2/Rab14/Rab3c/Sh3gl2/Syt1/Syt7/Unc13a	12	Synaptic	Vesicle	None
BP	GO:0048490	anterograde synaptic vesicle transport	4/520	22/29879	0.181818	10.4472	5.89927	0.000517113	0.0130185	0.00982498	Ap3b1/Ap3m2/Ap3s1/Map2	4	Synaptic	Vesicle	None
BP	GO:0099514	synaptic vesicle cytoskeletal transport	4/520	22/29879	0.181818	10.4472	5.89927	0.000517113	0.0130185	0.00982498	Ap3b1/Ap3m2/Ap3s1/Map2	4	Synaptic	Vesicle	None
BP	GO:0099517	synaptic vesicle transport along microtubule	4/520	22/29879	0.181818	10.4472	5.89927	0.000517113	0.0130185	0.00982498	Ap3b1/Ap3m2/Ap3s1/Map2	4	Synaptic	Vesicle	None
BP	GO:0097479	synaptic vesicle localization	6/520	67/29879	0.0895522	5.14564	4.52106	0.00109786	0.0203956	0.0153924	Ap3b1/Ap3m2/Ap3s1/Btbd8/Map2/Pclo	6	Synaptic	Vesicle	None
BP	GO:0070142	synaptic vesicle budding	3/520	14/29879	0.214286	12.3128	5.63454	0.00165352	0.0263473	0.0198841	Ap3m2/Ap3s1/Btbd8	3	Synaptic	Vesicle	None
BP	GO:0048489	synaptic vesicle transport	5/520	52/29879	0.0961538	5.52496	4.34629	0.00207578	0.0290766	0.0219439	Ap3b1/Ap3m2/Ap3s1/Btbd8/Map2	5	Synaptic	Vesicle	None
BP	GO:1903421	regulation of synaptic vesicle recycling	4/520	42/29879	0.0952381	5.47234	3.86002	0.00601741	0.0575554	0.0434366	Park7/Pclo/Pip5k1c/Syt7	4	Synaptic	Vesicle	None
BP	GO:0036466	synaptic vesicle recycling via endosome	2/520	10/29879	0.2	11.4919	4.41623	0.0124016	0.084601	0.0638477	Btbd8/Itsn1	2	Synaptic	Vesicle	None
BP	GO:0016185	synaptic vesicle budding from presynaptic endocytic zone membrane	2/520	11/29879	0.181818	10.4472	4.17065	0.0149844	0.0932968	0.0704103	Ap3m2/Ap3s1	2	Synaptic	Vesicle	None
BP	GO:1900242	regulation of synaptic vesicle endocytosis	3/520	33/29879	0.0909091	5.2236	3.23075	0.0194218	0.107466	0.0811038	Park7/Pip5k1c/Syt7	3	Synaptic	Vesicle	None
BP	GO:0016079	synaptic vesicle exocytosis	6/520	125/29879	0.048	2.75806	2.62134	0.0223601	0.116477	0.0879046	Osbpl2/Pclo/Syt1/Syt7/Trim9/Unc13a	6	Synaptic	Vesicle	None
BP	GO:0010807	regulation of synaptic vesicle priming	2/520	15/29879	0.133333	7.66128	3.43428	0.0273262	0.125704	0.0948675	Osbpl2/Unc13a	2	Synaptic	Vesicle	None
BP	GO:0099532	synaptic vesicle endosomal processing	2/520	15/29879	0.133333	7.66128	3.43428	0.0273262	0.125704	0.0948675	Btbd8/Itsn1	2	Synaptic	Vesicle	None
BP	GO:0031632	positive regulation of synaptic vesicle fusion to presynaptic active zone membrane	2/520	20/29879	0.1	5.74596	2.82559	0.0467148	0.167709	0.126569	Syt1/Syt7	2	Synaptic	Vesicle	None
BP	GO:0099502	calcium-dependent activation of synaptic vesicle fusion	2/520	20/29879	0.1	5.74596	2.82559	0.0467148	0.167709	0.126569	Syt1/Syt7	2	Synaptic	Vesicle	None
BP	GO:1901634	positive regulation of synaptic vesicle membrane organization	2/520	20/29879	0.1	5.74596	2.82559	0.0467148	0.167709	0.126569	Syt1/Syt7	2	Synaptic	Vesicle	None

## Sheet: Disease Diet Supp Table 11
ONTOLOGY_Disease diet_11MO MSN	ID_Disease diet_11MO MSN	Description_Disease diet_11MO MSN	GeneRatio_Disease diet_11MO MSN	BgRatio_Disease diet_11MO MSN	RichFactor_Disease diet_11MO MSN	FoldEnrichment_Disease diet_11MO MSN	zScore_Disease diet_11MO MSN	pvalue_Disease diet_11MO MSN	p.adjust_Disease diet_11MO MSN	qvalue_Disease diet_11MO MSN	geneID_Disease diet_11MO MSN	Count_Disease diet_11MO MSN	Category_Disease diet_11MO MSN	Sub_category_Disease diet_11MO MSN	Secondary_Sort_Disease diet_11MO MSN
BP	GO:0007040	lysosome organization	8/719	104/29879	0.0769231	3.19664	3.52368	0.00367595	0.0731926	0.0618357	Abca1/Hexa/Pikfyve/Gba1/P2rx7/Grn/Fnip1/Clvs1	8	Autophagy	None	None
BP	GO:1905146	lysosomal protein catabolic process	3/719	21/29879	0.142857	5.93662	3.55349	0.0133618	0.138119	0.116688	Usp8/Grn/Marchf2	3	Autophagy	None	None
BP	GO:0000422	autophagy of mitochondrion	7/719	106/29879	0.0660377	2.74429	2.82492	0.0142458	0.143708	0.12141	Vps13d/Fundc1/Wdr45b/Map1lc3a/Gba1/Ulk1/Cttn	7	Autophagy	None	None
BP	GO:0016236	macroautophagy	14/719	323/29879	0.0433437	1.8012	2.27336	0.0256101	0.187861	0.158711	Vps13d/Tbc1d5/Fundc1/Wdr45b/Pikfyve/Acbd5/Map1lc3a/Gba1/Ulk1/Cttn/Sesn3/Dnajc16/Ei24/Moap1	14	Autophagy	None	None
BP	GO:1905671	regulation of lysosome organization	2/719	13/29879	0.153846	6.39328	3.0541	0.0378416	0.222355	0.187853	Grn/Fnip1	2	Autophagy	None	None
CC	GO:0043202	lysosomal lumen	3/719	33/29879	0.0909091	3.77785	2.50708	0.044378	0.240388	0.203088	Nsg2/Hexa/Gba1	3	Autophagy	None	None
CC	GO:0005765	lysosomal membrane	13/719	317/29879	0.0410095	1.7042	1.97928	0.0445537	0.240894	0.203516	Ap1s1/Abca5/Slc39a14/Litaf/Marchf8/Gba1/Slc15a4/Sec13/Grn/Fnip1/Gpr137c/Lamtor4/Marchf2	13	Autophagy	None	None
BP	GO:0030242	autophagy of peroxisome	2/719	15/29879	0.133333	5.54084	2.7622	0.0493613	0.251134	0.212167	Wdr45b/Acbd5	2	Autophagy	None	None
CC	GO:0150034	distal axon	24/719	430/29879	0.055814	2.31942	4.32742	0.00013882	0.0102099	0.00862569	Ap1s1/Arpc5/Septin4/Myh10/Hcn1/Itsn1/Cpeb1/Hcn3/P2rx7/Usp9x/Cttn/Fgf13/Syap1/Ptprf/Unc13a/Atcay/Tanc1/Cdh8/Apbb1/Adora1/Rtn4r/Prkca/Gper1/Pclo	24	Axon	None	None
BP	GO:0048675	axon extension	11/719	132/29879	0.0833333	3.46303	4.45329	0.000360875	0.0186011	0.0157148	Apoe/D130043K22Rik/Sema5a/Itgb1/Ulk1/Usp9x/Cttn/Mag/Ttc3/Rtn4r/Islr2	11	Axon	None	None
BP	GO:0050771	negative regulation of axonogenesis	7/719	59/29879	0.118644	4.93041	4.74522	0.000522582	0.0233806	0.0197527	D130043K22Rik/Sema5a/Ulk1/Fgf13/Mag/Ttc3/Rtn4r	7	Axon	None	None
CC	GO:0043679	axon terminus	13/719	209/29879	0.062201	2.58484	3.61033	0.00175612	0.0478728	0.0404446	Ap1s1/Septin4/Hcn1/Itsn1/Hcn3/P2rx7/Unc13a/Tanc1/Cdh8/Adora1/Prkca/Gper1/Pclo	13	Axon	None	None
BP	GO:0030517	negative regulation of axon extension	5/719	37/29879	0.135135	5.61572	4.41136	0.00183327	0.0483726	0.0408668	D130043K22Rik/Sema5a/Mag/Ttc3/Rtn4r	5	Axon	None	None
BP	GO:0030516	regulation of axon extension	8/719	102/29879	0.0784314	3.25932	3.58909	0.00326251	0.0681303	0.0575589	Apoe/D130043K22Rik/Sema5a/Cttn/Mag/Ttc3/Rtn4r/Islr2	8	Axon	None	None
BP	GO:0031103	axon regeneration	6/719	61/29879	0.0983607	4.08751	3.79036	0.00343536	0.0694299	0.0586568	D130043K22Rik/Apod/Ptprf/Grn/Mag/Rtn4r	6	Axon	None	None
BP	GO:0048679	regulation of axon regeneration	4/719	35/29879	0.114286	4.74929	3.48499	0.00963539	0.11668	0.0985752	D130043K22Rik/Ptprf/Grn/Rtn4r	4	Axon	None	None
BP	GO:0008366	axon ensheathment	11/719	203/29879	0.0541872	2.25182	2.81018	0.0104828	0.121138	0.102342	Tcf7l2/Hexa/Pikfyve/Atrn/Pomgnt1/Pllp/Jam3/Ppp3r1/Mag/Rxrb/Rnf10	11	Axon	None	None
BP	GO:0050770	regulation of axonogenesis	10/719	178/29879	0.0561798	2.33463	2.80434	0.0113153	0.125366	0.105914	Apoe/D130043K22Rik/Sema5a/Mark2/Ulk1/Fgf13/Mag/Ttc3/Rtn4r/Islr2	10	Axon	None	None
CC	GO:0044304	main axon	6/719	93/29879	0.0645161	2.68105	2.54955	0.0248882	0.184879	0.156192	Hapln2/Slc1a2/Dagla/Mag/Apbb1/Adora1	6	Axon	None	None
BP	GO:0048678	response to axon injury	6/719	97/29879	0.0618557	2.57049	2.43272	0.0298125	0.200379	0.169288	D130043K22Rik/Apod/Ptprf/Grn/Mag/Rtn4r	6	Axon	None	None
BP	GO:0007411	axon guidance	11/719	258/29879	0.0426357	1.77178	1.95502	0.0489103	0.251134	0.212167	Nfib/Myh10/Sema5a/Sema4c/Lamc3/Ulk1/Apbb1/Megf9/Rtn4r/B3gnt2/Ntn3	11	Axon	None	None
BP	GO:0048681	negative regulation of axon regeneration	2/719	15/29879	0.133333	5.54084	2.7622	0.0493613	0.251134	0.212167	D130043K22Rik/Rtn4r	2	Axon	None	None
CC	GO:0005769	early endosome	27/719	444/29879	0.0608108	2.52707	5.09057	1.22909e-05	0.00232377	0.00196321	Apoe/Ap1s1/D130043K22Rik/Bltp3b/Nsg2/Slc39a14/Derl1/Litaf/Marchf8/Pikfyve/Usp8/Ptp4a2/Inpp5b/Vamp3/Mib2/Slc15a4/Snx8/Dagla/Kif16b/Rcsd1/Clvs1/Arf6/Slc35d3/Commd1/Rab4b/Gper1/Tm9sf4	27	Cytosis	None	None
CC	GO:0031901	early endosome membrane	16/719	191/29879	0.0837696	3.48116	5.40166	1.70606e-05	0.00277756	0.00234658	D130043K22Rik/Nsg2/Slc39a14/Litaf/Marchf8/Pikfyve/Inpp5b/Vamp3/Slc15a4/Snx8/Dagla/Kif16b/Clvs1/Arf6/Slc35d3/Rab4b	16	Cytosis	None	None
BP	GO:0030100	regulation of endocytosis	19/719	355/29879	0.0535211	2.22414	3.64338	0.00109063	0.0365268	0.0308591	Epn2/Apoe/Ahi1/Dock2/Itsn1/Tbc1d5/Mkln1/Itgb1/Gas6/Nedd4/Ppp3r1/Eef2k/Susd4/Scamp5/Prkca/Rab4b/Usp46/Nr1h2/Btbd9	19	Cytosis	None	None
CC	GO:0005770	late endosome	17/719	306/29879	0.0555556	2.30868	3.61322	0.00131151	0.0402447	0.0340001	Apoe/Abca5/Nsg2/Slc39a14/Derl1/Litaf/Marchf8/Pikfyve/Map1lc3a/Osbpl9/Grn/Rnf149/Vps37c/Lamtor4/Kcmf1/Gapdh/Mon1b	17	Cytosis	None	None
BP	GO:0042147	retrograde transport, endosome to Golgi	8/719	94/29879	0.0851064	3.53671	3.86796	0.00195631	0.0498504	0.0421153	Ap1s1/Bltp3b/Tbc1d5/Pikfyve/Vamp3/Snx8/Rcsd1/Rab4b	8	Cytosis	None	None
MF	GO:0016758	hexosyltransferase activity	12/719	193/29879	0.0621762	2.58381	3.4662	0.00260456	0.0589396	0.0497942	Galnt1/Hexa/Gba1/Gba2/Pomgnt1/B3galnt1/Dpy19l3/Pigm/B3gnt2/Fut9/Chsy3/Pigb	12	Cytosis	None	None
BP	GO:0034498	early endosome to Golgi transport	3/719	13/29879	0.230769	9.58992	4.86428	0.00331394	0.0681303	0.0575589	Bltp3b/Snx8/Rab4b	3	Cytosis	None	None
BP	GO:0016197	endosomal transport	15/719	284/29879	0.0528169	2.19488	3.17702	0.00394631	0.0754773	0.0637659	Ap1s1/Eps15l1/Abca1/Bltp3b/Nsg2/Itsn1/Tbc1d5/Pikfyve/Vamp3/Snx8/Kif16b/Rcsd1/Arf6/Commd1/Rab4b	15	Cytosis	None	None
BP	GO:0019320	hexose catabolic process	5/719	47/29879	0.106383	4.42089	3.68547	0.00529912	0.0855597	0.0722838	Glyctk/Pfkl/Pmm2/Pgm1/Gapdh	5	Cytosis	None	None
BP	GO:0017156	calcium-ion regulated exocytosis	6/719	77/29879	0.0779221	3.23816	3.08787	0.0106409	0.121138	0.102342	Vamp2/Vamp3/P2rx7/Unc13a/Syt1/Scamp5	6	Cytosis	None	None
BP	GO:0009746	response to hexose	13/719	260/29879	0.05	2.07782	2.7409	0.0107878	0.122296	0.10332	Prkaca/Dynll1/Pfkl/Rps6kb1/Vamp2/Slc39a14/Slc29a1/Tcf7l2/Gas6/Star/Pdk3/Gper1/Nnat	13	Cytosis	None	None
CC	GO:0055037	recycling endosome	11/719	205/29879	0.0536585	2.22985	2.77452	0.0112227	0.125288	0.105848	Itsn1/Itgb1/Tnik/Scamp3/Vamp3/Avl9/Scamp5/Arf6/Commd1/Rab4b/Gper1	11	Cytosis	None	None
CC	GO:0031902	late endosome membrane	9/719	164/29879	0.054878	2.28053	2.58208	0.0181417	0.158463	0.133875	Abca5/Nsg2/Slc39a14/Litaf/Marchf8/Pikfyve/Osbpl9/Vps37c/Lamtor4	9	Cytosis	None	None
BP	GO:0019318	hexose metabolic process	13/719	283/29879	0.0459364	1.90895	2.41247	0.020361	0.170399	0.143959	Prkaca/Glyctk/Pfkl/Ppp4r3b/Slc39a14/Apod/Pmm2/Tcf7l2/Pgm1/Slc25a10/Pdk3/Gapdh/Mlycd	13	Cytosis	None	None
CC	GO:0099501	exocytic vesicle membrane	9/719	172/29879	0.0523256	2.17446	2.4256	0.0238484	0.180496	0.152489	Sgta/Vamp2/Sema4c/Vamp3/Unc13a/Syt1/Scamp5/Slc35d3/Rab4b	9	Cytosis	None	None
BP	GO:0017158	regulation of calcium ion-dependent exocytosis	4/719	50/29879	0.08	3.32451	2.58311	0.0320145	0.206561	0.17451	Vamp2/P2rx7/Syt1/Scamp5	4	Cytosis	None	None
BP	GO:0008645	hexose transmembrane transport	7/719	128/29879	0.0546875	2.27261	2.26567	0.0354542	0.21623	0.182679	Slc1a2/Nfe2l2/Ahi1/Rps6kb1/Rasa1/Prkca/Rab4b	7	Cytosis	None	None
CC	GO:0030128	clathrin coat of endocytic vesicle	2/719	14/29879	0.142857	5.93662	2.90107	0.043458	0.238354	0.20137	Epn2/Tbc1d5	2	Cytosis	None	None
BP	GO:0099011	neuronal dense core vesicle exocytosis	2/719	14/29879	0.142857	5.93662	2.90107	0.043458	0.238354	0.20137	P2rx7/Unc13a	2	Cytosis	None	None
BP	GO:0036010	protein localization to endosome	3/719	33/29879	0.0909091	3.77785	2.50708	0.044378	0.240388	0.203088	Mkln1/Rcsd1/Arf6	3	Cytosis	None	None
BP	GO:0071331	cellular response to hexose stimulus	9/719	195/29879	0.0461538	1.91798	2.01947	0.0471409	0.249813	0.211051	Prkaca/Dynll1/Slc39a14/Slc29a1/Tcf7l2/Gas6/Star/Pdk3/Gper1	9	Cytosis	None	None
CC	GO:0030669	clathrin-coated endocytic vesicle membrane	2/719	15/29879	0.133333	5.54084	2.7622	0.0493613	0.251134	0.212167	Epn2/Tbc1d5	2	Cytosis	None	None
CC	GO:0043197	dendritic spine	17/719	243/29879	0.0699588	2.90723	4.68752	9.27713e-05	0.00859115	0.00725811	Comt/Slc1a2/Myh10/Itsn1/Apba1/Itgb1/Usp8/Cttn/Nedd4/Eef2k/Dagla/Apbb1/Shank1/Clstn1/Adora1/Shisa7/Gper1	17	Dendritic process	None	None
BP	GO:0016358	dendrite development	18/719	331/29879	0.0543807	2.25986	3.61925	0.00122036	0.0388725	0.0328409	Apoe/D130043K22Rik/Mink1/Itsn1/Itgb1/Tnik/Mapkapk5/Prmt3/Carm1/Nedd4/Slitrk5/Ptprf/Adgrb3/Grn/Eef2k/Shank1/Arf6/Ntn3	18	Dendritic process	None	None
BP	GO:2000171	negative regulation of dendrite development	3/719	11/29879	0.272727	11.3335	5.38256	0.00198177	0.0498504	0.0421153	D130043K22Rik/Carm1/Arf6	3	Dendritic process	None	None
BP	GO:0060998	regulation of dendritic spine development	7/719	88/29879	0.0795455	3.30562	3.4012	0.00535429	0.0857418	0.0724377	Apoe/Itsn1/Mapkapk5/Grn/Eef2k/Shank1/Arf6	7	Dendritic process	None	None
BP	GO:0060999	positive regulation of dendritic spine development	6/719	68/29879	0.0882353	3.66673	3.45694	0.00588251	0.0914519	0.0772618	Apoe/Itsn1/Mapkapk5/Grn/Eef2k/Shank1	6	Dendritic process	None	None
CC	GO:0032591	dendritic spine membrane	3/719	19/29879	0.157895	6.56153	3.80778	0.0100871	0.118716	0.100296	Dagla/Shisa7/Gper1	3	Dendritic process	None	None
CC	GO:0044292	dendrite terminus	3/719	21/29879	0.142857	5.93662	3.55349	0.0133618	0.138119	0.116688	Rgs11/Rgs7/Gpr179	3	Dendritic process	None	None
BP	GO:0060996	dendritic spine development	8/719	138/29879	0.057971	2.40906	2.60518	0.0187646	0.161972	0.13684	Apoe/Itsn1/Mapkapk5/Prmt3/Grn/Eef2k/Shank1/Arf6	8	Dendritic process	None	None
BP	GO:0048813	dendrite morphogenesis	10/719	194/29879	0.0515464	2.14208	2.50596	0.0195489	0.165573	0.139882	Mink1/Itgb1/Tnik/Prmt3/Nedd4/Slitrk5/Ptprf/Adgrb3/Eef2k/Shank1	10	Dendritic process	None	None
BP	GO:0050773	regulation of dendrite development	8/719	146/29879	0.0547945	2.27706	2.42893	0.0252934	0.186004	0.157142	D130043K22Rik/Tnik/Carm1/Nedd4/Ptprf/Adgrb3/Eef2k/Arf6	8	Dendritic process	None	None
BP	GO:0097062	dendritic spine maintenance	3/719	28/29879	0.107143	4.45246	2.86996	0.0290852	0.197073	0.166494	Apoe/Cttn/Tanc1	3	Dendritic process	None	None
CC	GO:0032590	dendrite membrane	4/719	56/29879	0.0714286	2.96831	2.31504	0.0456916	0.245294	0.207233	Hcn1/Dagla/Shisa7/Gper1	4	Dendritic process	None	None
BP	GO:0048640	negative regulation of developmental growth	12/719	116/29879	0.103448	4.29893	5.58998	2.41475e-05	0.00352592	0.00297882	D130043K22Rik/Sav1/Sema5a/Tcf7l2/Ulk1/Vgll4/Fgf13/Mag/Jarid2/Ttc3/Rtn4r/Mapk11	12	Developmental Process	Brain developmental terms	None
BP	GO:0045926	negative regulation of growth	18/719	253/29879	0.0711462	2.95658	4.90758	4.68946e-05	0.0053892	0.00455299	Acvr1b/D130043K22Rik/Crlf3/Pnpt1/Sav1/Sema5a/Tcf7l2/Tro/P3h1/Ulk1/Vgll4/Fgf13/Mag/Jarid2/Ttc3/Rtn4r/Mapk11/Ei24	18	Developmental Process	Brain developmental terms	None
CC	GO:0044306	neuron projection terminus	17/719	231/29879	0.0735931	3.05826	4.93122	4.96246e-05	0.00548773	0.00463623	Ap1s1/Slc1a2/Septin4/Vamp2/Hcn1/Itsn1/Hcn3/P2rx7/Unc13a/Atcay/Tanc1/Syt1/Cdh8/Adora1/Prkca/Gper1/Pclo	17	Developmental Process	Brain developmental terms	None
BP	GO:0048638	regulation of developmental growth	23/719	397/29879	0.0579345	2.40755	4.43329	0.000110042	0.00892496	0.00754012	Apoe/D130043K22Rik/Rps6kb1/Sav1/Sema5a/Prkdc/Tcf7l2/Smad7/Atrn/Ulk1/Vgll4/Cttn/Fgf13/Grn/Unc13a/Syt1/Mag/Jarid2/Ttc3/Rtn4r/Ar/Islr2/Mapk11	23	Developmental Process	Brain developmental terms	None
BP	GO:0030902	hindbrain development	14/719	206/29879	0.0679612	2.82422	4.12549	0.000502199	0.022817	0.0192766	Comt/Nfib/Cep290/Myh10/Agtpbp1/Glud1/Itgb1/Sema4c/Atrn/Gba1/Ulk1/Usp9x/Aars1/Mafb	14	Developmental Process	Brain developmental terms	None
BP	GO:0048588	developmental cell growth	17/719	285/29879	0.0596491	2.4788	3.93891	0.000601042	0.025319	0.0213904	Apoe/D130043K22Rik/Prmt2/Sema5a/Itgb1/Smad7/Ulk1/Usp9x/Cttn/Fgf13/Map2k4/Unc13a/Syt1/Mag/Ttc3/Rtn4r/Islr2	17	Developmental Process	Brain developmental terms	None
BP	GO:0061387	regulation of extent of cell growth	10/719	119/29879	0.0840336	3.49213	4.27734	0.000618241	0.025319	0.0213904	Apoe/D130043K22Rik/Sema5a/Ulk1/Cttn/Fgf13/Mag/Ttc3/Rtn4r/Islr2	10	Developmental Process	Brain developmental terms	None
BP	GO:0030308	negative regulation of cell growth	13/719	195/29879	0.0666667	2.77042	3.89475	0.000939286	0.0335386	0.0283345	Acvr1b/D130043K22Rik/Crlf3/Sema5a/Tro/P3h1/Ulk1/Vgll4/Fgf13/Mag/Ttc3/Rtn4r/Ei24	13	Developmental Process	Brain developmental terms	None
BP	GO:1990138	neuron projection extension	13/719	202/29879	0.0643564	2.67442	3.74952	0.00129492	0.0402238	0.0339825	Apoe/D130043K22Rik/Sema5a/Itgb1/Ulk1/Usp9x/Cttn/Unc13a/Syt1/Mag/Ttc3/Rtn4r/Islr2	13	Developmental Process	Brain developmental terms	None
BP	GO:0051962	positive regulation of nervous system development	20/719	397/29879	0.0503778	2.09352	3.44421	0.00168679	0.0461975	0.0390292	Apoe/Hapln2/Sema5a/Itgb1/Tnik/Kras/Star/Il34/Slitrk5/Ptprf/Adgrb3/Lrrc24/Eef2k/Mag/Clstn1/Slitrk4/Prkca/Islr2/Lrrtm4/Gper1	20	Developmental Process	Brain developmental terms	None
BP	GO:0010977	negative regulation of neuron projection development	11/719	160/29879	0.06875	2.857	3.69829	0.0017717	0.0479255	0.0404892	Apoe/D130043K22Rik/Dguok/Sema5a/Ulk1/Fgf13/Carm1/Mag/Ttc3/Rtn4r/Arf6	11	Developmental Process	Brain developmental terms	None
BP	GO:0021695	cerebellar cortex development	7/719	73/29879	0.0958904	3.98485	4.0094	0.00186946	0.0486974	0.0411413	Comt/Myh10/Agtpbp1/Gba1/Ulk1/Usp9x/Aars1	7	Developmental Process	Brain developmental terms	None
BP	GO:0031102	neuron projection regeneration	7/719	73/29879	0.0958904	3.98485	4.0094	0.00186946	0.0486974	0.0411413	D130043K22Rik/Apod/Ulk1/Ptprf/Grn/Mag/Rtn4r	7	Developmental Process	Brain developmental terms	None
BP	GO:0021549	cerebellum development	10/719	139/29879	0.0719424	2.98966	3.69201	0.0020212	0.0504096	0.0425878	Comt/Myh10/Agtpbp1/Glud1/Sema4c/Atrn/Gba1/Ulk1/Usp9x/Aars1	10	Developmental Process	Brain developmental terms	None
BP	GO:0001558	regulation of cell growth	21/719	456/29879	0.0460526	1.91378	3.08764	0.00378899	0.0740242	0.0625382	Acvr1b/Apoe/D130043K22Rik/Crlf3/Sema5a/Tro/Smad7/Creb3/P3h1/Ulk1/Vgll4/Cttn/Fgf13/Unc13a/Syt1/Mag/Clstn1/Ttc3/Rtn4r/Islr2/Ei24	21	Developmental Process	Brain developmental terms	None
BP	GO:0022037	metencephalon development	10/719	153/29879	0.0653595	2.7161	3.34169	0.00404417	0.076215	0.0643892	Comt/Myh10/Agtpbp1/Glud1/Sema4c/Atrn/Gba1/Ulk1/Usp9x/Aars1	10	Developmental Process	Brain developmental terms	None
BP	GO:0021915	neural tube development	11/719	195/29879	0.0564103	2.3442	2.95711	0.0078907	0.103462	0.0874081	Prkaca/Fuz/Dvl2/Cdk20/Grhl2/Cby1/Tcf7l2/Sema4c/Hectd1/Tbc1d32/Rps7	11	Developmental Process	Brain developmental terms	None
BP	GO:0010976	positive regulation of neuron projection development	12/719	241/29879	0.0497925	2.06919	2.6169	0.014385	0.144863	0.122385	Apoe/Nfe2l2/Ahi1/Mark2/Cpeb1/Itgb1/P3h1/Grn/Eef2k/Apbb1/Arf6/Fut9	12	Developmental Process	Brain developmental terms	None
CC	GO:0030426	growth cone	12/719	242/29879	0.0495868	2.06064	2.6014	0.0148169	0.145666	0.123064	Arpc5/Myh10/Cpeb1/Usp9x/Cttn/Fgf13/Syap1/Ptprf/Atcay/Apbb1/Rtn4r/Pclo	12	Developmental Process	Brain developmental terms	None
CC	GO:0032589	neuron projection membrane	6/719	83/29879	0.0722892	3.00407	2.87091	0.0150297	0.145666	0.123064	Slc1a2/Hcn1/Dagla/Adora1/Shisa7/Gper1	6	Developmental Process	Brain developmental terms	None
BP	GO:0048538	thymus development	5/719	61/29879	0.0819672	3.40626	2.95402	0.0156389	0.147248	0.1244	Prkdc/Mad1l1/Jarid2/Adrm1/Mafb	5	Developmental Process	Brain developmental terms	None
BP	GO:0021680	cerebellar Purkinje cell layer development	4/719	41/29879	0.097561	4.05428	3.07299	0.01665	0.153771	0.129911	Myh10/Agtpbp1/Gba1/Aars1	4	Developmental Process	Brain developmental terms	None
BP	GO:0021954	central nervous system neuron development	7/719	111/29879	0.0630631	2.62067	2.68613	0.0179415	0.158433	0.13385	D130043K22Rik/Nfib/Adarb1/Agtpbp1/Lhx6/Gba2/Prkca	7	Developmental Process	Brain developmental terms	None
BP	GO:0070570	regulation of neuron projection regeneration	4/719	42/29879	0.0952381	3.95775	3.012	0.0180613	0.158433	0.13385	D130043K22Rik/Ptprf/Grn/Rtn4r	4	Developmental Process	Brain developmental terms	None
CC	GO:0030427	site of polarized growth	12/719	250/29879	0.048	1.9947	2.48	0.0186352	0.161569	0.1365	Arpc5/Myh10/Cpeb1/Usp9x/Cttn/Fgf13/Syap1/Ptprf/Atcay/Apbb1/Rtn4r/Pclo	12	Developmental Process	Brain developmental terms	None
BP	GO:0033504	floor plate development	2/719	10/29879	0.2	8.31127	3.63102	0.0228935	0.178192	0.150543	Cdk20/Cby1	2	Developmental Process	Brain developmental terms	None
MF	GO:0017134	fibroblast growth factor binding	3/719	26/29879	0.115385	4.79496	3.03981	0.0239105	0.180496	0.152489	Fgfrl1/Hspa9/Cep57	3	Developmental Process	Brain developmental terms	None
BP	GO:0051961	negative regulation of nervous system development	9/719	173/29879	0.0520231	2.16189	2.40665	0.0246423	0.183751	0.155239	D130043K22Rik/Sema5a/Casz1/Ulk1/Fgf13/Mag/Ttc3/Rnf10/Rtn4r	9	Developmental Process	Brain developmental terms	None
BP	GO:0002520	immune system development	11/719	239/29879	0.0460251	1.91263	2.22435	0.0308305	0.205806	0.173872	Kmt2a/Prkdc/Slc15a4/Mad1l1/Jarid2/Adrm1/Shld2/Sanbr/Kmt5b/Mafb/Pms2	11	Developmental Process	Brain developmental terms	None
BP	GO:0060021	roof of mouth development	6/719	105/29879	0.0571429	2.37465	2.21571	0.0414769	0.234422	0.198048	Fuz/Cdk20/Asph/Tbc1d32/Pak1ip1/Dhrs3	6	Developmental Process	Brain developmental terms	None
BP	GO:0048880	sensory system development	18/719	483/29879	0.0372671	1.54868	1.90896	0.0461259	0.246439	0.208201	Nfib/Ttll5/Cep290/Ahi1/Myh10/Cdk20/Agtpbp1/Hcn1/Grhl2/Myom1/Lamc3/Meis2/Nfia/Casz1/Ulk1/Hsf4/Grn/Tbc1d32	18	Developmental Process	Brain developmental terms	None
BP	GO:0090288	negative regulation of cellular response to growth factor stimulus	11/719	109/29879	0.100917	4.19376	5.24532	6.57466e-05	0.00688109	0.00581339	Epn2/Fgfrl1/Fuz/Ppm1a/Spry4/Tcf7l2/Smad7/Htra3/Nedd4/Ptprf/Vwc2l	11	Developmental Process	Non Brain	None
BP	GO:0090287	regulation of cellular response to growth factor stimulus	18/719	333/29879	0.0540541	2.24629	3.59118	0.0013052	0.0402447	0.0340001	Epn2/Fgfrl1/Fuz/Vsir/Ppm1a/Spry4/Tcf7l2/Itgb1/Smad7/Htra3/Ulk1/Tgfb1i1/Nedd4/Ptprf/Chst11/Vwc2l/Ccbe1/Myof	18	Developmental Process	Non Brain	None
BP	GO:0031345	negative regulation of cell projection organization	13/719	218/29879	0.059633	2.47813	3.43949	0.00254082	0.0587121	0.0496021	Apoe/D130043K22Rik/Dguok/Sema5a/Itgb1/Ulk1/Fgf13/Carm1/Ptprf/Mag/Ttc3/Rtn4r/Arf6	13	Developmental Process	Non Brain	None
BP	GO:0046621	negative regulation of organ growth	5/719	44/29879	0.113636	4.72231	3.87992	0.00397927	0.0754773	0.0637659	Sav1/Tcf7l2/Vgll4/Jarid2/Mapk11	5	Developmental Process	Non Brain	None
BP	GO:0060560	developmental growth involved in morphogenesis	15/719	286/29879	0.0524476	2.17953	3.14734	0.00420896	0.0768496	0.0649252	Apoe/D130043K22Rik/Sema5a/Itgb1/Ulk1/Usp9x/Cttn/Fgf13/Unc13a/Syt1/Mag/Ttc3/Rtn4r/Fmn1/Islr2	15	Developmental Process	Non Brain	None
BP	GO:0071364	cellular response to epidermal growth factor stimulus	5/719	47/29879	0.106383	4.42089	3.68547	0.00529912	0.0855597	0.0722838	Rasa1/Pde8a/Syap1/Ireb2/Bag4	5	Developmental Process	Non Brain	None
BP	GO:0044344	cellular response to fibroblast growth factor stimulus	8/719	111/29879	0.0720721	2.99505	3.30664	0.00544911	0.0867859	0.0733198	Fgfrl1/Fuz/Spry4/Tcf7l2/Itgb1/Star/Cep57/Kif16b	8	Developmental Process	Non Brain	None
BP	GO:0060041	retina development in camera-type eye	12/719	217/29879	0.0552995	2.29805	3.01346	0.00660718	0.0960911	0.0811811	Nfib/Ttll5/Cep290/Ahi1/Myh10/Agtpbp1/Hcn1/Lamc3/Nfia/Casz1/Grn/Tbc1d32	12	Developmental Process	Non Brain	None
BP	GO:0021696	cerebellar cortex morphogenesis	5/719	50/29879	0.1	4.15563	3.5067	0.00690169	0.0986605	0.0833519	Comt/Agtpbp1/Gba1/Ulk1/Usp9x	5	Developmental Process	Non Brain	None
BP	GO:0055022	negative regulation of cardiac muscle tissue growth	4/719	32/29879	0.125	5.19454	3.72783	0.00700262	0.0988972	0.0835519	Sav1/Vgll4/Jarid2/Mapk11	4	Developmental Process	Non Brain	None
BP	GO:0061117	negative regulation of heart growth	4/719	32/29879	0.125	5.19454	3.72783	0.00700262	0.0988972	0.0835519	Sav1/Vgll4/Jarid2/Mapk11	4	Developmental Process	Non Brain	None
BP	GO:0071774	response to fibroblast growth factor	8/719	118/29879	0.0677966	2.81738	3.10605	0.00781022	0.102758	0.0868135	Fgfrl1/Fuz/Spry4/Tcf7l2/Itgb1/Star/Cep57/Kif16b	8	Developmental Process	Non Brain	None
BP	GO:0070849	response to epidermal growth factor	5/719	52/29879	0.0961538	3.9958	3.39513	0.00814119	0.1051	0.0887924	Rasa1/Pde8a/Syap1/Ireb2/Bag4	5	Developmental Process	Non Brain	None
BP	GO:0055017	cardiac muscle tissue growth	8/719	121/29879	0.0661157	2.74753	3.02455	0.00902897	0.112354	0.0949207	Myh10/Sav1/Vgll4/Map2k4/Jarid2/Rxrb/Mapk11/2810429I04Rik	8	Developmental Process	Non Brain	None
BP	GO:0031346	positive regulation of cell projection organization	20/719	471/29879	0.0424628	1.7646	2.62639	0.0108858	0.122696	0.103658	Apoe/Dynll1/Fuz/Nfe2l2/Ahi1/Dvl2/Sema5a/Mark2/Cpeb1/Itgb1/Tnik/P3h1/P2rx7/Ptprf/Grn/Eef2k/Apbb1/Arf6/Islr2/Fut9	20	Developmental Process	Non Brain	None
BP	GO:0060428	lung epithelium development	5/719	56/29879	0.0892857	3.71039	3.18784	0.011067	0.124023	0.104779	Nfib/Sav1/Grhl2/Kras/Ppp3r1	5	Developmental Process	Non Brain	None
BP	GO:0060419	heart growth	8/719	131/29879	0.0610687	2.53779	2.76981	0.0141259	0.143708	0.12141	Myh10/Sav1/Vgll4/Map2k4/Jarid2/Rxrb/Mapk11/2810429I04Rik	8	Developmental Process	Non Brain	None
BP	GO:0016331	morphogenesis of embryonic epithelium	10/719	185/29879	0.0540541	2.24629	2.67003	0.014509	0.145418	0.122854	Prkaca/Fuz/Dvl2/Cdk20/Grhl2/Sema4c/Tgfb1i1/Hectd1/Ar/Rps7	10	Developmental Process	Non Brain	None
BP	GO:0021587	cerebellum morphogenesis	5/719	61/29879	0.0819672	3.40626	2.95402	0.0156389	0.147248	0.1244	Comt/Agtpbp1/Gba1/Ulk1/Usp9x	5	Developmental Process	Non Brain	None
BP	GO:0021575	hindbrain morphogenesis	5/719	65/29879	0.0769231	3.19664	2.78389	0.020093	0.169203	0.142948	Comt/Agtpbp1/Gba1/Ulk1/Usp9x	5	Developmental Process	Non Brain	None
BP	GO:0022604	regulation of cell morphogenesis	13/719	284/29879	0.0457746	1.90223	2.3989	0.0208874	0.173894	0.146911	Dvl2/Myh10/Prkdc/Mark2/Limd1/Mkln1/Tnik/Ptprf/Unc13a/Eef2k/Syt1/Zmym6/Pakap	13	Developmental Process	Non Brain	None
BP	GO:0035265	organ growth	11/719	227/29879	0.0484581	2.01374	2.40747	0.0222316	0.178192	0.150543	Myh10/Sav1/Tcf7l2/Vgll4/Carm1/Map2k4/Jarid2/Rxrb/Ar/Mapk11/2810429I04Rik	11	Developmental Process	Non Brain	None
BP	GO:0060562	epithelial tube morphogenesis	16/719	404/29879	0.039604	1.6458	2.05213	0.0367802	0.222355	0.187853	Prkaca/Fuz/Cep290/Dvl2/Cdk20/Sema5a/Grhl2/Sema4c/Kras/Ppp3r1/Hectd1/Ccdc40/Greb1l/Fmn1/Ar/Rps7	16	Developmental Process	Non Brain	None
BP	GO:0003279	cardiac septum development	7/719	130/29879	0.0538462	2.23765	2.22065	0.0380649	0.223098	0.188481	Fgfrl1/Fuz/Myh10/Sav1/Smad7/Hectd1/Dhrs3	7	Developmental Process	Non Brain	None
BP	GO:0060416	response to growth hormone	3/719	33/29879	0.0909091	3.77785	2.50708	0.044378	0.240388	0.203088	Pnpt1/Star/Adrm1	3	Developmental Process	Non Brain	None
BP	GO:0060742	epithelial cell differentiation involved in prostate gland development	2/719	15/29879	0.133333	5.54084	2.7622	0.0493613	0.251134	0.212167	Fem1b/Ar	2	Developmental Process	Non Brain	None
BP	GO:0051590	positive regulation of neurotransmitter transport	5/719	33/29879	0.151515	6.29641	4.78016	0.0010803	0.0365268	0.0308591	Itgb1/Unc13a/Syt1/Nat8l/Gper1	5	Neuro Transmitter	None	None
BP	GO:0006836	neurotransmitter transport	13/719	240/29879	0.0541667	2.25097	3.05539	0.00570714	0.0891989	0.0753583	Slc1a2/Prkaca/Stxbp5/Vamp2/Slc29a1/Itgb1/P2rx7/Unc13a/Syt1/Nat8l/Prkca/Gper1/Pclo	13	Neuro Transmitter	None	None
BP	GO:0048791	calcium ion-regulated exocytosis of neurotransmitter	3/719	20/29879	0.15	6.23345	3.67631	0.0116581	0.127077	0.107359	P2rx7/Unc13a/Syt1	3	Neuro Transmitter	None	None
BP	GO:0051588	regulation of neurotransmitter transport	8/719	132/29879	0.0606061	2.51857	2.74565	0.0147312	0.145666	0.123064	Stxbp5/Itgb1/P2rx7/Unc13a/Syt1/Nat8l/Prkca/Gper1	8	Neuro Transmitter	None	None
BP	GO:0072578	neurotransmitter-gated ion channel clustering	3/719	22/29879	0.136364	5.66677	3.43836	0.0151997	0.145666	0.123064	Apoe/Lrrtm4/Shisa7	3	Neuro Transmitter	None	None
BP	GO:0001504	neurotransmitter uptake	4/719	45/29879	0.0888889	3.6939	2.83973	0.0227318	0.178192	0.150543	Slc1a2/Slc29a1/Itgb1/Nat8l	4	Neuro Transmitter	None	None
BP	GO:0001956	positive regulation of neurotransmitter secretion	3/719	27/29879	0.111111	4.61737	2.9528	0.0264297	0.189677	0.160246	Unc13a/Syt1/Gper1	3	Neuro Transmitter	None	None
BP	GO:0099601	regulation of neurotransmitter receptor activity	4/719	50/29879	0.08	3.32451	2.58311	0.0320145	0.206561	0.17451	Mink1/Rasgrf2/Shank1/Shisa7	4	Neuro Transmitter	None	None
BP	GO:0007269	neurotransmitter secretion	9/719	182/29879	0.0494505	2.05498	2.24167	0.0326475	0.206862	0.174764	Prkaca/Stxbp5/Vamp2/P2rx7/Unc13a/Syt1/Prkca/Gper1/Pclo	9	Neuro Transmitter	None	None
BP	GO:0098810	neurotransmitter reuptake	3/719	31/29879	0.0967742	4.02158	2.64304	0.0378622	0.222355	0.187853	Slc1a2/Itgb1/Nat8l	3	Neuro Transmitter	None	None
BP	GO:0099590	neurotransmitter receptor internalization	4/719	57/29879	0.0701754	2.91623	2.27386	0.0482421	0.251134	0.212167	Nedd4/Ppp3r1/Susd4/Usp46	4	Neuro Transmitter	None	None
MF	GO:0008017	microtubule binding	16/719	279/29879	0.0573477	2.38316	3.64481	0.0012971	0.0402238	0.0339825	Mid2/Kifc2/Tbcb/Cetn3/Dst/Strbp/Map1lc3a/Fgf13/Cep57/Eml4/Cep350/Togaram1/Kif16b/Gas8/Fmn1/Gapdh	16	Other	None	Actin
CC	GO:0043209	myelin sheath	12/719	211/29879	0.056872	2.36339	3.12079	0.00531848	0.0856363	0.0723486	Septin4/Sdha/Sucla2/Aco2/Hspa9/Itgb1/Pllp/Jam3/Mag/Arf6/Gapdh/Slc25a3	12	Other	None	Actin
BP	GO:0042552	myelination	11/719	200/29879	0.055	2.2856	2.86446	0.00944382	0.115847	0.0978713	Tcf7l2/Hexa/Pikfyve/Atrn/Pomgnt1/Pllp/Jam3/Ppp3r1/Mag/Rxrb/Rnf10	11	Other	None	Actin
BP	GO:0061842	microtubule organizing center localization	4/719	36/29879	0.111111	4.61737	3.41012	0.0106377	0.121138	0.102342	Arpc5/Bicd2/Ints13/Syne1	4	Other	None	Actin
CC	GO:0043218	compact myelin	3/719	22/29879	0.136364	5.66677	3.43836	0.0151997	0.145666	0.123064	Pllp/Jam3/Mag	3	Other	None	Actin
CC	GO:0035371	microtubule plus-end	3/719	26/29879	0.115385	4.79496	3.03981	0.0239105	0.180496	0.152489	Tbcb/Dst/Nckap5	3	Other	None	Actin
MF	GO:0042054	histone methyltransferase activity	11/719	67/29879	0.164179	6.82268	7.49223	5.48313e-07	0.000292151	0.000246819	Kmt2a/Prmt2/Prmt3/Ash2l/Carm1/Setd7/Jarid2/Mettl22/Kmt5b/Kmt5a/Prmt7	11	Other	None	Activity
MF	GO:0016755	aminoacyltransferase activity	29/719	479/29879	0.0605428	2.51594	5.25196	6.43245e-06	0.00188503	0.00159254	Bfar/Trim26/Zfp91/Marchf8/Trip12/Ube2e3/Mib2/Mkrn1/Nedd4/Ube2q2/Trim45/Rfwd3/Pcgf3/Irf2bpl/Hectd1/Ttc3/Zfp598/Rnf123/Ubr7/Rnf10/Arel1/Fbxo30/Rnf149/Rspry1/Ube2ql1/Kcmf1/Fbxo6/Birc2/Marchf2	29	Other	None	Activity
MF	GO:0140993	histone modifying activity	26/719	444/29879	0.0585586	2.43348	4.77856	3.36435e-05	0.00448147	0.00378611	Kmt2a/Prmt2/Rps6kb1/Mink1/Prkdc/Mark2/Sirt3/Pikfyve/Tnik/Gtf2b/Cdc7/Mapkapk5/Ulk1/Prmt3/Ash2l/Carm1/Pcgf3/Setd7/Jarid2/Mettl22/Kmt5b/Kmt5a/Prkca/Hunk/Prmt7/Taok3	26	Other	None	Activity
MF	GO:0022884	macromolecule transmembrane transporter activity	6/719	27/29879	0.222222	9.23474	6.72189	3.65508e-05	0.00465704	0.00393443	Abca1/Tomm22/Sidt1/Abcc5/Slc15a4/Timm17a	6	Other	None	Activity
MF	GO:0008170	N-methyltransferase activity	10/719	94/29879	0.106383	4.42089	5.21615	8.97566e-05	0.00859115	0.00725811	Kmt2a/Prmt2/Prmt3/Ash2l/Carm1/Setd7/Jarid2/Kmt5b/Kmt5a/Prmt7	10	Other	None	Activity
MF	GO:0016757	glycosyltransferase activity	18/719	268/29879	0.0671642	2.7911	4.62494	9.82098e-05	0.00859115	0.00725811	Galnt1/Nampt/Hexa/Parp1/Gba1/Gba2/Pomgnt1/Ppat/Zc3hav1/Parp11/B3galnt1/Dpy19l3/Pigm/B3gnt2/Fut9/St8sia3/Chsy3/Pigb	18	Other	None	Activity
MF	GO:0008168	methyltransferase activity	15/719	199/29879	0.0753769	3.13239	4.73922	0.000103675	0.00868059	0.00733367	Comt/Kmt2a/Emg1/Prmt2/Nsun6/Prmt3/Ash2l/Carm1/Trmt13/Setd7/Jarid2/Mettl22/Kmt5b/Kmt5a/Prmt7	15	Other	None	Activity
MF	GO:0016273	arginine N-methyltransferase activity	4/719	12/29879	0.333333	13.8521	6.99223	0.000141103	0.0102099	0.00862569	Prmt2/Prmt3/Carm1/Prmt7	4	Other	None	Activity
MF	GO:0008757	S-adenosylmethionine-dependent methyltransferase activity	13/719	161/29879	0.0807453	3.35548	4.70575	0.000149281	0.0105414	0.00890576	Comt/Kmt2a/Emg1/Prmt2/Nsun6/Prmt3/Ash2l/Carm1/Setd7/Jarid2/Kmt5b/Kmt5a/Prmt7	13	Other	None	Activity
MF	GO:0016741	transferase activity, transferring one-carbon groups	15/719	210/29879	0.0714286	2.96831	4.49467	0.000187802	0.0120432	0.0101745	Comt/Kmt2a/Emg1/Prmt2/Nsun6/Prmt3/Ash2l/Carm1/Trmt13/Setd7/Jarid2/Mettl22/Kmt5b/Kmt5a/Prmt7	15	Other	None	Activity
MF	GO:0016866	intramolecular transferase activity	5/719	26/29879	0.192308	7.9916	5.60036	0.000344011	0.0181644	0.0153459	Pmm2/Trub1/Pgm1/Trub2/Pus7	5	Other	None	Activity
MF	GO:0140938	histone H3 methyltransferase activity	6/719	41/29879	0.146341	6.08141	5.11256	0.000417137	0.0198768	0.0167926	Kmt2a/Prmt2/Ash2l/Carm1/Setd7/Jarid2	6	Other	None	Activity
BP	GO:0051348	negative regulation of transferase activity	14/719	215/29879	0.0651163	2.70599	3.9421	0.000765483	0.02991	0.025269	Apoe/Adarb1/Spry4/Smad7/Gba1/Mvp/Setd7/Cep85/Prkrip1/Fem1a/Prkca/Taf7/Rpl5/Rps7	14	Other	None	Activity
MF	GO:0140693	molecular condensate scaffold activity	6/719	46/29879	0.130435	5.42039	4.71127	0.00078498	0.0300704	0.0254045	Nfe2l2/G3bp2/Fam81a/Syt1/Alkbh5/Ar	6	Other	None	Activity
MF	GO:0016853	isomerase activity	13/719	193/29879	0.0673575	2.79913	3.93742	0.000854222	0.0316873	0.0267706	Srr/Ppil4/Fkbp3/Gstz1/Pmm2/Trub1/Pgm1/Creld1/Qsox2/Trub2/Fkbp2/Pus7/Top1	13	Other	None	Activity
MF	GO:0003713	transcription coactivator activity	16/719	273/29879	0.0586081	2.43554	3.74155	0.00103468	0.0356849	0.0301479	Mid2/Rbm14/Med16/Edf1/Prmt2/Hcfc2/Tgfb1i1/Arl2bp/Carm1/Med13/Rxrb/Ncoa7/Trrap/Pprc1/Med12l/Birc2	16	Other	None	Activity
MF	GO:0016874	ligase activity	11/719	166/29879	0.0662651	2.75373	3.55787	0.00236659	0.0567704	0.0479616	Wars2/Ttll5/Acsl1/Sucla2/Acss1/Gss/Gatb/Aars1/Lars2/Iars1/Atp5mf	11	Other	None	Activity
MF	GO:0016278	lysine N-methyltransferase activity	6/719	58/29879	0.103448	4.29893	3.94887	0.00266041	0.0597419	0.0504721	Kmt2a/Ash2l/Setd7/Jarid2/Kmt5b/Kmt5a	6	Other	None	Activity
MF	GO:0016706	2-oxoglutarate-dependent dioxygenase activity	6/719	60/29879	0.1	4.15563	3.84204	0.00316053	0.0673595	0.0569076	Plod1/Asph/P3h1/Jmjd4/Alkbh3/Alkbh5	6	Other	None	Activity
MF	GO:0009982	pseudouridine synthase activity	3/719	13/29879	0.230769	9.58992	4.86428	0.00331394	0.0681303	0.0575589	Trub1/Trub2/Pus7	3	Other	None	Activity
BP	GO:0043433	negative regulation of DNA-binding transcription factor activity	10/719	153/29879	0.0653595	2.7161	3.34169	0.00404417	0.076215	0.0643892	Ppp2cb/Prmt2/Erbin/Tcf7l2/Cat/Creb3/Med13/Pura/Commd1/Irak2	10	Other	None	Activity
BP	GO:0019228	neuronal action potential	6/719	64/29879	0.09375	3.89591	3.64169	0.00436676	0.0777656	0.0656991	Hcn1/Gba1/P2rx7/Gper1/Kcnmb4/Dpp6	6	Other	None	Activity
MF	GO:0140939	histone H4 methyltransferase activity	3/719	15/29879	0.2	8.31127	4.44745	0.00508673	0.0830455	0.0701597	Kmt5b/Kmt5a/Prmt7	3	Other	None	Activity
MF	GO:0120013	lipid transfer activity	5/719	52/29879	0.0961538	3.9958	3.39513	0.00814119	0.1051	0.0887924	Apoe/Abca1/Bltp3b/Pitpnm2/Star	5	Other	None	Activity
MF	GO:0140658	ATP-dependent chromatin remodeler activity	4/719	34/29879	0.117647	4.88898	3.56275	0.00869652	0.109614	0.0926054	Vps72/Ep400/Smarca1/Chd2	4	Other	None	Activity
MF	GO:0016763	pentosyltransferase activity	5/719	53/29879	0.0943396	3.92041	3.34142	0.00881533	0.110163	0.09307	Nampt/Parp1/Ppat/Zc3hav1/Parp11	5	Other	None	Activity
MF	GO:0030695	GTPase regulator activity	19/719	433/29879	0.0438799	1.82349	2.71041	0.0093233	0.115282	0.0973947	Stxbp5/Dock2/Rasa1/Rasgrf2/Arhgef3/Itsn1/Tbc1d5/Rgs11/Rgs7/Arhgef6/Arl2bp/Adgrb3/Vav3/Farp2/Elmod2/Cpeb2/Arhgap29/Lamtor4/Rp2	19	Other	None	Activity
MF	GO:0060589	nucleoside-triphosphatase regulator activity	19/719	433/29879	0.0438799	1.82349	2.71041	0.0093233	0.115282	0.0973947	Stxbp5/Dock2/Rasa1/Rasgrf2/Arhgef3/Itsn1/Tbc1d5/Rgs11/Rgs7/Arhgef6/Arl2bp/Adgrb3/Vav3/Farp2/Elmod2/Cpeb2/Arhgap29/Lamtor4/Rp2	19	Other	None	Activity
MF	GO:0016667	oxidoreductase activity, acting on a sulfur group of donors	5/719	54/29879	0.0925926	3.84781	3.289	0.00952705	0.115847	0.0978713	Txnrd1/Sumf1/Coil/Chchd4/Qsox2	5	Other	None	Activity
MF	GO:0045182	translation regulator activity	9/719	148/29879	0.0608108	2.52707	2.92437	0.0098017	0.118205	0.099864	Eif3a/Cpeb1/Eif4g3/Cnbp/Abtb1/Ireb2/Eef2k/Cpeb2/Pura	9	Other	None	Activity
MF	GO:0017110	nucleoside diphosphate phosphatase activity	3/719	19/29879	0.157895	6.56153	3.80778	0.0100871	0.118716	0.100296	Cant1/Alpl/Entpd3	3	Other	None	Activity
MF	GO:0030371	translation repressor activity	4/719	36/29879	0.111111	4.61737	3.41012	0.0106377	0.121138	0.102342	Cpeb1/Ireb2/Cpeb2/Pura	4	Other	None	Activity
BP	GO:0032088	negative regulation of NF-kappaB transcription factor activity	6/719	77/29879	0.0779221	3.23816	3.08787	0.0106409	0.121138	0.102342	Ppp2cb/Prmt2/Erbin/Cat/Commd1/Irak2	6	Other	None	Activity
MF	GO:0015932	nucleobase-containing compound transmembrane transporter activity	5/719	56/29879	0.0892857	3.71039	3.18784	0.011067	0.124023	0.104779	Sidt1/Abcc5/Slc29a1/Slc25a36/Slc35d3	5	Other	None	Activity
MF	GO:0042800	histone H3K4 methyltransferase activity	3/719	20/29879	0.15	6.23345	3.67631	0.0116581	0.127077	0.107359	Kmt2a/Ash2l/Setd7	3	Other	None	Activity
MF	GO:1990380	K48-linked deubiquitinase activity	3/719	21/29879	0.142857	5.93662	3.55349	0.0133618	0.138119	0.116688	Usp8/Usp9x/Otud7b	3	Other	None	Activity
BP	GO:0001508	action potential	10/719	184/29879	0.0543478	2.2585	2.68884	0.0140158	0.143106	0.120901	Hcn1/Nup155/Gba1/P2rx7/Fgf13/Kcnj5/Usp53/Gper1/Kcnmb4/Dpp6	10	Other	None	Activity
MF	GO:0120020	cholesterol transfer activity	3/719	22/29879	0.136364	5.66677	3.43836	0.0151997	0.145666	0.123064	Apoe/Abca1/Star	3	Other	None	Activity
MF	GO:0015036	disulfide oxidoreductase activity	4/719	40/29879	0.1	4.15563	3.13596	0.0153097	0.145666	0.123064	Txnrd1/Coil/Chchd4/Qsox2	4	Other	None	Activity
MF	GO:0016859	cis-trans isomerase activity	4/719	40/29879	0.1	4.15563	3.13596	0.0153097	0.145666	0.123064	Ppil4/Fkbp3/Gstz1/Fkbp2	4	Other	None	Activity
MF	GO:0016887	ATP hydrolysis activity	17/719	396/29879	0.0429293	1.78398	2.46613	0.0162951	0.152079	0.128482	Ddx18/Kifc2/Abca1/Ddx27/Abca5/Abcc5/Hspa9/Ola1/Afg2a/Alpl/Afg1l/Kif16b/Ddx28/Morc2b/Get3/Chd2/Pms2	17	Other	None	Activity
MF	GO:0016875	ligase activity, forming carbon-oxygen bonds	4/719	41/29879	0.097561	4.05428	3.07299	0.01665	0.153771	0.129911	Wars2/Aars1/Lars2/Iars1	4	Other	None	Activity
BP	GO:0043405	regulation of MAP kinase activity	9/719	162/29879	0.0555556	2.30868	2.62263	0.0168859	0.15561	0.131465	Apoe/Dvl2/Spry4/Gba1/P2rx7/Il34/Map2k4/Fem1a/Taok3	9	Other	None	Activity
MF	GO:0090079	translation regulator activity, nucleic acid binding	7/719	110/29879	0.0636364	2.64449	2.71327	0.0171537	0.156047	0.131834	Eif3a/Cpeb1/Eif4g3/Abtb1/Eef2k/Cpeb2/Pura	7	Other	None	Activity
MF	GO:0120015	sterol transfer activity	3/719	23/29879	0.130435	5.42039	3.33008	0.0171728	0.156047	0.131834	Apoe/Abca1/Star	3	Other	None	Activity
BP	GO:0033673	negative regulation of kinase activity	10/719	191/29879	0.052356	2.17572	2.55964	0.0177449	0.158433	0.13385	Apoe/Adarb1/Spry4/Gba1/Mvp/Cep85/Prkrip1/Fem1a/Prkca/Taf7	10	Other	None	Activity
MF	GO:0008514	organic anion transmembrane transporter activity	13/719	278/29879	0.0467626	1.94328	2.48117	0.0178766	0.158433	0.13385	Slc25a1/Slc1a2/Grin2c/Slc39a14/Slc7a8/Abcc5/Slc25a10/Slc39a10/Slc15a4/Sfxn5/Slc43a2/Slc16a11/Slc35d3	13	Other	None	Activity
MF	GO:0019208	phosphatase regulator activity	7/719	111/29879	0.0630631	2.62067	2.68613	0.0179415	0.158433	0.13385	Ppp4r3b/Rcan1/Slc39a10/Ppp3r1/Ppp6r2/Ppp1r15a/Ppp4r2	7	Other	None	Activity
BP	GO:0032409	regulation of transporter activity	11/719	220/29879	0.05	2.07782	2.51956	0.0181113	0.158433	0.13385	Crbn/Stac2/Mink1/Vamp2/Rasgrf2/Itgb1/Asph/Fgf13/Nedd4/Shank1/Cttnbp2nl	11	Other	None	Activity
BP	GO:0051090	regulation of DNA-binding transcription factor activity	16/719	372/29879	0.0430108	1.78737	2.39957	0.0190727	0.163667	0.138272	Mid2/Ppp2cb/Prmt2/Dvl2/Erbin/Trim26/Tcf7l2/Cat/Creb3/Carm1/Med13/Bex2/Pura/Ar/Commd1/Irak2	16	Other	None	Activity
MF	GO:0000030	mannosyltransferase activity	3/719	24/29879	0.125	5.19454	3.22796	0.0192821	0.164741	0.139179	Dpy19l3/Pigm/Pigb	3	Other	None	Activity
BP	GO:0032412	regulation of monoatomic ion transmembrane transporter activity	10/719	198/29879	0.0505051	2.0988	2.4359	0.0221586	0.178192	0.150543	Crbn/Stac2/Mink1/Vamp2/Rasgrf2/Itgb1/Asph/Fgf13/Nedd4/Shank1	10	Other	None	Activity
MF	GO:0000099	sulfur amino acid transmembrane transporter activity	2/719	10/29879	0.2	8.31127	3.63102	0.0228935	0.178192	0.150543	Slc1a2/Slc43a2	2	Other	None	Activity
MF	GO:0045134	UDP phosphatase activity	2/719	10/29879	0.2	8.31127	3.63102	0.0228935	0.178192	0.150543	Cant1/Entpd3	2	Other	None	Activity
MF	GO:0051213	dioxygenase activity	6/719	92/29879	0.0652174	2.7102	2.57972	0.0237479	0.180496	0.152489	Plod1/Asph/P3h1/Jmjd4/Alkbh3/Alkbh5	6	Other	None	Activity
MF	GO:0005385	zinc ion transmembrane transporter activity	3/719	26/29879	0.115385	4.79496	3.03981	0.0239105	0.180496	0.152489	Slc39a13/Slc39a14/Slc39a10	3	Other	None	Activity
MF	GO:0035173	histone kinase activity	12/719	261/29879	0.045977	1.91064	2.32024	0.0250295	0.185225	0.156484	Rps6kb1/Mink1/Prkdc/Mark2/Pikfyve/Tnik/Cdc7/Mapkapk5/Ulk1/Prkca/Hunk/Taok3	12	Other	None	Activity
MF	GO:0005244	voltage-gated monoatomic ion channel activity	9/719	174/29879	0.0517241	2.14947	2.38782	0.0254547	0.186955	0.157946	Vdac3/Kcnab3/Grin2c/Hcn1/Hcn3/Cachd1/Kcnj5/Kcnmb4/Kcnh7	9	Other	None	Activity
MF	GO:0140223	general transcription initiation factor activity	4/719	47/29879	0.0851064	3.53671	2.73291	0.0262171	0.189677	0.160246	Gtf2b/Gtf2h3/Gtf3c1/Taf7	4	Other	None	Activity
MF	GO:0022832	voltage-gated channel activity	9/719	176/29879	0.0511364	2.12504	2.35055	0.0271362	0.189677	0.160246	Vdac3/Kcnab3/Grin2c/Hcn1/Hcn3/Cachd1/Kcnj5/Kcnmb4/Kcnh7	9	Other	None	Activity
MF	GO:0015173	aromatic amino acid transmembrane transporter activity	2/719	11/29879	0.181818	7.5557	3.41475	0.0275406	0.189677	0.160246	Slc15a4/Slc43a2	2	Other	None	Activity
MF	GO:0140537	transcription regulator activator activity	2/719	11/29879	0.181818	7.5557	3.41475	0.0275406	0.189677	0.160246	Sav1/Parp1	2	Other	None	Activity
MF	GO:1990948	ubiquitin ligase inhibitor activity	2/719	11/29879	0.181818	7.5557	3.41475	0.0275406	0.189677	0.160246	Rpl5/Rps7	2	Other	None	Activity
BP	GO:1901016	regulation of potassium ion transmembrane transporter activity	4/719	48/29879	0.0833333	3.46303	2.68165	0.0280731	0.19244	0.16258	Crbn/Vamp2/Itgb1/Nedd4	4	Other	None	Activity
BP	GO:0022898	regulation of transmembrane transporter activity	10/719	209/29879	0.0478469	1.98834	2.25148	0.0306259	0.204673	0.172915	Crbn/Stac2/Mink1/Vamp2/Rasgrf2/Itgb1/Asph/Fgf13/Nedd4/Shank1	10	Other	None	Activity
MF	GO:0099094	ligand-gated monoatomic cation channel activity	7/719	125/29879	0.056	2.32715	2.3348	0.0317649	0.206561	0.17451	Grin2c/Hcn1/P2rx7/Kcnj5/Ano10/Kcnmb4/Kcnh7	7	Other	None	Activity
MF	GO:0004382	GDP phosphatase activity	2/719	12/29879	0.166667	6.92605	3.22409	0.0325296	0.206561	0.17451	Cant1/Entpd3	2	Other	None	Activity
MF	GO:0016670	oxidoreductase activity, acting on a sulfur group of donors, oxygen as acceptor	2/719	12/29879	0.166667	6.92605	3.22409	0.0325296	0.206561	0.17451	Sumf1/Qsox2	2	Other	None	Activity
MF	GO:0016878	acid-thiol ligase activity	3/719	30/29879	0.1	4.15563	2.71537	0.0348024	0.213812	0.180636	Acsl1/Sucla2/Acss1	3	Other	None	Activity
BP	GO:2001257	regulation of cation channel activity	6/719	102/29879	0.0588235	2.44449	2.29467	0.0368122	0.222355	0.187853	Crbn/Stac2/Vamp2/Itgb1/Asph/Fgf13	6	Other	None	Activity
MF	GO:0015926	glucosidase activity	2/719	13/29879	0.153846	6.39328	3.0541	0.0378416	0.222355	0.187853	Gba1/Gba2	2	Other	None	Activity
MF	GO:0140410	monoatomic cation:bicarbonate symporter activity	2/719	13/29879	0.153846	6.39328	3.0541	0.0378416	0.222355	0.187853	Slc39a14/Slc39a10	2	Other	None	Activity
BP	GO:0043407	negative regulation of MAP kinase activity	4/719	53/29879	0.0754717	3.13633	2.4443	0.0385045	0.224106	0.189333	Apoe/Spry4/Gba1/Fem1a	4	Other	None	Activity
MF	GO:0044024	histone H2AS1 kinase activity	11/719	250/29879	0.044	1.82848	2.06557	0.0405902	0.233463	0.197238	Rps6kb1/Mink1/Prkdc/Mark2/Pikfyve/Tnik/Cdc7/Mapkapk5/Ulk1/Hunk/Taok3	11	Other	None	Activity
MF	GO:0140995	histone H2A kinase activity	11/719	250/29879	0.044	1.82848	2.06557	0.0405902	0.233463	0.197238	Rps6kb1/Mink1/Prkdc/Mark2/Pikfyve/Tnik/Cdc7/Mapkapk5/Ulk1/Hunk/Taok3	11	Other	None	Activity
MF	GO:1901505	carbohydrate derivative transmembrane transporter activity	4/719	54/29879	0.0740741	3.07825	2.40022	0.0408227	0.233502	0.197271	Abcc5/Slc29a1/Slc15a4/Slc35d3	4	Other	None	Activity
MF	GO:0035673	oligopeptide transmembrane transporter activity	2/719	14/29879	0.142857	5.93662	2.90107	0.043458	0.238354	0.20137	Abcc5/Slc15a4	2	Other	None	Activity
MF	GO:0061578	K63-linked deubiquitinase activity	2/719	14/29879	0.142857	5.93662	2.90107	0.043458	0.238354	0.20137	Usp8/Usp9x	2	Other	None	Activity
MF	GO:0008376	acetylgalactosaminyltransferase activity	3/719	33/29879	0.0909091	3.77785	2.50708	0.044378	0.240388	0.203088	Galnt1/B3galnt1/Chsy3	3	Other	None	Activity
MF	GO:0016782	transferase activity, transferring sulphur-containing groups	5/719	82/29879	0.0609756	2.53392	2.18409	0.0478626	0.251134	0.212167	Nfs1/Chst2/Chst11/Gal3st3/Chst8	5	Other	None	Activity
MF	GO:0046943	carboxylic acid transmembrane transporter activity	9/719	196/29879	0.0459184	1.9082	2.00309	0.0484075	0.251134	0.212167	Slc25a1/Slc1a2/Grin2c/Slc7a8/Slc25a10/Slc15a4/Sfxn5/Slc43a2/Slc16a11	9	Other	None	Activity
MF	GO:0016530	metallochaperone activity	2/719	15/29879	0.133333	5.54084	2.7622	0.0493613	0.251134	0.212167	Ccs/Pcbp2	2	Other	None	Activity
BP	GO:0086014	atrial cardiac muscle cell action potential	2/719	15/29879	0.133333	5.54084	2.7622	0.0493613	0.251134	0.212167	Nup155/Kcnj5	2	Other	None	Activity
MF	GO:0005342	organic acid transmembrane transporter activity	9/719	197/29879	0.0456853	1.89851	1.98681	0.0496964	0.252401	0.213237	Slc25a1/Slc1a2/Grin2c/Slc7a8/Slc25a10/Slc15a4/Sfxn5/Slc43a2/Slc16a11	9	Other	None	Activity
BP	GO:0007611	learning or memory	19/719	356/29879	0.0533708	2.21789	3.62995	0.00112693	0.0375279	0.0317049	Comt/Kmt2a/Apoe/D130043K22Rik/Vdac3/Rps6kb1/Glud1/Rcan1/Itgb1/Meis2/Oprl1/Kras/Fgf13/Adgrb3/Tanc1/Shank1/Prkca/Shisa7/Btbd9	19	Other	None	Behavior
BP	GO:0050890	cognition	20/719	401/29879	0.0498753	2.07263	3.39564	0.00189604	0.0489546	0.0413585	Comt/Kmt2a/Apoe/D130043K22Rik/Vdac3/Rps6kb1/Glud1/Rcan1/Itgb1/Meis2/Oprl1/Kras/Fgf13/Adgrb3/Tanc1/Shank1/Adora1/Prkca/Shisa7/Btbd9	20	Other	None	Behavior
BP	GO:0007632	visual behavior	7/719	84/29879	0.0833333	3.46303	3.54963	0.00414608	0.0764156	0.0645586	Comt/Kmt2a/Slc1a2/Itgb1/Meis2/Kras/Tanc1	7	Other	None	Behavior
BP	GO:0007612	learning	12/719	206/29879	0.0582524	2.42076	3.21306	0.00440487	0.0777656	0.0656991	Comt/Kmt2a/D130043K22Rik/Vdac3/Itgb1/Meis2/Oprl1/Kras/Fgf13/Adgrb3/Tanc1/Shank1	12	Other	None	Behavior
BP	GO:0007616	long-term memory	5/719	46/29879	0.108696	4.51699	3.74842	0.00482919	0.0815674	0.068911	Apoe/Rps6kb1/Glud1/Shank1/Btbd9	5	Other	None	Behavior
BP	GO:0035640	exploration behavior	5/719	50/29879	0.1	4.15563	3.5067	0.00690169	0.0986605	0.0833519	Comt/Kmt2a/Apoe/Crbn/Grn	5	Other	None	Behavior
BP	GO:0008542	visual learning	6/719	78/29879	0.0769231	3.19664	3.05026	0.0112997	0.125366	0.105914	Comt/Kmt2a/Itgb1/Meis2/Kras/Tanc1	6	Other	None	Behavior
BP	GO:0001662	behavioral fear response	5/719	58/29879	0.0862069	3.58244	3.09122	0.0127685	0.136066	0.114954	Comt/Apoe/Vdac3/Rps6kb1/Usp46	5	Other	None	Behavior
BP	GO:0008306	associative learning	8/719	130/29879	0.0615385	2.55731	2.7942	0.0135389	0.139214	0.117613	Comt/Kmt2a/Itgb1/Meis2/Oprl1/Kras/Tanc1/Shank1	8	Other	None	Behavior
BP	GO:0002209	behavioral defense response	5/719	59/29879	0.0847458	3.52172	3.0445	0.0136821	0.140193	0.11844	Comt/Apoe/Vdac3/Rps6kb1/Usp46	5	Other	None	Behavior
BP	GO:0035641	locomotory exploration behavior	3/719	22/29879	0.136364	5.66677	3.43836	0.0151997	0.145666	0.123064	Apoe/Crbn/Grn	3	Other	None	Behavior
BP	GO:0030534	adult behavior	10/719	198/29879	0.0505051	2.0988	2.4359	0.0221586	0.178192	0.150543	Slc1a2/Cdh23/Agtpbp1/Hexa/Parp1/Slitrk5/Shank1/Zfhx2/Usp46/Btbd9	10	Other	None	Behavior
BP	GO:0007613	memory	9/719	176/29879	0.0511364	2.12504	2.35055	0.0271362	0.189677	0.160246	Comt/Apoe/Rps6kb1/Glud1/Rcan1/Fgf13/Shank1/Shisa7/Btbd9	9	Other	None	Behavior
BP	GO:0046958	nonassociative learning	2/719	13/29879	0.153846	6.39328	3.0541	0.0378416	0.222355	0.187853	Comt/Shank1	2	Other	None	Behavior
BP	GO:0060179	male mating behavior	2/719	15/29879	0.133333	5.54084	2.7622	0.0493613	0.251134	0.212167	Grn/Ar	2	Other	None	Behavior
BP	GO:0006664	glycolipid metabolic process	10/719	94/29879	0.106383	4.42089	5.21615	8.97566e-05	0.00859115	0.00725811	Hexa/Gba1/Pigo/Gba2/Pgap2/Gal3st3/Pigm/Fut9/St8sia3/Pigb	10	Other	None	Metabolism
BP	GO:1903509	liposaccharide metabolic process	10/719	95/29879	0.105263	4.37435	5.17258	9.81843e-05	0.00859115	0.00725811	Hexa/Gba1/Pigo/Gba2/Pgap2/Gal3st3/Pigm/Fut9/St8sia3/Pigb	10	Other	None	Metabolism
BP	GO:0006643	membrane lipid metabolic process	15/719	199/29879	0.0753769	3.13239	4.73922	0.000103675	0.00868059	0.00733367	Cers4/Etnppl/Cers5/Hexa/Sirt3/Gba1/Pigo/Gba2/P2rx7/Pgap2/Gal3st3/Pigm/Fut9/St8sia3/Pigb	15	Other	None	Metabolism
BP	GO:0006979	response to oxidative stress	23/719	434/29879	0.0529954	2.20229	3.96183	0.000395454	0.0194769	0.0164548	Comt/Apoe/Ppp2cb/Nfe2l2/Txnrd1/Pnpt1/Cygb/Apod/Rcan1/Parp1/Cat/Atrn/Map1lc3a/Star/Sesn3/Map2k4/Ccs/Chchd4/Ncoa7/Prkca/Bmal1/Kcmf1/Dgkk	23	Other	None	Metabolism
BP	GO:0043603	amide metabolic process	24/719	466/29879	0.0515021	2.14024	3.89553	0.000449917	0.0212658	0.0179661	Coasy/Apoe/Slc1a2/Cers4/Nfe2l2/Acsl1/Gstz1/Sucla2/Oplah/Cers5/Hexa/Sirt3/Acss1/Gss/Gba1/Gba2/P2rx7/Pcsk6/Unc13a/Pdk3/St8sia3/Gda/Chst8/Mlycd	24	Other	None	Metabolism
BP	GO:0042762	regulation of sulfur metabolic process	4/719	17/29879	0.235294	9.77796	5.68467	0.000616407	0.025319	0.0213904	Comt/Nfe2l2/Tcf7l2/Pdk3	4	Other	None	Metabolism
BP	GO:0006790	sulfur compound metabolic process	18/719	352/29879	0.0511364	2.12504	3.33408	0.00239249	0.0570015	0.0481569	Comt/Coasy/Slc1a2/Nfe2l2/Acsl1/Gstz1/Sucla2/Oplah/Tcf7l2/Hexa/Acss1/Gss/Chst2/Chst11/Pdk3/Chsy3/Chst8/Mlycd	18	Other	None	Metabolism
BP	GO:1902652	secondary alcohol metabolic process	11/719	172/29879	0.0639535	2.65767	3.42358	0.00311375	0.0673595	0.0569076	Apoe/Prkaca/Abca1/Abca5/Aco2/Tm7sf2/Cat/Gba1/Gba2/Star/Sc5d	11	Other	None	Metabolism
BP	GO:0006665	sphingolipid metabolic process	10/719	151/29879	0.0662252	2.75207	3.38926	0.00368398	0.0731926	0.0618357	Cers4/Etnppl/Cers5/Hexa/Sirt3/Gba1/Gba2/P2rx7/Fut9/St8sia3	10	Other	None	Metabolism
BP	GO:0006672	ceramide metabolic process	8/719	105/29879	0.0761905	3.1662	3.49157	0.0038973	0.0753863	0.063689	Cers4/Cers5/Hexa/Sirt3/Gba1/Gba2/P2rx7/St8sia3	8	Other	None	Metabolism
BP	GO:0051054	positive regulation of DNA metabolic process	16/719	312/29879	0.0512821	2.13109	3.15369	0.00395056	0.0754773	0.0637659	Vps72/Prkdc/Parp1/Cdc7/Mapkapk5/Ep400/Morf4l2/Map2k4/Apbb1/Zcwpw1/Shld2/Kmt5b/Trrap/Mbtd1/Morf4l1/Pms2	16	Other	None	Metabolism
BP	GO:0009120	deoxyribonucleoside metabolic process	3/719	14/29879	0.214286	8.90493	4.64544	0.00414285	0.0764156	0.0645586	Dguok/Dtymk/Gda	3	Other	None	Metabolism
BP	GO:0046479	glycosphingolipid catabolic process	3/719	14/29879	0.214286	8.90493	4.64544	0.00414285	0.0764156	0.0645586	Hexa/Gba1/Gba2	3	Other	None	Metabolism
BP	GO:0009141	nucleoside triphosphate metabolic process	15/719	294/29879	0.0510204	2.12022	3.03101	0.00540587	0.0863318	0.0729362	Prkaca/Dguok/Pfkl/Sdha/Dhtkd1/Dtymk/Parp1/Ola1/P2rx7/Atp5mf/Ndufb10/Entpd3/Gapdh/Sdhc/Ndufb1	15	Other	None	Metabolism
BP	GO:0008203	cholesterol metabolic process	10/719	160/29879	0.0625	2.59727	3.18103	0.00552871	0.0870867	0.0735739	Apoe/Prkaca/Abca1/Abca5/Tm7sf2/Cat/Gba1/Gba2/Star/Sc5d	10	Other	None	Metabolism
BP	GO:0046486	glycerolipid metabolic process	18/719	385/29879	0.0467532	1.94289	2.92397	0.00604456	0.0921827	0.0778792	Apoe/Pnpla6/Acsl1/Pip5k1b/Tcf7l2/Pikfyve/Cat/Pigo/Inpp5b/Cds1/Pgap2/Dagla/Pnpla7/Mtmr12/Pigm/Nr1h2/Dgkk/Pigb	18	Other	None	Metabolism
BP	GO:0019377	glycolipid catabolic process	3/719	16/29879	0.1875	7.79181	4.26703	0.00614971	0.0921827	0.0778792	Hexa/Gba1/Gba2	3	Other	None	Metabolism
BP	GO:0006505	GPI anchor metabolic process	4/719	31/29879	0.129032	5.36211	3.81563	0.00624416	0.0928858	0.0784732	Pigo/Pgap2/Pigm/Pigb	4	Other	None	Metabolism
BP	GO:0030149	sphingolipid catabolic process	4/719	31/29879	0.129032	5.36211	3.81563	0.00624416	0.0928858	0.0784732	Etnppl/Hexa/Gba1/Gba2	4	Other	None	Metabolism
BP	GO:0010563	negative regulation of phosphorus metabolic process	18/719	388/29879	0.0463918	1.92787	2.88872	0.00652937	0.095433	0.0806251	Apoe/Prkaca/Dynll1/Adarb1/Prkdc/Spry4/Smad7/Parp1/Gba1/Mvp/Ibtk/Bag4/Cep85/Prkrip1/Ppp1r15a/Fem1a/Prkca/Taf7	18	Other	None	Metabolism
BP	GO:0045936	negative regulation of phosphate metabolic process	18/719	388/29879	0.0463918	1.92787	2.88872	0.00652937	0.095433	0.0806251	Apoe/Prkaca/Dynll1/Adarb1/Prkdc/Spry4/Smad7/Parp1/Gba1/Mvp/Ibtk/Bag4/Cep85/Prkrip1/Ppp1r15a/Fem1a/Prkca/Taf7	18	Other	None	Metabolism
BP	GO:0046365	monosaccharide catabolic process	5/719	50/29879	0.1	4.15563	3.5067	0.00690169	0.0986605	0.0833519	Glyctk/Pfkl/Pmm2/Pgm1/Gapdh	5	Other	None	Metabolism
BP	GO:0046488	phosphatidylinositol metabolic process	9/719	142/29879	0.0633803	2.63385	3.06447	0.00757376	0.101579	0.0858171	Pip5k1b/Pikfyve/Pigo/Inpp5b/Cds1/Pgap2/Mtmr12/Pigm/Pigb	9	Other	None	Metabolism
BP	GO:0016125	sterol metabolic process	10/719	170/29879	0.0588235	2.44449	2.9658	0.00835077	0.106631	0.090086	Apoe/Prkaca/Abca1/Abca5/Tm7sf2/Cat/Gba1/Gba2/Star/Sc5d	10	Other	None	Metabolism
BP	GO:0072350	tricarboxylic acid metabolic process	3/719	18/29879	0.166667	6.92605	3.94908	0.008647	0.10946	0.0924758	Glud1/Aco2/Ireb2	3	Other	None	Metabolism
BP	GO:0006687	glycosphingolipid metabolic process	5/719	54/29879	0.0925926	3.84781	3.289	0.00952705	0.115847	0.0978713	Hexa/Gba1/Gba2/Fut9/St8sia3	5	Other	None	Metabolism
BP	GO:0046466	membrane lipid catabolic process	4/719	36/29879	0.111111	4.61737	3.41012	0.0106377	0.121138	0.102342	Etnppl/Hexa/Gba1/Gba2	4	Other	None	Metabolism
BP	GO:0006520	amino acid metabolic process	14/719	291/29879	0.04811	1.99927	2.6898	0.011442	0.126531	0.106898	Comt/Srr/Wars2/Txnrd1/Gstz1/Glud1/Gatb/Ppat/Fah/Aars1/Atcay/Lars2/Iars1/Nat8l	14	Other	None	Metabolism
BP	GO:0046514	ceramide catabolic process	3/719	20/29879	0.15	6.23345	3.67631	0.0116581	0.127077	0.107359	Hexa/Gba1/Gba2	3	Other	None	Metabolism
BP	GO:0006119	oxidative phosphorylation	9/719	154/29879	0.0584416	2.42862	2.79101	0.0124912	0.133597	0.112867	Dguok/Uqcr11/Sdha/Cox6b1/Afg1l/Atp5mf/Ndufb10/Sdhc/Ndufb1	9	Other	None	Metabolism
BP	GO:0046034	ATP metabolic process	12/719	245/29879	0.0489796	2.03541	2.55533	0.0161718	0.151411	0.127917	Prkaca/Pfkl/Sdha/Dhtkd1/Parp1/Ola1/P2rx7/Atp5mf/Ndufb10/Gapdh/Sdhc/Ndufb1	12	Other	None	Metabolism
BP	GO:0006650	glycerophospholipid metabolic process	13/719	276/29879	0.0471014	1.95736	2.50905	0.0169498	0.155954	0.131755	Pnpla6/Pip5k1b/Pikfyve/Pigo/Inpp5b/Cds1/Pgap2/Pnpla7/Mtmr12/Pigm/Nr1h2/Dgkk/Pigb	13	Other	None	Metabolism
BP	GO:0009065	glutamine family amino acid catabolic process	3/719	23/29879	0.130435	5.42039	3.33008	0.0171728	0.156047	0.131834	Glud1/Ppat/Fah	3	Other	None	Metabolism
BP	GO:0006006	glucose metabolic process	12/719	248/29879	0.0483871	2.01079	2.50992	0.0176183	0.158433	0.13385	Prkaca/Pfkl/Ppp4r3b/Slc39a14/Apod/Pmm2/Tcf7l2/Pgm1/Slc25a10/Pdk3/Gapdh/Mlycd	12	Other	None	Metabolism
BP	GO:0009144	purine nucleoside triphosphate metabolic process	13/719	278/29879	0.0467626	1.94328	2.48117	0.0178766	0.158433	0.13385	Prkaca/Dguok/Pfkl/Sdha/Dhtkd1/Parp1/Ola1/P2rx7/Atp5mf/Ndufb10/Gapdh/Sdhc/Ndufb1	13	Other	None	Metabolism
BP	GO:0006749	glutathione metabolic process	5/719	64/29879	0.078125	3.24659	2.82516	0.0189101	0.16271	0.137463	Slc1a2/Nfe2l2/Gstz1/Oplah/Gss	5	Other	None	Metabolism
BP	GO:0006029	proteoglycan metabolic process	6/719	92/29879	0.0652174	2.7102	2.57972	0.0237479	0.180496	0.152489	Tcf7l2/Hexa/Cant1/Chst11/Chsy3/Chst8	6	Other	None	Metabolism
BP	GO:0062013	positive regulation of small molecule metabolic process	10/719	202/29879	0.049505	2.05724	2.36749	0.0250123	0.185225	0.156484	Comt/Apoe/Prkaca/Ppp4r3b/Tcf7l2/P2rx7/Star/Gper1/Nr1h2/Mlycd	10	Other	None	Metabolism
BP	GO:1901292	nucleoside phosphate catabolic process	10/719	202/29879	0.049505	2.05724	2.36749	0.0250123	0.185225	0.156484	Prkaca/Pfkl/Cant1/Pde8a/Dhtkd1/P2rx7/Entpd3/Gapdh/Gda/Mlycd	10	Other	None	Metabolism
BP	GO:0009132	nucleoside diphosphate metabolic process	8/719	146/29879	0.0547945	2.27706	2.42893	0.0252934	0.186004	0.157142	Prkaca/Pfkl/Cant1/Dhtkd1/Dtymk/P2rx7/Entpd3/Gapdh	8	Other	None	Metabolism
BP	GO:0006558	L-phenylalanine metabolic process	2/719	11/29879	0.181818	7.5557	3.41475	0.0275406	0.189677	0.160246	Gstz1/Fah	2	Other	None	Metabolism
BP	GO:0019336	phenol-containing compound catabolic process	2/719	11/29879	0.181818	7.5557	3.41475	0.0275406	0.189677	0.160246	Comt/Fah	2	Other	None	Metabolism
BP	GO:0046434	organophosphate catabolic process	12/719	265/29879	0.045283	1.8818	2.26407	0.0277123	0.190361	0.160823	Prkaca/Etnppl/Pfkl/Cant1/Pde8a/Dhtkd1/P2rx7/Pnpla7/Entpd3/Gapdh/Gda/Mlycd	12	Other	None	Metabolism
BP	GO:0006163	purine nucleotide metabolic process	18/719	456/29879	0.0394737	1.64038	2.16383	0.0288182	0.196399	0.165925	Prkaca/Dguok/Txnrd1/Pfkl/Nampt/Sdha/Pde8a/Dhtkd1/Parp1/Ola1/Ppat/P2rx7/Atp5mf/Ndufb10/Gapdh/Sdhc/Gda/Ndufb1	18	Other	None	Metabolism
BP	GO:0009205	purine ribonucleoside triphosphate metabolic process	12/719	270/29879	0.0444444	1.84695	2.1952	0.0313519	0.206561	0.17451	Prkaca/Pfkl/Sdha/Dhtkd1/Parp1/Ola1/P2rx7/Atp5mf/Ndufb10/Gapdh/Sdhc/Ndufb1	12	Other	None	Metabolism
BP	GO:1901658	glycosyl compound catabolic process	3/719	29/29879	0.103448	4.29893	2.79091	0.0318764	0.206561	0.17451	Gba1/Gba2/Gda	3	Other	None	Metabolism
BP	GO:1901136	carbohydrate derivative catabolic process	12/719	271/29879	0.0442804	1.84013	2.1816	0.0321192	0.206561	0.17451	Prkaca/Pfkl/Hexa/Pde8a/Dhtkd1/Gba1/Gba2/P2rx7/Edem2/Fbxo6/Gapdh/Gda	12	Other	None	Metabolism
BP	GO:0032963	collagen metabolic process	7/719	127/29879	0.0551181	2.29051	2.2885	0.0341944	0.211476	0.178662	Acvr1b/Vsir/Cygb/Itgb1/P3h1/P2rx7/BC004004	7	Other	None	Metabolism
BP	GO:0005996	monosaccharide metabolic process	13/719	306/29879	0.0424837	1.76546	2.11341	0.0352154	0.215671	0.182207	Prkaca/Glyctk/Pfkl/Ppp4r3b/Slc39a14/Apod/Pmm2/Tcf7l2/Pgm1/Slc25a10/Pdk3/Gapdh/Mlycd	13	Other	None	Metabolism
BP	GO:0009134	nucleoside diphosphate catabolic process	7/719	128/29879	0.0546875	2.27261	2.26567	0.0354542	0.21623	0.182679	Prkaca/Pfkl/Cant1/Dhtkd1/P2rx7/Entpd3/Gapdh	7	Other	None	Metabolism
BP	GO:1901657	glycosyl compound metabolic process	5/719	76/29879	0.0657895	2.73397	2.37665	0.036354	0.22057	0.186345	Dguok/Dtymk/Gba1/Gba2/Gda	5	Other	None	Metabolism
BP	GO:0009199	ribonucleoside triphosphate metabolic process	12/719	277/29879	0.0433213	1.80027	2.10119	0.0370071	0.222355	0.187853	Prkaca/Pfkl/Sdha/Dhtkd1/Parp1/Ola1/P2rx7/Atp5mf/Ndufb10/Gapdh/Sdhc/Ndufb1	12	Other	None	Metabolism
BP	GO:0006066	alcohol metabolic process	15/719	372/29879	0.0403226	1.67566	2.05912	0.0370356	0.222355	0.187853	Apoe/Prkaca/Abca1/Abca5/Aco2/Tm7sf2/Cat/Gba1/Gba2/Coq2/Star/Sc5d/Myof/Gper1/Dhrs3	15	Other	None	Metabolism
BP	GO:0042537	benzene-containing compound metabolic process	3/719	32/29879	0.09375	3.89591	2.57369	0.0410545	0.233502	0.197271	Txnrd1/Fah/Star	3	Other	None	Metabolism
BP	GO:0051053	negative regulation of DNA metabolic process	7/719	134/29879	0.0522388	2.17085	2.13302	0.043657	0.238911	0.201841	Dynll1/Pinx1/Parp1/H1f2/Wapl/Shld2/Kmt5a	7	Other	None	Metabolism
BP	GO:0016052	carbohydrate catabolic process	9/719	194/29879	0.0463918	1.92787	2.03595	0.0458965	0.245437	0.207354	Prkaca/Glyctk/Pfkl/Pmm2/Wdr45b/Pgm1/Dhtkd1/P2rx7/Gapdh	9	Other	None	Metabolism
BP	GO:0034250	positive regulation of amide metabolic process	3/719	34/29879	0.0882353	3.66673	2.44304	0.0478311	0.251134	0.212167	Apoe/Nfe2l2/Sirt3	3	Other	None	Metabolism
BP	GO:0006521	regulation of cellular amino acid metabolic process	2/719	15/29879	0.133333	5.54084	2.7622	0.0493613	0.251134	0.212167	Comt/Atcay	2	Other	None	Metabolism
BP	GO:0009170	purine deoxyribonucleoside monophosphate metabolic process	2/719	15/29879	0.133333	5.54084	2.7622	0.0493613	0.251134	0.212167	Dguok/Gda	2	Other	None	Metabolism
BP	GO:1905037	autophagosome organization	7/719	136/29879	0.0514706	2.13893	2.09035	0.0466415	0.247839	0.209383	Wdr45b/Pikfyve/Map1lc3a/Gba1/Ulk1/Dnajc16/Moap1	7	Other	None	auto
BP	GO:0043524	negative regulation of neuron apoptotic process	10/719	221/29879	0.0452489	1.88038	2.06272	0.0422206	0.237253	0.20044	Apoe/Itsn1/Pcdhgc4/Gba1/Kras/Star/Aars1/Map2k4/Grn/Mag	10	Other	None	apop
BP	GO:0042596	fear response	5/719	65/29879	0.0769231	3.19664	2.78389	0.020093	0.169203	0.142948	Comt/Apoe/Vdac3/Rps6kb1/Usp46	5	Other	None	beh
BP	GO:0060004	reflex	3/719	31/29879	0.0967742	4.02158	2.64304	0.0378622	0.222355	0.187853	Cdh23/Shank1/Usp46	3	Other	None	beh
BP	GO:0060013	righting reflex	3/719	12/29879	0.25	10.3891	5.10816	0.00259532	0.0589396	0.0497942	Cdh23/Shank1/Usp46	3	Other	None	beh
BP	GO:0040029	epigenetic regulation of gene expression	14/719	319/29879	0.0438871	1.82379	2.32277	0.0233476	0.180496	0.152489	Kmt2a/Rbm14/Vps72/Cbx1/Trip12/Smarca1/Ash2l/Resf1/Pcgf3/Jarid2/Morc2b/Lrif1/Prmt7/Rbm15b	14	Other	None	ccell
BP	GO:0000101	sulfur amino acid transport	2/719	13/29879	0.153846	6.39328	3.0541	0.0378416	0.222355	0.187853	Slc1a2/Slc43a2	2	Other	None	cell
BP	GO:0000303	response to superoxide	4/719	26/29879	0.153846	6.39328	4.32008	0.00326156	0.0681303	0.0575589	Nfe2l2/Cygb/Parp1/Ccs	4	Other	None	cell
BP	GO:0000305	response to oxygen radical	4/719	27/29879	0.148148	6.15649	4.20917	0.00375681	0.073641	0.0622145	Nfe2l2/Cygb/Parp1/Ccs	4	Other	None	cell
BP	GO:0000423	mitophagy	6/719	89/29879	0.0674157	2.80155	2.67271	0.0205386	0.171477	0.14487	Vps13d/Fundc1/Map1lc3a/Gba1/Ulk1/Cttn	6	Other	None	cell
BP	GO:0000768	syncytium formation by plasma membrane fusion	5/719	70/29879	0.0714286	2.96831	2.5889	0.0267304	0.189677	0.160246	Dock2/Itgb1/Adgrb3/Tanc1/Ntn3	5	Other	None	cell
BP	GO:0001522	pseudouridine synthesis	3/719	18/29879	0.166667	6.92605	3.94908	0.008647	0.10946	0.0924758	Trub1/Trub2/Pus7	3	Other	None	cell
BP	GO:0003254	regulation of membrane depolarization	5/719	57/29879	0.0877193	3.64529	3.13898	0.0118972	0.128179	0.10829	Hcn1/Smad7/Parp1/Hcn3/P2rx7	5	Other	None	cell
BP	GO:0006094	gluconeogenesis	6/719	106/29879	0.0566038	2.35224	2.19	0.0431107	0.238354	0.20137	Prkaca/Ppp4r3b/Slc39a14/Tcf7l2/Slc25a10/Gapdh	6	Other	None	cell
BP	GO:0006414	translational elongation	7/719	99/29879	0.0707071	2.93833	3.03339	0.0100322	0.118716	0.100296	Srp9/Abtb1/Aars1/Eef2k/Shfl/Cpeb2/Zfp598	7	Other	None	cell
BP	GO:0006415	translational termination	2/719	15/29879	0.133333	5.54084	2.7622	0.0493613	0.251134	0.212167	Jmjd4/Shfl	2	Other	None	cell
BP	GO:0006448	regulation of translational elongation	4/719	15/29879	0.266667	11.0817	6.13269	0.000367332	0.0186011	0.0157148	Srp9/Aars1/Shfl/Cpeb2	4	Other	None	cell
BP	GO:0006450	regulation of translational fidelity	3/719	17/29879	0.176471	7.33347	4.1016	0.00733542	0.0999834	0.0844695	Aars1/Lars2/Iars1	3	Other	None	cell
BP	GO:0006491	N-glycan processing	3/719	17/29879	0.176471	7.33347	4.1016	0.00733542	0.0999834	0.0844695	Hexa/Engase/St8sia3	3	Other	None	cell
BP	GO:0006949	syncytium formation	5/719	72/29879	0.0694444	2.88586	2.51572	0.0297329	0.200379	0.169288	Dock2/Itgb1/Adgrb3/Tanc1/Ntn3	5	Other	None	cell
BP	GO:0007021	tubulin complex assembly	2/719	10/29879	0.2	8.31127	3.63102	0.0228935	0.178192	0.150543	Tbcb/Tbcc	2	Other	None	cell
BP	GO:0007043	cell-cell junction assembly	11/719	169/29879	0.0650888	2.70485	3.48999	0.00271953	0.0608365	0.0513968	Pkn2/Prkaca/Grhl2/Itgb1/Smad7/Jam3/Cdh8/Cdh6/Cdh18/Cdh20/Prkca	11	Other	None	cell
BP	GO:0007080	mitotic metaphase chromosome alignment	5/719	63/29879	0.0793651	3.29812	2.86725	0.0177739	0.158433	0.13385	Pinx1/Mad1l1/Zw10/Eml4/Champ1	5	Other	None	cell
BP	GO:0007163	establishment or maintenance of cell polarity	12/719	243/29879	0.0493827	2.05216	2.58597	0.0152586	0.145666	0.123064	Arpc5/Cep290/Dock2/Golph3/Mark2/Itgb1/Dst/Prickle2/Fgf13/Jam3/Zw10/Arf6	12	Other	None	cell
BP	GO:0019226	transmission of nerve impulse	8/719	114/29879	0.0701754	2.91623	3.2188	0.00638273	0.0942297	0.0796086	Hcn1/Gba1/P2rx7/Jam3/Mag/Gper1/Kcnmb4/Dpp6	8	Other	None	cell
BP	GO:0019430	removal of superoxide radicals	3/719	21/29879	0.142857	5.93662	3.55349	0.0133618	0.138119	0.116688	Nfe2l2/Cygb/Ccs	3	Other	None	cell
BP	GO:0030011	maintenance of cell polarity	2/719	14/29879	0.142857	5.93662	2.90107	0.043458	0.238354	0.20137	Arpc5/Dst	2	Other	None	cell
BP	GO:0030259	lipid glycosylation	2/719	15/29879	0.133333	5.54084	2.7622	0.0493613	0.251134	0.212167	Gba1/Gba2	2	Other	None	cell
BP	GO:0030301	cholesterol transport	7/719	116/29879	0.0603448	2.50771	2.55479	0.0222643	0.178192	0.150543	Comt/Apoe/Abca1/Abca5/Star/Commd1/Nr1h2	7	Other	None	cell
BP	GO:0031297	replication fork processing	5/719	51/29879	0.0980392	4.07415	3.4502	0.00750364	0.101101	0.0854135	Dynll1/Parp1/Carm1/Rfwd3/Bod1l	5	Other	None	cell
BP	GO:0031445	regulation of heterochromatin formation	3/719	23/29879	0.130435	5.42039	3.33008	0.0171728	0.156047	0.131834	Kmt2a/Resf1/Morc2b	3	Other	None	cell
BP	GO:0031453	positive regulation of heterochromatin formation	2/719	13/29879	0.153846	6.39328	3.0541	0.0378416	0.222355	0.187853	Resf1/Morc2b	2	Other	None	cell
BP	GO:0031507	heterochromatin formation	10/719	176/29879	0.0568182	2.36116	2.84387	0.0105091	0.121138	0.102342	Kmt2a/Cbx1/Trip12/Smarca1/Resf1/Pcgf3/Jarid2/Morc2b/Lrif1/Rbm15b	10	Other	None	cell
BP	GO:0031644	regulation of nervous system process	9/719	173/29879	0.0520231	2.16189	2.40665	0.0246423	0.183751	0.155239	Grin2c/Gba1/Mag/Shank1/Zfhx2/Rnf10/Adora1/Shisa7/Pclo	9	Other	None	cell
BP	GO:0032370	positive regulation of lipid transport	7/719	104/29879	0.0673077	2.79706	2.8827	0.0129323	0.136721	0.115507	Apoe/Abca1/Acsl1/Abca5/P2rx7/Commd1/Nr1h2	7	Other	None	cell
BP	GO:0032371	regulation of sterol transport	5/719	66/29879	0.0757576	3.14821	2.74342	0.0213233	0.175371	0.14816	Apoe/Abca1/Abca5/Commd1/Nr1h2	5	Other	None	cell
BP	GO:0032373	positive regulation of sterol transport	5/719	42/29879	0.119048	4.94718	4.01958	0.00324197	0.0681303	0.0575589	Apoe/Abca1/Abca5/Commd1/Nr1h2	5	Other	None	cell
BP	GO:0032374	regulation of cholesterol transport	5/719	66/29879	0.0757576	3.14821	2.74342	0.0213233	0.175371	0.14816	Apoe/Abca1/Abca5/Commd1/Nr1h2	5	Other	None	cell
BP	GO:0032376	positive regulation of cholesterol transport	5/719	42/29879	0.119048	4.94718	4.01958	0.00324197	0.0681303	0.0575589	Apoe/Abca1/Abca5/Commd1/Nr1h2	5	Other	None	cell
BP	GO:0032868	response to insulin	18/719	308/29879	0.0584416	2.42862	3.95735	0.000535164	0.0235835	0.0199241	Rps6kb1/Vamp2/Srsf5/Slc39a14/Prkdc/Cpeb1/Parp1/Cat/Alpl/Syap1/Star/Sesn3/Ptprf/Eef2k/Cpeb2/Shc1/Prkca/Srsf3	18	Other	None	cell
BP	GO:0033344	cholesterol efflux	5/719	68/29879	0.0735294	3.05561	2.66473	0.0239285	0.180496	0.152489	Comt/Apoe/Abca1/Abca5/Nr1h2	5	Other	None	cell
BP	GO:0034284	response to monosaccharide	14/719	268/29879	0.0522388	2.17085	3.02336	0.00577315	0.0899905	0.0760272	Prkaca/Dynll1/Pfkl/Rps6kb1/Vamp2/Slc39a14/Slc29a1/Tcf7l2/Cat/Gas6/Star/Pdk3/Gper1/Nnat	14	Other	None	cell
BP	GO:0034331	cell junction maintenance	7/719	68/29879	0.102941	4.27786	4.24916	0.00123301	0.0390632	0.0330019	Itgb1/Prickle2/Adgrb3/Grn/Shank1/Arf6/Pclo	7	Other	None	cell
BP	GO:0034332	adherens junction organization	6/719	60/29879	0.1	4.15563	3.84204	0.00316053	0.0673595	0.0569076	Smad7/Jam3/Cdh8/Cdh6/Cdh18/Cdh20	6	Other	None	cell
BP	GO:0034333	adherens junction assembly	2/719	13/29879	0.153846	6.39328	3.0541	0.0378416	0.222355	0.187853	Smad7/Jam3	2	Other	None	cell
BP	GO:0034405	response to fluid shear stress	4/719	33/29879	0.121212	5.03713	3.64362	0.00781949	0.102758	0.0868135	Abca1/Nfe2l2/Smad7/P2rx7	4	Other	None	cell
BP	GO:0034616	response to laminar fluid shear stress	3/719	11/29879	0.272727	11.3335	5.38256	0.00198177	0.0498504	0.0421153	Abca1/Nfe2l2/Smad7	3	Other	None	cell
BP	GO:0042632	cholesterol homeostasis	7/719	107/29879	0.0654206	2.71864	2.79653	0.014937	0.145666	0.123064	Apoe/Abca1/Abca5/Mia2/Med13/Commd1/Nr1h2	7	Other	None	cell
BP	GO:0042748	circadian sleep/wake cycle, non-REM sleep	3/719	16/29879	0.1875	7.79181	4.26703	0.00614971	0.0921827	0.0778792	Parp1/Adora1/Btbd9	3	Other	None	cell
BP	GO:0043038	amino acid activation	5/719	45/29879	0.111111	4.61737	3.8132	0.0043896	0.0777656	0.0656991	Wars2/Gatb/Aars1/Lars2/Iars1	5	Other	None	cell
BP	GO:0043414	macromolecule methylation	13/719	126/29879	0.103175	4.28756	5.80684	1.14957e-05	0.00224589	0.0018974	Comt/Kmt2a/Emg1/Prmt2/Nsun6/Prmt3/Carm1/Trmt13/Setd7/Mettl22/Kmt5a/Prmt7/Rbm15b	13	Other	None	cell
BP	GO:0043691	reverse cholesterol transport	3/719	20/29879	0.15	6.23345	3.67631	0.0116581	0.127077	0.107359	Apoe/Abca1/Abca5	3	Other	None	cell
BP	GO:0044090	positive regulation of vacuole organization	3/719	27/29879	0.111111	4.61737	2.9528	0.0264297	0.189677	0.160246	Ulk1/Grn/Moap1	3	Other	None	cell
BP	GO:0044331	cell-cell adhesion mediated by cadherin	4/719	46/29879	0.0869565	3.61359	2.78558	0.0244368	0.182684	0.154338	Cdh8/Cdh6/Cdh18/Cdh20	4	Other	None	cell
BP	GO:0044458	motile cilium assembly	6/719	93/29879	0.0645161	2.68105	2.54955	0.0248882	0.184879	0.156192	Vdac3/Dynll1/Ttll5/Ahi1/Ccdc40/Cep128	6	Other	None	cell
BP	GO:0045188	regulation of circadian sleep/wake cycle, non-REM sleep	2/719	15/29879	0.133333	5.54084	2.7622	0.0493613	0.251134	0.212167	Parp1/Adora1	2	Other	None	cell
BP	GO:0045190	isotype switching	5/719	60/29879	0.0833333	3.46303	2.99878	0.0146386	0.145418	0.122854	Slc15a4/Shld2/Sanbr/Kmt5b/Pms2	5	Other	None	cell
BP	GO:0045191	regulation of isotype switching	4/719	41/29879	0.097561	4.05428	3.07299	0.01665	0.153771	0.129911	Slc15a4/Shld2/Kmt5b/Pms2	4	Other	None	cell
BP	GO:0045216	cell-cell junction organization	11/719	235/29879	0.0468085	1.94519	2.28418	0.0277373	0.190361	0.160823	Pkn2/Prkaca/Grhl2/Itgb1/Smad7/Jam3/Cdh8/Cdh6/Cdh18/Cdh20/Prkca	11	Other	None	cell
BP	GO:0045722	positive regulation of gluconeogenesis	3/719	29/29879	0.103448	4.29893	2.79091	0.0318764	0.206561	0.17451	Prkaca/Ppp4r3b/Tcf7l2	3	Other	None	cell
BP	GO:0045786	negative regulation of cell cycle	16/719	413/29879	0.0387409	1.60993	1.95993	0.0434176	0.238354	0.20137	Tom1l2/Prkaca/Rbm14/Crlf3/Prmt2/Pinx1/Prkdc/Mad1l1/Fem1b/Zw10/Rfwd3/Apbb1/Wapl/Trrap/Gper1/Taok3	16	Other	None	cell
BP	GO:0045814	negative regulation of gene expression, epigenetic	10/719	220/29879	0.0454545	1.88892	2.07799	0.0411546	0.233502	0.197271	Kmt2a/Cbx1/Trip12/Smarca1/Resf1/Pcgf3/Jarid2/Morc2b/Lrif1/Rbm15b	10	Other	None	cell
BP	GO:0045830	positive regulation of isotype switching	3/719	31/29879	0.0967742	4.02158	2.64304	0.0378622	0.222355	0.187853	Shld2/Kmt5b/Pms2	3	Other	None	cell
BP	GO:0045862	positive regulation of proteolysis	14/719	339/29879	0.0412979	1.71619	2.08243	0.0363027	0.22057	0.186345	Apoe/Sgta/Fuz/Vsir/Agtpbp1/Gba1/Asph/Tgfb1i1/St18/Grn/Gramd4/Ccbe1/Gper1/Timm17a	14	Other	None	cell
BP	GO:0046323	D-glucose import	7/719	91/29879	0.0769231	3.19664	3.29538	0.00642063	0.0945511	0.0798801	Slc1a2/Nfe2l2/Ahi1/Rps6kb1/Rasa1/Prkca/Rab4b	7	Other	None	cell
BP	GO:0046324	regulation of D-glucose import	6/719	71/29879	0.084507	3.5118	3.32732	0.00724767	0.0999834	0.0844695	Slc1a2/Nfe2l2/Ahi1/Rps6kb1/Rasa1/Prkca	6	Other	None	cell
BP	GO:0046942	carboxylic acid transport	16/719	381/29879	0.0419948	1.74515	2.29856	0.0231995	0.180335	0.152353	Apoe/Slc25a1/Slc1a2/Acsl1/Rps6kb1/Slc7a8/Abcc5/Apba1/Slc25a10/Itgb1/Slc15a4/P2rx7/Sfxn5/Slc43a2/Slc16a11/Adora1	16	Other	None	cell
BP	GO:0048511	rhythmic process	15/719	364/29879	0.0412088	1.71249	2.14759	0.0315254	0.206561	0.17451	Kmt2a/Nampt/Prkdc/Nfya/Parp1/Oprl1/Usp9x/Star/Adrm1/Adora1/Gpr149/Bmal1/Kcnh7/Btbd9/Top1	15	Other	None	cell
BP	GO:0048671	negative regulation of collateral sprouting	2/719	10/29879	0.2	8.31127	3.63102	0.0228935	0.178192	0.150543	Ulk1/Fgf13	2	Other	None	cell
BP	GO:0050802	circadian sleep/wake cycle, sleep	3/719	32/29879	0.09375	3.89591	2.57369	0.0410545	0.233502	0.197271	Parp1/Adora1/Btbd9	3	Other	None	cell
BP	GO:0051047	positive regulation of secretion	21/719	451/29879	0.0465632	1.935	3.14169	0.00333966	0.0681303	0.0575589	Prkaca/Dynll1/Stxbp5/Myh10/Glud1/Golph3/Itsn1/Myom1/Tcf7l2/Sirt3/P2rx7/Unc13a/Syt1/Apbb1/Scamp5/Adora1/Arf6/Prkca/Gper1/Nr1h2/Nnat	21	Other	None	cell
BP	GO:0051602	response to electrical stimulus	4/719	53/29879	0.0754717	3.13633	2.4443	0.0385045	0.224106	0.189333	Rps6kb1/P2rx7/Prickle2/Nrf1	4	Other	None	cell
BP	GO:0051901	positive regulation of mitochondrial depolarization	2/719	12/29879	0.166667	6.92605	3.22409	0.0325296	0.206561	0.17451	Parp1/P2rx7	2	Other	None	cell
BP	GO:0051954	positive regulation of amine transport	4/719	56/29879	0.0714286	2.96831	2.31504	0.0456916	0.245294	0.207233	Itgb1/P2rx7/Syt1/Nat8l	4	Other	None	cell
BP	GO:0055088	lipid homeostasis	9/719	189/29879	0.047619	1.97887	2.11982	0.0400032	0.230994	0.195152	Apoe/Abca1/Abca5/Etnppl/Mia2/Med13/Adora1/Commd1/Nr1h2	9	Other	None	cell
BP	GO:0055090	acylglycerol homeostasis	4/719	43/29879	0.0930233	3.8657	2.95285	0.0195448	0.165573	0.139882	Apoe/Mia2/Med13/Adora1	4	Other	None	cell
BP	GO:0055092	sterol homeostasis	7/719	108/29879	0.0648148	2.69347	2.76846	0.0156518	0.147248	0.1244	Apoe/Abca1/Abca5/Mia2/Med13/Commd1/Nr1h2	7	Other	None	cell
BP	GO:0061615	glycolytic process through fructose-6-phosphate	3/719	28/29879	0.107143	4.45246	2.86996	0.0290852	0.197073	0.166494	Prkaca/Pfkl/Gapdh	3	Other	None	cell
BP	GO:0070328	triglyceride homeostasis	4/719	42/29879	0.0952381	3.95775	3.012	0.0180613	0.158433	0.13385	Apoe/Mia2/Med13/Adora1	4	Other	None	cell
BP	GO:0070828	heterochromatin organization	2/719	13/29879	0.153846	6.39328	3.0541	0.0378416	0.222355	0.187853	Trip12/Setd7	2	Other	None	cell
BP	GO:0097707	ferroptosis	3/719	12/29879	0.25	10.3891	5.10816	0.00259532	0.0589396	0.0497942	Nfe2l2/Sc5d/Tmem164	3	Other	None	cell
BP	GO:0098739	import across plasma membrane	10/719	213/29879	0.0469484	1.951	2.1872	0.0342056	0.211476	0.178662	Slc1a2/Acsl1/Slc39a14/Slc7a8/Itgb1/Slc39a10/Slc15a4/Kcnj5/Ppp3r1/Slc43a2	10	Other	None	cell
BP	GO:0098742	cell-cell adhesion via plasma-membrane adhesion molecules	13/719	231/29879	0.0562771	2.33867	3.20721	0.0041606	0.0764429	0.0645817	Fgfrl1/Cdh23/Sparcl1/Slitrk5/Ptprf/Cdh8/Mag/Cdh6/Clstn1/Cdh18/Pcdhb14/Cdh20/Arvcf	13	Other	None	cell
BP	GO:0110075	regulation of ferroptosis	3/719	11/29879	0.272727	11.3335	5.38256	0.00198177	0.0498504	0.0421153	Nfe2l2/Sc5d/Tmem164	3	Other	None	cell
BP	GO:0140253	cell-cell fusion	5/719	70/29879	0.0714286	2.96831	2.5889	0.0267304	0.189677	0.160246	Dock2/Itgb1/Adgrb3/Tanc1/Ntn3	5	Other	None	cell
BP	GO:0150115	cell-substrate junction organization	6/719	105/29879	0.0571429	2.37465	2.21571	0.0414769	0.234422	0.198048	Apod/Dst/Cttn/Fmn1/Arf6/Peak1	6	Other	None	cell
BP	GO:0150146	cell junction disassembly	3/719	30/29879	0.1	4.15563	2.71537	0.0348024	0.213812	0.180636	Itgb1/Adgrb3/Arf6	3	Other	None	cell
BP	GO:0170036	import into the mitochondrion	5/719	54/29879	0.0925926	3.84781	3.289	0.00952705	0.115847	0.0978713	Pnpt1/Mcur1/Hspa9/Slc25a36/Timm17a	5	Other	None	cell
BP	GO:1901264	carbohydrate derivative transport	6/719	87/29879	0.0689655	2.86595	2.73689	0.0185708	0.16141	0.136365	Abcc5/Slc29a1/Slc15a4/P2rx7/Adora1/Slc35d3	6	Other	None	cell
BP	GO:1901888	regulation of cell junction assembly	17/719	309/29879	0.0550162	2.28627	3.56888	0.00145578	0.0428553	0.0362057	Prkaca/Apod/Sema4c/Prickle2/Usp9x/Slitrk5/Adgrb3/Lrrc24/Eef2k/Clstn1/Rtn4r/Fmn1/Arf6/Slitrk4/Prkca/Lrrtm4/Peak1	17	Other	None	cell
BP	GO:1901890	positive regulation of cell junction assembly	9/719	133/29879	0.0676692	2.81208	3.28879	0.00498237	0.0829594	0.070087	Slitrk5/Adgrb3/Lrrc24/Eef2k/Clstn1/Fmn1/Slitrk4/Prkca/Lrrtm4	9	Other	None	cell
BP	GO:1902275	regulation of chromatin organization	4/719	37/29879	0.108108	4.49258	3.33795	0.0117049	0.127077	0.107359	Kmt2a/Ssrp1/Resf1/Morc2b	4	Other	None	cell
BP	GO:1902475	L-alpha-amino acid transmembrane transport	5/719	79/29879	0.0632911	2.63015	2.27813	0.0418693	0.235731	0.199154	Slc1a2/Slc7a8/Itgb1/Slc15a4/Slc43a2	5	Other	None	cell
BP	GO:1902807	negative regulation of cell cycle G1/S phase transition	5/719	77/29879	0.0649351	2.69846	2.34329	0.0381396	0.223313	0.188663	Crlf3/Prmt2/Prkdc/Rfwd3/Apbb1	5	Other	None	cell
BP	GO:1903532	positive regulation of secretion by cell	20/719	399/29879	0.0501253	2.08302	3.41985	0.00178882	0.048093	0.0406306	Prkaca/Dynll1/Stxbp5/Myh10/Glud1/Golph3/Itsn1/Myom1/Tcf7l2/Sirt3/P2rx7/Unc13a/Syt1/Apbb1/Scamp5/Arf6/Prkca/Gper1/Nr1h2/Nnat	20	Other	None	cell
BP	GO:1903573	negative regulation of response to endoplasmic reticulum stress	4/719	43/29879	0.0930233	3.8657	2.95285	0.0195448	0.165573	0.139882	Sgta/Bfar/Creb3/Nr1h2	4	Other	None	cell
BP	GO:1903825	organic acid transmembrane transport	10/719	158/29879	0.0632911	2.63015	3.22604	0.00506696	0.0830455	0.0701597	Slc25a1/Slc1a2/Acsl1/Slc7a8/Abcc5/Slc25a10/Itgb1/Slc15a4/Slc43a2/Slc16a11	10	Other	None	cell
BP	GO:1905039	carboxylic acid transmembrane transport	10/719	155/29879	0.0645161	2.68105	3.29488	0.00443162	0.0777656	0.0656991	Slc25a1/Slc1a2/Acsl1/Slc7a8/Abcc5/Slc25a10/Itgb1/Slc15a4/Slc43a2/Slc16a11	10	Other	None	cell
BP	GO:1905168	positive regulation of double-strand break repair via homologous recombination	7/719	43/29879	0.162791	6.76498	5.9403	6.88129e-05	0.00707566	0.00597776	Vps72/Parp1/Ep400/Morf4l2/Trrap/Mbtd1/Morf4l1	7	Other	None	cell
BP	GO:1905269	positive regulation of chromatin organization	2/719	14/29879	0.142857	5.93662	2.90107	0.043458	0.238354	0.20137	Resf1/Morc2b	2	Other	None	cell
BP	GO:1905897	regulation of response to endoplasmic reticulum stress	6/719	84/29879	0.0714286	2.96831	2.83666	0.015867	0.148794	0.125706	Sgta/Bfar/Creb3/Ppp1r15a/Ficd/Nr1h2	6	Other	None	cell
BP	GO:1905954	positive regulation of lipid localization	7/719	127/29879	0.0551181	2.29051	2.2885	0.0341944	0.211476	0.178662	Apoe/Abca1/Acsl1/Abca5/P2rx7/Commd1/Nr1h2	7	Other	None	cell
BP	GO:1990542	mitochondrial transmembrane transport	9/719	104/29879	0.0865385	3.59622	4.16465	0.000926494	0.0335386	0.0283345	Slc25a1/Pnpt1/Mcur1/Hspa9/Slc25a36/Sfxn5/Chchd4/Slc25a3/Timm17a	9	Other	None	cell
BP	GO:2000766	negative regulation of cytoplasmic translation	4/719	10/29879	0.4	16.6225	7.75867	6.2209e-05	0.00662922	0.0056006	Unk/Cpeb1/Cpeb2/Alkbh3	4	Other	None	cell
BP	GO:2000781	positive regulation of double-strand break repair	11/719	93/29879	0.11828	4.91526	5.93804	1.47757e-05	0.00261823	0.00221197	Vps72/Prkdc/Parp1/Ep400/Morf4l2/Zcwpw1/Shld2/Kmt5b/Trrap/Mbtd1/Morf4l1	11	Other	None	cell
BP	GO:2001032	regulation of double-strand break repair via nonhomologous end joining	3/719	29/29879	0.103448	4.29893	2.79091	0.0318764	0.206561	0.17451	Prkdc/Shld2/Kmt5b	3	Other	None	cell
BP	GO:2001034	positive regulation of double-strand break repair via nonhomologous end joining	3/719	17/29879	0.176471	7.33347	4.1016	0.00733542	0.0999834	0.0844695	Prkdc/Shld2/Kmt5b	3	Other	None	cell
BP	GO:0000724	double-strand break repair via homologous recombination	12/719	178/29879	0.0674157	2.80155	3.78545	0.00132238	0.0403672	0.0341036	Vps72/Parp1/Cdc7/Ep400/Morf4l2/Rfwd3/Shld2/Trrap/Kmt5a/Ppp4r2/Mbtd1/Morf4l1	12	Other	None	cell
BP	GO:0000725	recombinational repair	12/719	183/29879	0.0655738	2.72501	3.67547	0.00167303	0.0461975	0.0390292	Vps72/Parp1/Cdc7/Ep400/Morf4l2/Rfwd3/Shld2/Trrap/Kmt5a/Ppp4r2/Mbtd1/Morf4l1	12	Other	None	cell
CC	GO:0000775	chromosome, centromeric region	15/719	269/29879	0.0557621	2.31727	3.40783	0.0023731	0.0567704	0.0479616	Dynll1/Ppp2cb/Cbx1/Xpo1/Pinx1/Sugt1/Phf6/Gtf2b/Mad1l1/Lrwd1/Sec13/Zw10/Kmt5b/Fbxo28/Champ1	15	Other	None	cell
CC	GO:0000781	chromosome, telomeric region	7/719	135/29879	0.0518519	2.15477	2.11159	0.0451334	0.243579	0.205784	Tox4/Cbx1/Pinx1/Thoc1/Lrwd1/Thoc7/Lrif1	7	Other	None	cell
MF	GO:0001221	transcription coregulator binding	9/719	150/29879	0.06	2.49338	2.8792	0.0106443	0.121138	0.102342	Nfe2l2/Nfya/Ccnt2/Creb3/Vgll4/Phf12/Ar/Pclo/Eloc	9	Other	None	cell
BP	GO:0002181	cytoplasmic translation	11/719	171/29879	0.0643275	2.67321	3.44556	0.00297755	0.0653612	0.0552194	Unk/Eif3a/Cpeb1/Cnbp/Sh3bgrl/Aars1/Cpeb2/Alkbh3/Rpl27a/Rpl5/Rps7	11	Other	None	cell
BP	GO:0002218	activation of innate immune response	14/719	324/29879	0.0432099	1.79564	2.26111	0.0262003	0.189677	0.160246	Rbm14/Hcfc2/Erbin/Prkdc/Parp1/Slc15a4/Zc3hav1/Fbxl2/Gramd4/Colec12/Zdhhc9/Arf6/Pcbp2/Irak2	14	Other	None	cell
BP	GO:0002793	positive regulation of peptide secretion	9/719	159/29879	0.0566038	2.35224	2.68458	0.015123	0.145666	0.123064	Prkaca/Dynll1/Glud1/Itsn1/Tcf7l2/Sirt3/Adora1/Gper1/Nnat	9	Other	None	cell
MF	GO:0003697	single-stranded DNA binding	7/719	123/29879	0.0569106	2.36499	2.382	0.0294538	0.19911	0.168215	Cnbp/Smarca1/Sprtn/Pura/Pcbp2/Top1/Pms2	7	Other	None	cell
CC	GO:0005759	mitochondrial matrix	29/719	369/29879	0.0785908	3.26594	6.8774	3.05879e-08	4.43933e-05	3.75051e-05	Coasy/Clpp/Wars2/Ttc5/Mrps25/Pnpt1/Eral1/Glud1/Aco2/Hspa9/Sirt3/Dtymk/Fastkd1/Acss1/Nfs1/Mrpl1/Rexo2/Pdpr/Lars2/Pdk3/Trub2/Mrps35/Shc1/Ddx28/Mrps7/Nat8l/Mrpl42/Dap3/Mlycd	29	Other	None	cell
CC	GO:0005774	vacuolar membrane	15/719	378/29879	0.0396825	1.64906	1.99416	0.0416016	0.234901	0.198452	Ap1s1/Abca5/Slc39a14/Litaf/Marchf8/Map1lc3a/Gba1/Slc15a4/Ulk1/Sec13/Grn/Fnip1/Gpr137c/Lamtor4/Marchf2	15	Other	None	cell
CC	GO:0005795	Golgi stack	8/719	147/29879	0.0544218	2.26157	2.40771	0.0262082	0.189677	0.160246	Galnt1/Gorasp2/Nsg2/Golga5/Golph3/Cant1/Gal3st3/Chsy3	8	Other	None	cell
CC	GO:0005802	trans-Golgi network	17/719	261/29879	0.0651341	2.70673	4.34865	0.000218587	0.0133452	0.0112745	Ap1s1/Nsg2/Vamp2/Ap4s1/Golph3/Cby1/Gba1/Scamp3/Chst2/Grn/Arl5a/Scamp5/Clvs1/Wdr11/Gper1/Fut9/Pclo	17	Other	None	cell
CC	GO:0005814	centriole	9/719	161/29879	0.0559006	2.32302	2.64312	0.0162824	0.152079	0.128482	Cep290/Ahi1/Cetn3/Cby1/Cep350/Cep85/Ccdc92/Rp2/Cep128	9	Other	None	cell
CC	GO:0005819	spindle	20/719	435/29879	0.045977	1.91064	3.00426	0.00473446	0.0804309	0.0679508	Kifc2/Dynll1/Ppp2cb/Cbx1/Myh10/Pinx1/Cpeb1/Afg2a/Cdc7/Mad1l1/Cttn/Zw10/Eml4/Cep350/Trappc14/Cep85/Kif16b/Wapl/Champ1/Cep128	20	Other	None	cell
CC	GO:0005840	ribosome	16/719	267/29879	0.0599251	2.49027	3.84089	0.000818712	0.0309579	0.0261543	Mrps25/Pnpt1/Apod/Zcchc17/Mrpl1/Cpeb2/Mrps35/Zfp598/Rnf10/Rpl27a/Mrps7/Rpl5/Rps7/Mrpl42/Rpl7l1/Dap3	16	Other	None	cell
CC	GO:0005905	clathrin-coated pit	6/719	75/29879	0.08	3.32451	3.16498	0.00940569	0.115847	0.0978713	Ap1s1/Eps15l1/Itsn1/Tbc1d5/Cttn/Fnbp1	6	Other	None	cell
CC	GO:0005938	cell cortex	17/719	366/29879	0.0464481	1.93021	2.81166	0.00797071	0.104277	0.0880973	Tbcb/Septin10/Septin4/Dvl2/Myh10/Mark2/Mkln1/Dst/Asph/Nrbp1/Cttn/Nedd4/Unc13a/Cep85/Arf6/Pclo/Fnbp1	17	Other	None	cell
BP	GO:0006099	tricarboxylic acid cycle	5/719	34/29879	0.147059	6.11122	4.68247	0.00124174	0.0391283	0.033057	Sdha/Sucla2/Aco2/Ireb2/Sdhc	5	Other	None	cell
BP	GO:0006260	DNA replication	14/719	273/29879	0.0512821	2.13109	2.94806	0.00675546	0.0977251	0.0825616	Nfib/Dynll1/Parp1/Ssrp1/Nfia/Cdc7/Lrwd1/Carm1/Map2k4/Rfwd3/Wapl/Pura/Bod1l/Top1	14	Other	None	cell
BP	GO:0006282	regulation of DNA repair	16/719	220/29879	0.0727273	3.02228	4.72738	9.41126e-05	0.00859115	0.00725811	Vps72/Ppp4r3b/Prkdc/Parp1/Ep400/Morf4l2/Apbb1/Zcwpw1/Shld2/Kmt5b/Trrap/Kmt5a/Taf7/Ppp4r2/Mbtd1/Morf4l1	16	Other	None	cell
BP	GO:0006302	double-strand break repair	18/719	312/29879	0.0576923	2.39748	3.89642	0.000622068	0.025319	0.0213904	Vps72/Ppp4r3b/Prkdc/Parp1/Cdc7/Ep400/Morf4l2/Rfwd3/Apbb1/Zcwpw1/Shld2/Kmt5b/Trrap/Morc2b/Kmt5a/Ppp4r2/Mbtd1/Morf4l1	18	Other	None	cell
BP	GO:0006352	DNA-templated transcription initiation	11/719	198/29879	0.0555556	2.30868	2.90118	0.00879658	0.110163	0.09307	Kmt2a/Rbm14/Vps72/Med16/Gtf2b/Polr1e/Ash2l/Gtf3c1/Med13/Taf7/Eloc	11	Other	None	cell
BP	GO:0006413	translational initiation	7/719	133/29879	0.0526316	2.18718	2.15463	0.0422122	0.237253	0.20044	Rps6kb1/Bzw2/Eif3a/Eif4g3/Sh3bgrl/Ppp1r15a/Zfp598	7	Other	None	cell
BP	GO:0006417	regulation of translation	28/719	381/29879	0.0734908	3.05401	6.336	2.127e-07	0.000155829	0.00013165	Rps6kb1/Bzw2/Unk/Prkdc/Limd1/Pa2g4/Cpeb1/Srp9/Eif4g3/Mapkapk5/Cnbp/Sh3bgrl/Aars1/Ireb2/Eef2k/Jmjd4/Shfl/Cpeb2/Trub2/Alkbh3/Ppp1r15a/Zfp598/Alkbh5/Pura/Prkca/Pus7/Gapdh/Rpl5	28	Other	None	cell
BP	GO:0006446	regulation of translational initiation	5/719	74/29879	0.0675676	2.80786	2.44502	0.0329398	0.207973	0.175702	Rps6kb1/Bzw2/Sh3bgrl/Ppp1r15a/Zfp598	5	Other	None	cell
BP	GO:0006835	dicarboxylic acid transport	7/719	112/29879	0.0625	2.59727	2.65929	0.0187544	0.161972	0.13684	Slc1a2/Abcc5/Apba1/Slc25a10/Itgb1/P2rx7/Adora1	7	Other	None	cell
BP	GO:0006865	amino acid transport	9/719	190/29879	0.0473684	1.96846	2.10284	0.0411385	0.233502	0.197271	Slc1a2/Slc7a8/Apba1/Itgb1/Slc15a4/P2rx7/Sfxn5/Slc43a2/Adora1	9	Other	None	cell
BP	GO:0006893	Golgi to plasma membrane transport	5/719	65/29879	0.0769231	3.19664	2.78389	0.020093	0.169203	0.142948	Stxbp5/Vamp2/Golph3/Vamp3/Commd1	5	Other	None	cell
BP	GO:0006913	nucleocytoplasmic transport	24/719	366/29879	0.0655738	2.72501	5.214	1.08428e-05	0.00219137	0.00185135	Prkaca/E2f3/Xpo1/Ppm1a/Nup155/Apod/Fyttd1/Thoc1/Hspa9/Sec13/Gas6/Nedd4/Ppp3r1/Chchd4/Alkbh5/Sprn/Rbm33/Thoc7/Gper1/Bmal1/Ei24/Srsf3/Rbm15b/Nup58	24	Other	None	cell
BP	GO:0007272	ensheathment of neurons	11/719	203/29879	0.0541872	2.25182	2.81018	0.0104828	0.121138	0.102342	Tcf7l2/Hexa/Pikfyve/Atrn/Pomgnt1/Pllp/Jam3/Ppp3r1/Mag/Rxrb/Rnf10	11	Other	None	cell
BP	GO:0007584	response to nutrient	10/719	179/29879	0.0558659	2.32158	2.78477	0.0117355	0.127138	0.107411	Abca1/Nfe2l2/Acsl1/Rps6kb1/Cat/Alpl/Gas6/Star/Rxrb/Mlycd	10	Other	None	cell
BP	GO:0008361	regulation of cell size	13/719	217/29879	0.0599078	2.48955	3.45805	0.00244153	0.0577008	0.0487476	Apoe/D130043K22Rik/Sema5a/P2rx7/Ulk1/Cttn/Fgf13/Vav3/Mag/Ttc3/Rtn4r/Lamtor4/Islr2	13	Other	None	cell
BP	GO:0009267	cellular response to starvation	11/719	204/29879	0.0539216	2.24078	2.7923	0.0108479	0.122696	0.103658	Comt/Ttc5/Nfe2l2/Tcf7l2/Wdr45b/Map1lc3a/Gba1/Ulk1/Gas6/Sesn3/Fnip1	11	Other	None	cell
BP	GO:0009314	response to radiation	20/719	474/29879	0.0421941	1.75343	2.59638	0.0116025	0.127077	0.107359	Comt/Kmt2a/Slc1a2/Sema5a/Prkdc/Itgb1/Parp1/Cat/Meis2/Kras/Cul4b/Star/N4bp1/Sprtn/Nedd4/Rfwd3/Tanc1/Mapk11/Ei24/Gpr179	20	Other	None	cell
BP	GO:0009416	response to light stimulus	17/719	346/29879	0.0491329	2.04178	3.06062	0.00464291	0.0800356	0.0676169	Comt/Kmt2a/Slc1a2/Sema5a/Itgb1/Parp1/Cat/Meis2/Kras/Cul4b/N4bp1/Sprtn/Nedd4/Tanc1/Mapk11/Ei24/Gpr179	17	Other	None	cell
BP	GO:0009743	response to carbohydrate	16/719	293/29879	0.0546075	2.26929	3.42844	0.00213421	0.0525571	0.0444021	Prkaca/Dynll1/Pfkl/Rps6kb1/Vamp2/Slc39a14/Slc29a1/Tcf7l2/Cat/Gas6/Star/Map2k4/Pdk3/Prkca/Gper1/Nnat	16	Other	None	cell
BP	GO:0010827	regulation of D-glucose transmembrane transport	6/719	92/29879	0.0652174	2.7102	2.57972	0.0237479	0.180496	0.152489	Slc1a2/Nfe2l2/Ahi1/Rps6kb1/Rasa1/Prkca	6	Other	None	cell
BP	GO:0014074	response to purine-containing compound	9/719	163/29879	0.0552147	2.29452	2.60228	0.0175056	0.15809	0.13356	Pnpt1/Hcn1/Asph/P2rx7/Star/Carm1/Eef2k/Adora1/Birc2	9	Other	None	cell
MF	GO:0015631	tubulin binding	21/719	397/29879	0.0528967	2.19819	3.7739	0.000711463	0.0279858	0.0236434	Mid2/Kifc2/Tbcb/Ttll5/Cetn3/Agtpbp1/Phf6/Dst/Strbp/Map1lc3a/Fgf13/Cep57/Eml4/Cep350/Togaram1/Tbcc/Trappc14/Kif16b/Gas8/Fmn1/Gapdh	21	Other	None	cell
BP	GO:0015748	organophosphate ester transport	8/719	165/29879	0.0484848	2.01485	2.05263	0.046779	0.248119	0.20962	Apoe/Abca1/Etnppl/Abcc5/Pitpnm2/P2rx7/Slc25a36/Slc35d3	8	Other	None	cell
BP	GO:0015749	monosaccharide transmembrane transport	7/719	131/29879	0.0534351	2.22057	2.19844	0.0394163	0.228505	0.193049	Slc1a2/Nfe2l2/Ahi1/Rps6kb1/Rasa1/Prkca/Rab4b	7	Other	None	cell
BP	GO:0015833	peptide transport	14/719	351/29879	0.039886	1.65752	1.94576	0.0461978	0.246599	0.208335	Prkaca/Dynll1/Abca1/Pfkl/Glud1/Itsn1/Tcf7l2/Sirt3/Slc15a4/Adora1/Gper1/Bmal1/Pclo/Nnat	14	Other	None	cell
BP	GO:0015931	nucleobase-containing compound transport	24/719	224/29879	0.107143	4.45246	8.14424	1.21681e-09	7.13173e-06	6.02514e-06	Xpo1/Pnpt1/Cetn3/Nup155/Sidt1/Fyttd1/Abcc5/Slc29a1/Thoc1/Cpeb1/G3bp2/P2rx7/Sec13/Slc25a36/Bicd2/Parp11/Adora1/Alkbh5/Rbm33/Slc35d3/Thoc7/Srsf3/Rbm15b/Nup58	24	Other	None	cell
BP	GO:0016226	iron-sulfur cluster assembly	3/719	29/29879	0.103448	4.29893	2.79091	0.0318764	0.206561	0.17451	Ndor1/Hspa9/Nfs1	3	Other	None	cell
BP	GO:0016482	cytosolic transport	9/719	131/29879	0.0687023	2.85501	3.34119	0.00451392	0.0785047	0.0663235	Ap1s1/Bltp3b/Tbc1d5/Pikfyve/Vamp3/Snx8/Kif16b/Rcsd1/Rab4b	9	Other	None	cell
CC	GO:0016592	mediator complex	5/719	37/29879	0.135135	5.61572	4.41136	0.00183327	0.0483726	0.0408668	Med16/Nfe2l2/Med13l/Med13/Med12l	5	Other	None	cell
MF	GO:0016597	amino acid binding	5/719	70/29879	0.0714286	2.96831	2.5889	0.0267304	0.189677	0.160246	Srr/Glud1/Gss/Aars1/Sesn3	5	Other	None	cell
CC	GO:0016607	nuclear speck	27/719	438/29879	0.0616438	2.56169	5.17014	9.63375e-06	0.00219137	0.00185135	Prkaca/Rbm14/Vps72/Ppp4r3b/Nampt/Srsf5/Erbin/Cby1/Fyttd1/Thoc1/Sf3b1/Trip12/Fam76a/Ep400/Sprtn/Hsf4/Hectd1/Apbb1/Psme4/Alkbh5/Ar/Thoc7/Morf4l1/Srsf3/Snrnp40/Rbm15b/Ndufb1	27	Other	None	cell
MF	GO:0017075	syntaxin-1 binding	5/719	23/29879	0.217391	9.03398	6.05237	0.000186799	0.0120432	0.0101745	Stxbp5/Vamp2/Vamp3/Unc13a/Syt1	5	Other	None	cell
BP	GO:0018119	peptidyl-cysteine S-nitrosylation	2/719	14/29879	0.142857	5.93662	2.90107	0.043458	0.238354	0.20137	Ncoa7/Gapdh	2	Other	None	cell
BP	GO:0018216	peptidyl-arginine methylation	4/719	11/29879	0.363636	15.1114	7.35038	9.58942e-05	0.00859115	0.00725811	Prmt2/Prmt3/Carm1/Prmt7	4	Other	None	cell
MF	GO:0019905	syntaxin binding	6/719	72/29879	0.0833333	3.46303	3.28566	0.0077497	0.102758	0.0868135	Abca1/Stxbp5/Vamp2/Vamp3/Unc13a/Syt1	6	Other	None	cell
BP	GO:0022411	cellular component disassembly	17/719	433/29879	0.039261	1.63154	2.07864	0.0344078	0.212278	0.17934	Sema5a/Itgb1/Ssrp1/Map1lc3a/Gba1/Asph/Fgf13/Eml4/Adgrb3/Eef2k/Jmjd4/Shfl/Zfand1/Zfp598/Arf6/Nckap5/Gper1	17	Other	None	cell
CC	GO:0022626	cytosolic ribosome	8/719	141/29879	0.0567376	2.35781	2.53769	0.0210524	0.174683	0.147578	Apod/Zcchc17/Zfp598/Rnf10/Rpl27a/Rpl5/Rps7/Rpl7l1	8	Other	None	cell
CC	GO:0030027	lamellipodium	11/719	220/29879	0.05	2.07782	2.51956	0.0181113	0.158433	0.13385	Pkn2/Arpc5/Myh10/Itsn1/Itgb1/Nrbp1/Cttn/Arhgef6/Apbb1/Rnh1/Cttnbp2nl	11	Other	None	cell
CC	GO:0030117	membrane coat	6/719	101/29879	0.0594059	2.46869	2.32162	0.0353355	0.215955	0.182447	Epn2/Ap1s1/Eps15l1/Ap4s1/Tbc1d5/Sec13	6	Other	None	cell
CC	GO:0030118	clathrin coat	4/719	53/29879	0.0754717	3.13633	2.4443	0.0385045	0.224106	0.189333	Epn2/Ap1s1/Eps15l1/Tbc1d5	4	Other	None	cell
MF	GO:0030276	clathrin binding	4/719	51/29879	0.0784314	3.25932	2.5357	0.0341005	0.211476	0.178662	Tom1l2/Epn2/Nsg2/Syt1	4	Other	None	cell
BP	GO:0031163	metallo-sulfur cluster assembly	3/719	29/29879	0.103448	4.29893	2.79091	0.0318764	0.206561	0.17451	Ndor1/Hspa9/Nfs1	3	Other	None	cell
CC	GO:0031252	cell leading edge	22/719	484/29879	0.0454545	1.88892	3.09597	0.00360563	0.0723719	0.0611423	Pkn2/Slc1a2/Arpc5/Myh10/Rasa1/Hcn1/Itsn1/Spry4/Mkln1/Itgb1/Dst/Nrbp1/Cttn/Arhgef6/Dagla/Apbb1/Rnh1/Adora1/Arf6/Shisa7/Gper1/Cttnbp2nl	22	Other	None	cell
MF	GO:0031490	chromatin DNA binding	7/719	121/29879	0.0578512	2.40409	2.43014	0.0272588	0.189677	0.160246	Tox4/Grhl2/H1f2/Rxrb/Pcbp2/Nr1h2/Top1	7	Other	None	cell
BP	GO:0031669	cellular response to nutrient levels	14/719	275/29879	0.0509091	2.11559	2.9184	0.00718389	0.0999834	0.0844695	Comt/Ttc5/Nfe2l2/Rps6kb1/Tcf7l2/Wdr45b/Map1lc3a/Gba1/Ulk1/Sec13/Gas6/Sesn3/Fnip1/Rxrb	14	Other	None	cell
CC	GO:0031965	nuclear membrane	16/719	326/29879	0.0490798	2.03957	2.96353	0.00597693	0.0921827	0.0778792	Xpo1/Rasa1/Erbin/Nup155/Tm7sf2/Shisa5/Prickle2/Atp5mf/Gtf3c3/Rnf123/Myof/Gapdh/Cep128/Ei24/Syne1/Nup58	16	Other	None	cell
BP	GO:0032024	positive regulation of insulin secretion	7/719	120/29879	0.0583333	2.42412	2.45456	0.0262042	0.189677	0.160246	Prkaca/Dynll1/Glud1/Tcf7l2/Sirt3/Gper1/Nnat	7	Other	None	cell
CC	GO:0032153	cell division site	6/719	72/29879	0.0833333	3.46303	3.28566	0.0077497	0.102758	0.0868135	Pkn2/Septin10/Septin4/Myh10/Gtf2b/Arf6	6	Other	None	cell
BP	GO:0032259	methylation	14/719	208/29879	0.0673077	2.79706	4.0839	0.000552814	0.0241794	0.0204276	Comt/Kmt2a/Emg1/Prmt2/Nsun6/Prmt3/Carm1/Trmt13/Setd7/Mettl22/Kmt5b/Kmt5a/Prmt7/Rbm15b	14	Other	None	cell
BP	GO:0032386	regulation of intracellular transport	19/719	301/29879	0.0631229	2.62316	4.44432	0.000143522	0.0102583	0.00866658	Prkaca/Cep290/Xpo1/Vamp2/Ppm1a/Apod/Asph/Gas6/Nedd4/Chchd4/Edem2/Zfand1/Alkbh5/Slc35d3/Commd1/Gper1/Ei24/Tm9sf4/Nup58	19	Other	None	cell
BP	GO:0032388	positive regulation of intracellular transport	13/719	156/29879	0.0833333	3.46303	4.84319	0.000108688	0.00892496	0.00754012	Prkaca/Cep290/Vamp2/Ppm1a/Asph/Gas6/Nedd4/Edem2/Zfand1/Slc35d3/Commd1/Gper1/Tm9sf4	13	Other	None	cell
BP	GO:0032535	regulation of cellular component size	22/719	411/29879	0.053528	2.22443	3.92486	0.000458444	0.0214955	0.0181602	Apoe/D130043K22Rik/Arpc5/Rasa1/Sema5a/Gba2/P2rx7/Ulk1/Cttn/Fgf13/Vav3/Mag/Bag4/Ppp1r15a/Dnajc16/Ttc3/Rtn4r/Fmn1/Arf6/Lamtor4/Islr2/Pclo	22	Other	None	cell
BP	GO:0032543	mitochondrial translation	10/719	129/29879	0.0775194	3.22142	3.97035	0.00115437	0.0377976	0.0319328	Wars2/Mrps25/Gatb/Mrpl1/Lars2/Trub2/Mrps35/Mrps7/Mrpl42/Dap3	10	Other	None	cell
BP	GO:0034728	nucleosome organization	5/719	81/29879	0.0617284	2.56521	2.21496	0.0458114	0.24543	0.207348	Dnajc9/Ssrp1/H1f2/Ubn1/Chd2	5	Other	None	cell
BP	GO:0034763	negative regulation of transmembrane transport	8/719	135/29879	0.0592593	2.4626	2.67447	0.0166601	0.153771	0.129911	Crbn/Ahi1/Nedd4/Ppp3r1/Slc43a2/Prkca/Commd1/Cttnbp2nl	8	Other	None	cell
BP	GO:0034764	positive regulation of transmembrane transport	13/719	255/29879	0.0509804	2.11856	2.81678	0.00927351	0.115153	0.097285	Slc1a2/Nfe2l2/Stac2/Acsl1/Rasa1/Itgb1/Rgs7/Asph/P2rx7/Fgf13/Ppp3r1/Gper1/Dpp6	13	Other	None	cell
BP	GO:0034976	response to endoplasmic reticulum stress	15/719	279/29879	0.0537634	2.23421	3.25231	0.00334781	0.0681303	0.0575589	Sgta/Ppp2cb/Gorasp2/Nfe2l2/Cep290/Rasgrf2/Derl1/Bfar/Creb3/Edem2/Ppp1r15a/Scamp5/Ficd/Fbxo6/Nr1h2	15	Other	None	cell
MF	GO:0035091	phosphatidylinositol binding	14/719	301/29879	0.0465116	1.93285	2.55422	0.0149678	0.145666	0.123064	Tom1l2/Fuz/Hcn1/Golph3/Apba1/Wdr45b/Pitpnm2/Snx8/Syt1/Phf12/Kif16b/Rcsd1/Clvs1/Commd1	14	Other	None	cell
CC	GO:0035861	site of double-strand break	6/719	98/29879	0.0612245	2.54426	2.40443	0.0311362	0.206561	0.17451	Arpc5/Dynll1/Parp1/Rfwd3/Shld2/Mbtd1	6	Other	None	cell
CC	GO:0036064	ciliary basal body	12/719	185/29879	0.0648649	2.69555	3.63252	0.00183317	0.0483726	0.0408668	Psmb4/Ttll5/Cep290/Ahi1/Cetn3/Cby1/Togaram1/Gas8/Wdr11/Prkca/Rp2/Cep128	12	Other	None	cell
BP	GO:0036293	response to decreased oxygen levels	20/719	379/29879	0.0527704	2.19295	3.67008	0.000970385	0.0340564	0.0287721	Comt/Nfe2l2/Plod1/Prmt2/Cygb/Slc29a1/Fundc1/Limd1/Cpeb1/Cat/Map1lc3a/Ireb2/Eef2k/Pdk3/Cpeb2/Adora1/Alkbh5/Commd1/Birc2/Tm9sf4	20	Other	None	cell
BP	GO:0036294	cellular response to decreased oxygen levels	9/719	192/29879	0.046875	1.94795	2.06919	0.0434739	0.238354	0.20137	Nfe2l2/Slc29a1/Cpeb1/Map1lc3a/Ireb2/Eef2k/Pdk3/Cpeb2/Commd1	9	Other	None	cell
BP	GO:0042594	response to starvation	12/719	244/29879	0.0491803	2.04375	2.57061	0.0157102	0.14756	0.124664	Comt/Ttc5/Nfe2l2/Tbc1d5/Tcf7l2/Wdr45b/Map1lc3a/Gba1/Ulk1/Gas6/Sesn3/Fnip1	12	Other	None	cell
MF	GO:0043130	ubiquitin binding	7/719	101/29879	0.0693069	2.88014	2.97201	0.0111286	0.124475	0.10516	Tom1l2/N4bp1/Sprtn/Nedd4/Jarid2/Ubxn7/Birc2	7	Other	None	cell
BP	GO:0043409	negative regulation of MAPK cascade	11/719	182/29879	0.0604396	2.51165	3.212	0.0047703	0.0808055	0.0682674	Apoe/Spry4/Eif3a/Sirt3/Gba1/P2rx7/Fem1a/Rnf149/Prkca/Gper1/Taok3	11	Other	None	cell
BP	GO:0043954	cellular component maintenance	10/719	102/29879	0.0980392	4.07415	4.8835	0.000178098	0.0118617	0.0100212	Apoe/Itgb1/Prickle2/Cttn/Adgrb3/Grn/Tanc1/Shank1/Arf6/Pclo	10	Other	None	cell
BP	GO:0044088	regulation of vacuole organization	5/719	59/29879	0.0847458	3.52172	3.0445	0.0136821	0.140193	0.11844	Pikfyve/Ulk1/Grn/Fnip1/Moap1	5	Other	None	cell
CC	GO:0044291	cell-cell contact zone	6/719	92/29879	0.0652174	2.7102	2.57972	0.0237479	0.180496	0.152489	Fgfrl1/Itgb1/Dst/Fgf13/Jam3/Prkca	6	Other	None	cell
CC	GO:0044305	calyx of Held	4/719	36/29879	0.111111	4.61737	3.41012	0.0106377	0.121138	0.102342	Itsn1/Unc13a/Adora1/Prkca	4	Other	None	cell
CC	GO:0044309	neuron spine	17/719	248/29879	0.0685484	2.84862	4.59036	0.000118812	0.00916256	0.00774085	Comt/Slc1a2/Myh10/Itsn1/Apba1/Itgb1/Usp8/Cttn/Nedd4/Eef2k/Dagla/Apbb1/Shank1/Clstn1/Adora1/Shisa7/Gper1	17	Other	None	cell
BP	GO:0045088	regulation of innate immune response	20/719	496/29879	0.0403226	1.67566	2.38268	0.0180779	0.158433	0.13385	Apoe/Rbm14/Nfe2l2/Hcfc2/Erbin/Prkdc/Parp1/Slc15a4/Zc3hav1/N4bp1/Fbxl2/Grn/Gramd4/Colec12/Zdhhc9/Susd4/Trafd1/Arf6/Pcbp2/Irak2	20	Other	None	cell
BP	GO:0045665	negative regulation of neuron differentiation	6/719	93/29879	0.0645161	2.68105	2.54955	0.0248882	0.184879	0.156192	Itgb1/Casz1/Mag/Apbb1/Ttc3/Cntn4	6	Other	None	cell
BP	GO:0045727	positive regulation of translation	9/719	142/29879	0.0633803	2.63385	3.06447	0.00757376	0.101579	0.0858171	Rps6kb1/Prkdc/Cpeb1/Eif4g3/Cnbp/Sh3bgrl/Jmjd4/Trub2/Rpl5	9	Other	None	cell
BP	GO:0045739	positive regulation of DNA repair	12/719	137/29879	0.0875912	3.63997	4.86318	0.000123549	0.00928356	0.00784308	Vps72/Prkdc/Parp1/Ep400/Morf4l2/Apbb1/Zcwpw1/Shld2/Kmt5b/Trrap/Mbtd1/Morf4l1	12	Other	None	cell
BP	GO:0045815	transcription initiation-coupled chromatin remodeling	4/719	57/29879	0.0701754	2.91623	2.27386	0.0482421	0.251134	0.212167	Kmt2a/Rbm14/Vps72/Ash2l	4	Other	None	cell
BP	GO:0045931	positive regulation of mitotic cell cycle	7/719	138/29879	0.0507246	2.10793	2.04843	0.0497533	0.252471	0.213297	Pkn2/Rps6kb1/Meis2/Cdc7/Mad1l1/Cul4b/Prkca	7	Other	None	cell
MF	GO:0046332	SMAD binding	7/719	85/29879	0.0823529	3.42229	3.5117	0.00442656	0.0777656	0.0656991	Acvr1b/Ppm1a/Smad7/Parp1/Tgfb1i1/Usp9x/Pura	7	Other	None	cell
BP	GO:0046683	response to organophosphorus	8/719	143/29879	0.0559441	2.32483	2.49364	0.0226833	0.178192	0.150543	Pnpt1/Hcn1/Asph/P2rx7/Star/Carm1/Eef2k/Birc2	8	Other	None	cell
BP	GO:0046822	regulation of nucleocytoplasmic transport	11/719	139/29879	0.0791367	3.28863	4.24677	0.000560221	0.0243219	0.020548	Prkaca/Xpo1/Ppm1a/Apod/Gas6/Nedd4/Chchd4/Alkbh5/Gper1/Ei24/Nup58	11	Other	None	cell
BP	GO:0046824	positive regulation of nucleocytoplasmic transport	5/719	78/29879	0.0641026	2.66387	2.31045	0.039978	0.230994	0.195152	Prkaca/Ppm1a/Gas6/Nedd4/Gper1	5	Other	None	cell
CC	GO:0048475	coated membrane	6/719	101/29879	0.0594059	2.46869	2.32162	0.0353355	0.215955	0.182447	Epn2/Ap1s1/Eps15l1/Ap4s1/Tbc1d5/Sec13	6	Other	None	cell
BP	GO:0048545	response to steroid hormone	15/719	357/29879	0.0420168	1.74606	2.22681	0.0272188	0.189677	0.160246	Comt/Etnppl/Prmt2/Rps6kb1/Parp1/Gba1/Alpl/Star/Carm1/Nedd4/Rxrb/Ar/Taf7/Gper1/Bmal1	15	Other	None	cell
BP	GO:0050657	nucleic acid transport	18/719	154/29879	0.116883	4.85723	7.53567	3.70563e-08	4.43933e-05	3.75051e-05	Xpo1/Pnpt1/Cetn3/Nup155/Sidt1/Fyttd1/Thoc1/Cpeb1/G3bp2/Sec13/Bicd2/Parp11/Alkbh5/Rbm33/Thoc7/Srsf3/Rbm15b/Nup58	18	Other	None	cell
MF	GO:0050661	NADP binding	5/719	51/29879	0.0980392	4.07415	3.4502	0.00750364	0.101101	0.0854135	Ndor1/Tm7sf2/Cat/Cryz/Gapdh	5	Other	None	cell
BP	GO:0051168	nuclear export	14/719	178/29879	0.0786517	3.26848	4.76656	0.000111454	0.00892496	0.00754012	Prkaca/Xpo1/Ppm1a/Nup155/Fyttd1/Thoc1/Hspa9/Gas6/Chchd4/Alkbh5/Rbm33/Thoc7/Srsf3/Rbm15b	14	Other	None	cell
BP	GO:0051169	nuclear transport	24/719	366/29879	0.0655738	2.72501	5.214	1.08428e-05	0.00219137	0.00185135	Prkaca/E2f3/Xpo1/Ppm1a/Nup155/Apod/Fyttd1/Thoc1/Hspa9/Sec13/Gas6/Nedd4/Ppp3r1/Chchd4/Alkbh5/Sprn/Rbm33/Thoc7/Gper1/Bmal1/Ei24/Srsf3/Rbm15b/Nup58	24	Other	None	cell
BP	GO:0051170	import into nucleus	10/719	191/29879	0.052356	2.17572	2.55964	0.0177449	0.158433	0.13385	E2f3/Nup155/Apod/Sec13/Ppp3r1/Sprn/Gper1/Bmal1/Ei24/Nup58	10	Other	None	cell
BP	GO:0051235	maintenance of location	15/719	372/29879	0.0403226	1.67566	2.05912	0.0370356	0.222355	0.187853	Apoe/Vps13d/Golph3/Hexa/Gba1/Asph/Creb3/Cds1/P2rx7/Mad1l1/Arl2bp/Ibtk/Gper1/Nr1h2/Syne1	15	Other	None	cell
BP	GO:0051591	response to cAMP	6/719	102/29879	0.0588235	2.44449	2.29467	0.0368122	0.222355	0.187853	Pnpt1/Hcn1/Star/Carm1/Eef2k/Birc2	6	Other	None	cell
BP	GO:0061025	membrane fusion	9/719	188/29879	0.0478723	1.9894	2.1369	0.0388894	0.225898	0.190846	Vamp2/Pikfyve/Vamp3/Gas6/Vav3/Syt1/Stxbp6/Myof/Rab4b	9	Other	None	cell
BP	GO:0062197	cellular response to chemical stress	14/719	347/29879	0.0403458	1.67662	1.99073	0.0427108	0.238354	0.20137	Nfe2l2/Nlk/Pnpt1/Cygb/Parp1/Cat/Map1lc3a/Map2k4/Ccs/Chchd4/Ncoa7/Rcsd1/Bmal1/Serpinb6a	14	Other	None	cell
MF	GO:0070064	proline-rich region binding	4/719	20/29879	0.2	8.31127	5.1359	0.00118491	0.0379494	0.032061	Itsn1/Cttn/Nedd4/Apbb1	4	Other	None	cell
BP	GO:0070482	response to oxygen levels	20/719	444/29879	0.045045	1.87191	2.90654	0.0059018	0.0915091	0.0773101	Comt/Nfe2l2/Plod1/Prmt2/Cygb/Slc29a1/Fundc1/Limd1/Cpeb1/Cat/Map1lc3a/Ireb2/Eef2k/Pdk3/Cpeb2/Adora1/Alkbh5/Commd1/Birc2/Tm9sf4	20	Other	None	cell
BP	GO:0071383	cellular response to steroid hormone stimulus	12/719	219/29879	0.0547945	2.27706	2.97847	0.00708758	0.0993787	0.0839586	Etnppl/Prmt2/Rps6kb1/Parp1/Star/Carm1/Nedd4/Rxrb/Ar/Taf7/Gper1/Bmal1	12	Other	None	cell
BP	GO:0080171	lytic vacuole organization	8/719	104/29879	0.0769231	3.19664	3.52368	0.00367595	0.0731926	0.0618357	Abca1/Hexa/Pikfyve/Gba1/P2rx7/Grn/Fnip1/Clvs1	8	Other	None	cell
BP	GO:0090277	positive regulation of peptide hormone secretion	8/719	155/29879	0.0516129	2.14484	2.24391	0.0343654	0.21224	0.179308	Prkaca/Dynll1/Glud1/Itsn1/Tcf7l2/Sirt3/Gper1/Nnat	8	Other	None	cell
BP	GO:0090398	cellular senescence	6/719	100/29879	0.06	2.49338	2.34888	0.0338974	0.211476	0.178662	Pnpt1/Nampt/Prkdc/Mapkapk5/Kras/Bmal1	6	Other	None	cell
CC	GO:0090734	site of DNA damage	7/719	130/29879	0.0538462	2.23765	2.22065	0.0380649	0.223098	0.188481	Arpc5/Dynll1/Cbx1/Parp1/Rfwd3/Shld2/Mbtd1	7	Other	None	cell
CC	GO:0098687	chromosomal region	19/719	390/29879	0.0487179	2.02454	3.19799	0.00314392	0.0673595	0.0569076	Dynll1/Ppp2cb/Tox4/Cbx1/Xpo1/Pinx1/Sugt1/Thoc1/Phf6/Gtf2b/Mad1l1/Lrwd1/Sec13/Zw10/Kmt5b/Fbxo28/Champ1/Thoc7/Lrif1	19	Other	None	cell
CC	GO:0098791	Golgi apparatus subcompartment	23/719	376/29879	0.0611702	2.54201	4.72492	4.86084e-05	0.00547873	0.00462862	Galnt1/Ap1s1/Gorasp2/Nsg2/Vamp2/Ap4s1/Golga5/Golph3/Cby1/Cant1/Gba1/Scamp3/Chst2/Grn/Arl5a/Scamp5/Clvs1/Wdr11/Gal3st3/Gper1/Fut9/Chsy3/Pclo	23	Other	None	cell
CC	GO:0098803	respiratory chain complex	7/719	119/29879	0.0588235	2.44449	2.47924	0.0251778	0.185853	0.157015	Uqcr11/Sdha/Cox6b1/Atp5mf/Ndufb10/Sdhc/Ndufb1	7	Other	None	cell
BP	GO:0098869	cellular oxidant detoxification	6/719	78/29879	0.0769231	3.19664	3.05026	0.0112997	0.125366	0.105914	Apoe/Nfe2l2/Txnrd1/Cygb/Cat/Ccs	6	Other	None	cell
BP	GO:0140014	mitotic nuclear division	12/719	282/29879	0.0425532	1.76835	2.03568	0.0414641	0.234422	0.198048	Tom1l2/Kifc2/Nfib/Pinx1/Nfia/Mad1l1/Zw10/Klhdc8b/Eml4/Cep85/Wapl/Champ1	12	Other	None	cell
BP	GO:0140053	mitochondrial gene expression	13/719	168/29879	0.077381	3.21567	4.52217	0.00022762	0.0137534	0.0116193	Wars2/Mrps25/Pnpt1/Sirt3/Fastkd1/Gatb/Mrpl1/Lars2/Trub2/Mrps35/Mrps7/Mrpl42/Dap3	13	Other	None	cell
BP	GO:0140694	non-membrane-bounded organelle assembly	20/719	435/29879	0.045977	1.91064	3.00426	0.00473446	0.0804309	0.0679508	Kifc2/Rbm14/Eral1/Myh10/Sugt1/Prkdc/Myom1/Limd1/Itgb1/Gtf2b/Cds1/G3bp2/Farp2/Syt1/Cep85/Alkbh5/Ddx28/Ar/Mrps7/Rpl5	20	Other	None	cell
MF	GO:1901681	sulfur compound binding	13/719	306/29879	0.0424837	1.76546	2.11341	0.0352154	0.215671	0.182207	Apoe/Fgfrl1/Sema5a/Dhtkd1/Acbd3/Acbd5/Gss/Pcsk6/Ptprf/Rtn4r/Kmt5b/Lrrtm4/Mocs1	13	Other	None	cell
CC	GO:1902495	transmembrane transporter complex	19/719	491/29879	0.0386965	1.60809	2.13337	0.0300356	0.2016	0.170319	Kcnab3/Stxbp5/Uqcr11/Grin2c/Vamp2/Hcn1/Hcn3/Cachd1/Cttn/Kcnj5/Cox6b1/Atp5mf/Ndufb10/Vwc2l/Lrrtm4/Kcnmb4/Kcnh7/Dpp6/Ndufb1	19	Other	None	cell
CC	GO:1902562	H4 histone acetyltransferase complex	6/719	41/29879	0.146341	6.08141	5.11256	0.000417137	0.0198768	0.0167926	Vps72/Ep400/Morf4l2/Trrap/Mbtd1/Morf4l1	6	Other	None	cell
BP	GO:1902903	regulation of supramolecular fiber organization	17/719	406/29879	0.0418719	1.74004	2.35751	0.0202161	0.169752	0.143412	Apoe/Arpc5/Rasa1/Sorbs3/Sema5a/Usp8/Gba2/Cttn/Fgf13/Eml4/Togaram1/Bag4/Rnh1/Shank1/Fmn1/Arf6/Gda	17	Other	None	cell
BP	GO:1902905	positive regulation of supramolecular fiber organization	9/719	189/29879	0.047619	1.97887	2.11982	0.0400032	0.230994	0.195152	Sorbs3/Sema5a/Usp8/Cttn/Togaram1/Bag4/Fmn1/Arf6/Gda	9	Other	None	cell
MF	GO:1902936	phosphatidylinositol bisphosphate binding	7/719	121/29879	0.0578512	2.40409	2.43014	0.0272588	0.189677	0.160246	Hcn1/Apba1/Wdr45b/Syt1/Kif16b/Clvs1/Commd1	7	Other	None	cell
BP	GO:1904062	regulation of monoatomic cation transmembrane transport	15/719	340/29879	0.0441176	1.83337	2.42675	0.0185892	0.16141	0.136365	Crbn/Stac2/Kcnab3/Grin2c/Vamp2/Itgb1/Rgs7/Asph/P2rx7/Fgf13/Nedd4/Ppp3r1/Commd1/Gper1/Dpp6	15	Other	None	cell
BP	GO:1904064	positive regulation of cation transmembrane transport	8/719	163/29879	0.0490798	2.03957	2.08978	0.0440914	0.240388	0.203088	Stac2/Rgs7/Asph/P2rx7/Fgf13/Ppp3r1/Gper1/Dpp6	8	Other	None	cell
BP	GO:1904659	D-glucose transmembrane transport	7/719	126/29879	0.0555556	2.30868	2.31154	0.0329648	0.207973	0.175702	Slc1a2/Nfe2l2/Ahi1/Rps6kb1/Rasa1/Prkca/Rab4b	7	Other	None	cell
CC	GO:1990204	oxidoreductase complex	8/719	151/29879	0.0529801	2.20166	2.32452	0.0300972	0.2016	0.170319	Uqcr11/Sdha/Dhtkd1/Cat/Cox6b1/Ndufb10/Sdhc/Ndufb1	8	Other	None	cell
BP	GO:1990748	cellular detoxification	6/719	105/29879	0.0571429	2.37465	2.21571	0.0414769	0.234422	0.198048	Apoe/Nfe2l2/Txnrd1/Cygb/Cat/Ccs	6	Other	None	cell
BP	GO:2000765	regulation of cytoplasmic translation	6/719	37/29879	0.162162	6.73886	5.48478	0.000233988	0.0138526	0.0117031	Unk/Cpeb1/Cnbp/Sh3bgrl/Cpeb2/Alkbh3	6	Other	None	cell
BP	GO:2000772	regulation of cellular senescence	5/719	51/29879	0.0980392	4.07415	3.4502	0.00750364	0.101101	0.0854135	Pnpt1/Nampt/Prkdc/Kras/Bmal1	5	Other	None	cell
BP	GO:2000779	regulation of double-strand break repair	14/719	143/29879	0.0979021	4.06845	5.77554	9.82495e-06	0.00219137	0.00185135	Vps72/Ppp4r3b/Prkdc/Parp1/Ep400/Morf4l2/Zcwpw1/Shld2/Kmt5b/Trrap/Kmt5a/Ppp4r2/Mbtd1/Morf4l1	14	Other	None	cell
CC	GO:0000123	histone acetyltransferase complex	7/719	88/29879	0.0795455	3.30562	3.4012	0.00535429	0.0857418	0.0724377	Vps72/Ep400/Morf4l2/Trrap/Taf7/Mbtd1/Morf4l1	7	Other	None	cell
CC	GO:0000137	Golgi cis cisterna	2/719	15/29879	0.133333	5.54084	2.7622	0.0493613	0.251134	0.212167	Nsg2/Golga5	2	Other	None	cell
CC	GO:0000151	ubiquitin ligase complex	20/719	401/29879	0.0498753	2.07263	3.39564	0.00189604	0.0489546	0.0413585	Crbn/Dcaf4/Cul2/Mkln1/Mib2/Abtb1/Cul4b/Nedd4/Fem1b/Fbxl2/Pcgf3/Zswim5/Fbxo25/Fem1a/Dcaf12l1/Commd1/Fbxo6/Fbxl12/Eloc/Cbx6	20	Other	None	cell
CC	GO:0000153	cytoplasmic ubiquitin ligase complex	2/719	11/29879	0.181818	7.5557	3.41475	0.0275406	0.189677	0.160246	Cul2/Eloc	2	Other	None	cell
CC	GO:0000313	organellar ribosome	6/719	90/29879	0.0666667	2.77042	2.64129	0.0215736	0.175371	0.14816	Mrps25/Mrpl1/Mrps35/Mrps7/Mrpl42/Dap3	6	Other	None	cell
CC	GO:0000314	organellar small ribosomal subunit	5/719	33/29879	0.151515	6.29641	4.78016	0.0010803	0.0365268	0.0308591	Mrps25/Mrps35/Mrps7/Mrpl42/Dap3	5	Other	None	cell
CC	GO:0000776	kinetochore	12/719	174/29879	0.0689655	2.86595	3.87621	0.00108775	0.0365268	0.0308591	Dynll1/Xpo1/Pinx1/Sugt1/Phf6/Gtf2b/Mad1l1/Lrwd1/Sec13/Zw10/Fbxo28/Champ1	12	Other	None	cell
CC	GO:0000779	condensed chromosome, centromeric region	13/719	186/29879	0.0698925	2.90447	4.0912	0.000605536	0.025319	0.0213904	Dynll1/Xpo1/Pinx1/Sugt1/Phf6/Gtf2b/Mad1l1/Lrwd1/Sec13/Zw10/Kmt5b/Fbxo28/Champ1	13	Other	None	cell
[truncated: 617 more rows]
