# Supplementary material for: Benefits of Maternal Choline Supplementation on Aged Basal Forebrain Cholinergic Neurons (BFCNs) in a Mouse Model of Down Syndrome and Alzheimer’s Disease
Source: Biomolecules. 2025 Aug 5;15(8):1131. doi: 10.3390/biom15081131 (PMC12384390; doi:10.3390/biom15081131)
Supplement: Supplementary file 1 [file biomolecules-15-01131-s001.zip › Supplementary Tables 6-7 IPA Canonical.xlsx]

## Sheet: Genotype Supplementary Table 6
Ingenuity Canonical Pathways_Ts vs 2N_11MO MSN_522DEGs	-log(p-value)_Ts vs 2N_11MO MSN_522DEGs	zScore_Ts vs 2N_11MO MSN_522DEGs	Ratio_Ts vs 2N_11MO MSN_522DEGs	Molecules_Ts vs 2N_11MO MSN_522DEGs
Senescence Pathway	5.82	-1.88562	0.0664	ACVR1B,ANAPC11,CALM1,CAT,CHUK,DHCR24,E2F3,EIF4E,EP400,KRAS,MAP2K3,MAP2K4,MAPK12,MAPK6,NFATC1,PDK2,PHF1,PIK3R2,PML,PPP2CB
Sirtuin Signaling Pathway	5.32	0.774597	0.064	APP,BMAL1,GABARAP,GLUD1,H1-4,LDHB,MAP1LC3A,MAPK12,MAPK6,MT-ND5,NDUFA5,NDUFB1,NDUFB8,NDUFS4,NEDD4,SDHC,TOMM22,WRN,ZIC2
CLEAR Signaling Pathway	5	0	0.0632	ATF2,ATP6AP1,BMPR1A,BMPR1B,CLCN7,GABARAP,KRAS,LAMTOR4,MAPK12,MAPK6,NTRK2,PML,PPP2CB,RRAGC,RXRA,TFE3,YWHAE,YWHAG
GABA synthesis, release, reuptake and degradation	4.65	-2.23607	0.263	ABAT,GAD1,GAD2,SLC6A11,SYT1
Mitochondrial Dysfunction	4.41	2.18282	0.0551	APP,ATF2,Atp1a2,ATP1B1,ATP1B2,ATPAF2,CALM1,MAP2K4,MAPK12,MT-ND5,NDUFA5,NDUFB1,NDUFB8,NDUFS4,PARK7,PIK3R2,PRKAR2A,SDHC,TOMM22
Histone Modification Signaling Pathway	4.16	-2.66789	0.0567	ASH1L,ATF2,CARM1,CBX1,CHUK,EHMT2,H1-4,HLCS,MAP2K4,MAPK12,PHF1,PSIP1,RNF20,SMYD3,YWHAE,YWHAG,ZIC2
ATM Signaling	3.91	-1.13389	0.09	ABL1,ATF2,BRAT1,CBX1,MAP2K4,MAPK12,PPP2CB,RAD17,TOPBP1
Activation of gene expression by SREBF (SREBP)	3.87	-2.44949	0.143	ACACB,CARM1,FDPS,NFYA,RXRA,SQLE
Class I MHC mediated antigen processing and presentation	3.84	-3.44124	0.0499	ANAPC11,BTBD6,CBLB,CHUK,ELOC,ERAP1,FBXL5,FBXO30,KLHL42,LONRF1,NEDD4,PSMD5,PSMD7,RNF115,RNF25,SIAH2,TRIM9,UBE2H,UBE2W
Signaling by NTRK1 (TRKA)	3.81	-1.41421	0.0988	CLTC,KRAS,MAPK12,NTRK2,PIK3R2,PPP2CB,RPS6KA2,SH3GL2
GABAergic Receptor Signaling Pathway (Enhanced)	3.45	-2.52982	0.0714	ABAT,GAD1,GAD2,GLUD1,GLUL,GNB1,KCNJ5,PRKAR2A,SLC38A2,SLC6A11
Translocation of SLC2A4 (GLUT4) to the plasma membrane	3.36	-2.64575	0.0972	ASPSCR1,CALM1,EXOC3,EXOC8,RAB14,YWHAE,YWHAG
Regulation of lipid metabolism by PPARalpha	3.34	-2.33333	0.0756	BMAL1,CARM1,ME1,MED13,MED13L,MED26,MED7,NFYA,RXRA
Glutaminergic Receptor Signaling Pathway (Enhanced)	3.25	-2.32379	0.0491	AGK,ATF2,CALM1,CHUK,DGKK,EIF4E,GLUD1,GLUL,MAPK12,NSF,PIK3R2,PRKAR2A,SHANK1,SLC38A2,SLC7A11,TRPC1
UVA-Induced MAPK Signaling	3.25		0.0816	KRAS,MAP2K4,MAPK12,PARP11,PARP4,PARP8,PIK3R2,RPS6KA2
Beta-catenin independent WNT signaling	3.23	-1.26491	0.0585	CALM1,CDKL1,CLTC,DVL2,GNB1,KRAS,NFATC1,PIK3R2,PSMD5,PSMD7,SRPK3,STK39
Orexin Signaling Pathway	3.1	-1.73205	0.0537	ATP6AP1,BMPR1A,CALM1,GNB1,KCNJ5,MAPK12,PIK3R2,PIKFYVE,PIP5K1B,PIP5K1C,PRKAR2A,STAR,TRPC1
Synaptogenesis Signaling Pathway	2.94	0	0.0475	ATF2,CALM1,CDH8,ITSN1,KRAS,LRP1,MAP1B,MARCKS,NSF,NTRK2,PIK3R2,PRKAR2A,SYT1,SYT7,UNC13A
Oxytocin Signaling Pathway	2.92	-3.05085	0.0491	ATF2,ATP2B1,CALM1,GAD1,GJA1,GNB1,KRAS,MAP2K4,MAPK12,MAPK6,MYL6B,NFATC1,PIK3R2,PRKAR2A
Huntington's Disease Signaling	2.89	1	0.0488	ATF2,CLTC,DCTN1,GNB1,HDAC8,HSPA4,HSPA9,IFT57,MAP2K4,NSF,PIK3R2,PSMD5,PSMD7,SDHC
Mitochondrial biogenesis	2.87	-2.44949	0.0938	ATF2,CALM1,CARM1,GLUD1,MAPK12,RXRA
BMP signaling pathway	2.78	-2.64575	0.0778	ATF2,BMPR1A,BMPR1B,KRAS,MAP2K4,MAPK12,PRKAR2A
Aldosterone Signaling in Epithelial Cells	2.78	0	0.0585	DNAJB14,DNAJC9,HSPA4,HSPA9,KRAS,NEDD4,PIK3R2,PIKFYVE,PIP5K1B,PIP5K1C
Complex I biogenesis	2.73	-2.44949	0.0882	HSPA9,MT-ND5,NDUFA5,NDUFB1,NDUFB8,NDUFS4
Superpathway of Cholesterol Biosynthesis	2.57	-2	0.129	ACAT1,DHCR24,FDPS,SQLE
Neddylation	2.56	-1.50756	0.0488	BTBD6,COMMD1,ELOC,FBXL5,FBXO30,FEM1B,KLHL42,PSMD5,PSMD7,SOCS5,UBXN7,VCP
Hepatic Fibrosis Signaling Pathway	2.56	-1.06904	0.0409	ACVR1B,ATF2,CALM1,CHUK,DVL2,FNBP1,GLI2,KRAS,LRP1,MAP2K3,MAP2K4,MAPK12,MYL6B,PIK3R2,PRKAR2A,SDHC,YAP1
Protein Ubiquitination Pathway	2.55	-3.4641	0.0466	ANAPC11,BIRC2,DNAJB14,DNAJC9,ELOC,HSPA4,HSPA9,NEDD4,PSMD5,PSMD7,UBE2H,UBE2W,USP49
Opioid Signaling Pathway	2.53	-1.1547	0.0463	ATF2,CALM1,CLTC,GNB1,KCNJ5,KRAS,MAP2K3,MAP2K4,MAPK12,MAPK6,PRKAR2A,RGS6,RPS6KA2
Clathrin-mediated endocytosis	2.48	-0.707107	0.062	CLTC,DVL2,FNBP1,ITSN1,PIP5K1C,SCARB2,SH3GL2,SYT1
HIPPO signaling	2.46	1.63299	0.0779	NF2,PPP2CB,WWTR1,YAP1,YWHAE,YWHAG
Neurotrophin/TRK Signaling	2.43	-0.447214	0.0769	ATF2,KRAS,MAP2K3,MAP2K4,NTRK2,PIK3R2
Gα12/13 Signaling	2.38	-1.41421	0.0597	CDH8,CHUK,KRAS,MAP2K4,MAPK12,MYL6B,PIK3R2,VAV3
NLR signaling pathways	2.38	-0.447214	0.0893	APP,BIRC2,CHUK,MAPK12,NOD1
Neurexins and neuroligins	2.35	1.34164	0.0877	DLGAP2,DLGAP4,SHANK1,SYT1,SYT7
Oxidative Phosphorylation	2.34	-2.64575	0.0648	ATPAF2,MT-ND5,NDUFA5,NDUFB1,NDUFB8,NDUFS4,SDHC
Mitotic G2-G2/M phases	2.29	-1.89737	0.05	AKAP9,CEP57,DCTN1,E2F3,LIN54,PPP2CB,PSMD5,PSMD7,YWHAE,YWHAG
Estrogen Receptor Signaling	2.24	-2.7136	0.0389	ATF2,CARM1,EIF4E,GNB1,KRAS,MED13,MED13L,MT-ND5,MYL6B,NDUFA5,NDUFB1,NDUFB8,NDUFS4,PIK3R2,PRKAR2A,SDHC
Maturation of TCA enzymes and regulation of TCA cycle	2.21		0.15	ACAT1,LYRM4,SDHC
Respiratory electron transport	2.18	-2.44949	0.0682	MT-ND5,NDUFA5,NDUFB1,NDUFB8,NDUFS4,SDHC
Sleep NREM Signaling Pathway	2.17	1.88982	0.0603	ATF2,KRAS,MAP2K3,MAP2K4,PRKAR2A,YWHAE,YWHAG
PTEN Regulation	2.09	-2.12132	0.0533	ATF2,LAMTOR4,NEDD4,PML,PSMD5,PSMD7,RNF146,RRAGC
NAD Signaling Pathway	2.08	-2.12132	0.053	BMAL1,GJA1,H1-4,LDHB,PARP11,PARP4,PARP8,PIK3R2
Ion channel transport	2.07	-2.33333	0.0492	ATP13A4,ATP1B1,ATP1B2,ATP2B1,ATP6AP1,CALM1,CLCN7,TRPC1,TSC22D3
NGF Signaling	2.07	-1.13389	0.0579	ATF2,CHUK,KRAS,MAP2K4,MAPK12,PIK3R2,RPS6KA2
Autophagy	2.03	-3	0.0457	ATF2,CALM1,FUNDC1,GABARAP,MAP1LC3A,MAP2K4,MAPK12,PIK3R2,PPP2CB,PRKAR2A
rRNA modification in the nucleus and cytosol	2	-2.23607	0.0725	MPHOSPH10,RPS7,THUMPD1,UTP6,WDR3
Death Receptor Signaling	1.98	-1.63299	0.0619	BIRC2,CHUK,MAP2K4,PARP11,PARP4,PARP8
Mitochondrial protein degradation	1.96	-1.63299	0.0612	ACAT1,APP,GLUD1,HSPA9,MT-ND5,STAR
M-decay: degradation of maternal mRNAs by maternally stored factors	1.95	-2	0.087	CNOT9,EIF4E,ELOC,MED13
Complex III assembly	1.94		0.12	HSPA9,LYRM4,UQCC2
Heme signaling	1.92	2	0.0851	ATF2,BMAL1,CARM1,RXRA
Cellular response to heat stress	1.9		0.0594	HSPA4,HSPA9,NUP155,NUP42,VCP,YWHAE
Signaling by Rho Family GTPases	1.86	-1.89737	0.0412	CDH8,FNBP1,GNB1,MAP2K4,MAPK12,MYL6B,NEDD4,PIK3R2,PIKFYVE,PIP5K1B,PIP5K1C
BMAL1:CLOCK,NPAS2 activates circadian gene expression	1.85		0.111	BMAL1,CARM1,RXRA
trans-Golgi Network Vesicle Budding	1.85	-1.34164	0.0667	AP3B1,AP3S1,APP,CLTC,SH3GL2
Cargo recognition for clathrin-mediated endocytosis	1.82	-0.816497	0.0571	CLTC,DVL2,ITSN1,SCARB2,SH3GL2,SYT1
Mitotic Metaphase and Anaphase	1.82	-2.52982	0.0424	ANAPC11,ANKLE2,CC2D1B,HDAC8,KIF2A,NUP155,PPP2CB,PSMD5,PSMD7,ZW10
MTOR signalling	1.8		0.107	EIF4E,LAMTOR4,RRAGC
Reelin Signaling in Neurons	1.78	0.377964	0.0507	APP,MAP1B,MAP2K3,MAP2K4,MAPK12,PDK2,PIK3R2
SNARE Signaling Pathway	1.78	-0.816497	0.0507	CALM1,MYL6B,NSF,PRKAR2A,SYT1,SYT7,UNC13A
Intra-Golgi and retrograde Golgi-to-ER traffic	1.78	-2.12132	0.0441	COG8,DCTN1,GALNT1,KIF21A,KIF2A,NSF,SURF4,TMED7,ZW10
Signaling by VEGF	1.78	-1.63299	0.0561	CALM1,KRAS,MAPK12,PIK3R2,PRR5L,VAV3
Mitotic Prometaphase	1.77	-2.33333	0.0439	AKAP9,CEP57,DCTN1,HDAC8,KIF2A,PPP2CB,YWHAE,YWHAG,ZW10
Serotonin Receptor Signaling	1.73	-2.32379	0.034	ACAT1,APP,ATF2,CALM1,FNBP1,GNB1,HTR5A,KCNJ5,KRAS,MAP2K3,MAP2K4,MAPK12,PIK3R2,PRKAR2A,TRPC1,YAP1
Docosahexaenoic Acid (DHA) Signaling	1.65	-0.632456	0.0398	APP,ATF2,CAT,NTRK2,PIK3R2,PRKAR2A,RXRA,SPTBN4,SYT1,SYT7
Protein Sorting Signaling Pathway	1.64	-1.88982	0.0442	AP3B1,AP3M2,AP3S1,CLTC,PRKAR2A,SCARB2,SURF4,TMED7
TNF signaling	1.64	-2	0.0702	BIRC2,CHUK,CLIP3,TAX1BP1
Cholecystokinin/Gastrin-mediated Signaling	1.61	-1.63299	0.0513	ATF2,FNBP1,KRAS,MAP2K3,MAP2K4,MAPK12
Cholesterol Biosynthesis I	1.61		0.154	DHCR24,SQLE
Cholesterol Biosynthesis II (via 24,25-dihydrolanosterol)	1.61		0.154	DHCR24,SQLE
Cholesterol Biosynthesis III (via Desmosterol)	1.61		0.154	DHCR24,SQLE
Chromatin organization	1.61	-2.33333	0.0392	ASH1L,ATF2,CARM1,COPRS,DPY30,EHMT2,EP400,HDAC8,SMYD3,VPS72
PDGF Signaling	1.6	-0.447214	0.0575	ABL1,INPP5J,KRAS,MAP2K4,PIK3R2
PAK Signaling	1.6	-1.63299	0.0508	KRAS,MAP2K4,MAPK12,MYL6B,PAK1IP1,PIK3R2
Nuclear Cytoskeleton Signaling Pathway	1.58	-1.66667	0.0407	CDH8,DCTN1,KIF21A,KIF2A,NUP155,NUP42,SYNE2,YAP1,ZIC2
Deubiquitination	1.51	-1.26491	0.0377	BIRC2,BRCC3,JOSD2,NOD1,PSMD5,PSMD7,RNF146,SIAH2,USP49,VCP
p38 MAPK Signaling	1.5	-0.447214	0.0484	ATF2,DUSP10,MAP2K3,MAP2K4,MAPK12,RPS6KA2
ERBB Signaling	1.49	-0.447214	0.0538	KRAS,MAP2K3,MAP2K4,MAPK12,PIK3R2
Mitochondrial protein import	1.45	-2	0.0615	HSPA9,NDUFB8,SLC25A12,TOMM22
ILK Signaling	1.45	-0.707107	0.0406	ATF2,FLNA,FNBP1,MAP2K4,MAPK12,MYL6B,PIK3R2,PPP2CB
Macroautophagy	1.41	-2	0.0597	GABARAP,LAMTOR4,MAP1LC3A,RRAGC
Mitophagy	1.4		0.075	FUNDC1,MAP1LC3A,TOMM22
Centrosomal KIAA0586 Signaling Pathway	1.39	-2.44949	0.0455	GLI2,MAPK12,PIK3R2,PRKAR2A,PSMD5,PSMD7
Mechanisms of Viral Exit from Host Cells	1.37		0.0732	NEDD4,SH3GL2,VPS37C
Sumoylation Pathway	1.36	-1	0.0495	FNBP1,MAP2K4,MAPK12,PML,SENP7
Formation of WDR5-containing histone-modifying complexes	1.34		0.0714	AKAP8L,DPY30,PSIP1
Signaling by ROBO receptors	1.33	-1.34164	0.0366	ABL1,ELOC,ETF1,PRKAR2A,PSMD5,PSMD7,RPL22,RPLP0,RPS7
RAC Signaling	1.33	-0.816497	0.0438	KRAS,MAP2K4,PIK3R2,PIKFYVE,PIP5K1B,PIP5K1C
Integrin Signaling	1.32	-0.816497	0.0381	ABL1,FNBP1,KRAS,MAP2K4,NEDD9,PIK3R2,PIKFYVE,TSPAN2
					FALSE
					FALSE
					FALSE
					FALSE
					FALSE
					FALSE
					FALSE

## Sheet: Disease Diet Supp Table 7
Ingenuity Canonical Pathways_Ts+vsTs_only signDEGs	-log(p-value)_Ts+vsTs_only signDEGs	zScore_Ts+vsTs_only signDEGs	Ratio_Ts+vsTs_only signDEGs	Molecules_Ts+vsTs_only signDEGs
Sirtuin Signaling Pathway	5.92	-0.774597	0.0808	ABCA1,BMAL1,CYGB,GABPB1,GLUD1,GTF3C2,H1-2,MAP1LC3A,MLYCD,NAMPT,NDUFB1,NDUFB10,NEDD4,NFE2L2,NR1H2,PARP1,POLR1E,PRKDC,SDHA,SDHC,SIRT3,TIMM17A,TOMM22,VDAC3
RNA Polymerase II Transcription	5.01	-1.80739	0.1	CCNT2,CPSF1,CSTF2T,DHX38,ELOC,FYTTD1,GTF2B,GTF2H3,POLR2C,SRSF3,SRSF5,SSRP1,TAF7,THOC1,THOC7
Synaptogenesis Signaling Pathway	4.95	-1.70561	0.0728	APOE,ARPC1B,ARPC5,CDH18,CDH20,CDH23,CDH6,CDH8,CREB3,GRIN2C,ITSN1,KRAS,PRKACA,RPS6KB1,SGTA,SHC1,STXBP5,STXBP6,SYT1,SYT16,UNC13A,VAMP2,VAMP3
Regulation of lipid metabolism by PPARalpha	4.16	0	0.101	ABCA1,ACSL1,BMAL1,CARM1,MED13,MED13L,MED16,NFYA,NR1H2,NRF1,RXRB,TXNRD1
Signaling by Rho Family GTPases	4.06	0	0.0712	ARHGEF3,ARHGEF6,ARPC1B,ARPC5,CDH18,CDH20,CDH23,CDH6,CDH8,FNBP1,ITGB1,MAP2K4,MYL6B,NEDD4,PIKFYVE,PIP5K1B,RND1,SEPTIN10,SEPTIN4
Maturation of TCA enzymes and regulation of TCA cycle	3.87	-0.447214	0.25	ACO2,NFS1,SDHA,SDHC,SIRT3
Clathrin-mediated endocytosis	3.83	-1.1547	0.093	ARF6,ARPC5,CTTN,DVL2,EPN2,EPS15L1,FNBP1,ITSN1,KIAA0319,SYT1,VAMP2,VAMP3
Mitochondrial biogenesis	3.59	0	0.125	CARM1,GABPB1,GLUD1,MAPK11,NRF1,PPRC1,SIRT3,USP46
Processing of Capped Intron-Containing Pre-mRNA	3.2	-1.41421	0.0625	CPSF1,CSTF2T,DHX38,FYTTD1,LENG1,NUP155,NUP58,PCBP2,POLR2C,PPIL4,PRKRIP1,SEC13,SF3B1,SNRNP40,SRSF3,SRSF5,THOC1,THOC7
Histone Modification Signaling Pathway	3	-0.727607	0.06	AR,CARM1,CBX1,CBX6,H1-2,KMT2A,KMT5A,KMT5B,LRWD1,MAP2K4,MBTD1,MLLT10,MORF4L1,PRKDC,SETD7,SIRT3,TRRAP,ZCWPW1
SNARE Signaling Pathway	2.99	-0.301511	0.0797	MYH10,MYL6B,PRKACA,SGTA,STXBP5,STXBP6,SYT1,SYT16,UNC13A,VAMP2,VAMP3
Protein Ubiquitination Pathway	2.93	-1.5	0.0609	BIRC2,CUL2,DNAJC16,DNAJC9,ELOC,HSPA12A,HSPA9,NEDD4,PSMB4,PSMD3,SUGT1,UBE2E3,UBE2Q2,USP46,USP53,USP8,USP9X
Nuclear Cytoskeleton Signaling Pathway	2.67	0	0.0633	CDH18,CDH20,CDH23,CDH6,CDH8,DYNLL1,ITGB1,KIF16B,KIFC2,NUP155,NUP58,PRKDC,SEC13,SYNE1
Gα12/13 Signaling	2.55	1.89737	0.0746	CDH18,CDH20,CDH23,CDH6,CDH8,KRAS,MAP2K4,MYL6B,RASA1,VAV3
Estrogen Receptor Signaling	2.53	0	0.0511	CARM1,CREB3,GPER1,KRAS,MED12L,MED13,MED13L,MED16,MYL6B,NDUFB1,NDUFB10,NRF1,PRKACA,PRKCA,PRKDC,RPS6KB1,SDHA,SDHC,SETD7,SHC1,TRRAP
NLR signaling pathways	2.48	-0.816497	0.107	AAMP,BIRC2,IRAK2,MAPK11,P2RX7,SUGT1
Reelin Signaling in Neurons	2.46	-1.41421	0.0725	APBB1,APOE,ARHGEF3,ARHGEF6,ARPC1B,ARPC5,GRIN2C,ITGB1,MAP2K4,PDK3
Mitophagy	2.43	1.34164	0.125	FUNDC1,MAP1LC3A,TOMM22,ULK1,VDAC3
Mitochondrial Dysfunction	2.34	1.41421	0.0522	ACO2,ATP5MF,COX6B1,CREB3,GSTZ1,MAP2K4,NDUFB1,NDUFB10,NFE2L2,NRF1,PPP3R1,PRKACA,SDHA,SDHC,SIRT3,TOMM22,UQCR11,VDAC3
Neddylation	2.25	-1.38675	0.0569	COMMD1,CUL2,CUL4B,DCAF4,ELOC,FBXL12,FBXO30,FEM1A,FEM1B,NFE2L2,PSMB4,PSMD3,PSME4,UBXN7
Cargo recognition for clathrin-mediated endocytosis	2.2	-0.707107	0.0762	DVL2,EPN2,EPS15L1,ITSN1,KIAA0319,SYT1,VAMP2,VAMP3
Mitochondrial protein import	2.16	-0.816497	0.0923	ACO2,CHCHD4,COQ2,HSPA9,TIMM17A,TOMM22
Heme signaling	2.13	-1.34164	0.106	BMAL1,CARM1,NFE2L2,USP46,XPO1
Oxidative Stress Induced Senescence	2.08	-1.13389	0.0795	CBX6,E2F3,MAP2K4,MAPK11,MAPKAPK5,MINK1,TNIK
Pyruvate metabolism	2.05	-2	0.102	GSTZ1,MKLN1,PDK3,PDP2,PDPR
Deubiquitination	1.98	-0.534522	0.0528	ADRM1,AR,BIRC2,JOSD2,OTUD7B,PSMB4,PSMD3,PSME4,RNF123,SMAD7,TRRAP,USP8,USP9X,VDAC3
NR1H2 and NR1H3-mediated signaling	1.98	-2.23607	0.098	ABCA1,APOD,APOE,NR1H2,RXRB
Transcriptional activity of SMAD2/SMAD3:SMAD4 heterotrimer	1.98	-1.34164	0.098	CCNT2,PARP1,PPM1A,SMAD7,USP9X
Class I MHC mediated antigen processing and presentation	1.92	0	0.0472	AREL1,CUL2,ELOC,FBXL12,FBXO30,HECTD1,MIB2,MKRN1,NEDD4,PSMB4,PSMD3,PSME4,RNF123,SEC13,TRIP12,UBE2E3,UBE2Q2,VAMP3
Hepatic Fibrosis Signaling Pathway	1.85	1.41421	0.0457	ACVR1B,CREB3,DVL2,FNBP1,IRAK2,ITGB1,KRAS,MAP2K4,MAPK11,MYL6B,PRKACA,PRKCA,RND1,RPS6KB1,SDHA,SDHC,SIRT3,SMAD7,TCF7L2
Mitochondrial protein degradation	1.84	0.377964	0.0714	ACO2,CLPP,GLUD1,HSPA9,PRKACA,STAR,TIMM17A
UVA-Induced MAPK Signaling	1.84		0.0714	KRAS,MAP2K4,MAPK11,PARP1,PARP11,PRKCA,RPS6KB1
ILK Signaling	1.83	-1.26491	0.0558	ARHGEF6,CREB3,FNBP1,ITGB1,MAP2K4,MYH10,MYL6B,PPP2CB,RND1,RSU1,TGFB1I1
Aldosterone Signaling in Epithelial Cells	1.83	1.34164	0.0585	DNAJC16,DNAJC9,HSPA12A,HSPA9,KCNMB4,KRAS,NEDD4,PIKFYVE,PIP5K1B,PRKCA
Neurexins and neuroligins	1.78	-0.447214	0.0877	APBA1,GRIN2C,LRRTM4,SHANK1,SYT1
TNF signaling	1.78	0.447214	0.0877	BAG4,BIRC2,MIB2,OTUD7B,ULK1
Chromatin organization	1.76	-0.83205	0.051	ASH2L,CARM1,EP400,KMT2A,KMT5A,KMT5B,MORF4L1,MORF4L2,PRMT3,PRMT7,SETD7,TRRAP,VPS72
Huntington's Disease Signaling	1.71	-0.447214	0.0488	CREB3,HSPA9,MAP2K4,POLR2C,PRKCA,PSMB4,PSMD3,PSME4,RASA1,SDHA,SDHC,SHC1,VAMP2,VAMP3
Mitotic Prometaphase	1.71	0.301511	0.0537	CEP290,CEP57,DYNLL1,EML4,MAD1L1,PPP2CB,PRKACA,SEC13,WAPL,XPO1,ZW10
Gamma carboxylation, hypusinylation, hydroxylation, and arylsulfatase activation	1.67	-1.34164	0.082	ASPH,GAS6,JMJD4,RPL27A,SUMF1
Mechanisms of Viral Exit from Host Cells	1.66		0.0976	NEDD4,PRKCA,VPS37C,XPO1
Mitotic Metaphase and Anaphase	1.66	0	0.0508	DYNLL1,MAD1L1,NUP155,NUP58,PPP2CB,PSMB4,PSMD3,PSME4,SEC13,WAPL,XPO1,ZW10
Signaling by VEGF	1.65	-0.377964	0.0654	AAMP,KRAS,MAPK11,PRKACA,PRKCA,RASA1,VAV3
Integrin Signaling	1.64	0	0.0524	ARF6,ARPC1B,ARPC5,CTTN,FNBP1,ITGB1,KRAS,MAP2K4,PIKFYVE,RND1,SHC1
Centrosomal KIAA0586 Signaling Pathway	1.64	-0.707107	0.0606	CEP290,FGF13,FGFRL1,MAPK11,PRKACA,PSMB4,PSMD3,PSME4
Activation of gene expression by SREBF (SREBP)	1.63	1	0.0952	CARM1,NFYA,SC5D,TM7SF2
Oxidative Phosphorylation	1.63	-0.377964	0.0648	ATP5MF,COX6B1,NDUFB1,NDUFB10,SDHA,SDHC,UQCR11
Formation of WDR5-containing histone-modifying complexes	1.63	0	0.0952	ASH2L,BOD1L1,HCFC2,KMT2A
Semaphorin interactions	1.59	-1.34164	0.0781	FARP2,ITGB1,MYH10,RND1,SEMA5A
PDGF Signaling	1.58	1.63299	0.069	INPP5B,KRAS,MAP2K4,PRKCA,RASA1,SHC1
Complex III assembly	1.57		0.12	HSPA9,NFS1,UQCR11
Respiratory electron transport	1.56	0	0.0682	COX6B1,NDUFB1,NDUFB10,SDHA,SDHC,UQCR11
RAC Signaling	1.56	0	0.0584	ARPC1B,ARPC5,ITGB1,KRAS,MAP2K4,PIKFYVE,PIP5K1B,RPS6KB1
Necroptosis Signaling Pathway	1.55	2.33333	0.0552	BIRC2,GLUD1,IRF9,PPP3R1,SLC25A10,SLC25A3,TIMM17A,TOMM22,VDAC3
Macroautophagy	1.51	0.447214	0.0746	DYNLL1,LAMTOR4,MAP1LC3A,ULK1,WDR45B
M-decay: degradation of maternal mRNAs by maternally stored factors	1.5	1	0.087	CPEB1,ELOC,MED12L,MED13
SUMOylation of DNA replication proteins	1.5	1	0.087	NUP155,NUP58,SEC13,TOP1
BMAL1:CLOCK,NPAS2 activates circadian gene expression	1.49		0.111	BMAL1,CARM1,NAMPT
Docosahexaenoic Acid (DHA) Signaling	1.48	-0.57735	0.0478	CAT,CREB3,NFE2L2,PRKACA,PRKCA,RPS6KB1,RXRB,STXBP5,STXBP6,SYT1,SYT16,ULK1
Sleep NREM Signaling Pathway	1.48	0.377964	0.0603	ADORA1,CREB3,KRAS,MAP2K4,PARP1,PRKACA,PRKCA
Opioid Signaling Pathway	1.46	1.1547	0.0463	CREB3,GRIN2C,KCNJ5,KRAS,MAP2K4,OPRL1,PPP3R1,PRKACA,PRKCA,RGS11,RGS7,RPS6KB1,TCF7L2
ERBB Signaling	1.45	0.447214	0.0645	KRAS,MAP2K4,MAPK11,PRKCA,RPS6KB1,SHC1
MTOR signalling	1.45		0.107	EEF2K,LAMTOR4,RPS6KB1
PAK Signaling	1.45	0.377964	0.0593	ARHGEF6,ITGB1,KRAS,MAP2K4,MYL6B,PAK1IP1,SHC1
CLEAR Signaling Pathway	1.42	-1.73205	0.0456	CREB3,FNIP1,GBA1,HEXA,KRAS,LAMTOR4,MAPK11,PPP2CB,PPP3R1,PRKCA,SCPEP1,SEC13,SUMF1
Mitotic G2-G2/M phases	1.42	0	0.05	CEP290,CEP57,DYNLL1,E2F3,PPP2CB,PRKACA,PSMB4,PSMD3,PSME4,XPO1
Beta-catenin independent WNT signaling	1.36	0.377964	0.0488	DVL2,KRAS,NLK,PPP3R1,PRKCA,PSMB4,PSMD3,PSME4,RPS6KB1,TCF7L2
Cholesterol Biosynthesis I	1.36		0.154	SC5D,TM7SF2
Cholesterol Biosynthesis II (via 24,25-dihydrolanosterol)	1.36		0.154	SC5D,TM7SF2
Cholesterol Biosynthesis III (via Desmosterol)	1.36		0.154	SC5D,TM7SF2
p38 MAPK Signaling	1.35	1.34164	0.0565	CREB3,EEF2K,IRAK2,MAP2K4,MAPK11,MAPKAPK5,RPS6KB1
NAD Signaling Pathway	1.34	0.377964	0.053	BMAL1,H1-2,NAMPT,PARP1,PARP11,POLR2C,SIRT3,SLC29A1
trans-Golgi Network Vesicle Budding	1.33	0.447214	0.0667	ACBD3,AP1S1,AP4S1,CLVS1,VAMP2
ATM Signaling	1.32		0.06	CBX1,CREB3,MAP2K4,MAPK11,PPP2CB,TRRAP
Protein Sorting Signaling Pathway	1.31	0.707107	0.0497	AP1S1,AP4S1,GBA1,GBA2,MIA2,PRKACA,SEC13,SNX8,TMED7
Cellular response to heat stress	1.31		0.0594	BAG4,HSPA12A,HSPA9,NUP155,NUP58,SEC13
