# Supplementary material for: Benefits of Maternal Choline Supplementation on Aged Basal Forebrain Cholinergic Neurons (BFCNs) in a Mouse Model of Down Syndrome and Alzheimer’s Disease
Source: Biomolecules. 2025 Aug 5;15(8):1131. doi: 10.3390/biom15081131 (PMC12384390; doi:10.3390/biom15081131)
Supplement: Supplementary file 1 [file biomolecules-15-01131-s001.zip › Supplementary Tables 8-9 IPA DF.xlsx]

## Sheet: Genotype Supplementary Table 8
Categories_Ts vs 2N_11MO MSN	Functions_Ts vs 2N_11MO MSN	Diseases or Functions Annotation_Ts vs 2N_11MO MSN	p-Value_Ts vs 2N_11MO MSN	Activation z-score_Ts vs 2N_11MO MSN	Bias-corrected z-score_Ts vs 2N_11MO MSN	Molecules_Ts vs 2N_11MO MSN	# Molecules_Ts vs 2N_11MO MSN
Amino Acid Metabolism	quantity	Quantity of amino acids	0.000847	-1.593	-1.288	GLUL,GAD1,CFH,APP,GNRH1,SLC6A11,OAT,PDXP,SLC7A11,GART,GLUD1,GAD2,YBX1,TFE3,SLC25A12,LDHB	16
Amino Acid Metabolism	quantity	Quantity of L-amino acid	0.00235	-0.974	-0.902	SLC7A11,GLUL,GART,GLUD1,APP,GNRH1,TFE3,SLC25A12,LDHB	9
Amino Acid Metabolism, Lipid Metabolism, Molecular Transport, Small Molecule Biochemistry	concentration	Concentration of GABA	0.00183			SLC6A11,GAD1,GAD2,GNRH1	4
Amino Acid Metabolism, Lipid Metabolism, Small Molecule Biochemistry	synthesis	Synthesis of GABA	0.00169			GAD1,GAD2,ABAT	3
Amino Acid Metabolism, Molecular Transport, Small Molecule Biochemistry	exchange	Exchange of L-glutamic acid	0.00107			SLC7A11,SLC25A12	2
Amino Acid Metabolism, Post-Translational Modification, Small Molecule Biochemistry	deamination	Deamination of glutamine family amino acid	0.00036			GLUD1,APP	2
Amino Acid Metabolism, Post-Translational Modification, Small Molecule Biochemistry	deamination	Deamination of L-amino acid	0.00107			GLUD1,APP	2
Amino Acid Metabolism, Post-Translational Modification, Small Molecule Biochemistry	decarboxylation	Decarboxylation of L-glutamic acid	0.00036			GAD1,GAD2	2
Amino Acid Metabolism, Post-Translational Modification, Small Molecule Biochemistry	modification	Modification of L-glutamic acid	1.5e-05			GLUL,GLUD1,GAD1,GAD2	4
Amino Acid Metabolism, Small Molecule Biochemistry	synthesis	Synthesis of amino acids	0.00107	-2.229	-1.377	GLUL,GLUD1,PARK7,GAD1,MTRR,GAD2,SLC25A12,ABAT	8
Amino Acid Metabolism, Small Molecule Biochemistry	catabolism	Catabolism of amino acids	0.000207			HIBCH,GLUL,GLUD1,GAD1,PPM1K,PPAT,MTRR,ACAT1,ABAT	9
Amino Acid Metabolism, Small Molecule Biochemistry	catabolism	Catabolism of glutamine family amino acid	0.000855			GLUL,GLUD1,GAD1,PPAT	4
Amino Acid Metabolism, Small Molecule Biochemistry	catabolism	Catabolism of L-glutamic acid	6.62e-05			GLUL,GLUD1,GAD1	3
Amino Acid Metabolism, Small Molecule Biochemistry	consumption	Consumption of glutamine	0.000131			SLC7A11,GLUL,GLUD1	3
Amino Acid Metabolism, Small Molecule Biochemistry	metabolism	Metabolism of amino acids	0.000156	-2.794	-1.694	HIBCH,GLUL,PARK7,GAD1,SMS,PPAT,ABAT,OAT,GLUD1,PPM1K,MTRR,ACAT1,GAD2,ME1,SLC25A12	15
Amino Acid Metabolism, Small Molecule Biochemistry	metabolism	Metabolism of glutamine	0.00238			GLUL,GLUD1,PPAT,ME1	4
Behavior	cognition	Cognition	0.00165	-1.474	-0.487	MARVELD1,EHMT2,BMPR1B,GRN,ADAM11,MAP1A,LRP1,NTRK2,DLGAP2,KSR1,KRAS,CHUK,PARK7,SHANK1,APP,WRN,NDUFS4,BMPR1A,PDXP,SLC7A11,NEDD4,DLL1,CSK,ACAT1,KCNJ5,COQ8A,Atp1a2,MARCKS,GJA1	29
Behavior	exercise	Exercise	0.000166	-1.387	-0.748	SLC25A25,CAT,EHMT2,FNDC1,LDHB	5
Behavior	learning	Learning	0.00139	-1.474	-0.399	MARVELD1,EHMT2,BMPR1B,GRN,ADAM11,MAP1A,LRP1,NTRK2,DLGAP2,KSR1,KRAS,CHUK,PARK7,SHANK1,APP,BMPR1A,PDXP,SLC7A11,NEDD4,DLL1,CSK,ACAT1,KCNJ5,COQ8A,Atp1a2,MARCKS,GJA1	27
Behavior	anxiety	Anxiety	0.000311	-0.351	-0.486	LRRN1,CACHD1,MMAB,SHANK1,SMYD3,APP,NSF,CSGALNACT1,TERT,BMPR1B,DGKK,CADM2,BMPR1A,GRN,PDXP,CSK,GAD2,EIF4E,NTRK2,RBFOX1,Atp1a2	21
Carbohydrate Metabolism	metabolism	Metabolism of carbohydrate	0.00153	-1.848	-0.649	PML,HECTD4,NFYA,AP3B1,FN3K,GNB1,CEMIP,B3GNT2,GALK2,AGK,POFUT1,BOLA3,SCARB2,ALG9,PIP5K1C,TIGAR,ARSB,INPP5J,CHST2,KRAS,BRAT1,SLC25A25,CLTC,H6PD,GYG1,APP,PIKFYVE,GNRH1,CSGALNACT1,POSTN,NNAT,PITPNM2,TFE3,Atp1a2,PIP5K1B,PFKL	36
Carbohydrate Metabolism	phosphorylation	Phosphorylation of carbohydrate	0.00175	0.064	0.925	AGK,FN3K,HYCC1,PIP5K1C,PIKFYVE	5
Carbohydrate Metabolism, Lipid Metabolism, Molecular Transport, Small Molecule Biochemistry	quantity	Quantity of phosphatidylethanol	0.00107			PML,GNRH1	2
Carbohydrate Metabolism, Lipid Metabolism, Small Molecule Biochemistry	phosphorylation	Phosphorylation of phosphatidic acid	0.00238			AGK,HYCC1,PIKFYVE,PIP5K1C	4
Carbohydrate Metabolism, Molecular Transport	transport	Transport of monosaccharide	0.00256	-0.727	-0.077	GPC3,CLIP3,CHUK,CAT,ACACB,APP,MAP2K3,EXOC3,TERT,AK1,ASPSCR1	11
Carbohydrate Metabolism, Nucleic Acid Metabolism	pentose shunt	Pentose shunt	6.15e-05			H6PD,ACACB,APP,ME1,TIGAR	5
Carbohydrate Metabolism, Small Molecule Biochemistry	metabolism	Metabolism of glycosaminoglycan	0.00146			CHST2,CLTC,CEMIP,B3GNT2,CSGALNACT1,ARSB	6
Cell Cycle	senescence	Senescence of cells	1.59e-08	0.551	0.331	TOP1,PML,ERCC4,CDKN2AIP,YAP1,E2F3,NUDT16L1,CAT,CBLB,MAP2K3,YBX1,PHF10,NPM1,POT1,KSR1,KRAS,CLTC,MAPK12,APP,WWTR1,NFATC1,TERT,WRN,ABL1,MAP2K4,RPS6KA2,UBN1,COL4A2,PCBP4,ME1,EIF4E,DPY30,NSMCE2	33
Cell Cycle	interphase	Arrest in interphase	1.11e-05			TOP1,ATF2,NEDD9,NFYA,CFH,EHMT2,YAP1,E2F3,AGK,TOPBP1,TSC22D3,CAT,PPP2CB,RXRA,MAP2K3,CARM1,NPM1,EP400,KSR1,FTX,KRAS,CBX1,YWHAG,FLNA,MAPK12,SIAH2,RNF141,TRPC1,TERT,WRN,ABL1,FAAP20,NEDD4,DLL1,PCBP4,RAD17,VCP,ETV6	38
Cell Cycle	cell cycle progression	Cell cycle progression	2.13e-06	-2.002	-0.899	GTF2B,BIRC2,PML,SOCS5,HDAC8,NEDD9,NFYA,YAP1,E2F3,YWHAE,MCPH1,GRN,PARP11,PRKAR2A,ANKRD17,NF2,FLNA,CLTC,MAPK12,HEXIM1,VPS72,ZW10,APP,RAP1GAP,ANAPC11,KIF2A,ABL1,BMPR1A,PDXP,PIK3R2,RPS6KA2,VCP,AKAP9,MARCKS,GJA1,TOP1,CFH,ELOC,BMPR1B,TTL,BMAL1,SQLE,PRDX1,NTRK2,NPM1,ARSB,AK1,VAV3,EP400,KRAS,CHUK,PIKFYVE,NFATC1,SON,TERT,SPARC,WRN,HSPA9,MAP2K4,CSK,PCBP4,RAD17,EIF4E,TFE3	64
Cell Cycle	interphase	Interphase	5.11e-06	-0.087	0.463	TK1,PML,NEDD9,NFYA,YAP1,E2F3,MCPH1,CALM1,CAT,PPP2CB,RXRA,KSR1,YWHAG,FLNA,MAPK12,SIAH2,APP,ACVR1B,ABL1,VCP,GJA1,TOP1,ATF2,GLUL,CFH,EHMT2,AGK,TOPBP1,TSC22D3,BRCC3,MAP2K3,CARM1,NPM1,EP400,FTX,KRAS,CBX1,RNF141,GLI2,NFATC1,TRPC1,TERT,WRN,FAAP20,NEDD4,DLL1,PCBP4,RAD17,EIF4E,TFE3,ETV6	51
Cell Cycle	mitosis	Mitosis	0.000364	-0.464	0.124	GTF2B,PML,SOCS5,YAP1,ELOC,E2F3,YWHAE,BMPR1B,MCPH1,GRN,PARP11,NTRK2,ARSB,VAV3,EP400,KRAS,NF2,FLNA,CLTC,ZW10,APP,PIKFYVE,ANAPC11,SPARC,KIF2A,ABL1,PDXP,CSK,TFE3,MARCKS	30
Cell Cycle	G2 phase	Arrest in G2 phase	3.04e-06			KSR1,TOP1,KRAS,ATF2,FLNA,NEDD9,NFYA,MAPK12,SIAH2,CFH,EHMT2,YAP1,TERT,WRN,ABL1,FAAP20,CAT,PCBP4,PPP2CB,RAD17,NPM1	21
Cell Cycle	G2/M phase	Arrest in G2/M phase	0.000383			KSR1,TOP1,KRAS,NEDD9,NFYA,SIAH2,CFH,EHMT2,YAP1,FAAP20,CAT,PPP2CB,NPM1	13
Cell Cycle	formation	Formation of senescence-associated heterochromatic foci	4.21e-06	0.655	0.889	TOP1,UBN1,YAP1,WWTR1,DPY30	5
Cell Cycle	G2 phase	G2 phase	2.71e-06	-0.478	-0.226	TOP1,ATF2,GLUL,NEDD9,NFYA,CFH,EHMT2,YAP1,MCPH1,CALM1,CAT,PPP2CB,BRCC3,NPM1,EP400,KSR1,KRAS,FLNA,MAPK12,SIAH2,APP,TERT,WRN,ABL1,FAAP20,PCBP4,RAD17	27
Cell Cycle	G2/M phase	G2/M phase	1.87e-06	-0.478	0.056	TOP1,ATF2,GLUL,NEDD9,NFYA,CFH,EHMT2,YAP1,MCPH1,CALM1,CAT,PPP2CB,BRCC3,NPM1,EP400,KSR1,KRAS,SIAH2,APP,TERT,WRN,FAAP20,PCBP4,RAD17	24
Cell Cycle	interaction	Interaction of DNA	1.08e-05	-0.4	0.375	GTF2B,CTR9,TOP1,PML,HDAC8,NFYA,YAP1,H1-4,YWHAE,BMPR1B,TSC22D3,CALM1,CAT,PRDX1,RXRA,YBX1,PSIP1,CARM1,ARSB,RNF20,KRAS,CBX1,CHUK,YWHAG,MAPK12,APP,TRPC1,TERT,ABL1,BMPR1A,UBN1,TFE3,ETV6	33
Cell Cycle	M phase	M phase	0.000328	0.251	1.038	ATXN10,NF2,FLNA,ZW10,PRC1,APP,DCTN1,YWHAE,SPIRE2,CABP7,PDXP,CALM1,RPS6KA2,YBX1,NPM1,AKAP9,VAV3	17
Cell Cycle	premature senescence	Premature senescence of cells	5.39e-05	-0.808	-0.739	KRAS,PML,CAT,MAPK12,CDKN2AIP,YAP1,NPM1,TERT	8
Cell Cycle, Cell-To-Cell Signaling and Interaction, Cellular Growth and Proliferation	contact growth inhibition	Contact growth inhibition	0.00176	-0.78	-0.323	TOP1,BMPR1A,KRAS,NF2,MAP2K4,YAP1,NFATC1,TERT,BMPR1B,PRKAR2A,GJA1	11
Cell Cycle, Gene Expression	binding	Binding of DNA	1.73e-05	-0.199	0.55	GTF2B,CTR9,PML,HDAC8,NFYA,YAP1,H1-4,YWHAE,BMPR1B,TSC22D3,CALM1,CAT,PRDX1,RXRA,YBX1,PSIP1,CARM1,ARSB,RNF20,KRAS,CBX1,CHUK,YWHAG,MAPK12,APP,TRPC1,TERT,ABL1,BMPR1A,UBN1,TFE3,ETV6	32
Cell Death and Survival	apoptosis	Apoptosis	8.03e-09	3.914	2.303	LRRN1,PML,LAPTM4B,NEDD9,NFYA,GNB1,RBM33,CCHCR1,FNDC1,E2F3,EBAG9,GRN,SCARB2,LRP1,PSIP1,ANKLE2,RNF20,PCDHGB4,BRAT1,NF2,MAPK12,SIAH2,MAP1LC3A,OXR1,NDUFS4,GUF1,Pcdhgb7,PHF1,SARM1,ATF2,PSMD7,CFH,EEF1E1,CDKN2AIP,EHMT2,GLP2R,H1-4,DCTN1,FASTKD2,AGK,POU3F2,RBM25,TOPBP1,SQLE,BRCC3,MAP2K3,YBX1,NTRK2,NPM1,VAV3,EP400,FEM1B,CHUK,ITSN1,Pcdhgb2,TUG1,GABARAP,WWTR1,PIKFYVE,NFATC1,STAR,TRPC1,TERT,HSPA9,SLC7A11,HSPA…	152
Cell Death and Survival	survival	Cell survival	5.83e-05	-3.211	-0.642	AKAP8L,GPC3,BIRC2,DUSP10,PML,LAPTM4B,NEDD9,MMAB,NOD1,GNB1,YAP1,E2F3,YWHAE,MALT1,GRN,GLUD1,MERTK,CAT,RXRA,CBLB,LRP1,PSIP1,NUP155,INPP5J,PCDHGB4,KSR1,PARK7,FLNA,MAPK12,SIAH2,H6PD,APP,NSF,ANAPC11,KIF2A,EBNA1BP2,ABL1,BMPR1A,Pcdhgb7,PIK3R2,RPS6KA2,CR1L,SSPN,VCP,MARCKS,GJA1,TOP1,SARM1,ATF2,ERCC4,CFH,FN3K,EHMT2,GALK2,TOPBP1,SQLE,TSC22D3,PRDX1,MAP2K3,YBX1,NTRK2,NPM1,AK1,FTX,FEM1B,KRAS,CLCN7,CHUK,Pcdhgb2,…	89
Cell Death and Survival	cell viability	Cell viability	0.000741	-2.961	-0.478	AKAP8L,BIRC2,DUSP10,PML,MMAB,NOD1,GNB1,YAP1,E2F3,YWHAE,MALT1,GRN,GLUD1,CAT,RXRA,LRP1,PSIP1,NUP155,INPP5J,PCDHGB4,KSR1,PARK7,FLNA,MAPK12,SIAH2,H6PD,APP,NSF,ANAPC11,KIF2A,EBNA1BP2,ABL1,BMPR1A,Pcdhgb7,PIK3R2,RPS6KA2,CR1L,SSPN,VCP,MARCKS,GJA1,TOP1,SARM1,ATF2,CFH,FN3K,EHMT2,GALK2,TOPBP1,SQLE,TSC22D3,PRDX1,MAP2K3,YBX1,NTRK2,NPM1,AK1,FTX,FEM1B,KRAS,CLCN7,CHUK,Pcdhgb2,PPAT,TUG1,WWTR1,PIKFYVE,TERT,SPARC,W…	81
Cell Death and Survival, Cell Morphology, Neurological Disease, Organismal Injury and Abnormalities	loss	Loss of brain cells	0.000435	2.581	1.783	POT1,POU3F2,HSPA4,MAP1A,APP,NTRK2,NDUFS4	7
Cell Death and Survival, Cell Morphology, Neurological Disease, Organismal Injury and Abnormalities	loss	Loss of cerebral cortex cells	0.000922	2.176	1.411	POU3F2,HSPA4,APP,NTRK2,NDUFS4	5
Cell Death and Survival, Cellular Compromise, Neurological Disease, Organismal Injury and Abnormalities, Tissue Morphology	neurodegeneration	Neurodegeneration of sensory neurons	0.000829	1.844	0.253	GRN,CROCC,MERTK,SPATA7,ATP1B2,CR1L,SCARB2,GNB1,YAP1,APP,ATP1B1	11
Cell Death and Survival, Cellular Compromise, Neurological Disease, Organismal Injury and Abnormalities, Tissue Morphology	degeneration	Degeneration of neurons	0.000221	2.63	1.063	MARVELD1,SARM1,ATF2,TSPAN2,CROCC,PARK7,SPATA7,ATP1B2,GNB1,YAP1,APP,NDUFS4,GRN,BMAL1,MERTK,CR1L,SCARB2,MAP1A,ATP1B1,NTRK2,COQ8A	21
Cell Death and Survival, Cellular Compromise, Neurological Disease, Organismal Injury and Abnormalities, Tissue Morphology	degeneration	Degeneration of photoreceptors	0.000404	1.362	0.005	CROCC,MERTK,SPATA7,ATP1B2,CR1L,GNB1,YAP1,APP,ATP1B1	9
Cell Death and Survival, Gastrointestinal Disease, Hepatic System Disease, Organismal Injury and Abnormalities	cell death	Cell death of liver cells	0.00239	1.692	1.617	BIRC2,DUSP10,ATF2,LAPTM4B,CHUK,CFH,TUG1,YAP1,WWTR1,MTFP1,MAP2K4,CAT,LRP1,NPM1	14
Cell Death and Survival, Gastrointestinal Disease, Hepatic System Disease, Organismal Injury and Abnormalities	necrosis	Necrosis of liver	0.000895	1.371	0.95	BIRC2,DUSP10,ATF2,LAPTM4B,CHUK,FLNA,CFH,TUG1,YAP1,WWTR1,MTFP1,ABL1,MAP2K4,CAT,RXRA,LRP1,NPM1	17
Cell Death and Survival, Neurological Disease, Organismal Injury and Abnormalities	cell death	Cell death of brain cells	0.000199	1.266	1.173	KSR1,SARM1,ATF2,SH3GL2,PARK7,ITSN1,APP,PIKFYVE,E2F3,ABL1,GRN,CAT,CR1L,FUZ,MAP1B,MAP2K3,NTRK2,SLC25A12,NPM1	19
Cell Death and Survival, Neurological Disease, Organismal Injury and Abnormalities	cell death	Cell death of cerebral cortex cells	0.000188	1.496	1.504	KSR1,SARM1,SH3GL2,PARK7,ITSN1,APP,PIKFYVE,E2F3,ABL1,GRN,CAT,FUZ,MAP1B,MAP2K3,NTRK2,SLC25A12,NPM1	17
Cell Death and Survival, Neurological Disease, Organismal Injury and Abnormalities	cell death	Cell death of cortical neurons	1.86e-05	1.118	1.29	KSR1,SARM1,SH3GL2,PARK7,ITSN1,APP,PIKFYVE,E2F3,GRN,CAT,FUZ,MAP1B,MAP2K3,NTRK2,SLC25A12,NPM1	16
Cell Death and Survival, Neurological Disease, Organismal Injury and Abnormalities	apoptosis	Apoptosis of brain cells	6.78e-05	0.431	0.443	KSR1,SARM1,ATF2,ITSN1,APP,PIKFYVE,CAT,CR1L,FUZ,MAP1B,MAP2K3,NTRK2,NPM1	13
Cell Death and Survival, Neurological Disease, Organismal Injury and Abnormalities	apoptosis	Apoptosis of cortical neurons	6.06e-05	0.684	0.842	KSR1,SARM1,ITSN1,CAT,FUZ,MAP1B,APP,MAP2K3,NTRK2,PIKFYVE	10
Cell Death and Survival, Organismal Injury and Abnormalities	cell death	Neuronal cell death	2.95e-06	-0.117	-0.152	MARVELD1,MMAB,YAP1,E2F3,MCPH1,GRN,GLUD1,MERTK,CAT,MAP1B,LRP1,PCDHGB4,KSR1,PARK7,MAPK12,APP,NSF,OXR1,KIF2A,NDUFS4,ABL1,Pcdhgb7,GJA1,SARM1,ATF2,PRDX3,BMPR1B,SQLE,PRDX1,MAP2K3,NTRK2,NPM1,KRAS,SH3GL2,CLCN7,CHUK,ITSN1,Pcdhgb2,PIKFYVE,STAR,TERT,HSPA4,MAP2K4,FUZ,GAD2,SLC25A12,ETV6,Atp1a2	48
Cell Death and Survival, Organismal Injury and Abnormalities	apoptosis	Apoptosis of neurons	2.75e-07	1.99	0.861	MARVELD1,SARM1,ATF2,PRDX3,BMPR1B,MCPH1,GRN,GLUD1,CAT,PRDX1,MAP1B,LRP1,MAP2K3,NTRK2,NPM1,PCDHGB4,KSR1,KRAS,CHUK,PARK7,ITSN1,Pcdhgb2,MAPK12,APP,PIKFYVE,STAR,OXR1,TERT,NDUFS4,ABL1,Pcdhgb7,HSPA4,MAP2K4,FUZ,ETV6,Atp1a2	36
Cell Death and Survival, Organismal Injury and Abnormalities	cell death	Cell death of central nervous system cells	0.000229	1.53	1.39	KSR1,SARM1,ATF2,SH3GL2,PARK7,ITSN1,APP,PIKFYVE,E2F3,ABL1,GRN,CAT,CR1L,FUZ,MAP1B,MAP2K3,NTRK2,SLC25A12,NPM1,GJA1	20
Cell Death and Survival, Organismal Injury and Abnormalities	necrosis	Necrosis	6.07e-10	4.366	3.275	LRRN1,PML,LAPTM4B,NEDD9,NFYA,FDPS,MMAB,GNB1,RBM33,CCHCR1,E2F3,EBAG9,GRN,PDK2,LRP1,PSIP1,NUP155,PCDHGB4,NCOA7,BRAT1,NF2,YWHAG,MAPK12,SIAH2,RPS7,MAP1LC3A,CSGALNACT1,OXR1,EBNA1BP2,NDUFS4,Pcdhgb7,PHF1,SARM1,ATF2,UBTF,PSMD7,CFH,CDKN2AIP,EHMT2,GLP2R,DCTN1,FASTKD2,AGK,POU3F2,TOPBP1,SQLE,BRCC3,MAP2K3,YBX1,NTRK2,NPM1,VAV3,EP400,FEM1B,CHUK,ITSN1,Pcdhgb2,TUG1,WWTR1,PIKFYVE,MID2,NFATC1,STAR,TRPC1,TERT,HSPA9,…	162
Cell Morphology	shape change	Shape change of neurons	5.09e-05	-1.586	-0.424	SARM1,SYT1,LASP1,DPYSL5,DGKK,GRN,IQSEC1,MAP1B,NTRK2,TRIM9,FNBP1,SP4,SH3GL2,UNC13A,ITSN1,SHANK1,GLI2,APP,TRPC1,MAPK6,KIF2A,ABL1,KNDC1,NEDD4,MAP2K4,EIF4E,MARCKS	27
Cell Morphology	abnormal morphology	Abnormal morphology of subcellular	0.000128	2.025	0.65	IFT57,MARVELD1,PML,CEP57,CFH,SYNE2,MCPH1,MERTK,MAP1A,MAP1B,LRP1,NTRK2,NPM1,DLGAP2,SPTBN4,SH3GL2,UNC13A,NF2,ATP1B2,CLTC,ZW10,APP,PIKFYVE,CSGALNACT1,AP3M2,TERT,CETN3,WRN,KIF2A,NDUFS4,GUF1,OAT,CLIP3,ABL1,KNDC1,HSPA4,NEDD4,TNXB,VCP,PIP5K1B,AKAP9,GJA1	42
Cell Morphology	size	Size of cells	1.39e-07			AKAP8L,TOP1,SARM1,ATF2,YAP1,CCHCR1,DPYSL5,EBAG9,PRDX3,BMAL1,GLUD1,SCARB2,PRDX1,RXRA,LRP1,LAMTOR4,DVL2,NPM1,AK1,RUFY1,EP400,KSR1,KRAS,PEG10,FLNA,ATP1B2,CLTC,GABARAP,APP,WWTR1,MAP1LC3A,PIKFYVE,NSF,GNRH1,TRPC1,HEYL,KIF2A,POSTN,BMPR1A,SENP7,MGAT1,EIF4E,COPRS	43
Cell Morphology	sprouting	Sprouting	0.000192	-1.919	-0.638	SARM1,GLUL,SYT1,LASP1,DPYSL5,DGKK,GRN,CAT,IQSEC1,MAP1B,NTRK2,TRIM9,FNBP1,SP4,SH3GL2,UNC13A,ITSN1,SHANK1,APP,TRPC1,MAPK6,KIF2A,ABL1,KNDC1,NEDD4,MAP2K4,FUNDC1,EIF4E,ETV6,MARCKS	30
Cell Morphology	enlargement	Enlargement of cells	0.0025	-0.895	-0.643	ATF2,PARK7,NF2,YAP1,APP,RAP1GAP,MED13,TERT,PRDX3,BMPR1B,AGK,ABL1,BMPR1A,GRN,MAP2K4,RPS6KA2,CAT,MAP2K3,ZNF260,Zfp418,MARCKS,GJA1	22
Cell Morphology	enlargement	Enlargement of early endosomes	0.00074			APP,PIKFYVE,VCP	3
Cell Morphology	shape change	Shape change of brain cells	0.000596			ABL1,GRN,GLI2,NTRK2	4
Cell Morphology, Cell-To-Cell Signaling and Interaction, Nervous System Development and Function	plasticity	Plasticity of synapse	0.00133	0.275	1.246	DGKK,KSR1,KRAS,YWHAG,MAP1A,APP,EIF4E,PIP5K1C,NTRK2,STAR,SPARC	11
Cell Morphology, Cellular Assembly and Organization	accumulation	Accumulation of vesicles	0.00329	2.236	1.98	SH3GL2,ACAT1,APP,VCP,DCTN1	5
Cell Morphology, Cellular Assembly and Organization	morphology	Morphology of mitochondria	0.00317			POSTN,SARM1,PPP2CB,YAP1,APP,LRP1,STAR,MTFP1,PRDX3,AK1,NDUFS4	11
Cell Morphology, Cellular Assembly and Organization	morphology	Morphology of nucleus	0.00111			EP400,POT1,POSTN,ABL1,TOP1,ERCC4,APP,EIF4E,VCP,TERT	10
Cell Morphology, Cellular Assembly and Organization, Cellular Development, Cellular Function and Maintenance, Cellular Growth and Proliferation, Embryonic Development, Nervous System Development and Function, Organismal Development, Tissue Development	branching	Branching of neurites	7.11e-05	-1.612	-0.395	SARM1,SYT1,LASP1,DPYSL5,DGKK,GRN,IQSEC1,MAP1B,NTRK2,TRIM9,FNBP1,SP4,SH3GL2,UNC13A,ITSN1,SHANK1,APP,TRPC1,MAPK6,KIF2A,ABL1,KNDC1,NEDD4,MAP2K4,EIF4E,MARCKS	26
Cell Morphology, Cellular Assembly and Organization, Cellular Development, Cellular Function and Maintenance, Cellular Growth and Proliferation, Embryonic Development, Nervous System Development and Function, Organismal Development, Tissue Development	branching	Dendritic growth/branching	6.38e-05	-1.743	-0.512	SP4,SARM1,SH3GL2,UNC13A,SYT1,ITSN1,SHANK1,APP,LASP1,DPYSL5,TRPC1,MAPK6,DGKK,ABL1,GRN,KNDC1,NEDD4,MAP2K4,IQSEC1,EIF4E,NTRK2,MARCKS,FNBP1	23
Cell Morphology, Cellular Assembly and Organization, Cellular Development, Cellular Function and Maintenance, Cellular Growth and Proliferation, Nervous System Development and Function, Organismal Development, Tissue Development	axonogenesis	Axonogenesis	0.00141	-0.851	-0.069	SPTBN4,TSPAN2,NF2,APP,KIF2A,POU3F2,MAP2,TTL,NEDD4,DLL1,NTN3,MAP1B,LRP1,PIP5K1C,NTRK2,TRIM9	16
Cell Morphology, Cellular Assembly and Organization, Cellular Development, Cellular Function and Maintenance, Cellular Growth and Proliferation, Nervous System Development and Function, Organismal Development, Tissue Development	formation	Formation of dendrites	0.000187	0.711	1.794	SARM1,ITSN1,SHANK1,APP,LASP1,DPYSL5,TRPC1,MAPK6,ABL1,BMPR1A,GRN,KNDC1,MAP2,NEDD4,IQSEC1,MAP1B,NTRK2,CARM1,MARCKS	19
Cell Morphology, Cellular Assembly and Organization, Cellular Development, Cellular Function and Maintenance, Cellular Growth and Proliferation, Nervous System Development and Function, Organismal Development, Tissue Development	neuritogenesis	Neuritogenesis	1.12e-05	-2.082	-0.598	SARM1,TSPAN2,SYT1,LASP1,DPYSL5,DGKK,POU3F2,GRN,MAP2,TTL,SCARB2,IQSEC1,MAP1B,LRP1,PIP5K1C,OSBPL2,NTRK2,TRIM9,CARM1,ARSB,FNBP1,INPP5J,SP4,SPTBN4,SH3GL2,UNC13A,ATXN10,NF2,ITSN1,FLNA,ATP1B2,SHANK1,APP,TRPC1,MAPK6,KIF2A,ABL1,BMPR1A,KNDC1,NEDD4,DLL1,MAP2K4,NTN3,EIF4E,PIP5K1B,MARCKS,GJA1	47
Cell Morphology, Cellular Assembly and Organization, Cellular Development, Cellular Function and Maintenance, Cellular Growth and Proliferation, Nervous System Development and Function, Organismal Development, Tissue Development	polarization	Polarization of hippocampal neurons	0.00074			MAP2,SARM1,MAP1B	3
Cell Morphology, Cellular Assembly and Organization, Cellular Function and Maintenance	formation	Formation of cellular protrusions	1.19e-06	-2.958	-1.026	IFT57,NEDD9,YAP1,DPYSL5,CEP350,DGKK,GRN,MAP2,WDR35,SCARB2,MAP1B,LRP1,PIP5K1C,OSBPL2,TRIM9,INPP5J,UNC13A,ATXN10,NF2,FLNA,ATP1B2,APP,RAP1GAP,MAPK6,KIF2A,ABL1,BMPR1A,PDXP,NTN3,PIP5K1B,AKAP9,MARCKS,GJA1,SARM1,TSPAN2,SYT1,SYNE2,LASP1,DCTN1,POU3F2,CFAP298,TTL,CCDC40,IQSEC1,NTRK2,CARM1,ARSB,FNBP1,VAV3,SP4,SPTBN4,KRAS,CROCC,SH3GL2,ITSN1,SHANK1,WWTR1,CEP128,TRPC1,SPARC,RAB3IP,KNDC1,NEDD4,DLL1,MAP2K4,FUZ,E…	67
Cell Morphology, Cellular Assembly and Organization, Cellular Function and Maintenance	formation	Formation of cilia	0.000278	-0.217	0.351	IFT57,KRAS,CROCC,ATXN10,FLNA,YAP1,WWTR1,CEP128,SYNE2,DCTN1,CEP350,CFAP298,RAB3IP,WDR35,CCDC40,FUZ,OSBPL2,AKAP9	18
Cell Morphology, Cellular Assembly and Organization, Nervous System Development and Function	elongation	Elongation of dendrites	0.00211			SARM1,NTRK2	2
Cell Morphology, Cellular Compromise	vacuolation	Vacuolation of cytoplasm	0.000717	1.118	1.061	SH3GL2,H6PD,PIKFYVE,GJA1	4
Cell Morphology, Cellular Development	branching	Branching of cells	6.71e-05	-2.229	-0.862	SARM1,GLUL,SYT1,LASP1,KCNK13,DPYSL5,DGKK,GRN,IQSEC1,MAP1B,NTRK2,TRIM9,FNBP1,SP4,SH3GL2,UNC13A,ITSN1,SHANK1,APP,TRPC1,MAPK6,KIF2A,ABL1,KNDC1,NEDD4,MAP2K4,FUNDC1,EIF4E,ETV6,MARCKS	30
Cell Morphology, Cellular Development, Organ Morphology, Organismal Development, Tissue Development	branching	Branching of cerebral cortex cells	0.00317			ABL1,GRN,NTRK2	3
Cell Morphology, Cellular Function and Maintenance	autophagy	Autophagy of cells	9.05e-05	-1.082	-0.466	VPS37C,BIRC2,LAPTM4B,ERCC4,NOD1,EHMT2,RAB14,GNB1,TOMM22,GRN,BMAL1,CAT,PDK2,PRDX1,LRP1,DVL2,TIGAR,ARSB,KRAS,CHUK,TUG1,SMYD3,APP,MAP1LC3A,MID2,STK39,ABL1,TRIM23,PIK3R2,FUNDC1,TFE3,VCP,CPTP	33
Cell Morphology, Cellular Function and Maintenance	autophagy	Autophagy	3.14e-06	-1.17	-0.419	VPS37C,BIRC2,LAPTM4B,ERCC4,NEDD9,NOD1,EHMT2,RAB14,GNB1,YAP1,TOMM22,KCNK13,GRN,BMAL1,CAT,PDK2,PRDX1,CBLB,LRP1,DVL2,TIGAR,ARSB,RRAGC,RNF146,KRAS,CHUK,PARK7,CLTC,TUG1,EXOC8,GABARAP,SMYD3,APP,MAP1LC3A,PIKFYVE,MID2,STK39,ABL1,NEDD4,MAP2K4,TRIM23,PIK3R2,FUNDC1,TFE3,VCP,CPTP	46
Cell Morphology, Cellular Function and Maintenance	transmembrane potential	Transmembrane potential	0.00168	-0.397	-0.335	KRAS,PARK7,ITSN1,APP,TOMM22,YWHAE,STAR,EBAG9,TERT,PRDX3,NDUFS4,ABL1,GRN,HSPA4,NEDD4,MAP2K4,CAT,COL4A2,VCP	19
Cell Morphology, Cellular Function and Maintenance	transmembrane potential	Transmembrane potential of mitochondria	0.000306	-0.385	-0.349	KRAS,PARK7,ITSN1,APP,TOMM22,YWHAE,STAR,EBAG9,TERT,PRDX3,NDUFS4,ABL1,GRN,HSPA4,MAP2K4,CAT,COL4A2,VCP	18
Cell Morphology, Cellular Function and Maintenance	repair	Repair of cells	0.000264	-0.978	0.278	KRAS,PML,YAP1,APP,WWTR1,WRN,RPLP0,TOPBP1,BMAL1,BRCC3,USP49,YBX1,VCP,NPM1,RNF20	15
Cell Morphology, Neurological Disease, Organismal Injury and Abnormalities	abnormal morphology	Abnormal morphology of neurons	1.83e-06	2.602	1.491	MARVELD1,SARM1,GAD1,CFH,SYNE2,SPARCL1,BMPR1B,POU3F2,GRN,MAP2,MERTK,CAT,SCARB2,MAP1A,MAP1B,LRP1,NTRK2,DVL2,DLGAP2,POT1,SPTBN4,SH3GL2,UNC13A,PARK7,SPATA7,ATP1B2,SHANK1,GLI2,APP,AP3M2,KIF2A,NDUFS4,OAT,CLIP3,KNDC1,HSPA4,NEDD4,COQ8A,GJA1	39
Cell Morphology, Neurological Disease, Organismal Injury and Abnormalities	abnormal morphology	Abnormal morphology of Purkinje cells	0.0023			MARVELD1,MAP2,MAP1A,MAP1B,COQ8A,SPARCL1	6
Cell Morphology, Neurological Disease, Organismal Injury and Abnormalities	abnormal morphology	Abnormal morphology of synapse	8.13e-05			CLIP3,MARVELD1,SH3GL2,HSPA4,NEDD4,UNC13A,MERTK,APP,SYNE2,DLGAP2	10
Cell Morphology, Organismal Injury and Abnormalities	hypertrophy	Hypertrophy of neuroglia	0.000149	0.152	0.35	ABL1,BMPR1A,GRN,APP	4
Cell Morphology, Tissue Morphology	volume	Volume of cells	0.00284			TOP1,KRAS,YAP1,WWTR1,GNRH1,NPM1,AK1	7
Cell Signaling	protein kinase cascade	Protein kinase cascade	0.000194	0.032	1.364	CTR9,BIRC2,DUSP10,ATF2,SOCS5,NOD1,ASH1L,YWHAE,MALT1,PRDX1,MAP2K3,NTRK2,DVL2,KSR1,ANKRD17,KRAS,CHUK,NF2,FLNA,MAPK12,APP,MAP1LC3A,MID2,ABL1,MAP2K4,RNF149,PIK3R2,TNXB,GJA1	29
Cell Signaling	serine phosphorylation	Serine phosphorylation	0.00067	-0.816	-0.07	INPP5J,TOP1,PARK7,MAPK12,SMYD3,APP,PIKFYVE,STK39,RPS6KA2,PDK2,CNOT9,AKAP9	12
Cell Signaling, Post-Translational Modification, Protein Synthesis	serine phosphorylation	Serine phosphorylation of peptide	0.00112	-0.816	-0.127	INPP5J,TOP1,PARK7,RPS6KA2,MAPK12,PDK2,CNOT9,SMYD3,APP,STK39,AKAP9	11
Cell Signaling, Small Molecule Biochemistry	synthesis	Synthesis of nitric oxide	0.00297	0.615	1.4	KRAS,PARK7,YAP1,APP,NOSIP,ABL1,HSPA4,HMGXB4,WDR35,CALM1,MAP2K4,CAT,PRDX1,LRP1,PIP5K1B,ASPSCR1,GJA1	17
Cell-mediated Immune Response, Cellular Development, Cellular Function and Maintenance, Cellular Growth and Proliferation, Embryonic Development, Hematological System Development and Function, Hematopoiesis, Lymphoid Tissue Structure and Development, Organ Development, Organismal Development, Tissue Development	differentiation	Differentiation of Th2 cells	0.00101	0.193	0.385	ABL1,SOCS5,DLL1,GLI2,YAP1,CBLB,NFATC1,LFNG	8
Cell-To-Cell Signaling and Interaction	response	Response of central nervous system cells	0.00254	-0.689	-0.031	PARK7,CLTC,APP,TRPC1,GJA1	5
Cell-To-Cell Signaling and Interaction	response	Response of neuroglia	0.00146	-0.939	-0.384	GRN,PARK7,MERTK,CLTC,APP,GJA1	6
Cell-To-Cell Signaling and Interaction	synaptic depression	Synaptic depression	0.000283	-0.5	0.357	SH3GL2,UNC13A,PARK7,ITSN1,CLTC,APP,DPYSL5,MAP1B,EIF4E,PIP5K1C,NTRK2,PCLO	12
Cell-To-Cell Signaling and Interaction, Cellular Assembly and Organization	quantity	Quantity of cell-cell contacts	0.000124	-1.581	-0.709	PCDHGB4,ABL1,GRN,KRAS,Pcdhgb7,Pcdhgb2,CSK,APP,NTRK2,GJA1	10
Cell-To-Cell Signaling and Interaction, Cellular Assembly and Organization	cell-cell contact	Cell-cell contact	0.000376	-2.297	-0.569	LRRN1,AP3B1,EHMT2,ASH1L,YAP1,SPARCL1,DCTN1,IFTAP,ATP6AP1,BMPR1B,GRN,MERTK,DLGAP4,ADAMTS15,IQSEC1,RXRA,CBLB,PIP5K1C,NTRK2,PCDHGB4,SPTBN4,KRAS,UNC13A,PARK7,NF2,YWHAG,Pcdhgb2,CLTC,SHANK1,GABARAP,GLI2,APP,RAP1GAP,CTNNA3,AP3M2,ABL1,Pcdhgb7,NEDD4,HMGXB4,MGAT1,CSK,TNXB,NTN3,PIP5K1B,GJA1	45
Cell-To-Cell Signaling and Interaction, Cellular Assembly and Organization	quantity	Quantity of gap junctions	0.000692	-1.011	-0.282	PCDHGB4,ABL1,KRAS,Pcdhgb7,Pcdhgb2,APP,NTRK2,GJA1	8
Cell-To-Cell Signaling and Interaction, Cellular Assembly and Organization	quantity	Quantity of intercellular junctions	0.000487	-1.286	-0.48	PCDHGB4,ABL1,GRN,KRAS,Pcdhgb7,Pcdhgb2,APP,NTRK2,GJA1	9
Cell-To-Cell Signaling and Interaction, Cellular Assembly and Organization, Cellular Function and Maintenance	organization	Organization of cell-cell contacts	6.65e-06			KRAS,GET1,NF2,FLNA,APP,SPARCL1,SPARC,SLC7A11,NEDD4,VCP,CDH8,PCLO,GJA1	13
Cell-To-Cell Signaling and Interaction, Cellular Assembly and Organization, Cellular Function and Maintenance	organization	Organization of intercellular junctions	2.74e-05			GET1,NF2,FLNA,APP,SPARCL1,SPARC,SLC7A11,NEDD4,VCP,CDH8,PCLO,GJA1	12
Cell-To-Cell Signaling and Interaction, Cellular Assembly and Organization, Cellular Function and Maintenance, Tissue Development	organization	Organization of synapse	2.96e-05			SLC7A11,NEDD4,GET1,FLNA,APP,VCP,SPARCL1,CDH8,PCLO,SPARC	10
Cell-To-Cell Signaling and Interaction, Cellular Assembly and Organization, Nervous System Development and Function, Tissue Morphology	density	Density of synapse	0.000491	-2.219	-1.476	GRN,APP,EIF4E,NTRK2,GNRH1,SPARCL1	6
Cell-To-Cell Signaling and Interaction, Cellular Compromise	oxidative stress response	Oxidative stress response of cells	0.00146	1.725	1.453	HSPA9,CAT,PRDX1,RXRA,APP,YBX1	6
Cell-To-Cell Signaling and Interaction, Cellular Compromise	stress response	Stress response of cells	0.000327	1.047	1.124	ATF2,APP,TRPC1,HSPA9,TSC22D3,NNAT,CAT,SLC38A2,PRDX1,RXRA,YBX1,VCP	12
Cell-To-Cell Signaling and Interaction, Cellular Compromise	disassembly	Disassembly of focal adhesions	2.08e-05	0	1.033	KSR1,GRN,FLNA,NEDD9,IQSEC1,LRP1,PIP5K1C	7
Cell-To-Cell Signaling and Interaction, Cellular Function and Maintenance, Hematological System Development and Function, Inflammatory Response	phagocytic capacity	Phagocytic capacity of microglia	0.00107			APP,EIF4E	2
Cell-To-Cell Signaling and Interaction, Cellular Function and Maintenance, Inflammatory Response	phagocytosis	Phagocytosis of cells	0.000237	0.519	1.705	CFH,NOD1,YAP1,SYT7,GRN,MERTK,CAT,IQSEC1,BLTP1,LRP1,PIP5K1C,Csf2ra,NPM1,FLNA,CLTC,LMAN2,APP,RAP1GAP,ABL1,ERAP1,SLC7A11,MGAT1,CSK,EIF4E	24
Cell-To-Cell Signaling and Interaction, Cellular Growth and Proliferation	excitation	Excitation of central nervous system cells	0.00254	1.172	1.199	CLCN7,APP,EIF4E,NTRK2,NDUFS4	5
Cell-To-Cell Signaling and Interaction, Molecular Transport, Small Molecule Biochemistry	release	Release of neurotransmitter	0.000233	-1.108	-0.682	RAB3C,GLUL,UNC13A,SYT1,PARK7,APP,NSF,AP3M2,GAD2,NTRK2,PCLO,MARCKS	12
Cell-To-Cell Signaling and Interaction, Nervous System Development and Function	short-term depression	Short-term depression of synapse	0.00036			UNC13A,ITSN1	2
Cellular Assembly and Organization	assembly	Assembly of organelle	7.03e-06	-0.755	0.597	VPS37C,IFT57,CEP57,KIF21A,GNB1,YAP1,CEP350,MAP2,WDR35,MAP1B,LRP1,PIP5K1C,OSBPL2,PCLO,INPP5J,KSR1,ATXN10,NF2,FLNA,CLTC,APP,MAP1LC3A,NSF,ABL1,PDXP,PIK3R2,VCP,PIP5K1B,AKAP9,MARCKS,GLUL,EHMT2,SYNE2,DCTN1,CFAP298,CCDC40,MAP1A,PRDX1,NPM1,KRAS,CROCC,SH3GL2,CHUK,WWTR1,CEP128,CEP44,PIKFYVE,NFATC1,SPARC,CLIP3,POSTN,RAB3IP,FUZ	53
Cellular Assembly and Organization	development	Development of cytoplasm	0.000742	-1.218	-0.078	GLUL,KIF21A,GNB1,DCTN1,SPIRE2,MAP2,MAP1A,MAP1B,LRP1,NTRK2,NPM1,INPP5J,KSR1,KRAS,CHUK,PARK7,NF2,FLNA,APP,MAP1LC3A,PIKFYVE,NFATC1,SPARC,CLIP3,ABL1,PDXP,PIK3R2,VCP,PIP5K1B,AKAP9	30
Cellular Assembly and Organization	formation	Formation of cytoskeleton	0.00256	-0.453	0.549	INPP5J,KSR1,KRAS,NF2,FLNA,KIF21A,GNB1,APP,DCTN1,NFATC1,SPIRE2,SPARC,CLIP3,ABL1,MAP2,PDXP,PIK3R2,MAP1A,MAP1B,LRP1,NPM1,PIP5K1B,AKAP9	23
Cellular Assembly and Organization	fusion	Fusion of dense-core vesicles	0.00036			UNC13A,SYT1	2
Cellular Assembly and Organization	fusion	Fusion of small unilamellar vesicles	0.00211			SYT1,APP	2
Cellular Assembly and Organization	fusion	Fusion of vesicles	7.49e-06	-0.914	0.088	UNC13A,SYT1,SCARB2,GABARAP,GAD2,YAP1,APP,MAP1LC3A,VCP,SYT7,VAV3	11
Cellular Assembly and Organization	organization	Organization of organelle	5.69e-09	-1.912	-1.167	GTF2B,PML,LAPTM4B,HDAC8,MTFP1,AFG1L,LIN54,ZIC2,GRN,PARP11,SCARB2,OSBPL2,NUP155,PCLO,POT1,PARK7,FLNA,CLTC,EXOC8,ZW10,PRC1,APP,COG8,ABL1,TNXB,VCP,CDH8,MARCKS,GJA1,CTR9,TOP1,ATF2,GET1,SYT1,AP3B1,CFH,H1-4,SPARCL1,PRDX3,TOPBP1,NPM1,ARSB,FNBP1,FTX,KRAS,FBXO30,TUG1,PIKFYVE,TERT,SPARC,SLC7A11,NEDD4,CSK,SURF4,TFE3	55
Cellular Assembly and Organization	transport	Transport of vesicles	0.000156	-0.737	0.009	SH3GL2,UNC13A,SYT1,PARK7,CLTC,AP3B1,DCTN1,AP3M2,BTBD8,SYT7,GRN,CALM1,PIP5K1C,OSBPL2,PCLO	15
Cellular Assembly and Organization	aggregation	Aggregation of fibrils	0.00107			APP,SPARC	2
Cellular Assembly and Organization	aggregation	Aggregation of membrane rafts	0.00317			CR1L,CBLB,APP	3
Cellular Assembly and Organization	density	Density of fibrils	0.00211			TNXB,APP	2
Cellular Assembly and Organization	density	Density of filaments	0.0021			MAP2,TNXB,APP,KLHL42	4
Cellular Assembly and Organization	disassembly	Disassembly of organelle	0.000496	0.931	1.133	INPP5J,MAP2,TTL,PDXP,NF2,NEDD9,MAP1A,MAP1B,APP,HBS1L,KIF2A	11
Cellular Assembly and Organization	end-to-end fusion	End-to-end fusion of chromosomes	8.48e-06	1.953	1.119	POT1,PML,TERT,WRN	4
Cellular Assembly and Organization	fusion	Fusion of organelle	7.98e-06	-0.667	0.339	UNC13A,SYT1,GABARAP,YAP1,RBSN,APP,MAP1LC3A,NSF,SYT7,TRABD,SCARB2,GAD2,LRP1,FUNDC1,VCP,VAV3	16
Cellular Assembly and Organization	organization	Organization of cellular membrane	6.49e-06			MTSS2,GET1,FLNA,AP3B1,APP,SPARCL1,MTFP1,SPARC,SLC7A11,NEDD4,PARP11,DHCR24,PIP5K1C,OSBPL2,VCP,NUP155,CDH8,PCLO	18
Cellular Assembly and Organization	organization	Organization of plasma membrane	0.00138			SLC7A11,NEDD4,GET1,FLNA,APP,OSBPL2,VCP,SPARCL1,CDH8,PCLO,SPARC	11
Cellular Assembly and Organization	polarization	Polarization of cellular membrane	4.43e-06			ATP1B2,KCNJ5,ATP1B1,GNRH1,YWHAE,AKAP6,AKAP9	7
Cellular Assembly and Organization	quantity	Quantity of vacuole	0.00238			POSTN,APP,MAP1LC3A,PIKFYVE	4
Cellular Assembly and Organization	quantity	Quantity of vesicles	0.00116	0.686	0.898	GRN,KRAS,SH3GL2,NEDD4,UNC13A,SPNS1,APP,NTRK2,PIKFYVE,PCLO	10
Cellular Assembly and Organization	repolarization	Repolarization of cellular membrane	7.64e-05			ATP1B2,ATP1B1,YWHAE,AKAP6,AKAP9	5
Cellular Assembly and Organization	sealing	Sealing of autophagosomal membrane	0.00036			GABARAP,MAP1LC3A	2
Cellular Assembly and Organization	sealing	Sealing of cellular membrane	0.000111			GABARAP,MAP1LC3A,SYT7,GJA1	4
Cellular Assembly and Organization, Cellular Compromise	disassembly	Disassembly of filaments	0.00126	0.931	1.059	INPP5J,MAP2,TTL,PDXP,NF2,MAP1A,MAP1B,APP,KIF2A	9
Cellular Assembly and Organization, Cellular Function and Maintenance	organization	Microtubule dynamics	3.9e-08	-2.639	-0.633	IFT57,HDAC8,NEDD9,KIF21A,YAP1,DPYSL5,CEP350,DGKK,GRN,MAP2,WDR35,SCARB2,RGS6,MAP1B,LRP1,PIP5K1C,OSBPL2,TRIM9,DVL2,INPP5J,UNC13A,ATXN10,NF2,FLNA,ATP1B2,PRC1,APP,RAP1GAP,GNRH1,MAPK6,KIF2A,ABL1,BMPR1A,PDXP,NTN3,PIP5K1B,AKAP9,MARCKS,GJA1,SARM1,TSPAN2,SYT1,SYNE2,LASP1,DCTN1,GALK2,POU3F2,CFAP298,TTL,CCDC40,IQSEC1,MAP1A,YBX1,NTRK2,CARM1,KLHL42,ARSB,FNBP1,VAV3,SP4,SPTBN4,KRAS,CROCC,SH3GL2,CHUK,ITSN1,SPATA…	83
Cellular Assembly and Organization, Cellular Function and Maintenance	organization	Organization of cytoplasm	3e-10	-2.568	-0.495	LAPTM4B,NEDD9,KIF21A,CEP350,SPIRE2,AFG1L,DGKK,GRN,SCARB2,LRP1,PIP5K1C,PCLO,ATXN10,NF2,ATP1B2,MAPK6,COG8,NTN3,SARM1,ATF2,SYT1,CFH,SYNE2,DCTN1,POU3F2,CCDC40,MAP1A,YBX1,NTRK2,KLHL42,FNBP1,VAV3,CROCC,CHUK,ITSN1,SPATA7,TUG1,GABARAP,WWTR1,CEP128,TRPC1,TERT,RAB3IP,KNDC1,NEDD4,CSK,FUZ,EIF4E,SURF4,IFT57,HDAC8,YAP1,DPYSL5,MTFP1,MAP2,WDR35,MERTK,PDCL3,RGS6,MAP1B,OSBPL2,TRIM9,DVL2,INPP5J,UNC13A,PARK7,FLNA,CL…	105
Cellular Assembly and Organization, Cellular Function and Maintenance	organization	Organization of cytoskeleton	4.62e-08	-2.558	-0.485	IFT57,HDAC8,NEDD9,KIF21A,YAP1,DPYSL5,CEP350,SPIRE2,DGKK,GRN,MAP2,WDR35,MERTK,PDCL3,SCARB2,RGS6,MAP1B,LRP1,PIP5K1C,OSBPL2,TRIM9,DVL2,PCLO,INPP5J,UNC13A,ATXN10,NF2,FLNA,ATP1B2,CLTC,LIMD1,PRC1,APP,RAP1GAP,GNRH1,MAPK6,KIF2A,ABL1,BMPR1A,PDXP,NTN3,PIP5K1B,AKAP9,MARCKS,GJA1,SARM1,ATF2,TSPAN2,SYT1,SYNE2,LASP1,DCTN1,GALK2,POU3F2,CFAP298,TTL,CCDC40,IQSEC1,MAP1A,YBX1,NTRK2,CARM1,KLHL42,ARSB,FNBP1,VAV3,SP4,S…	91
Cellular Assembly and Organization, Cellular Function and Maintenance	organization	Organization of lysosome	0.00114			GRN,LAPTM4B,AP3B1,SCARB2,TFE3,ARSB	6
Cellular Assembly and Organization, Cellular Function and Maintenance	bundling	Bundling of microtubules	2.72e-05	-1.4	-0.179	MAP2,SYT1,MAP1A,PRC1,MAP1B,DCTN1	6
Cellular Assembly and Organization, Cellular Function and Maintenance	endocytosis	Endocytosis of vesicles	4.31e-06	-0.293	0.6	GRN,SH3GL2,SYT1,PARK7,CALM1,CLTC,LRP1,PIP5K1C,AP3M2,BTBD8,SYT7	11
Cellular Assembly and Organization, Cellular Function and Maintenance	fluidity	Fluidity of cellular membrane	0.00317			CAT,FDPS,APP	3
Cellular Assembly and Organization, Cellular Function and Maintenance	formation	Formation of Golgi vesicles	0.00211			NSF,PCLO	2
Cellular Assembly and Organization, Cellular Function and Maintenance	formation	Formation of vesicles	0.0004	0.154	0.991	VPS37C,SH3GL2,CHUK,NF2,FLNA,CLTC,EHMT2,YAP1,PIKFYVE,NSF,MAP2,PRDX1,PIP5K1C,PCLO,MARCKS	15
Cellular Assembly and Organization, Cellular Function and Maintenance	function	Function of mitochondria	0.00346	-0.186	0.218	PARK7,CAT,APP,LRP1,MGME1,NTRK2,PRDX3,SPARC	8
Cellular Assembly and Organization, Cellular Function and Maintenance	organization	Organization of nucleus	0.00166			GTF2B,CTR9,POT1,TOP1,FTX,PML,HDAC8,FBXO30,H1-4,LIN54,TOPBP1,PARP11,NUP155,NPM1	14
Cellular Assembly and Organization, Cellular Function and Maintenance, Cellular Movement, Nervous System Development and Function	axonal transport	Anterograde axonal transport	0.000371			AP3S1,AP3B1,KIF21A,AP3M2,KIF2A	5
Cellular Assembly and Organization, Cellular Function and Maintenance, Cellular Movement, Nervous System Development and Function	endocytosis	Endocytosis of synaptic vesicles	4.53e-05			GRN,SH3GL2,PARK7,CALM1,CLTC,PIP5K1C,AP3M2,BTBD8,SYT7	9
Cellular Assembly and Organization, Cellular Function and Maintenance, Molecular Transport	exocytosis	Exocytosis of dense-core vesicles	0.001			RAB3C,SYT1,PIP5K1C	3
Cellular Assembly and Organization, Cellular Function and Maintenance, Organismal Development, Tissue Development	polymerization	Polymerization of microtubules	0.00037	1.561	1.828	INPP5J,CLIP3,ABL1,MAP2,KIF21A,MAP1B,DCTN1,AKAP9	8
Cellular Assembly and Organization, Cellular Function and Maintenance, Organismal Development, Tissue Development	formation	Formation of microtubules	0.000235	-0.263	0.298	INPP5J,CLIP3,ABL1,MAP2,KIF21A,MAP1A,MAP1B,APP,DCTN1,AKAP9	10
Cellular Assembly and Organization, Cellular Movement, Nervous System Development and Function	transport	Transport of synaptic vesicles	0.00019			SH3GL2,UNC13A,SYT1,PARK7,CLTC,AP3M2,BTBD8,SYT7,GRN,CALM1,PIP5K1C,PCLO	12
Cellular Assembly and Organization, DNA Replication, Recombination, and Repair	formation	Formation of nuclear foci	0.000118	2.416	2.007	POT1,TOP1,SPTBN4,FLNA,EHMT2,YAP1,WRN,ABL1,POLE3,TOPBP1,BRCC3,RAD17	12
Cellular Assembly and Organization, DNA Replication, Recombination, and Repair	quantity	Quantity of chromosomes	0.00103			KRAS,PML,HDAC8,YBX1,TERT	5
Cellular Assembly and Organization, Nervous System Development and Function	recycling	Recycling of synaptic vesicles	0.00116			SH3GL2,ITSN1,PIP5K1C,PCLO,SYT7	5
Cellular Assembly and Organization, Nervous System Development and Function, Tissue Morphology	quantity	Quantity of synaptic vesicles	5.47e-05			GRN,SH3GL2,NEDD4,UNC13A,APP,NTRK2,PCLO	7
Cellular Assembly and Organization, Nervous System Development and Function, Tissue Morphology	abnormal quantity	Abnormal quantity of synaptic vesicles	0.00303			SH3GL2,NEDD4,UNC13A,PCLO	4
Cellular Compromise	degeneration	Degeneration of cells	0.00144	2.657	1.182	MARVELD1,SARM1,ATF2,TSPAN2,CROCC,PARK7,SPATA7,ATP1B2,SRPK3,GNB1,YAP1,APP,NDUFS4,GRN,BMAL1,MERTK,CR1L,SCARB2,MAP1A,ATP1B1,NTRK2,COQ8A	22
Cellular Compromise, DNA Replication, Recombination, and Repair	breakage	Breakage of chromosomes	0.000253	0.842	-0.409	POT1,MCPH1,TOP1,FAAP20,ERCC4,WRN,RNF20	7
Cellular Compromise, DNA Replication, Recombination, and Repair	damage	Damage of chromosomes	6.61e-05	0.726	-0.594	POT1,MCPH1,TOP1,FAAP20,ERCC4,TERT,WRN,RNF20	8
Cellular Development, Cellular Growth and Proliferation	colony formation	Colony formation of cells	0.000102	-2.511	-1.389	GPC3,PML,LAPTM4B,NFYA,YAP1,E2F3,PPP4R3A,ZIC2,MCPH1,GRN,CCDC137,GLUD1,CAT,CBLB,PIP5K1C,PEG10,NF2,SMYD3,ABL1,TLCD3A,GJA1,TOP1,ATF2,UBTF,PDE10A,NTRK2,NPM1,VAV3,EP400,FTX,KRAS,CHUK,ITSN1,GLI2,WWTR1,NFATC1,TERT,SPARC,WRN,HSPA9,FAAP20,SLC7A11,DLL1,DHCR24,MGAT1,RAD17,EIF4E,ETV6	48
Cellular Development, Cellular Growth and Proliferation, Nervous System Development and Function, Organismal Development, Tissue Development	development	Development of neural cells	2.21e-05	-2.345	-0.489	LRRN1,SIX3,DPYSL5,DGKK,GRN,MAP2,SCARB2,MAP1B,LRP1,PIP5K1C,OSBPL2,TRIM9,INPP5J,UNC13A,ATXN10,NF2,YWHAG,FLNA,ATP1B2,APP,MAPK6,KIF2A,NDUFS4,ABL1,BMPR1A,NTN3,PIP5K1B,MARCKS,GJA1,SARM1,TSPAN2,SYT1,CFH,LASP1,SPARCL1,DCTN1,POU3F2,TTL,DLGAP4,IQSEC1,NTRK2,CARM1,ARSB,FNBP1,SP4,SPTBN4,KRAS,SH3GL2,ITSN1,SHANK1,TUG1,GLI2,TRPC1,KNDC1,NEDD4,DLL1,MAP2K4,EIF4E	58
Cellular Development, Cellular Growth and Proliferation, Nervous System Development and Function, Organismal Development, Tissue Development	development	Development of neurons	1.29e-05	-2.237	-0.434	LRRN1,SIX3,DPYSL5,DGKK,GRN,MAP2,SCARB2,MAP1B,LRP1,PIP5K1C,OSBPL2,TRIM9,INPP5J,UNC13A,ATXN10,NF2,YWHAG,FLNA,ATP1B2,APP,MAPK6,KIF2A,NDUFS4,ABL1,BMPR1A,NTN3,PIP5K1B,MARCKS,GJA1,SARM1,TSPAN2,SYT1,CFH,LASP1,SPARCL1,DCTN1,POU3F2,TTL,DLGAP4,IQSEC1,NTRK2,CARM1,ARSB,FNBP1,SP4,SPTBN4,SH3GL2,ITSN1,SHANK1,TUG1,GLI2,TRPC1,KNDC1,NEDD4,DLL1,MAP2K4,EIF4E	57
Cellular Development, Cellular Growth and Proliferation, Nervous System Development and Function, Organismal Development, Tissue Development	myelination	Myelination of neurons	0.00329	-0.585	0.153	NEDD4,DLL1,NF2,LRP1,NTRK2	5
Cellular Development, Cellular Growth and Proliferation, Nervous System Development and Function, Tissue Development	outgrowth	Outgrowth of neurons	0.000276	-1.592	-0.134	TOP1,SARM1,IMPACT,DPYSL5,PRDX3,GRN,MAP2,CAT,MAP1B,NTRK2,DVL2,KRAS,NF2,DOK6,APP,RAP1GAP,TRPC1,SPOCK2,KIF2A,ABL1,BMPR1A,NTN3,MARCKS,GJA1	24
Cellular Development, Cellular Growth and Proliferation, Nervous System Development and Function, Tissue Development	growth	Growth of axons	0.00127	0.29	0.93	DUSP10,CHST2,SARM1,APP,GNRH1,TERT,KIF2A,NEDD4,DHCR24,MAP1B,NTRK2,SGPP2,MARCKS	13
Cellular Development, Cellular Growth and Proliferation, Nervous System Development and Function, Tissue Development	growth	Growth of neurites	1.26e-05	-0.755	0.734	DUSP10,TOP1,SARM1,IMPACT,DPYSL5,GRN,MAP2,CAT,MAP1B,NTRK2,DVL2,CCDC120,CHST2,KRAS,NF2,DOK6,APP,RAP1GAP,GNRH1,TRPC1,TERT,SPOCK2,KIF2A,ABL1,BMPR1A,KNDC1,NEDD4,DHCR24,SGPP2,MARCKS,GJA1	31
Cellular Development, Cellular Growth and Proliferation, Nervous System Development and Function, Tissue Development	outgrowth	Outgrowth of neurites	0.001	-1.22	0.201	TOP1,KRAS,SARM1,NF2,DOK6,APP,RAP1GAP,IMPACT,DPYSL5,TRPC1,SPOCK2,KIF2A,ABL1,BMPR1A,GRN,MAP2,CAT,MAP1B,NTRK2,DVL2,MARCKS,GJA1	22
Cellular Development, Cellular Growth and Proliferation, Nervous System Development and Function, Tissue Development	proliferation	Proliferation of neuronal cells	1.48e-05	-1.343	0.217	DUSP10,TOP1,SIX3,SARM1,IMPACT,DPYSL5,PRDX3,GRN,MAP2,CAT,MAP1B,NTRK2,DVL2,CCDC120,CHST2,KRAS,NF2,DOK6,APP,RAP1GAP,GNRH1,TRPC1,TERT,SPOCK2,KIF2A,ABL1,BMPR1A,KNDC1,NEDD4,DLL1,DHCR24,NTN3,SGPP2,MARCKS,GJA1	35
Cellular Development, Cellular Growth and Proliferation, Nervous System Development and Function, Tissue Development	regrowth	Regrowth of axons	0.000526			CHST2,DHCR24,MARCKS	3
Cellular Development, Nervous System Development and Function, Tissue Development	differentiation	Differentiation of neurons	0.00213	-0.687	0.243	SIX3,CFH,YAP1,IMPACT,BMPR1B,POU3F2,MCPH1,TTL,ABT1,RGS6,MAP1B,PIP5K1C,NTRK2,TRIM9,YWHAG,GLI2,APP,RAP1GAP,HEYL,ABL1,BMPR1A,KNDC1,TTC3,DLL1,EIF4E	25
Cellular Function and Maintenance	receptor-mediated endocytosis	Receptor-mediated endocytosis	0.000513	-0.359	0.671	SH3GL2,SYT1,ITSN1,CLTC,APP,NSF,ATP6AP1,DLL1,SCARB2,LRP1,PIP5K1C,RAMP1,RNASEK	13
Cellular Function and Maintenance	metabolism	Metabolism of macromolecule	0.000122	-1.378	-0.442	AKAP8L,GPC3,PML,LAPTM4B,HDAC8,NOD1,PSME3IP1,MALT1,GRN,POLE3,PDCL3,CAT,CBLB,LRP1,RNF20,ANKRD17,PARK7,NF2,FLNA,ATP1B2,SIAH2,RPS7,RPL22,APP,MAP1LC3A,NSF,LARP4B,ERAP1,TTC3,FBXL5,RNF149,EDEM3,VCP,ETF1,GJA1,TOP1,WRNIP1,GET1,MRPS7,CFH,CDKN2AIP,EHMT2,ASH1L,MGME1,DEDD,IMPACT,KCMF1,SPCS1,TOPBP1,BMAL1,APTX,MAP2K3,YBX1,ATP1B1,NPM1,AKAP6,RNF146,KRAS,SPATA7,PPAT,FBXO30,GLI2,TERT,WRN,NEDD4,MGAT1,MAP2K4,TRIM23,R…	71
Cellular Function and Maintenance	endocytosis	Endocytosis	3.15e-07	-1.375	0.366	GPC3,SYT1,HDAC8,CFH,YAP1,ATP6AP1,BTBD8,SYT7,GRN,MERTK,CALM1,SCARB2,IQSEC1,MAP1B,LRP1,PIP5K1C,Csf2ra,NPM1,RUFY1,KRAS,SH3GL2,PARK7,ITSN1,FLNA,CLTC,LMAN2,APP,NSF,AP3M2,CLIP3,ABL1,ERAP1,HSPA9,SLC7A11,NEDD4,DLL1,MGAT1,CSK,EIF4E,VCP,RAMP1,RNASEK,PIP5K1B	43
Cellular Function and Maintenance	homeostasis	Cellular homeostasis	1.08e-09	-2.583	-0.943	VPS37C,PML,LAPTM4B,HECTD4,SOCS5,NEDD9,GNB1,KCNK13,EBAG9,GRN,PDK2,LRP1,ATP1B2,MAP1LC3A,NDUFS4,ACACB,LFNG,ATF2,ATP13A4,ERCC4,CFH,EHMT2,DCTN1,MAP1A,ATP1B1,NTRK2,AK1,RNF146,ASPSCR1,VAV3,CROCC,CHUK,ITSN1,TUG1,GABARAP,PIKFYVE,MID2,NFATC1,STAR,TRPC1,TERT,HSPA4,NEDD4,MGAT1,CSK,UNC93B1,EIF4E,ZNF608,SGPP2,AMOTL1,BIRC2,DUSP10,TK1,NOD1,YAP1,TOMM22,YWHAE,ATP6AP1,MALT1,MERTK,CAT,CBLB,DVL2,TIGAR,RRAGC,PARK7,SLC…	109
Cellular Function and Maintenance	organization	Organization of cells	2.28e-05			ATF2,GET1,FLNA,AP3B1,APP,PIKFYVE,SPARCL1,SPARC,SLC7A11,NEDD4,RXRA,ZNF260,VCP,CDH8,PCLO,GJA1	16
Cellular Function and Maintenance	endocytosis	Endocytosis by eukaryotic cells	0.000251	-0.541	1.011	HDAC8,CFH,YAP1,ATP6AP1,GRN,MERTK,SCARB2,IQSEC1,MAP1B,LRP1,PIP5K1C,Csf2ra,NPM1,RUFY1,PARK7,ITSN1,FLNA,CLTC,LMAN2,APP,ERAP1,SLC7A11,MGAT1,CSK,EIF4E,RAMP1	26
Cellular Function and Maintenance	endocytosis	Endocytosis by neurons	0.000855	-0.261	0.392	PARK7,MAP1B,APP,PIP5K1C	4
Cellular Function and Maintenance	engulfment	Engulfment by neuroglia	0.00212	-0.275	0.239	GRN,MERTK,CLTC,APP,EIF4E	5
Cellular Function and Maintenance	engulfment	Engulfment of cells	1.3e-06	-0.433	1.339	GPC3,SYT1,HDAC8,CFH,NOD1,YAP1,ATP6AP1,SYT7,GRN,MERTK,CAT,SCARB2,IQSEC1,BLTP1,MAP1B,LRP1,PIP5K1C,Csf2ra,NPM1,RUFY1,KRAS,PARK7,ITSN1,FLNA,CLTC,LMAN2,APP,RAP1GAP,CLIP3,ABL1,ERAP1,SLC7A11,NEDD4,DLL1,MGAT1,CSK,EIF4E,RAMP1	38
Cellular Function and Maintenance, DNA Replication, Recombination, and Repair	replication	DNA replication	0.00208	-0.943	-0.484	AKAP8L,TOP1,ANKRD17,PML,WRNIP1,SPATA7,EHMT2,GLI2,APP,MGME1,WRN,POLE3,TOPBP1,MAP2K4,RAD17,NPM1	16
Cellular Function and Maintenance, Inflammatory Response	phagocytosis	Phagocytosis	1.7e-06	-0.361	0.967	CFH,NOD1,RAB14,YAP1,SYT7,GRN,MERTK,CAT,SCARB2,IQSEC1,BLTP1,RXRA,LRP1,PIP5K1C,Csf2ra,NPM1,FLNA,CLTC,LMAN2,GABARAP,APP,RAP1GAP,MAP1LC3A,PIKFYVE,ABL1,ERAP1,SLC7A11,MGAT1,CSK,EIF4E,VCP,RNF115	32
Cellular Function and Maintenance, Molecular Transport	exocytosis	Exocytosis	0.00261	-0.032	0.682	RAB3C,UNC13A,SYT1,ITSN1,EXOC8,NSF,SYT7,CALM1,PIP5K1C,OSBPL2,TRIM9,TFE3,PCLO,ASPSCR1	14
Cellular Function and Maintenance, Nervous System Development and Function, Tissue Development	function	Function of neurons	0.00293			GRN,SYT1,SCARB2,APP,TRIM9,DLGAP2,STK39,SPARC,NDUFS4	9
Cellular Function and Maintenance, Protein Degradation, Protein Synthesis	catabolism	Catabolism of protein	1.79e-05	0.016	0.947	GPC3,PML,LAPTM4B,GET1,HDAC8,CFH,CDKN2AIP,DEDD,PSME3IP1,MALT1,KCMF1,GRN,SPCS1,BMAL1,PDCL3,CAT,APTX,CBLB,LRP1,ATP1B1,NPM1,RNF20,RNF146,PARK7,NF2,FLNA,ATP1B2,SIAH2,FBXO30,RPS7,APP,NSF,TERT,ERAP1,NEDD4,TTC3,FBXL5,RNF149,RNF25,EDEM3,VCP,GJA1	42
Cellular Function and Maintenance, Protein Degradation, Protein Synthesis	stabilization	Stabilization of protein	0.000158			PML,GET1,PARK7,NF2,FLNA,HDAC8,ATP1B2,RPS7,CDKN2AIP,TERT,GRN,PDCL3,RNF149,APTX,ATP1B1,NPM1	16
Cellular Function and Maintenance, Protein Synthesis	metabolism	Metabolism of protein	8.15e-05	-0.812	-0.002	AKAP8L,GPC3,PML,LAPTM4B,HDAC8,NOD1,PSME3IP1,MALT1,GRN,PDCL3,CAT,CBLB,LRP1,RNF20,PARK7,NF2,FLNA,ATP1B2,SIAH2,RPS7,RPL22,APP,NSF,LARP4B,ERAP1,TTC3,FBXL5,RNF149,EDEM3,VCP,ETF1,GJA1,GET1,MRPS7,CFH,CDKN2AIP,ASH1L,DEDD,IMPACT,KCMF1,SPCS1,BMAL1,APTX,MAP2K3,YBX1,ATP1B1,NPM1,AKAP6,RNF146,KRAS,PPAT,FBXO30,TERT,NEDD4,MGAT1,MAP2K4,TRIM23,RNF25,EIF4E	59
Cellular Function and Maintenance, Tissue Development	organization	Organization of neurons	5.62e-05			ATF2,SLC7A11,NEDD4,GET1,FLNA,APP,VCP,SPARCL1,CDH8,PCLO,SPARC	11
Cellular Growth and Proliferation	cytostasis	Cytostasis	0.00176	-0.443	0.285	TOP1,KRAS,PML,NF2,YAP1,NFATC1,TERT,BMPR1B,ABL1,BMPR1A,MAP2K4,PRDX1,RXRA,ETV6,PRKAR2A,GJA1	16
Cellular Growth and Proliferation	outgrowth	Outgrowth of cells	0.000128	-1.348	0.185	TOP1,SARM1,IMPACT,DPYSL5,PRDX3,GRN,MAP2,CAT,MAP1B,NTRK2,DVL2,NPM1,KRAS,NF2,DOK6,APP,RAP1GAP,MID2,TRPC1,TERT,SPOCK2,KIF2A,ABL1,BMPR1A,NTN3,MARCKS,GJA1	27
Cellular Growth and Proliferation, Tissue Development	proliferation	Proliferation of neural cells	7.23e-06	-1.894	-0.316	DUSP10,TOP1,SIX3,SARM1,YAP1,IMPACT,E2F3,DPYSL5,PRDX3,ZIC2,MCPH1,GRN,MAP2,DLGAP4,CAT,MAP1B,NTRK2,DVL2,CCDC120,NPM1,CHST2,KRAS,NF2,FLNA,MAPK12,GLI2,DOK6,APP,RAP1GAP,GNRH1,TRPC1,TERT,SPOCK2,KIF2A,ABL1,BMPR1A,KNDC1,NEDD4,DLL1,DHCR24,NTN3,SGPP2,MARCKS,GJA1	44
Cellular Growth and Proliferation, Tissue Development	proliferation	Proliferation of central nervous system cells	0.00179	-1.436	-0.813	SIX3,KRAS,NF2,FLNA,GLI2,YAP1,TERT,MCPH1,GRN,DLGAP4,NTN3,NPM1,MARCKS	13
Cellular Movement	cell movement	Cell movement	4.07e-05	-3.425	-1.013	PML,SOCS5,NEDD9,NFYA,FDPS,GNB1,RBM33,E2F3,ZNF652,NRSN2,GRN,NUDT16L1,PDK2,LRP1,PIP5K1C,RNF20,CHST2,NF2,MAPK12,SIAH2,MAPK6,SPOCK2,ERAP1,SENP7,TLCD3A,LFNG,ATF2,SYT1,GAD1,PSMD7,GALNT1,CFH,EHMT2,ASH1L,SYNE2,ARL15,AGK,POU3F2,SQLE,CCDC40,MAP2K3,YBX1,NTRK2,CPNE7,NPM1,ASPSCR1,VAV3,CHUK,ITSN1,SMS,TUG1,WWTR1,PIKFYVE,NFATC1,TRPC1,TERT,HSPA9,SLC7A11,NEDD4,GART,MGAT1,CSK,FUZ,ACAT1,AGGF1,EIF4E,RAMP1,SGPP2,AMOTL…	141
Cellular Movement	migration	Migration of cells	1.33e-05	-3.196	-0.863	PML,SOCS5,NEDD9,NFYA,FDPS,RBM33,E2F3,ZNF652,NRSN2,GRN,NUDT16L1,PDK2,LRP1,PIP5K1C,RNF20,CHST2,NF2,MAPK12,SIAH2,MAPK6,SPOCK2,ERAP1,TLCD3A,LFNG,ATF2,SYT1,GAD1,PSMD7,GALNT1,CFH,EHMT2,SYNE2,ARL15,AGK,POU3F2,SQLE,MAP2K3,YBX1,NTRK2,CPNE7,NPM1,ASPSCR1,VAV3,CHUK,ITSN1,SMS,TUG1,WWTR1,PIKFYVE,NFATC1,TRPC1,TERT,HSPA9,SLC7A11,NEDD4,GART,MGAT1,CSK,FUZ,ACAT1,AGGF1,EIF4E,RAMP1,SGPP2,AMOTL1,PFKL,DPY30,GPC3,DUSP10…	134
Cellular Movement	migration	Migration of neural cells	0.000243	-0.042	1.355	MARVELD1,SIX3,GAD1,ITSN1,FLNA,APP,E2F3,YWHAE,TRPC1,POU3F2,BMPR1A,MAP2,MAP2K4,DLGAP4,MAP1B,LRP1,PIP5K1C,NTRK2,MARCKS,GJA1	20
Cellular Movement	cell movement	Cell movement of cerebral cortex cells	0.00158	-1.103	-0.468	POU3F2,BMPR1A,ITSN1,FLNA,APP,NTRK2	6
Cellular Movement	cell movement	Cell movement of neurons	9.42e-05	-0.751	0.473	MARVELD1,SIX3,GAD1,ITSN1,FLNA,E2F3,YWHAE,TRPC1,POU3F2,BMPR1A,MAP2,MAP2K4,DLGAP4,MAP1B,LRP1,PIP5K1C,NTRK2,GJA1	18
Cellular Movement	invasion	Invasion of cells	1.52e-07	-4.67	-2.508	PML,SOCS5,NEDD9,GNB1,RBM33,E2F3,ZNF652,NRSN2,GRN,LRP1,PIP5K1C,PRKAR2A,NF2,YWHAG,MAPK12,ANAPC11,MAPK6,LFNG,ATF2,PSMD7,CFH,AGK,POU3F2,KCMF1,SQLE,ADAMTS15,BRCC3,YBX1,NTRK2,SH3BGRL,NPM1,FNBP1,VAV3,CHUK,TUG1,WWTR1,PIKFYVE,TRPC1,TERT,HSPA9,SLC7A11,NEDD4,MGAT1,CSK,ACAT1,EIF4E,PFKL,MTSS2,NOD1,HYCC1,YAP1,ATP6AP1,MALT1,PPP4R3A,ZIC2,CCDC137,GLUD1,MERTK,CAT,RXRA,TRIM9,DVL2,TIGAR,PARK7,FLNA,HEXIM1,PRC1,SMYD3,…	99
Cellular Movement	movement	Movement of neocortical neurons	0.00211			BMPR1A,FLNA	2
Cellular Movement, Nervous System Development and Function	migration	Migration of neurons	0.000162	-0.409	0.876	MARVELD1,SIX3,GAD1,ITSN1,FLNA,E2F3,YWHAE,TRPC1,POU3F2,BMPR1A,MAP2,MAP2K4,DLGAP4,MAP1B,PIP5K1C,NTRK2,GJA1	17
Cellular Response to Therapeutics	drug resistance	Drug resistance of cells	0.00245	-1.021	-0.406	AKAP8L,KRAS,ATF2,NF2,GNB1,GLI2,YAP1,WWTR1,MGME1,NOSIP,AGK,RBM25,NEDD4,NUDT16L1,GLUD1,FBXL5,POFUT1,MGAT1,PIK3R2,YBX1,TRIM9,VCP	22
Developmental Disorder, Hereditary Disorder, Metabolic Disease, Organismal Injury and Abnormalities	cobalamin defect	Cobalamin defect	0.00212			MMAB,MTRR,PRDX1	3
Developmental Disorder, Hereditary Disorder, Metabolic Disease, Organismal Injury and Abnormalities	congenital disorder of glycosylation type 2	Congenital disorder of glycosylation type 2	0.00238			EDEM3,ATP6AP1,TMEM199,COG8	4
Developmental Disorder, Hereditary Disorder, Metabolic Disease, Organismal Injury and Abnormalities	inborn error of carbohydrate metabolism	Inborn error of carbohydrate metabolism	0.000215			HLCS,PML,DHDDS,GYG1,ATP6AP1,COG8,CCDC40,CAT,PDK2,PRDX1,ALG9,EDEM3,VCP,TMEM199,ARSB,LDHB	16
Developmental Disorder, Hereditary Disorder, Metabolic Disease, Organismal Injury and Abnormalities	glycogen storage disease type II	Presymptomatic disease stage glycogen storage disease type II	0.00238			CAT,GYG1,PRDX1,VCP	4
Developmental Disorder, Hereditary Disorder, Neurological Disease, Organismal Injury and Abnormalities	autosomal dominant mental retardation	Autosomal dominant mental retardation	0.000553			MTSS2,MED13L,ITSN1,CLTC,GNB1,ASH1L,GLI2,SMYD3,H1-4,ATP2B1,MED13,DPYSL5,SON,KIF2A,NTRK2	15
Developmental Disorder, Hereditary Disorder, Neurological Disease, Organismal Injury and Abnormalities	autosomal recessive neurodevelopmental syndrome	Autosomal recessive neurodevelopmental syndrome	0.00285			GUF1,WARS2,GLUL,HECTD4,BRAT1,DLL1,GAD1,BLTP1,EXOC8,SLC25A12,THUMPD1	11
Developmental Disorder, Hereditary Disorder, Neurological Disease, Organismal Injury and Abnormalities	familial mental retardation	Familial mental retardation	0.000494			MTSS2,INTS1,SRPK3,GNB1,HYCC1,ASH1L,H1-4,DPYSL5,WARS2,MCPH1,RSPRY1,IQSEC1,NTRK2,MED13L,ITSN1,FLNA,SMS,CLTC,GLI2,SMYD3,RBSN,APP,ATP2B1,MID2,MED13,SON,KIF2A,TFE3,SLC25A12,THUMPD1	30
Developmental Disorder, Hereditary Disorder, Neurological Disease, Organismal Injury and Abnormalities	familial neurodevelopmental disorder	Familial neurodevelopmental disorder	2.53e-05			SIX3,GLUL,HECTD4,SYT1,INTS1,GAD1,GNB1,ASH1L,YWHAE,ABAT,WARS2,BLTP1,MAP1A,MAP1B,NTRK2,DLGAP2,KRAS,MED13L,BRAT1,NF2,YWHAG,FLNA,CLTC,SHANK1,EXOC8,ATP2B1,NSF,MED13,KIF2A,GUF1,DLL1,PIK3R2,TFE3,SLC25A12,THUMPD1	35
Developmental Disorder, Hereditary Disorder, Neurological Disease, Organismal Injury and Abnormalities	congenital anomaly of brain	Autosomal dominant congenital anomaly of brain	0.000562			ZIC2,SIX3,MAP1B,GLI2,SMYD3	5
Developmental Disorder, Hereditary Disorder, Organismal Injury and Abnormalities	familial congenital malformation	Familial congenital malformation	1.52e-06	1.16	-0.545	GPC3,IFT57,MTSS2,SIX3,PML,HECTD4,MT-ND5,HDAC8,FDPS,KIF21A,HYCC1,YAP1,E2F3,YWHAE,DPYSL5,ZIC2,MCPH1,RSPRY1,WDR35,CALM1,CAT,PPP2CB,MAP1B,RXRA,LRP1,PIP5K1C,DVL2,PCLO,ANKLE2,POT1,ANKRD17,MED13L,NF2,FLNA,CLTC,EXOC8,SMYD3,APP,CSGALNACT1,ACVR1B,KIF2A,ABL1,BMPR1A,PIK3R2,TLCD3A,TNXB,KCNJ5,SSPN,AKAP9,LFNG,GJA1,GLUL,GAD1,SRPK3,AP3B1,ASH1L,SYNE2,ABAT,BMPR1B,AGK,CFAP298,POFUT1,CCDC40,ADAMTS15,ALG9,SUCLA2,NPM1,…	89
Developmental Disorder, Hereditary Disorder, Organismal Injury and Abnormalities	familial midline defect	Familial midline defect	0.00108	0.508	-0.645	GPC3,NEDD4,MED13L,FLNA,FUZ,MTRR,RXRA,DVL2,ACVR1B	9
Developmental Disorder, Metabolic Disease, Organismal Injury and Abnormalities	syndromic developmental and metabolic disorder	Syndromic developmental and metabolic disorder	0.000679			FLNA,ERCC4,FDPS,AP3B1,YAP1,SPARC,WRN,AGK,WARS2,BMPR1A,CAT,TNXB,PPP2CB,VCP,SLC25A12,ETV6	16
Developmental Disorder, Neurological Disease, Organismal Injury and Abnormalities	congenital anomaly of central nervous system	Congenital anomaly of central nervous system	4e-06	1.512	-0.149	IFT57,SIX3,SARM1,GLUL,HECTD4,MT-ND5,HDAC8,ASH1L,YWHAE,DPYSL5,ZIC2,DLGAP4,MAP1B,RXRA,YBX1,DVL2,PCLO,FLNA,GLI2,SMYD3,APP,MED13,TERT,ACVR1B,KIF2A,DLL1,PIK3R2,COL4A2,SLC25A12,MARCKS	30
Developmental Disorder, Neurological Disease, Organismal Injury and Abnormalities	congenital encephalopathy	Congenital encephalopathy	2.65e-06	1.512	-0.122	IFT57,MTSS2,SIX3,SARM1,GLUL,HECTD4,MT-ND5,GAD1,HDAC8,HYCC1,ASH1L,YWHAE,DPYSL5,ABAT,ZIC2,MCPH1,RSPRY1,DLGAP4,MAP1B,YBX1,DVL2,SUCLA2,PCLO,KRAS,MED13L,NF2,SPATA7,FLNA,SMS,EXOC8,GLI2,SMYD3,APP,GNRH1,MED13,SON,TERT,ACVR1B,KIF2A,DLL1,PIK3R2,COL4A2,TFE3,SLC25A12,MARCKS	45
Developmental Disorder, Neurological Disease, Organismal Injury and Abnormalities	congenital malformation	Congenital malformation of brain	8.36e-06	1.3	-0.268	IFT57,SIX3,SARM1,GLUL,HECTD4,MT-ND5,HDAC8,ASH1L,YWHAE,DPYSL5,ZIC2,DLGAP4,MAP1B,YBX1,DVL2,PCLO,FLNA,GLI2,SMYD3,APP,MED13,TERT,ACVR1B,KIF2A,DLL1,PIK3R2,COL4A2,SLC25A12,MARCKS	29
Developmental Disorder, Neurological Disease, Organismal Injury and Abnormalities	congenital neurological disorder	Congenital neurological disorder	2.94e-05	2.042	0.18	IFT57,MTSS2,SIX3,HECTD4,MT-ND5,HDAC8,KIF21A,HYCC1,YWHAE,DPYSL5,ZIC2,MCPH1,GRN,RSPRY1,MAP1B,RXRA,PIP5K1C,DVL2,PCLO,MED13L,NF2,FLNA,CLTC,EXOC8,SMYD3,APP,GNRH1,ACVR1B,KIF2A,PIK3R2,COL4A2,MARCKS,SARM1,GLUL,GAD1,ASH1L,H1-4,ABAT,DLGAP4,YBX1,SUCLA2,ARSB,SPTBN4,KRAS,CLCN7,SPATA7,SMS,GLI2,MED13,SON,TERT,DLL1,FUZ,MTRR,TFE3,SLC25A12	56
Developmental Disorder, Neurological Disease, Organismal Injury and Abnormalities	mental retardation	Mental retardation	0.000167			GPC3,MTSS2,SYT1,INTS1,HDAC8,SRPK3,AP3B1,GNB1,HYCC1,ASH1L,H1-4,DPYSL5,WARS2,MCPH1,RSPRY1,IQSEC1,NTRK2,ANKRD17,MED13L,BRAT1,NF2,ITSN1,FLNA,SMS,CLTC,SHANK1,GLI2,SMYD3,RBSN,APP,ATP2B1,MID2,MED13,SON,KIF2A,PIK3R2,RBFOX1,TFE3,VCP,SLC25A12,THUMPD1,RNF115	42
Developmental Disorder, Neurological Disease, Organismal Injury and Abnormalities	neurodevelopmental disorder	Neurodevelopmental disorder	2.91e-07			SIX3,HECTD4,HDAC8,GNB1,YWHAE,WARS2,BLTP1,MAP1B,PCDHGB4,MED13L,UNC13A,BRAT1,NF2,YWHAG,FLNA,CLTC,EXOC8,NSF,KIF2A,GUF1,PIK3R2,THUMPD1,CTR9,SARM1,GLUL,SYT1,INTS1,GAD1,UBTF,SRPK3,ASH1L,H1-4,ABAT,PDE10A,MAP1A,NTRK2,CARM1,DLGAP2,EP400,KRAS,ITSN1,SHANK1,ATP2B1,MED13,TERT,DLL1,MAP2K4,TFE3,SLC25A12	49
Developmental Disorder, Neurological Disease, Organismal Injury and Abnormalities	syndromic neurodevelopmental disorder	Syndromic neurodevelopmental disorder	0.00291			GLUL,HECTD4,SYT1,INTS1,GAD1,ASH1L,YWHAE,ABAT,WARS2,BLTP1,NTRK2,KRAS,BRAT1,NF2,YWHAG,CLTC,EXOC8,NSF,GUF1,DLL1,PIK3R2,TFE3,SLC25A12,THUMPD1	24
Developmental Disorder, Neurological Disease, Organismal Injury and Abnormalities	brain developmental abnormality	Brain developmental abnormality	4.5e-05			SIX3,SARM1,GLUL,YWHAG,GAD1,ASH1L,NSF,MED13,YWHAE,ABAT,TERT,KIF2A,GUF1,DLL1,PIK3R2,MAP1B,NTRK2,SLC25A12	18
Developmental Disorder, Neurological Disease, Organismal Injury and Abnormalities	cerebral cortical malformation	Cerebral cortical malformation	0.00154			SIX3,SARM1,PIK3R2,ASH1L,MAP1B,MED13,YWHAE,TERT,KIF2A	9
Developmental Disorder, Neurological Disease, Organismal Injury and Abnormalities	cerebral malformation	Cerebral malformation	0.000523			SIX3,SARM1,PIK3R2,ASH1L,MAP1B,SLC25A12,MED13,YWHAE,TERT,KIF2A	10
Developmental Disorder, Neurological Disease, Organismal Injury and Abnormalities	dysmyelination	Dysmyelination	0.00171	1.172	0.831	TSPAN2,FDPS,EHMT2,HYCC1,YAP1,DCTN1,ZNF652,MALT1,POLE3,SQLE,MERTK,KCNH7,SCARB2,MAP1B,CBLB,LRP1,NTRK2,POT1,SPTBN4,PRR5L,YWHAG,SPATA7,PPAT,APP,TERT,NDUFS4,DHCR24,PITPNM2,CR1L,VCP,SLC25A12,ETV6	32
Developmental Disorder, Neurological Disease, Organismal Injury and Abnormalities	neurodevelopmental disorder with seizures	Neurodevelopmental disorder with seizures	0.00197			GUF1,WARS2,GLUL,BRAT1,DLL1,YWHAG,GAD1,NTRK2,NSF,SLC25A12	10
Developmental Disorder, Neurological Disease, Organismal Injury and Abnormalities	neuronal heterotopia	Neuronal heterotopia	0.00212			FLNA,DLGAP4,MAP1B	3
Developmental Disorder, Neurological Disease, Organismal Injury and Abnormalities	neuronal migration disorder	Neuronal migration disorder	0.000487			SARM1,FLNA,DLGAP4,ASH1L,MAP1B,MED13,YWHAE,TERT,KIF2A	9
Developmental Disorder, Neurological Disease, Organismal Injury and Abnormalities, Psychological Disorders	pervasive developmental disorder	Pervasive developmental disorder	1.08e-05			CTR9,TOP1,HECTD4,SYT1,GAD1,GALNT1,GNB1,YAP1,ABAT,CADM2,POU3F2,SPNS1,RGS6,NTRK2,AKAP6,MED13L,UNC13A,ITSN1,GYG1,TUG1,APP,ATP2B1,MID2,LARP4B,OXR1,WRN,KIF2A,SLC7A11,NEDD4,PIK3R2,RPS6KA2,ACACB,GAD2,EIF4E,CNPY4,RBFOX1,SLC25A12,ETF1	38
Developmental Disorder, Organismal Injury and Abnormalities	autism or intellectual disability	Autism or intellectual disability	4.1e-05			GPC3,MTSS2,HDAC8,GNB1,HYCC1,DPYSL5,WARS2,MCPH1,RSPRY1,ANKRD17,MED13L,UNC13A,BRAT1,NF2,FLNA,CLTC,SMYD3,RBSN,APP,KIF2A,PIK3R2,CNPY4,VCP,THUMPD1,RNF115,SYT1,INTS1,SRPK3,AP3B1,ASH1L,H1-4,ABAT,IQSEC1,NTRK2,ITSN1,SMS,SHANK1,GLI2,ATP2B1,MID2,MED13,SON,NEDD4,GAD2,EIF4E,RBFOX1,TFE3,SLC25A12	48
Developmental Disorder, Organismal Injury and Abnormalities	autism spectrum disorder or intellectual disability	Autism spectrum disorder or intellectual disability	2.77e-07			GPC3,MTSS2,HECTD4,HDAC8,GNB1,HYCC1,YAP1,DPYSL5,WARS2,MCPH1,RSPRY1,RGS6,ANKRD17,MED13L,UNC13A,BRAT1,NF2,FLNA,CLTC,SMYD3,RBSN,APP,LARP4B,OXR1,KIF2A,RPS6KA2,PIK3R2,ACACB,CNPY4,VCP,THUMPD1,ETF1,RNF115,CTR9,TOP1,SYT1,INTS1,GAD1,SRPK3,AP3B1,GALNT1,ASH1L,H1-4,ABAT,CADM2,POU3F2,SPNS1,IQSEC1,NTRK2,AKAP6,ITSN1,SMS,SHANK1,GYG1,TUG1,GLI2,ATP2B1,MID2,MED13,SON,WRN,SLC7A11,NEDD4,GAD2,EIF4E,RBFOX1,TFE3,SLC25A12	68
Developmental Disorder, Organismal Injury and Abnormalities	global developmental delay	Global developmental delay	0.000389			MTSS2,MED13L,HECTD4,SYT1,CLTC,GNB1,ASH1L,RBSN,ATP2B1,DPYSL5,OXR1,PDE10A,BLTP1,LRP1,ATP1B1,NTRK2,VCP,SUCLA2,COQ8A,THUMPD1	20
Developmental Disorder, Organismal Injury and Abnormalities	neurodevelopmental delay or intellectual disability	Neurodevelopmental delay or intellectual disability	5.65e-06			GPC3,MTSS2,HECTD4,HDAC8,GNB1,HYCC1,DPYSL5,WARS2,MCPH1,RSPRY1,BLTP1,LRP1,ANKRD17,MED13L,BRAT1,NF2,FLNA,CLTC,SMYD3,RBSN,APP,OXR1,KIF2A,PIK3R2,VCP,THUMPD1,RNF115,SYT1,INTS1,SRPK3,AP3B1,ASH1L,H1-4,PDE10A,IQSEC1,ATP1B1,NTRK2,SUCLA2,ITSN1,SMS,SHANK1,GLI2,ATP2B1,MID2,MED13,SON,RBFOX1,TFE3,COQ8A,SLC25A12	50
DNA Replication, Recombination, and Repair	chromosomal aberration	Chromosomal aberration	2.23e-05	1.4	0.935	POT1,KRAS,CEP57,ITSN1,TMEM50B,APP,URB1,GNRH1,YWHAE,SON,TERT,ABL1,FAAP20,TTC3,DLL1,MTRR,ATP1B1,NTRK2,NPM1,PFKL,PAXBP1	21
DNA Replication, Recombination, and Repair	damage	DNA damage	0.00318	2.35	1.408	TOP1,KRAS,PARK7,ERCC4,PSMD7,APP,NFATC1,YWHAE,TERT,TOPBP1,CAT,APTX,PRDX1,LRP1,USP49,VCP,CARM1,NPM1	18
DNA Replication, Recombination, and Repair	repair	Repair of DNA	0.001	-1.417	0.053	TOP1,KRAS,ATF2,PML,PARK7,ERCC4,HDAC8,EHMT2,APP,COMMD1,TERT,WRN,ABL1,RPLP0,BMAL1,APTX,BRCC3,USP49,YBX1,VCP,NPM1,TIGAR	22
DNA Replication, Recombination, and Repair	DNA damage response	DNA damage response of cells	4.45e-05			TOP1,KRAS,ATF2,PML,CBX1,BRAT1,CDKN2AIP,YAP1,TERT,WRN,ABL1,FAAP20,TOPBP1,NEDD4,NSMCE4A,RAD17,YBX1,VCP,TIGAR,VAV3	20
DNA Replication, Recombination, and Repair	oxidation	Oxidation of DNA	0.00132			KRAS,PARK7,CAT	3
DNA Replication, Recombination, and Repair	synthesis	Synthesis of DNA	0.00203	-1.325	-0.5	CTR9,KSR1,PML,WRNIP1,CHUK,PPAT,GLI2,YAP1,APP,WWTR1,RAP1GAP,NFATC1,E2F3,TERT,SPARC,BMPR1B,WRN,GRN,TOPBP1,MAP2K4,CAT,GJA1	22
DNA Replication, Recombination, and Repair, Dermatological Diseases and Conditions, Developmental Disorder, Hereditary Disorder, Organismal Injury and Abnormalities	Hoyeraal-Hreidarsson syndrome	Hoyeraal-Hreidarsson syndrome	0.00107			POT1,TERT	2
DNA Replication, Recombination, and Repair, Developmental Disorder, Hereditary Disorder, Organismal Injury and Abnormalities	Down syndrome	Down syndrome	5.33e-06			KRAS,ITSN1,TMEM50B,APP,URB1,GNRH1,SON,TTC3,DLL1,MTRR,ATP1B1,NTRK2,PFKL,PAXBP1	14
Free Radical Scavenging	metabolism	Metabolism of reactive oxygen species	0.00194	0.675	1.316	HIBCH,DUSP10,TOP1,CFH,NOD1,NDUFA5,PRDX3,AGK,GRN,GLUD1,CAT,RGS6,PRDX1,LRP1,MAP2K3,TIGAR,SDHC,ASPSCR1,KRAS,SH3GL2,PARK7,ITSN1,FLNA,GABARAP,APP,PIKFYVE,TERT,NDUFS4,ABL1,HSPA9,DHCR24,MAP2K4,GJA1	33
Free Radical Scavenging	scavenging	Scavenging of reactive oxygen species	0.000225			NEDD4,DHCR24,CAT	3
Free Radical Scavenging	synthesis	Synthesis of reactive oxygen species	0.00328	1.084	1.68	HIBCH,DUSP10,TOP1,CFH,NOD1,NDUFA5,AGK,GRN,GLUD1,CAT,RGS6,PRDX1,LRP1,MAP2K3,TIGAR,SDHC,ASPSCR1,KRAS,SH3GL2,PARK7,ITSN1,FLNA,GABARAP,APP,PIKFYVE,TERT,ABL1,HSPA9,DHCR24,MAP2K4,GJA1	31
Free Radical Scavenging, Molecular Transport	quantity	Quantity of reactive oxygen species	0.000829	1.643	1.098	KRAS,ATF2,PARK7,APP,TOMM22,TERT,PRDX3,EEF1G,AGK,ABL1,HSPA9,SLC7A11,HSPA4,BMAL1,CAT,PRDX1,SSPN,TFE3,TIGAR,DPY30	20
Free Radical Scavenging, Small Molecule Biochemistry	catabolism	Catabolism of hydrogen peroxide	0.000115	-1.069	-0.082	DHCR24,CAT,PRDX1,APP,PRDX3	5
Free Radical Scavenging, Small Molecule Biochemistry	reduction	Reduction of hydrogen peroxide	2.47e-05	-0.747	0.43	CAT,PRDX1,APP,PRDX3	4
Gene Expression	transactivation	Transactivation of RNA	0.0015	-0.538	0.8	ATF2,PML,UBTF,SRPK3,E2F3,CEP350,BMPR1B,TSC22D3,PRDX1,RXRA,MED7,CARM1,PEG10,CHUK,ITSN1,MED26,GLI2,APP,WWTR1,GNRH1,NFATC1,TERT,WRN,ACVR1B,HSPA9,ACACB,ETV6	27
Gene Expression	expression	Expression of RNA	7.54e-08	-1.954	-0.879	GTF2B,PML,NFYA,GNB1,E2F3,GRN,BEX1,CAMTA2,POLE3,LRP1,PSIP1,RNF20,NCOA7,MAPK12,RPS7,MED26,NTN3,SSPN,ATF2,UBTF,EHMT2,ASH1L,H1-4,POU3F2,TOPBP1,ABT1,MAP2K3,YBX1,ATP1B1,NTRK2,ZNF628,NPM1,VAV3,CHUK,TUG1,WWTR1,CEP128,NFATC1,STAR,TERT,EID2,HSPA4,NEDD4,EAPP,EIF4E,ZNF608,AKAP8L,BIRC2,SIX3,USF3,HDAC8,NOD1,YAP1,MALT1,ZIC2,MCPH1,WDR35,PDCL3,PPP2CB,RXRA,DVL2,MED7,PARK7,FLNA,HEXIM1,LIMD1,VPS72,SMYD3,APP,GNRH1,PU…	112
Gene Expression	transcription	Transcription	4.86e-09	-2.191	-0.922	GTF2B,PML,NFYA,GNB1,E2F3,GRN,BEX1,CAMTA2,POLE3,LRP1,PSIP1,RNF20,NCOA7,MAPK12,RPS7,MED26,NTN3,SSPN,ATF2,UBTF,EHMT2,ASH1L,H1-4,POU3F2,RBM25,TOPBP1,ABT1,MAP2K3,YBX1,ATP1B1,NTRK2,ZNF628,NPM1,VAV3,CHUK,TUG1,WWTR1,CEP128,NFATC1,STAR,TERT,EID2,HSPA4,NEDD4,EAPP,ZNF608,AKAP8L,BIRC2,SIX3,USF3,HDAC8,NOD1,YAP1,MALT1,ZIC2,MCPH1,WDR35,MERTK,PDCL3,PPP2CB,RXRA,DVL2,MED7,PARK7,FLNA,HEXIM1,LIMD1,VPS72,SMYD3,APP,GN…	111
Gene Expression	transcription	Transcription of DNA	1.58e-05	-1.532	-0.603	GTF2B,AKAP8L,SIX3,PML,USF3,HDAC8,NFYA,YAP1,E2F3,ZIC2,MCPH1,BEX1,CAMTA2,POLE3,RXRA,PSIP1,DVL2,MED7,RNF20,NCOA7,PARK7,HEXIM1,LIMD1,VPS72,MED26,SMYD3,APP,PURB,ACVR1B,ABL1,BMPR1A,PIK3R2,COL4A2,NTN3,CTR9,TOP1,ATF2,UBTF,AP3B1,EHMT2,ASH1L,H1-4,IMPACT,ELOC,BMPR1B,POU3F2,BMAL1,ABT1,Dlx6os1,RITA1,MAP2K3,YBX1,ZNF628,SCAF8,CARM1,NPM1,PAXBP1,SP4,DRAP1,CBX1,CHUK,RNF141,GLI2,WWTR1,MED13,NFATC1,HEYL,EID2,NEDD4,D…	74
Gene Expression	transcription	Transcription of RNA	4.51e-08	-2.035	-0.856	GTF2B,AKAP8L,BIRC2,SIX3,PML,USF3,HDAC8,NFYA,NOD1,GNB1,YAP1,E2F3,MALT1,ZIC2,MCPH1,GRN,BEX1,CAMTA2,POLE3,RXRA,LRP1,PSIP1,DVL2,MED7,RNF20,NCOA7,PARK7,FLNA,MAPK12,HEXIM1,LIMD1,VPS72,MED26,SMYD3,APP,GNRH1,PURB,ACVR1B,ABL1,BMPR1A,PIK3R2,COL4A2,NTN3,SSPN,GJA1,CTR9,TOP1,ATF2,UBTF,AP3B1,EHMT2,ASH1L,H1-4,IMPACT,ELOC,BMPR1B,POU3F2,TOPBP1,BMAL1,TSC22D3,ABT1,Dlx6os1,RITA1,MAP2K3,YBX1,ZNF628,SCAF8,CARM1,NPM1,V…	94
Gene Expression	activation	Activation of DNA endogenous promoter	7.63e-06	-2.095	-1.011	GTF2B,AKAP8L,SIX3,USF3,HDAC8,NFYA,YAP1,E2F3,ZIC2,MCPH1,BEX1,CAMTA2,POLE3,RXRA,PSIP1,DVL2,MED7,RNF20,NCOA7,PARK7,HEXIM1,VPS72,MED26,SMYD3,APP,PURB,ACVR1B,ABL1,BMPR1A,PIK3R2,CTR9,ATF2,UBTF,AP3B1,EHMT2,ASH1L,H1-4,IMPACT,ELOC,BMPR1B,POU3F2,BMAL1,ABT1,Dlx6os1,RITA1,YBX1,SCAF8,CARM1,NPM1,PAXBP1,SP4,DRAP1,CHUK,GLI2,WWTR1,NFATC1,HEYL,EID2,NEDD4,DLL1,TFE3,ZNF608,ETV6,CC2D1B	64
Gene Expression	expression	Initiation of expression of RNA	0.003			GTF2B,UBTF,MED26,EIF4E,IMPACT,ELOC,MED7,E2F3	8
Gene Expression	transcription	Initiation of transcription of RNA	0.00105			GTF2B,UBTF,MED26,ELOC,MED7,E2F3	6
Gene Expression	transactivation	Transactivation	0.000412	-0.172	1.21	ATF2,PML,UBTF,SRPK3,E2F3,CEP350,BMPR1B,TSC22D3,PRDX1,RXRA,MAP2K3,MED7,CARM1,PEG10,CHUK,ITSN1,MAPK12,SIAH2,MED26,GLI2,APP,WWTR1,GNRH1,NFATC1,TERT,WRN,ACVR1B,HSPA9,ACACB,ETV6	30
Gene Expression	dissociation	Dissociation of DNA fragment	0.00107			TERT,WRN	2
Gene Expression	transcription	Transcription of rRNA	0.00119			TOP1,UBTF,NPM1,WRN	4
Hereditary Disorder, Metabolic Disease, Organismal Injury and Abnormalities	mitochondrial disorder	Autosomal recessive mitochondrial disorder	0.00045			AGK,WARS2,HIBCH,BOLA3,MGME1,NDUFB8,SUCLA2,SLC25A12,ATPAF2,FASTKD2,NDUFS4	11
Hereditary Disorder, Metabolic Disease, Organismal Injury and Abnormalities	familial mitochondrial disorder	Familial mitochondrial disorder	0.000782			HIBCH,PML,MT-ND5,MRPS7,MGME1,NDUFB8,FASTKD2,NDUFS4,AGK,WARS2,UQCC2,CAT,BOLA3,LYRM4,SUCLA2,SLC25A12,ATPAF2,SDHC	18
Hereditary Disorder, Metabolic Disease, Organismal Injury and Abnormalities	primary coenzyme Q10 deficiency type 1	Primary coenzyme Q10 deficiency type 1	0.00107			APTX,COQ8A	2
Hereditary Disorder, Neurological Disease, Organismal Injury and Abnormalities	encephalopathy	Autosomal dominant encephalopathy	6.24e-05			MTSS2,SIX3,GNB1,ASH1L,H1-4,DCTN1,DPYSL5,PDE10A,ZIC2,GRN,MAP1B,NTRK2,MED13L,ATXN10,NF2,YWHAG,ITSN1,CLTC,GLI2,SMYD3,APP,ATP2B1,NSF,MED13,SON,KIF2A,FUZ,VCP	28
Hereditary Disorder, Neurological Disease, Organismal Injury and Abnormalities	autosomal recessive neurological disorder	Autosomal recessive neurological disorder	0.000154			HIBCH,HECTD4,MT-ND5,HYCC1,CEMIP,WARS2,MCPH1,GRN,RSPRY1,SCARB2,BLTP1,PCLO,POT1,MED13L,BRAT1,PARK7,FLNA,EXOC8,RBSN,SLC7A6OS,APP,NDUFB8,GNRH1,OXR1,NDUFS4,GUF1,COL4A2,VCP,THUMPD1,GLUL,INTS1,GAD1,ERCC4,ABAT,PRDX3,PDE10A,CCDC40,APTX,IQSEC1,SUCLA2,ARSB,SPTBN4,SPATA7,GLI2,POSTN,DLL1,NNAT,MTRR,UNC93B1,COQ8A,SLC25A12	51
Hereditary Disorder, Neurological Disease, Organismal Injury and Abnormalities	familial encephalopathy	Familial encephalopathy	4.32e-12			LRRN1,HIBCH,LAPTM4B,HECTD4,SOCS5,MT-ND5,GNB1,NDUFA5,WARS2,GRN,RSPRY1,KCNH7,PDK2,SCARB2,PCLO,ATXN10,BRAT1,NF2,YWHAG,RBSN,SLC7A6OS,OXR1,NDUFS4,GUF1,ERAP1,SYT1,GAD1,UBTF,ERCC4,SRPK3,ASH1L,H1-4,SYNE2,DCTN1,FASTKD2,BRCC3,ATP1B1,NTRK2,NPM1,AK1,ITSN1,SPATA7,SMS,WWTR1,MID2,NNAT,FUZ,ACAT1,UNC93B1,COQ8A,SLC25A12,LDHB,BIRC2,MTSS2,SIX3,HYCC1,ECHDC1,YWHAE,DPYSL5,MALT1,ZIC2,MCPH1,MAP2,MERTK,MAP1B,SDHC,POT1,MED…	113
Hereditary Disorder, Neurological Disease, Organismal Injury and Abnormalities	familial neurological disorder	Familial neurological disorder	7.46e-11			LRRN1,HIBCH,LAPTM4B,HECTD4,SOCS5,MT-ND5,KIF21A,GNB1,NDUFA5,WARS2,GRN,RSPRY1,KCNH7,PDK2,SCARB2,PIP5K1C,PCLO,ATXN10,BRAT1,NF2,YWHAG,RBSN,SLC7A6OS,OXR1,NDUFS4,GUF1,ERAP1,SYT1,GAD1,UBTF,ERCC4,SRPK3,CFH,ASH1L,H1-4,SYNE2,DCTN1,FASTKD2,CCDC40,MAP1A,BRCC3,ATP1B1,NTRK2,NPM1,DLGAP2,AK1,ITSN1,SPATA7,SMS,WWTR1,MID2,NNAT,FUZ,MTRR,ACAT1,UNC93B1,EIF4E,COQ8A,SLC25A12,LDHB,BIRC2,MTSS2,SIX3,HYCC1,CEMIP,ECHDC1,YWHA…	130
Hereditary Disorder, Neurological Disease, Organismal Injury and Abnormalities	epilepsy	Autosomal recessive epilepsy	0.00284			GUF1,GLUL,GAD1,SCARB2,SLC25A12,ABAT	6
Hereditary Disorder, Neurological Disease, Organismal Injury and Abnormalities	autosomal recessive progressive encephalopathy	Autosomal recessive progressive encephalopathy	0.000398			PARK7,MT-ND5,GAD1,NNAT,SCARB2,COL4A2,SLC7A6OS,APP	8
Hereditary Disorder, Neurological Disease, Organismal Injury and Abnormalities	familial epilepsy	Familial epilepsy	0.0004			GLUL,MT-ND5,YWHAG,GAD1,SLC7A6OS,APP,NSF,ABAT,OXR1,CADM2,GUF1,NNAT,APTX,SCARB2,NTRK2,RBFOX1,SLC25A12	17
Hereditary Disorder, Neurological Disease, Organismal Injury and Abnormalities	familial seizure disorder	Familial seizure disorder	2.79e-05			DHDDS,GLUL,BRAT1,MT-ND5,YWHAG,GAD1,EXOC8,SLC7A6OS,APP,NSF,ABAT,OXR1,CADM2,GUF1,WARS2,DLL1,NNAT,APTX,SCARB2,NTRK2,RBFOX1,SLC25A12	22
Hereditary Disorder, Neurological Disease, Organismal Injury and Abnormalities, Psychological Disorders, Skeletal and Muscular Disorders	Huntington disease	Huntington Disease	0.000303			LRRN1,BIRC2,TOP1,LAPTM4B,SOCS5,MT-ND5,GNB1,NDUFA5,B3GNT2,PDE10A,MALT1,MAP2,MERTK,TSC22D3,KCNH7,PDK2,SCARB2,ATP1B1,NTRK2,SUCLA2,NPM1,SDHC,AK1,KRAS,WWTR1,KCNIP4,RAP1GAP,ATP2B1,OXR1,SPARC,NDUFS4,MAP2K4,ACAT1,GAD2,RBFOX1,NDUFB1,LDHB,GJA1	38
Hereditary Disorder, Neurological Disease, Organismal Injury and Abnormalities, Psychological Disorders, Skeletal and Muscular Disorders	early onset Parkinson disease 6	Early onset Parkinson disease 6	0.00211			PARK7,MT-ND5	2
Hereditary Disorder, Neurological Disease, Organismal Injury and Abnormalities, Skeletal and Muscular Disorders	hereditary neuromuscular disease	Hereditary neuromuscular disease	0.000124			LRRN1,BIRC2,HIBCH,TOP1,LAPTM4B,SOCS5,MT-ND5,GAD1,ERCC4,GNB1,NDUFA5,SYNE2,B3GNT2,PDE10A,FASTKD2,MALT1,MAP2,MERTK,TSC22D3,KCNH7,PDK2,SCARB2,ATP1B1,NTRK2,SUCLA2,NPM1,SDHC,AK1,KRAS,PARK7,WWTR1,KCNIP4,RAP1GAP,NDUFB8,ATP2B1,OXR1,SPARC,NDUFS4,MAP2K4,ACAT1,GAD2,RBFOX1,VCP,SLC25A12,NDUFB1,LDHB,GJA1	47
Hereditary Disorder, Organismal Injury and Abnormalities	Mendelian disorder of the epigenetic machinery	Mendelian disorder of the epigenetic machinery	0.00215			PML,ITSN1,HDAC8,SMS,PPAT,ASH1L,ATP2B1,ECHDC1,YWHAE,ABL1,ERAP1,MAP2,DHCR24,PIP5K1C,ATP1B1	15
Hereditary Disorder, Organismal Injury and Abnormalities, Psychological Disorders	familial psychiatric disease	Familial psychiatric disease	5.45e-05			LRRN1,BIRC2,LAPTM4B,SOCS5,MT-ND5,GNB1,HYCC1,NDUFA5,MALT1,WARS2,GRN,MAP2,MERTK,KCNH7,PDK2,SCARB2,SDHC,POT1,ANKRD17,UNC13A,BRAT1,PARK7,EXOC8,APP,KCNIP4,RAP1GAP,OXR1,NDUFS4,COL4A2,VCP,THUMPD1,GJA1,TOP1,INTS1,GAD1,UBTF,B3GNT2,DCTN1,PDE10A,TSC22D3,IQSEC1,ATP1B1,NTRK2,SUCLA2,NPM1,AK1,KRAS,SPATA7,WWTR1,ATP2B1,SON,SPARC,MAP2K4,ACAT1,GAD2,EIF4E,RBFOX1,NDUFB1,LDHB	59
Lipid Metabolism, Molecular Transport, Small Molecule Biochemistry	concentration	Concentration of lipid	0.00167	-1.242	-0.797	PML,HYCC1,YAP1,RBM33,E2F3,DGKK,GLUD1,MERTK,PDK2,RXRA,LRP1,PIP5K1C,OSBPL2,SIAH2,HEXIM1,H6PD,APP,GNRH1,GUF1,PIK3R2,CR1L,ACACB,CNPY4,PIP5K1B,AKAP9,GAD1,CDKN2AIP,PRDX3,PDE10A,AGK,BMAL1,TSC22D3,NTRK2,VAV3,KRAS,WWTR1,PIKFYVE,STAR,STK39,WRN,SLC6A11,SLC7A11,DHCR24,ACAT1,GAD2,ME1,SURF4,TFE3,LDHB	49
Lipid Metabolism, Molecular Transport, Small Molecule Biochemistry	quantity	Quantity of steroid	0.00115	-0.662	-0.525	HYCC1,YAP1,PRDX3,PDE10A,AGK,BMAL1,TSC22D3,RXRA,LRP1,OSBPL2,NTRK2,VAV3,SIAH2,HEXIM1,H6PD,APP,WWTR1,GNRH1,STAR,STK39,WRN,GUF1,SLC7A11,DHCR24,PIK3R2,ACACB,ACAT1,ME1,SURF4,CNPY4,AKAP9	31
Lipid Metabolism, Small Molecule Biochemistry	conversion	Conversion of cholesterol	0.000526			DHCR24,RXRA,STAR	3
Lipid Metabolism, Small Molecule Biochemistry	esterification	Esterification of cholesterol	0.0027	0	0.364	ACAT1,APP,OSBPL2,TERT	4
Lipid Metabolism, Small Molecule Biochemistry	metabolism	Metabolism of medium chain dicarboxylic acid	0.00317			ME1,SUCLA2,ABAT	3
Lipid Metabolism, Small Molecule Biochemistry, Vitamin and Mineral Metabolism	synthesis	Synthesis of steroid	0.00229	-2.389	-1.783	KRAS,ATF2,YWHAG,FDPS,H6PD,APP,WWTR1,CCHCR1,TOMM22,GNRH1,STAR,SQLE,DHCR24,CAT,ACAT1,KCNJ5,YBX1,OSBPL2	18
Lipid Metabolism, Small Molecule Biochemistry, Vitamin and Mineral Metabolism	synthesis	Synthesis of terpenoid	0.00157	-2.399	-1.715	KRAS,ATF2,DHDDS,YWHAG,FDPS,H6PD,APP,WWTR1,CCHCR1,TOMM22,GNRH1,STAR,SQLE,DHCR24,CAT,ALG9,ACAT1,KCNJ5,YBX1,OSBPL2	20
Metabolic Disease, Neurological Disease, Organismal Injury and Abnormalities, Psychological Disorders	Alzheimer disease	Alzheimer disease	0.000643			MTSS2,CEP57,HDAC8,FDPS,EEF1G,CDKL1,GRN,MAP2,MERTK,KCNH7,PDK2,LRP1,DVL2,TIGAR,SDHC,PRKAR2A,POT1,SMYD3,APP,NDUFB8,NSF,GNRH1,OXR1,PHF1,RPS6KA2,CR1L,TNXB,VCP,DHDDS,SYT1,GALNT1,RAB14,MGME1,SPARCL1,ABAT,PRDX3,CADM2,TSC22D3,PRDX1,ATP1B1,NTRK2,SUCLA2,SH3BGRL,DLGAP2,KRAS,SH3GL2,CTNNA3,STAR,SPARC,HSPA9,DLL1,DHCR24,NNAT,PITPNM2,MTRR,GAD2,RBFOX1	57
Metabolic Disease, Organismal Injury and Abnormalities	mitochondrial disorder	Mitochondrial disorder	0.000823			HIBCH,PML,MT-ND5,MRPS7,MGME1,NDUFB8,FASTKD2,NDUFS4,AGK,WARS2,UQCC2,CAT,BOLA3,LYRM4,SUCLA2,COQ8A,SLC25A12,ATPAF2,SDHC	19
Metabolic Disease, Organismal Injury and Abnormalities	hyperammonemia	Hyperammonemia	0.000855			SLC6A11,GLUD1,GAD1,GAD2	4
Metabolic Disease, Organismal Injury and Abnormalities, Renal and Urological Disease	organic aciduria	Organic aciduria	0.00171			OAT,HLCS,PPM1K,MMAB,PRDX1,SUCLA2	6
Molecular Transport	transport	Transport of molecule	1.68e-10	-1.12	0.7	PML,MFSD5,NEDD9,RBM33,CCHCR1,FNDC1,E2F3,SPIRE2,WARS2,GRN,KCNH7,SCARB2,LRP1,NUP155,RUFY1,PEG10,NF2,ATP1B2,EXOC3,ACACB,ATF2,SYT1,ATP13A4,GLP2R,DCTN1,AGK,MAP2K3,YBX1,ATP1B1,NTRK2,NPM1,AKAP6,AK1,ASPSCR1,CHUK,SFXN5,LMAN2,WWTR1,NFATC1,STAR,TRPC1,TERT,RAB3IP,HSPA9,SLC7A11,NEDD4,AP3S1,ACAT1,UNC93B1,EIF4E,SURF4,NUP42,RAMP1,RNASEK,SLC25A12,Atp1a2,GPC3,SIX3,YAP1,TOMM22,YWHAE,ATP6AP1,CAT,BLTP1,MAP1B,RXRA,CBL…	101
Molecular Transport	export	Export of molecule	0.000528	-0.183	0.825	APP,RBM33,CCHCR1,YWHAE,TERT,HSPA9,SPNS1,SLC38A2,ACAT1,RXRA,LRP1,MAP2K3,KCNJ5,EIF4E,NUP42,OSBPL2,NUP155,THOC7,GJA1	19
Molecular Transport	nuclear export	Nuclear export of molecule	0.00126			HSPA9,RBM33,CCHCR1,EIF4E,NUP42,NUP155,THOC7	7
Molecular Transport	nuclear export	Nuclear export	2.1e-05			MALT1,HSPA9,RITA1,RBM33,CCHCR1,EIF4E,NUP42,NUP155,NPM1,THOC7	10
Molecular Transport	quantity	Quantity of heavy metal	0.00319	0.235	-0.128	SLC7A11,NF2,FBXL5,NEDD9,AP3B1,YAP1,APP,LRP1,COMMD1	9
Molecular Transport	transport	Transport of K+	0.00162			FLNA,KCNH7,ATP1B2,KCNIP4,KCNJ5,ATP1B1,NSF,YWHAE,Atp1a2,AKAP6,STK39	11
Molecular Transport	transport	Transport of metal	0.000201	0.287	0.88	NEDD9,AP3B1,YAP1,YWHAE,ATP6AP1,KCNH7,LRP1,ATP1B1,AKAP6,SPTBN4,SLC25A25,NF2,FLNA,ATP1B2,APP,KCNIP4,COMMD1,ATP2B1,NSF,NFATC1,TRPC1,STK39,SLC7A11,NEDD4,FBXL5,KCNJ5,RAMP1,TMEM199,Atp1a2,GJA1	30
Molecular Transport	transport	Transport of monovalent inorganic cation	0.00299	-1.445	-1.003	SPTBN4,FLNA,ATP1B2,KCNIP4,COMMD1,NSF,YWHAE,STK39,NEDD4,KCNH7,KCNJ5,ATP1B1,RNASEK,Atp1a2,AKAP6	15
Molecular Transport, Protein Synthesis, Protein Trafficking	localization	Localization of protein	2.23e-12	-0.41	0.339	PML,HYCC1,YAP1,YWHAE,CEP350,MCPH1,MAP2,WDR35,MERTK,LRP1,DVL2,CCDC120,NUP155,PCLO,RRAGC,PARK7,NF2,YWHAG,FLNA,CLTC,APP,KCNIP4,COMMD1,PIK3R2,CNPY4,VCP,AKAP9,GJA1,SARM1,GLUL,RAB14,TOPBP1,CCDC40,MAP1A,YBX1,LAMTOR4,ATP1B1,CARM1,NPM1,AKAP6,SPTBN4,CROCC,ITSN1,SPATA7,SHANK1,WWTR1,CEP128,PIKFYVE,MID2,TERT,WRN,CLIP3,DHCR24,NNAT,RAD17,PHYHIP,RAMP1	57
Molecular Transport, Protein Trafficking	internalization	Internalization of protein	0.000258	-1.342	-0.245	SIX3,KRAS,ATF2,PML,SYT1,FLNA,CLTC,TOMM22,E2F3,BMAL1,PIK3R2,NUP155,NPM1	13
Molecular Transport, Protein Trafficking	transport	Transport of protein	1.88e-08	0	0.909	SIX3,ATF2,PML,AP3B1,CCHCR1,FNDC1,TOMM22,DCTN1,E2F3,BMAL1,MAP1B,LRP1,NUP155,NPM1,ASPSCR1,RUFY1,FLNA,LMAN2,COMMD1,NSF,RAB3IP,HSPA9,SLC7A11,NEDD4,AP3S1,PIK3R2,UNC93B1,NUP42,RAMP1,MARCKS	30
Molecular Transport, Protein Trafficking	import	Import of protein	0.00307			SIX3,ATF2,PML,BMAL1,FLNA,PIK3R2,TOMM22,E2F3,NUP155,NPM1	10
Nervous System Development and Function	righting reflex	Righting reflex	0.000334	-1.664	-0.426	BMAL1,ATP1B2,SHANK1,GLI2,APP,NTRK2,NDUFS4	7
Nervous System Development and Function	development	Sensory system development	0.00266	-2.985	-2.141	SIX3,DHDDS,GET1,CFH,YAP1,APP,HEYL,SPARC,BMPR1B,OAT,MCPH1,ABL1,BMPR1A,DLL1,PIK3R2,MAP1B,RXRA,FUNDC1,PSIP1,NTRK2,DVL2,MARCKS,LFNG	23
Nervous System Development and Function	morphology	Morphology of nervous system	0.000235			SIX3,ATF2,DEDD,YWHAE,DPYSL5,BMPR1B,DGKK,MCPH1,GRN,MAP2,DLGAP4,MAP1B,NTRK2,SPTBN4,ITSN1,FLNA,CLTC,APP,AP3M2,KIF2A,POSTN,ABL1,BMPR1A,DLL1,MGAT1,EIF4E,MARCKS,GJA1	28
Nervous System Development and Function, Organ Morphology, Organismal Development	morphology	Morphology of brain	0.000414			SIX3,ATF2,FLNA,APP,DEDD,YWHAE,BMPR1B,KIF2A,POSTN,MCPH1,BMPR1A,MAP2,DLL1,DLGAP4,MAP1B,NTRK2,MARCKS	17
Nervous System Development and Function, Organ Morphology, Organismal Development	size	Size of anterior commissure	0.00074			MAP2,MAP1B,APP	3
Nervous System Development and Function, Organ Morphology, Organismal Development	size	Size of brain	0.000106			SIX3,ATF2,FLNA,APP,YWHAE,BMPR1B,KIF2A,POSTN,MCPH1,BMPR1A,MAP2,DLL1,MAP1B,NTRK2,MARCKS	15
Nervous System Development and Function, Organ Morphology, Organismal Development	size	Size of dentate gyrus	0.00074			BMPR1A,APP,BMPR1B	3
Nervous System Development and Function, Tissue Morphology	quantity	Quantity of neurons	8.79e-05	-2.769	-1.565	MARVELD1,ATF2,GAD1,YAP1,BMPR1B,PPP4R3A,GRN,MAP1B,RXRA,NTRK2,DVL2,PCLO,ARSB,SP4,PCDHGB4,SH3GL2,UNC13A,Pcdhgb2,GLI2,APP,HEYL,ACVR1B,OAT,ABL1,BMPR1A,Pcdhgb7,NEDD4,DLL1,MAP2K4,VCP,LFNG	31
Nervous System Development and Function, Tissue Morphology	density	Density of neurons	0.00212	-3.399	-2.485	YAP1,APP,GNRH1,SPARCL1,CSGALNACT1,TRPC1,BMPR1A,GRN,NEDD4,EIF4E,NTRK2,FNBP1	12
Nervous System Development and Function, Tissue Morphology	morphology	Morphology of nervous tissue	0.000823			SPTBN4,SIX3,ITSN1,FLNA,CLTC,APP,DPYSL5,AP3M2,DGKK,ABL1,BMPR1A,GRN,MAP2,MGAT1,DLGAP4,MAP1B,EIF4E,NTRK2,GJA1	19
Neurological Disease, Organismal Injury and Abnormalities	cognitive impairment	Cognitive impairment	2.09e-05	2.382	2.243	GPC3,MTSS2,HDAC8,GNB1,HYCC1,DPYSL5,WARS2,MCPH1,GRN,RSPRY1,ADAM11,KSR1,ANKRD17,MED13L,BRAT1,PARK7,NF2,FLNA,CLTC,SMYD3,RBSN,APP,GNRH1,KIF2A,PDXP,RNF149,PIK3R2,COL4A2,VCP,THUMPD1,RNF115,SYT1,INTS1,SRPK3,AP3B1,ASH1L,H1-4,CADM2,IQSEC1,NTRK2,DLGAP2,ITSN1,SMS,SHANK1,GLI2,ATP2B1,MID2,MED13,SON,WRN,SLC7A11,HSPA4,DHCR24,CSK,RBFOX1,TFE3,COQ8A,SLC25A12,Atp1a2	59
Neurological Disease, Organismal Injury and Abnormalities	movement disorder	Movement disorders	6.95e-07	1.982	0.534	LRRN1,BIRC2,MARVELD1,LAPTM4B,SOCS5,MT-ND5,FDPS,GNB1,YAP1,NDUFA5,KCNK13,YWHAE,MALT1,WARS2,GRN,BEX1,MAP2,MERTK,KCNH7,CAT,PDK2,SCARB2,MAP1B,LRP1,SDHC,PEG10,ATXN10,PARK7,YWHAG,ATP1B2,CLTC,DOK6,SMYD3,SLC7A6OS,APP,KCNIP4,RAP1GAP,NSF,OXR1,NDUFS4,ABL1,VCP,CDH8,GJA1,TOP1,SYT1,GAD1,UBTF,ERCC4,ASH1L,SYNE2,B3GNT2,SPARCL1,PRDX3,PDE10A,TTL,BMAL1,TSC22D3,APTX,MAP1A,ATP1B1,NTRK2,SUCLA2,NPM1,AK1,ASPSCR1,RAB3C,SPT…	91
Neurological Disease, Organismal Injury and Abnormalities	gliosis	Gliosis	0.00132	2.872	2.045	TSPAN2,CLCN7,YAP1,APP,SPARCL1,SPARC,NDUFS4,GRN,RNF149,SCARB2,LRP1,GJA1	12
Neurological Disease, Organismal Injury and Abnormalities	neurodegeneration	Neurodegeneration of brain	0.000613	2.531	1.534	MARVELD1,SLC7A11,SH3GL2,CLCN7,MAP1A,APP,NTRK2,COQ8A,KIF2A,NDUFS4	10
Neurological Disease, Organismal Injury and Abnormalities	abnormal morphology	Abnormal morphology of central nervous system	5.44e-06	2.882	1.544	IFT57,MARVELD1,HECTD4,SPARCL1,E2F3,YWHAE,POU3F2,MCPH1,GRN,MAP2,TTL,MERTK,MAP1A,MAP1B,RXRA,NTRK2,POT1,SPTBN4,CHUK,PARK7,ATP1B2,SHANK1,GLI2,APP,AP3M2,KIF2A,NDUFS4,ABL1,KNDC1,HSPA4,CR1L,COQ8A,Atp1a2,MARCKS	34
Neurological Disease, Organismal Injury and Abnormalities	abnormal morphology	Abnormal morphology of cerebellar cortex	0.002			POT1,MARVELD1,MAP2,MAP1A,MAP1B,GLI2,COQ8A,SPARCL1	8
Neurological Disease, Organismal Injury and Abnormalities	abnormal morphology	Abnormal morphology of cerebellum	0.000327			POT1,SPTBN4,MARVELD1,GLI2,SPARCL1,KIF2A,NDUFS4,MAP2,MERTK,MAP1A,MAP1B,COQ8A	12
Neurological Disease, Organismal Injury and Abnormalities	abnormal morphology	Abnormal morphology of cerebral cortex	5.09e-05	2.176	1.263	SHANK1,APP,YWHAE,AP3M2,KIF2A,NDUFS4,POU3F2,MCPH1,MAP2,HSPA4,MERTK,CR1L,MAP1B,NTRK2,Atp1a2,MARCKS	16
Neurological Disease, Organismal Injury and Abnormalities	abnormal morphology	Abnormal morphology of hippocampus	0.00195			MAP2,HSPA4,MERTK,CR1L,MAP1B,APP,YWHAE,AP3M2,KIF2A	9
Neurological Disease, Organismal Injury and Abnormalities	abnormal morphology	Abnormal morphology of nervous system	3.21e-06	2.913	1.429	IFT57,MARVELD1,HECTD4,YAP1,E2F3,YWHAE,MCPH1,GRN,MAP2,MERTK,CAT,SCARB2,MAP1B,RXRA,LRP1,DVL2,POT1,UNC13A,PARK7,ATP1B2,APP,KIF2A,NDUFS4,OAT,ABL1,CR1L,MARCKS,GJA1,SARM1,GAD1,CFH,SYNE2,SPARCL1,BMPR1B,POU3F2,TTL,MAP1A,NTRK2,DLGAP2,SPTBN4,SH3GL2,CHUK,SPATA7,SHANK1,GLI2,AP3M2,CLIP3,KNDC1,HSPA4,NEDD4,COQ8A,Atp1a2	52
Neurological Disease, Organismal Injury and Abnormalities	abnormal morphology	Abnormal morphology of rhombencephalon	7.26e-05			POT1,SPTBN4,MARVELD1,CHUK,PARK7,GLI2,SPARCL1,KIF2A,NDUFS4,MAP2,MERTK,MAP1A,MAP1B,COQ8A	14
Neurological Disease, Organismal Injury and Abnormalities	abnormality	Abnormality of cerebral cortex	9.97e-05	2.388	1.496	SH3GL2,CLCN7,SHANK1,APP,YWHAE,AP3M2,KIF2A,NDUFS4,POU3F2,MCPH1,MAP2,HSPA4,MERTK,CR1L,MAP1B,NTRK2,Atp1a2,MARCKS,ARSB,GJA1	20
Neurological Disease, Organismal Injury and Abnormalities	degeneration	Degeneration of nervous system	1.83e-05	2.675	0.961	MARVELD1,SARM1,ATF2,TSPAN2,GNB1,YAP1,GRN,BMAL1,MERTK,SCARB2,MAP1A,LRP1,ATP1B1,NTRK2,CROCC,SH3GL2,CLCN7,PARK7,SPATA7,ATP1B2,APP,KIF2A,NDUFS4,SLC7A11,CR1L,COQ8A	26
Neurological Disease, Organismal Injury and Abnormalities	dyskinesia	Dyskinesia	0.000453			LRRN1,BIRC2,TOP1,LAPTM4B,SOCS5,MT-ND5,GNB1,NDUFA5,B3GNT2,PDE10A,MALT1,WARS2,MAP2,MERTK,TSC22D3,KCNH7,PDK2,SCARB2,ATP1B1,NTRK2,SUCLA2,NPM1,SDHC,AK1,KRAS,KCNIP4,RAP1GAP,WWTR1,ATP2B1,OXR1,SPARC,NDUFS4,MAP2K4,ACAT1,GAD2,RBFOX1,SLC25A12,NDUFB1,LDHB,GJA1	40
Neurological Disease, Organismal Injury and Abnormalities	encephalopathy	Early-onset encephalopathy	1.4e-07	1.712	-0.01	IFT57,MTSS2,SIX3,HECTD4,MT-ND5,HDAC8,HYCC1,YWHAE,DPYSL5,WARS2,ZIC2,MCPH1,RSPRY1,SCARB2,MAP1B,DVL2,PCLO,MED13L,PARK7,NF2,YWHAG,FLNA,EXOC8,SMYD3,APP,NSF,GNRH1,ACVR1B,KIF2A,GUF1,ABL1,PIK3R2,COL4A2,MARCKS,SARM1,GLUL,GAD1,UBTF,ASH1L,ABAT,CADM2,DLGAP4,YBX1,NTRK2,SUCLA2,KRAS,SPATA7,SMS,GLI2,MED13,SON,TERT,DLL1,RBFOX1,TFE3,SLC25A12	56
Neurological Disease, Organismal Injury and Abnormalities	neurological disorder	Early-onset neurological disorder	8.59e-07	1.712	-0.011	IFT57,MTSS2,SIX3,HECTD4,MT-ND5,HDAC8,HYCC1,YWHAE,DPYSL5,WARS2,ZIC2,MCPH1,RSPRY1,SCARB2,MAP1B,DVL2,PCLO,MED13L,PARK7,NF2,YWHAG,FLNA,EXOC8,SMYD3,APP,NSF,GNRH1,ACVR1B,KIF2A,GUF1,ABL1,PIK3R2,COL4A2,MARCKS,SARM1,GLUL,GAD1,UBTF,ASH1L,ABAT,CADM2,DLGAP4,YBX1,NTRK2,SUCLA2,SPTBN4,KRAS,SPATA7,SMS,GLI2,MED13,SON,TERT,DLL1,RBFOX1,TFE3,SLC25A12	57
Neurological Disease, Organismal Injury and Abnormalities	epilepsy or neurodevelopmental disorder	Epilepsy or neurodevelopmental disorder	2.53e-09			SIX3,URB2,HECTD4,MT-ND5,HDAC8,GNB1,CEMIP,YWHAE,BTBD8,WARS2,SCARB2,BLTP1,MAP1B,TRIM9,PCDHGB4,MED13L,UNC13A,BRAT1,SLC25A25,NF2,YWHAG,FLNA,CLTC,EXOC8,SLC7A6OS,APP,NSF,OXR1,KIF2A,GUF1,PIK3R2,THUMPD1,RNF115,CTR9,SARM1,GLUL,SYT1,INTS1,GAD1,UBTF,SRPK3,ASH1L,H1-4,ABAT,PDE10A,CADM2,APTX,MAP1A,NTRK2,CARM1,DLGAP2,EP400,KRAS,ITSN1,SHANK1,WWTR1,ATP2B1,MED13,AP3M2,TERT,STK39,SLC6A11,DLL1,MAP2K4,NNAT,GAD2,RBFOX…	69
Neurological Disease, Organismal Injury and Abnormalities	microgliosis	Microgliosis	0.000558	2.6	2.2	GRN,TSPAN2,RNF149,SCARB2,APP,SPARC,NDUFS4	7
Neurological Disease, Organismal Injury and Abnormalities	neurodegeneration	Neurodegeneration	1.32e-05	2.652	0.917	HIBCH,MARVELD1,SARM1,ATF2,TSPAN2,GNB1,YAP1,GRN,BMAL1,MERTK,SCARB2,MAP1A,LRP1,ATP1B1,NTRK2,CROCC,SH3GL2,CLCN7,PARK7,SPATA7,ATP1B2,APP,OXR1,KIF2A,NDUFS4,SLC7A11,CR1L,COQ8A	28
Neurological Disease, Organismal Injury and Abnormalities	neurological signs	Neurological signs	2.44e-05			LRRN1,BIRC2,MTSS2,LAPTM4B,HECTD4,SOCS5,MT-ND5,GNB1,NDUFA5,MALT1,WARS2,GRN,MAP2,MERTK,KCNH7,PDK2,SCARB2,TIGAR,SDHC,KSR1,CPPED1,APP,KCNIP4,RAP1GAP,OXR1,NDUFS4,PDXP,RNF149,GJA1,TOP1,SYT1,B3GNT2,PDE10A,TSC22D3,ATP1B1,NTRK2,SUCLA2,NPM1,AK1,KRAS,SHANK1,WWTR1,ATP2B1,SPARC,WRN,MAP2K4,ACAT1,GAD2,RBFOX1,TFE3,COQ8A,SLC25A12,NDUFB1,LDHB	54
Neurological Disease, Organismal Injury and Abnormalities	progressive encephalopathy	Progressive encephalopathy	7.05e-06	1.98	1.622	MTSS2,CEP57,MT-ND5,HDAC8,FDPS,YAP1,EEF1G,CDKL1,GRN,BEX1,MAP2,MERTK,CALM1,KCNH7,CAT,PDK2,SCARB2,RGS6,MAP1B,LRP1,DVL2,TIGAR,SDHC,PRKAR2A,POT1,UNC13A,PARK7,YWHAG,CLTC,DOK6,SMYD3,SLC7A6OS,APP,KCNIP4,NDUFB8,NSF,GNRH1,OXR1,ABL1,TTC3,PHF1,RPS6KA2,CR1L,COL4A2,TNXB,VCP,CDH8,SARM1,DHDDS,SYT1,GAD1,UBTF,GALNT1,RAB14,ASH1L,MGME1,SPARCL1,DCTN1,ABAT,PRDX3,PDE10A,CADM2,SQLE,TSC22D3,APTX,PRDX1,ATP1B1,NTRK2,SUCLA2…	92
Neurological Disease, Organismal Injury and Abnormalities	neurological disorder	Progressive neurological disorder	8.59e-06	2.211	1.856	MT-ND5,FDPS,ZNF652,GRN,BEX1,POLE3,CALM1,KCNH7,PDK2,SCARB2,LRP1,PRKAR2A,YWHAG,SLC7A6OS,OXR1,NDUFS4,PHF1,TNXB,CDH8,SARM1,SYT1,GAD1,UBTF,GALNT1,EHMT2,ASH1L,MGME1,DCTN1,SQLE,ATP1B1,NTRK2,SH3BGRL,DLGAP2,WWTR1,STAR,TERT,HSPA9,NEDD4,NNAT,PITPNM2,MTRR,SLC25A12,Atp1a2,LDHB,MTSS2,CEP57,HDAC8,YAP1,EEF1G,MALT1,CDKL1,MAP2,MERTK,CAT,RGS6,MAP1B,CBLB,OSBPL2,DVL2,TIGAR,SDHC,POT1,UNC13A,PARK7,CLTC,DOK6,SMYD3,APP,K…	103
Neurological Disease, Organismal Injury and Abnormalities	syndromic encephalopathy	Syndromic encephalopathy	1.13e-05			MTSS2,HECTD4,MT-ND5,ECHDC1,YWHAE,DPYSL5,WARS2,MAP2,GLUD1,RSPRY1,PEG10,MED13L,BRAT1,PARK7,NF2,YWHAG,FLNA,EXOC8,SMYD3,RBSN,APP,NSF,GNRH1,OXR1,GUF1,ERAP1,TTC3,PIK3R2,THUMPD1,GLUL,SYT1,INTS1,GAD1,EHMT2,H1-4,ABAT,IQSEC1,ATP1B1,NTRK2,SUCLA2,SMS,PPAT,GLI2,SON,DLL1,DHCR24,GAD2,TFE3,SLC25A12	49
Neurological Disease, Organismal Injury and Abnormalities	abnormal morphology	Abnormal morphology of brain	3.46e-06	2.869	1.533	MARVELD1,HECTD4,SPARCL1,E2F3,YWHAE,POU3F2,MCPH1,GRN,MAP2,TTL,MERTK,MAP1A,MAP1B,NTRK2,POT1,SPTBN4,CHUK,PARK7,ATP1B2,SHANK1,GLI2,APP,AP3M2,KIF2A,NDUFS4,ABL1,KNDC1,HSPA4,CR1L,COQ8A,Atp1a2,MARCKS	32
Neurological Disease, Organismal Injury and Abnormalities	abnormal morphology	Abnormal morphology of brainstem	0.00193			MAP2,ATP1B2,MAP1B,KIF2A,NDUFS4	5
Neurological Disease, Organismal Injury and Abnormalities	abnormal morphology	Abnormal morphology of cerebrum	5.47e-05	2.538	1.409	HECTD4,ATP1B2,SHANK1,APP,YWHAE,AP3M2,KIF2A,NDUFS4,POU3F2,MCPH1,MAP2,TTL,HSPA4,MERTK,CR1L,MAP1B,NTRK2,Atp1a2,MARCKS	19
Neurological Disease, Organismal Injury and Abnormalities	abnormal morphology	Abnormal morphology of forebrain	0.00261	0.898	-0.119	HECTD4,PARK7,ATP1B2,GLI2,APP,KIF2A,POU3F2,GRN,MAP2,TTL,MAP1B,NTRK2,Atp1a2,MARCKS	14
Neurological Disease, Organismal Injury and Abnormalities	abnormal morphology	Abnormal morphology of hippocampus layer	0.00119			MAP2,MAP1B,YWHAE,KIF2A	4
Neurological Disease, Organismal Injury and Abnormalities	abnormal morphology	Abnormal morphology of inferior olivary nucleus	6.62e-05			MAP2,MAP1B,KIF2A	3
Neurological Disease, Organismal Injury and Abnormalities	abnormal morphology	Abnormal morphology of medulla oblongata	2.47e-05			MAP2,MAP1B,KIF2A,NDUFS4	4
Neurological Disease, Organismal Injury and Abnormalities	abnormal morphology	Abnormal morphology of telencephalon	0.00316	0.898	-0.086	HECTD4,PARK7,ATP1B2,GLI2,APP,POU3F2,MAP2,TTL,MAP1B,NTRK2,Atp1a2,MARCKS	12
Neurological Disease, Organismal Injury and Abnormalities	brainstem disorder	Brainstem disorder	0.000336			ABL1,MAP2,ATP1B2,MAP1B,GAD2,APP,ABAT,PCLO,KIF2A,NDUFS4	10
Neurological Disease, Organismal Injury and Abnormalities	complex absence seizure	Complex absence seizure	0.00107			GAD2,ABAT	2
Neurological Disease, Organismal Injury and Abnormalities	epilepsy	Early-onset epilepsy	0.0026			GLUL,MT-ND5,YWHAG,GAD1,NSF,ABAT,CADM2,GUF1,SCARB2,NTRK2,RBFOX1,SLC25A12	12
Neurological Disease, Organismal Injury and Abnormalities	epilepsy	Epilepsy	0.000853			GLUL,URB2,MT-ND5,GAD1,CEMIP,ABAT,BTBD8,CADM2,APTX,SCARB2,NTRK2,TRIM9,KRAS,SLC25A25,YWHAG,SLC7A6OS,APP,WWTR1,NSF,AP3M2,OXR1,STK39,SLC6A11,GUF1,NNAT,GAD2,RBFOX1,SLC25A12,RNF115	29
Neurological Disease, Organismal Injury and Abnormalities	glial scar	Glial scar	0.001			YAP1,BMPR1B,GJA1	3
Neurological Disease, Organismal Injury and Abnormalities	gliosis	Gliosis of astrocytes	0.00317			GRN,APP,GJA1	3
Neurological Disease, Organismal Injury and Abnormalities	gliosis	Gliosis of brain	0.000707	1.976	1.911	GRN,CLCN7,RNF149,APP,LRP1,NDUFS4,GJA1	7
Neurological Disease, Organismal Injury and Abnormalities	pediatric-onset neurological disease	Pediatric-onset neurological disease	0.00137			GLUL,MT-ND5,YWHAG,GAD1,UBTF,NSF,ABAT,PDE10A,WARS2,ABL1,CADM2,GUF1,SCARB2,NTRK2,RBFOX1,SLC25A12	16
Neurological Disease, Organismal Injury and Abnormalities	progressive motor neuropathy	Progressive motor neuropathy	0.000185			MT-ND5,FDPS,YAP1,ZNF652,MALT1,GRN,BEX1,POLE3,MERTK,CALM1,KCNH7,CAT,SCARB2,RGS6,MAP1B,CBLB,UNC13A,PARK7,YWHAG,CLTC,DOK6,APP,KCNIP4,NSF,NDUFS4,ABL1,TTC3,CR1L,VCP,CDH8,SARM1,UBTF,EHMT2,ASH1L,SPARCL1,DCTN1,ABAT,PDE10A,SQLE,APTX,NTRK2,RAB3C,PRR5L,SH3GL2,PPAT,RNF141,WWTR1,MED13,TERT,SPARC,NEDD4,DHCR24,PITPNM2,GAD2,RBFOX1,SLC25A12,ETV6,Atp1a2,LDHB	59
Neurological Disease, Organismal Injury and Abnormalities	seizure disorder	Seizure disorder	0.000286	0.627	-0.306	DHDDS,GLUL,URB2,MT-ND5,GAD1,CEMIP,ABAT,BTBD8,CADM2,WARS2,MERTK,APTX,SCARB2,MAP1B,NTRK2,TRIM9,KRAS,SH3GL2,BRAT1,SLC25A25,YWHAG,EXOC8,SLC7A6OS,APP,WWTR1,NSF,AP3M2,OXR1,STK39,NDUFS4,SLC6A11,GUF1,DLL1,NNAT,GAD2,RBFOX1,COQ8A,SLC25A12,RNF115	39
Neurological Disease, Organismal Injury and Abnormalities	seizures	Seizures	0.000501	0.627	-0.345	DHDDS,GLUL,MT-ND5,GAD1,CEMIP,ABAT,BTBD8,CADM2,WARS2,MERTK,SCARB2,MAP1B,NTRK2,TRIM9,KRAS,SH3GL2,BRAT1,SLC25A25,YWHAG,SLC7A6OS,APP,NSF,AP3M2,NDUFS4,SLC6A11,GUF1,DLL1,NNAT,GAD2,RBFOX1,COQ8A,SLC25A12	32
Neurological Disease, Organismal Injury and Abnormalities	simple absence seizure	Simple absence seizure	0.00107			GAD2,ABAT	2
Neurological Disease, Organismal Injury and Abnormalities, Psychological Disorders	Alzheimer disease or frontotemporal dementia	Alzheimer disease or frontotemporal dementia	0.00022			MTSS2,CEP57,HDAC8,FDPS,EEF1G,CDKL1,GRN,MAP2,MERTK,KCNH7,PDK2,LRP1,DVL2,TIGAR,SDHC,PRKAR2A,POT1,UNC13A,PARK7,SMYD3,APP,NDUFB8,NSF,GNRH1,OXR1,PHF1,RPS6KA2,CR1L,TNXB,VCP,DHDDS,SYT1,GALNT1,RAB14,MGME1,SPARCL1,DCTN1,ABAT,PRDX3,CADM2,TSC22D3,PRDX1,ATP1B1,NTRK2,SUCLA2,SH3BGRL,DLGAP2,KRAS,SH3GL2,CTNNA3,STAR,SPARC,HSPA9,DLL1,DHCR24,NNAT,PITPNM2,MTRR,GAD2,RBFOX1	60
Neurological Disease, Organismal Injury and Abnormalities, Psychological Disorders	degenerative dementia	Degenerative dementia	8.92e-05			MTSS2,CEP57,HDAC8,FDPS,EEF1G,CDKL1,GRN,MAP2,MERTK,KCNH7,PDK2,LRP1,DVL2,TIGAR,SDHC,PRKAR2A,POT1,UNC13A,PARK7,SMYD3,APP,NDUFB8,NSF,GNRH1,OXR1,PHF1,RPS6KA2,CR1L,TNXB,VCP,DHDDS,SYT1,GALNT1,RAB14,ASH1L,MGME1,SPARCL1,DCTN1,ABAT,PRDX3,CADM2,TSC22D3,PRDX1,ATP1B1,NTRK2,SUCLA2,SH3BGRL,DLGAP2,KRAS,SH3GL2,CTNNA3,STAR,SPARC,HSPA9,NEDD4,DLL1,DHCR24,NNAT,PITPNM2,MTRR,GAD2,RBFOX1	62
Neurological Disease, Organismal Injury and Abnormalities, Psychological Disorders	dementia	Dementia	8.81e-05			MTSS2,CEP57,MT-ND5,HDAC8,FDPS,EEF1G,CDKL1,GRN,MAP2,MERTK,KCNH7,PDK2,LRP1,DVL2,TIGAR,SDHC,PRKAR2A,POT1,UNC13A,PARK7,SMYD3,APP,NDUFB8,NSF,GNRH1,CSGALNACT1,OXR1,PHF1,RPS6KA2,CR1L,COL4A2,TNXB,VCP,DHDDS,SYT1,GALNT1,RAB14,ASH1L,MGME1,SPARCL1,DCTN1,ABAT,PRDX3,CADM2,TSC22D3,PRDX1,ATP1B1,NTRK2,SUCLA2,SH3BGRL,DLGAP2,KRAS,SH3GL2,CTNNA3,STAR,SPARC,HSPA9,NEDD4,DLL1,DHCR24,NNAT,PITPNM2,MTRR,GAD2,RBFOX1	65
Neurological Disease, Organismal Injury and Abnormalities, Psychological Disorders	disorder of basal ganglia	Disorder of basal ganglia	3.95e-06			LRRN1,BIRC2,LAPTM4B,SOCS5,MT-ND5,GNB1,YAP1,NDUFA5,MALT1,WARS2,GRN,BEX1,MAP2,MERTK,KCNH7,CAT,PDK2,SCARB2,MAP1B,SDHC,PEG10,PARK7,YWHAG,CLTC,DOK6,APP,KCNIP4,RAP1GAP,NSF,OXR1,NDUFS4,ABL1,TTC3,VCP,CDH8,GJA1,TOP1,UBTF,ASH1L,B3GNT2,SPARCL1,DCTN1,PDE10A,TSC22D3,ATP1B1,NTRK2,SUCLA2,NPM1,AK1,RAB3C,KRAS,SH3GL2,RNF141,WWTR1,ATP2B1,MED13,SPARC,SLC7A11,NEDD4,MAP2K4,PITPNM2,ACAT1,GAD2,RBFOX1,NDUFB1,LDHB	66
Neurological Disease, Organismal Injury and Abnormalities, Psychological Disorders	major depression	Major depression	0.00339			CTR9,MTSS2,HECTD4,ATP13A4,AP3B1,ASH1L,EIPR1,ABAT,SPPL3,PDE10A,CADM2,WARS2,ABT1,RGS6,BLTP1,PSIP1,NTRK2,PCLO,GALNT13,AKAP6,THOC7,ARSB,SP4,POT1,HLCS,RAP1GAP,ATP2B1,CTNNA3,ACVR1B,RPS6KA2,GAD2,RBFOX1,SLC25A12,CDH8,ETV6,SGPP2,PIP5K1B	37
Neurological Disease, Organismal Injury and Abnormalities, Psychological Disorders	non-Alzheimer degenerative dementia	Non-Alzheimer degenerative dementia	0.00286			GRN,NEDD4,UNC13A,PARK7,ASH1L,APP,VCP,DCTN1	8
Neurological Disease, Organismal Injury and Abnormalities, Psychological Disorders	parkinsonism	Parkinsonism	0.000218			MT-ND5,UBTF,ASH1L,YAP1,SPARCL1,DCTN1,PDE10A,WARS2,GRN,BEX1,KCNH7,CAT,SCARB2,MAP1B,NTRK2,RAB3C,SH3GL2,PARK7,YWHAG,CLTC,RNF141,DOK6,APP,KCNIP4,NSF,MED13,ABL1,NEDD4,PITPNM2,VCP,CDH8,LDHB	32
Neurological Disease, Organismal Injury and Abnormalities, Psychological Disorders	progressive parkinsonism	Progressive parkinsonism	0.000346			MT-ND5,UBTF,ASH1L,YAP1,SPARCL1,DCTN1,PDE10A,GRN,BEX1,KCNH7,CAT,SCARB2,MAP1B,NTRK2,RAB3C,SH3GL2,PARK7,YWHAG,CLTC,RNF141,DOK6,APP,KCNIP4,NSF,MED13,ABL1,NEDD4,PITPNM2,VCP,CDH8,LDHB	31
Neurological Disease, Organismal Injury and Abnormalities, Psychological Disorders	schizophrenia	Schizophrenia	0.00122			NDUFA5,YWHAE,RGS6,RXRA,LRP1,LONRF1,HTR5A,PCLO,ANKLE2,THOC7,CHST2,YWHAG,MED26,SLC7A6OS,APP,NSF,EBNA1BP2,TNXB,EDEM3,MARCKS,ETF1,ATF2,TSPAN2,GLUL,SYT1,GAD1,ZFAND2B,EIPR1,ABAT,BMPR1B,PDE10A,SYT7,CADM2,POU3F2,BMAL1,APTX,NTRK2,CPNE7,DLGAP2,AKAP6,ARSB,SP4,ITSN1,SFXN5,CTNNA3,UBXN7,SLC7A11,DHCR24,PITPNM2,CSK,GAD2,RBFOX1,SLC25A12	53
Neurological Disease, Organismal Injury and Abnormalities, Psychological Disorders	tauopathy	Tauopathy	0.000194			MTSS2,CEP57,HDAC8,FDPS,YAP1,EEF1G,CDKL1,GRN,MAP2,MERTK,KCNH7,PDK2,LRP1,DVL2,TIGAR,SDHC,PRKAR2A,POT1,PARK7,SMYD3,APP,NDUFB8,NSF,GNRH1,OXR1,TTC3,PHF1,RPS6KA2,CR1L,TNXB,VCP,DHDDS,SYT1,GALNT1,RAB14,MGME1,SPARCL1,DCTN1,ABAT,PRDX3,CADM2,TSC22D3,PRDX1,ATP1B1,NTRK2,SUCLA2,SH3BGRL,DLGAP2,KRAS,SH3GL2,CTNNA3,STAR,SPARC,HSPA9,DLL1,DHCR24,NNAT,PITPNM2,MTRR,GAD2,RBFOX1	61
Neurological Disease, Organismal Injury and Abnormalities, Psychological Disorders	adult-onset amyotrophic lateral sclerosis	Adult-onset amyotrophic lateral sclerosis	0.000111			GRN,UNC13A,VCP,DCTN1	4
Neurological Disease, Organismal Injury and Abnormalities, Psychological Disorders	bipolar disorder	Bipolar disorder	0.00121			GAD1,HYCC1,ABAT,PDE10A,CADM2,POU3F2,RGS6,BLTP1,OSBPL2,ATP1B1,NTRK2,HTR5A,PCLO,DLGAP2,AKAP6,SP4,HLCS,KRAS,SHANK1,SMYD3,RPS6KA2,GAD2,ME1,DPY19L3,MARCKS	25
Neurological Disease, Organismal Injury and Abnormalities, Psychological Disorders	brain atrophy	Brain atrophy	0.00156			GRN,UNC13A,BRAT1,PARK7,UBTF,EXOC8,APP,NTRK2,VCP,DCTN1,ARSB	11
Neurological Disease, Organismal Injury and Abnormalities, Psychological Disorders, Skeletal and Muscular Disorders	Parkinson disease	Parkinson's disease	0.00105			MT-ND5,UBTF,ASH1L,YAP1,SPARCL1,PDE10A,BEX1,KCNH7,CAT,SCARB2,MAP1B,NTRK2,RAB3C,SH3GL2,PARK7,YWHAG,CLTC,RNF141,DOK6,APP,KCNIP4,NSF,MED13,ABL1,NEDD4,PITPNM2,VCP,CDH8,LDHB	29
Neurological Disease, Organismal Injury and Abnormalities, Skeletal and Muscular Disorders	neuromuscular disease	Neuromuscular disease	1.15e-05			LRRN1,BIRC2,HIBCH,LAPTM4B,SOCS5,MT-ND5,FDPS,GNB1,YAP1,NDUFA5,ZNF652,MALT1,BEX1,MAP2,POLE3,MERTK,KCNH7,CAT,PDK2,SCARB2,MAP1B,CBLB,LRP1,SDHC,PARK7,YWHAG,CLTC,DOK6,APP,KCNIP4,RAP1GAP,NDUFB8,NSF,OXR1,NDUFS4,ABL1,CR1L,VCP,CDH8,GJA1,TOP1,GAD1,UBTF,ERCC4,EHMT2,ASH1L,SYNE2,B3GNT2,SPARCL1,PDE10A,FASTKD2,SQLE,TSC22D3,ATP1B1,NTRK2,SUCLA2,NPM1,AK1,RAB3C,PRR5L,KRAS,SH3GL2,PPAT,RNF141,WWTR1,ATP2B1,MED13,TERT,S…	80
Neurological Disease, Organismal Injury and Abnormalities, Skeletal and Muscular Disorders	neuromuscular disease with neuropathy	Neuromuscular disease with neuropathy	0.000747			MT-ND5,UBTF,ERCC4,FDPS,EHMT2,ASH1L,YAP1,SYNE2,SPARCL1,ZNF652,PDE10A,MALT1,BEX1,POLE3,SQLE,MERTK,KCNH7,CAT,SCARB2,MAP1B,CBLB,NTRK2,RAB3C,PRR5L,SH3GL2,PARK7,YWHAG,CLTC,PPAT,RNF141,DOK6,APP,KCNIP4,NSF,MED13,TERT,NDUFS4,ABL1,NEDD4,DHCR24,PITPNM2,CR1L,VCP,CDH8,ETV6,LDHB	46
Neurological Disease, Organismal Injury and Abnormalities, Skeletal and Muscular Disorders	progressive neuromuscular disease	Progressive neuromuscular disease	0.000465			MT-ND5,GAD1,UBTF,FDPS,EHMT2,ASH1L,YAP1,SPARCL1,ZNF652,PDE10A,MALT1,BEX1,POLE3,SQLE,MERTK,KCNH7,CAT,SCARB2,MAP1B,CBLB,NTRK2,RAB3C,PRR5L,SH3GL2,PARK7,YWHAG,CLTC,PPAT,RNF141,DOK6,APP,KCNIP4,NSF,MED13,TERT,NDUFS4,ABL1,NEDD4,DHCR24,PITPNM2,CR1L,VCP,CDH8,ETV6,LDHB	45
Nucleic Acid Metabolism	metabolism	Metabolism of nucleic acid component or derivative	0.000108	-2.908	-1.78	TK1,SARM1,PML,FDPS,CFH,GNB1,GLP2R,RBM33,PDE10A,UQCC2,CAT,ATP1B1,SUCLA2,AK1,KRAS,PARK7,SLC25A25,PPAT,H6PD,APP,GNRH1,CSGALNACT1,SPARC,GART,ACACB,ACAT1,ME1,TFE3,VCP,RAMP1,SLC25A12,LDHB,GJA1	33
Nucleic Acid Metabolism, Small Molecule Biochemistry	biosynthesis	Biosynthesis of ribonucleotide	0.00162	-2.768	-1.877	KRAS,PML,PARK7,PPAT,APP,RBM33,UQCC2,GART,TFE3,VCP,SLC25A12,AK1,GJA1	13
Nucleic Acid Metabolism, Small Molecule Biochemistry	metabolism	Metabolism of nucleotide	3.39e-05	-2.908	-1.849	SARM1,PML,FDPS,CFH,GNB1,GLP2R,RBM33,PDE10A,UQCC2,CAT,ATP1B1,AK1,KRAS,PARK7,SLC25A25,PPAT,H6PD,APP,GNRH1,CSGALNACT1,SPARC,GART,ACACB,ACAT1,ME1,TFE3,VCP,RAMP1,SLC25A12,LDHB,GJA1	31
Nucleic Acid Metabolism, Small Molecule Biochemistry	synthesis	Synthesis of nucleotide	0.000997	-2.908	-1.858	KRAS,PML,PARK7,PPAT,FDPS,GNB1,GLP2R,APP,RBM33,GNRH1,SPARC,PDE10A,UQCC2,GART,CAT,ACAT1,ME1,TFE3,VCP,RAMP1,SLC25A12,AK1,GJA1	23
Nucleic Acid Metabolism, Small Molecule Biochemistry	synthesis	Synthesis of purine nucleotide	0.000307	-3.102	-2.084	KRAS,PML,PARK7,PPAT,APP,RBM33,GNRH1,PDE10A,UQCC2,GART,ACAT1,ME1,TFE3,VCP,SLC25A12,AK1,GJA1	17
Nucleic Acid Metabolism, Small Molecule Biochemistry	metabolism	Metabolism of purine nucleotide	2.74e-05			SARM1,SLC25A25,CFH,H6PD,PDE10A,ACACB,ACAT1,ME1,ATP1B1,VCP,AK1,LDHB	12
Organismal Injury and Abnormalities	oxidative stress	Oxidative stress	0.00317	1.706	0.411	PARK7,FBXL5,CAT,APP,PRDX3,WRN,NDUFS4	7
Organismal Injury and Abnormalities	acute disease	Acute disease	3.68e-08	0.563	0.786	LRRN1,CHIC1,PML,MT-ND5,NEDD9,NFYA,FDPS,DHX57,KIF21A,GNB1,RBM33,CCHCR1,FNDC1,NDUFA5,E2F3,CEP350,ZNF652,BTBD8,DGKK,GRN,POLE3,VCF2,CALM1,KCNH7,SCARB2,LRP1,PSIP1,PCLO,RUFY1,PCDHGB4,HLCS,MAPK12,WDR25,MYL6B,OGFOD2,CSGALNACT1,EXOC3,OXR1,MAPK6,NDUFS4,OAT,SENP7,HMGXB4,TNXB,CDH8,LFNG,WDR3,ATF2,ATP13A4,ERCC4,EHMT2,ASH1L,SYNE2,DCTN1,NEURL4,TOPBP1,CCDC40,ALG9,MAP2K3,YBX1,ATP1B1,NTRK2,SH3BGRL,NPM1,DLGAP2,AKAP6…	170
Organismal Injury and Abnormalities	abnormal morphology	Abnormal morphology of head	1.66e-09	4.101	1.809	GPC3,IFT57,MTSS2,TK1,MARVELD1,SIX3,HECTD4,HDAC8,YAP1,CEMIP,E2F3,YWHAE,ZIC2,MCPH1,GRN,MAP2,RSPRY1,MERTK,CAT,ABHD11,SCARB2,MAP1B,RXRA,DVL2,POT1,MED13L,PARK7,ATP1B2,APP,KCNIP4,CSGALNACT1,ACVR1B,KIF2A,NDUFS4,OAT,ABL1,BMPR1A,TOP3B,CR1L,PAK1IP1,MARCKS,GJA1,SARM1,GAD1,CFH,SPARCL1,BMPR1B,POU3F2,TTL,BMAL1,MAP1A,YBX1,NTRK2,ARSB,SPTBN4,KRAS,CLCN7,CHUK,SPATA7,SHANK1,GLI2,AP3M2,SPARC,POSTN,KNDC1,HSPA4,DLL1,GA…	70
Organismal Injury and Abnormalities	adult-onset genetic disorder	Adult-onset genetic disorder	9.96e-05			UNC13A,NDUFA5,NDUFB8,DCTN1,WRN,NDUFS4,ABL1,GRN,APTX,VCP,COQ8A,NDUFB1	12
Organismal Injury and Abnormalities	atrophy	Atrophy of organ	0.00101	-1.019	-2.178	GPC3,ATF2,UBTF,DCTN1,E2F3,MCPH1,GRN,MERTK,RGS6,CBLB,MAP2K3,NTRK2,ARSB,KRAS,UNC13A,BRAT1,PARK7,H6PD,EXOC8,APP,GNRH1,SON,TERT,ABL1,VCP,GJA1	26
Organismal Injury and Abnormalities	nodule	Nodule	0.00043			POSTN,ABL1,BMPR1A,PARK7,MT-ND5,TSC22D3,APP,SPARC,GJA1	9
Organismal Injury and Abnormalities	non-malignant disorder	Non-malignant disorder	0.00107	-0.249	-1.256	VPS37C,PML,NEDD9,FDPS,CCHCR1,FNDC1,E2F3,KCNH7,SCARB2,LRP1,PIP5K1C,PSIP1,PCLO,ANKLE2,PCDHGB4,NF2,CSGALNACT1,EXOC3,WDR55,TLCD3A,TNXB,LFNG,SARM1,ATF2,ERCC4,CFH,EHMT2,ASH1L,YBX1,ATP1B1,NTRK2,AKAP6,VAV3,CEP128,NFATC1,STAR,TERT,CETN3,MB21D2,HSPA9,SLC7A11,MGAT1,RAMP1,BIRC2,AKAP8L,GPC3,TK1,C9orf78,NOD1,HYCC1,YAP1,CEMIP,CDKL1,MEGF9,PLEKHM3,MAP1B,RXRA,CBLB,DVL2,SDHC,POT1,KSR1,UNC13A,PARK7,FLNA,RPL22,SMYD3,…	112
Organismal Injury and Abnormalities, Organismal Survival	organismal death	Organismal death	8.34e-10	5.818	-0.066	LAPTM4B,NFYA,GNB1,E2F3,Naa12,NRSN2,GRN,ABHD11,PDK2,SCARB2,LRP1,NOPCHAP1,PIP5K1C,PSIP1,PCLO,PCDHGB4,PEG10,NF2,ATP1B2,SIAH2,UBE2W,CSGALNACT1,ANAPC11,MAPK6,NDUFS4,OAT,Pcdhgb7,WDR55,TNXB,LFNG,SARM1,ATF2,SYT1,GAD1,UBTF,GALNT1,CFH,EEF1E1,EHMT2,GLP2R,H1-4,SYNE2,DCTN1,AGK,POU3F2,TOPBP1,SQLE,MAP2K3,YBX1,ATP1B1,NTRK2,LYRM4,NPM1,AKAP6,VAV3,EP400,CHUK,ITSN1,Pcdhgb2,SMS,TUG1,GABARAP,CEP128,PIKFYVE,NFATC1,STAR…	161
Organismal Injury and Abnormalities, Organismal Survival	neonatal death	Neonatal death	4.3e-05	3.156	0.122	TK1,ATF2,GAD1,HDAC8,SYNE2,POU3F2,TTL,YBX1,PIP5K1C,NTRK2,DVL2,AKAP6,RAB3C,SH3GL2,UNC13A,CHUK,HEXIM1,GLI2,UBE2W,STAR,CSGALNACT1,KIF2A,OAT,CLIP3,ABL1,Atp1a2,GJA1	27
Organismal Injury and Abnormalities, Organismal Survival	perinatal death	Perinatal death	4.7e-07	3.94	0.286	GPC3,TK1,ATF2,GAD1,HDAC8,SYNE2,E2F3,YWHAE,POU3F2,MCPH1,MAP2,TTL,MAP1B,RXRA,YBX1,PIP5K1C,PSIP1,NTRK2,DVL2,AKAP6,RAB3C,SP4,KRAS,SH3GL2,UNC13A,CHUK,SIAH2,HEXIM1,GLI2,UBE2W,STAR,CSGALNACT1,KIF2A,OAT,CLIP3,ABL1,NEDD4,Atp1a2,MARCKS,GJA1	40
Organismal Injury and Abnormalities, Psychological Disorders	depressive disorder	Depressive disorder	0.000298			CTR9,MTSS2,HECTD4,ATP13A4,FDPS,AP3B1,ASH1L,EIPR1,ABAT,SPPL3,PDE10A,CADM2,WARS2,MERTK,ABT1,RGS6,BLTP1,PSIP1,NTRK2,PCLO,GALNT13,DLGAP2,AKAP6,THOC7,ARSB,SP4,POT1,HLCS,APP,RAP1GAP,ATP2B1,CTNNA3,TERT,ACVR1B,SLC7A11,RPS6KA2,TNXB,GAD2,EIF4E,RBFOX1,SLC25A12,CDH8,ETV6,SGPP2,PIP5K1B	45
Organismal Injury and Abnormalities, Psychological Disorders	major affective disorder	Major affective disorder	0.000545			MTSS2,HECTD4,HYCC1,WARS2,RGS6,BLTP1,PSIP1,OSBPL2,HTR5A,PCLO,GALNT13,THOC7,POT1,HLCS,SMYD3,RAP1GAP,ACVR1B,RPS6KA2,DPY19L3,CDH8,PIP5K1B,MARCKS,CTR9,GAD1,ATP13A4,AP3B1,ASH1L,EIPR1,ABAT,SPPL3,PDE10A,CADM2,POU3F2,ABT1,ATP1B1,NTRK2,DLGAP2,AKAP6,ARSB,SP4,KRAS,SHANK1,ATP2B1,CTNNA3,GAD2,ME1,RBFOX1,SLC25A12,ETV6,SGPP2	50
Organismal Injury and Abnormalities, Psychological Disorders	mood disorder	Mood disorders	2.09e-05			MTSS2,HECTD4,FDPS,HYCC1,WARS2,MERTK,KCNH7,RGS6,BLTP1,PSIP1,OSBPL2,HTR5A,PCLO,GALNT13,THOC7,POT1,HLCS,SMYD3,APP,RAP1GAP,ACVR1B,RPS6KA2,TNXB,DPY19L3,CDH8,PIP5K1B,MARCKS,CTR9,GAD1,ATP13A4,AP3B1,ASH1L,EIPR1,ABAT,SPPL3,PDE10A,AGK,CADM2,POU3F2,ABT1,ATP1B1,NTRK2,DLGAP2,AKAP6,ARSB,SP4,KRAS,SHANK1,ATP2B1,CTNNA3,TERT,SLC7A11,GAD2,ME1,EIF4E,RBFOX1,SLC25A12,ETV6,SGPP2	59
Organismal Injury and Abnormalities, Psychological Disorders	schizophrenia spectrum disorder	Schizophrenia spectrum disorder	0.000119			PML,NDUFA5,YWHAE,RGS6,RXRA,LRP1,LONRF1,HTR5A,PCLO,GALNT13,ANKLE2,THOC7,CHST2,UNC13A,YWHAG,MED26,SLC7A6OS,APP,NSF,EBNA1BP2,TNXB,EDEM3,CNPY4,MARCKS,ETF1,ATF2,TSPAN2,GLUL,SYT1,GAD1,ZFAND2B,EIPR1,ABAT,BMPR1B,PDE10A,SYT7,CADM2,POU3F2,BMAL1,APTX,NTRK2,CPNE7,DLGAP2,AKAP6,ARSB,SP4,ITSN1,SFXN5,ATP2B1,MID2,CTNNA3,UBXN7,SLC7A11,NEDD4,DHCR24,PITPNM2,CSK,GAD2,EIF4E,RBFOX1,SLC25A12	61
Organismal Injury and Abnormalities, Psychological Disorders	psychological disorder	Severe psychological disorder	4.41e-05			MTSS2,PML,HECTD4,HYCC1,NDUFA5,YWHAE,WARS2,RGS6,BLTP1,RXRA,LRP1,PSIP1,OSBPL2,TRIM9,LONRF1,HTR5A,PCLO,GALNT13,ANKLE2,THOC7,POT1,CHST2,HLCS,YWHAG,MED26,SMYD3,SLC7A6OS,APP,RAP1GAP,NSF,ACVR1B,EBNA1BP2,RPS6KA2,TNXB,EDEM3,DPY19L3,CDH8,PIP5K1B,MARCKS,ETF1,CTR9,ATF2,TSPAN2,GLUL,SYT1,GAD1,ATP13A4,AP3B1,ASH1L,ZFAND2B,EIPR1,ABAT,SPPL3,BMPR1B,PDE10A,SYT7,CADM2,POU3F2,BMAL1,ABT1,APTX,ATP1B1,NTRK2,CPNE7,DLGAP2,…	85
Organismal Injury and Abnormalities, Psychological Disorders	conduct disorder	Conduct disorder	0.000663			PPM1K,ERCC4,GAD2,RBFOX1,ABAT,PDE10A	6
Organismal Injury and Abnormalities, Psychological Disorders	schizophrenia or schizoaffective disorder	Schizophrenia or schizoaffective disorder	0.000475			PML,NDUFA5,YWHAE,RGS6,RXRA,LRP1,LONRF1,HTR5A,PCLO,GALNT13,ANKLE2,THOC7,CHST2,YWHAG,MED26,SLC7A6OS,APP,NSF,EBNA1BP2,TNXB,EDEM3,MARCKS,ETF1,ATF2,TSPAN2,GLUL,SYT1,GAD1,ZFAND2B,EIPR1,ABAT,BMPR1B,PDE10A,SYT7,CADM2,POU3F2,BMAL1,APTX,NTRK2,CPNE7,DLGAP2,AKAP6,ARSB,SP4,ITSN1,SFXN5,CTNNA3,UBXN7,SLC7A11,DHCR24,PITPNM2,CSK,GAD2,RBFOX1,SLC25A12	55
Post-Translational Modification	phosphorylation	Phosphorylation of protein	1.95e-07	1.663	3.195	ATF2,SRPK3,FNDC1,IMPACT,CDKL1,MERTK,CAT,PDK2,PRDX1,CBLB,MAP2K3,NTRK2,DVL2,ANKLE2,AKAP6,PRR5L,KRAS,SH3GL2,BRAT1,PARK7,NF2,FLNA,MAPK12,LIMD1,APP,WWTR1,PIKFYVE,GNRH1,MAPK6,STK39,ACVR1B,NDUFS4,CLIP3,ABL1,KNDC1,HSPA9,HSPA4,MAP2K4,RPS6KA2,CSK,CR1L,RAD17,COQ8A,Zfp418	44
Post-Translational Modification	ubiquitination	Ubiquitination	1.25e-05	-0.47	0.014	BIRC2,HDAC8,ELOC,BEX1,CBLB,MED7,NPM1,KLHL42,RNF20,RNF146,FEM1B,PARK7,UBE2H,SIAH2,HEXIM1,RNF141,UBE2W,WWTR1,COMMD1,ANAPC11,NEDD4,FBXL5,TRIM23,RNF25,VCP,RNF115	26
Post-Translational Modification	ubiquitination	Ubiquitination of protein	2.63e-05	-0.728	-0.308	BIRC2,HDAC8,ELOC,BEX1,CBLB,MED7,NPM1,KLHL42,RNF20,RNF146,FEM1B,PARK7,UBE2H,SIAH2,RNF141,UBE2W,WWTR1,COMMD1,ANAPC11,NEDD4,FBXL5,TRIM23,RNF25,VCP,RNF115	25
Post-Translational Modification, Protein Degradation	oxidation	Oxidation of protein	1.49e-05	1.406	0.903	KRAS,SLC7A11,HSPA4,PARK7,APP,LRP1	6
Protein Synthesis	metabolism	Metabolism of peptide	0.000441	-1.539	-0.999	INPP5J,TOP1,KRAS,PARK7,MAPK12,GALNT1,SMYD3,CEMIP,APP,STK39,ERAP1,SLC7A11,CALM1,RPS6KA2,PDK2,CNOT9,AKAP9	17
Protein Synthesis	modification	Modification of peptide	0.00015	-1.238	-0.82	INPP5J,TOP1,PARK7,MAPK12,GALNT1,SMYD3,CEMIP,APP,STK39,ERAP1,CALM1,RPS6KA2,PDK2,CNOT9,AKAP9	15
Protein Synthesis	phosphorylation	Phosphorylation of peptide	0.000579	-0.956	-0.632	INPP5J,TOP1,PARK7,MAPK12,SMYD3,CEMIP,APP,STK39,CALM1,RPS6KA2,PDK2,CNOT9,AKAP9	13
Protein Trafficking	targeting	Targeting of protein	2.24e-05			PML,GET1,YWHAG,AP3B1,GABARAP,CCHCR1,PIKFYVE,YWHAE,RAB3IP,HSPA9,NEDD4,SCARB2,NUP42	13

## Sheet: Disease Diet Supp Table 9
Categories_Ts+ vsTs_11MO MSN	Functions_Ts+ vsTs_11MO MSN	Diseases or Functions Annotation_Ts+ vsTs_11MO MSN	p-Value_Ts+ vsTs_11MO MSN	Activation z-score_Ts+ vsTs_11MO MSN	Bias-corrected z-score_Ts+ vsTs_11MO MSN	Molecules_Ts+ vsTs_11MO MSN	# Molecules_Ts+ vsTs_11MO MSN
Auditory Disease, Developmental Disorder, Endocrine System Disorders, Hereditary Disorder, Neurological Disease, Organismal Injury and Abnormalities, Reproductive System Disease	gonadal dysgenesis with auditory dysfunction, autosomal recessive inheritance	Gonadal dysgenesis with auditory dysfunction, autosomal recessive inheritance	0.000194			LARS2,CLPP,ERAL1,DAP3	4
Behavior	cognition	Cognition	0.00505	-0.661	-0.109	VDAC3,CRBN,CELF6,COMT,ZDHHC9,KMT2A,MAG,GRN,ITGB1,Silc1,SRR,FGF13,PTPRF,APBB1,TANC1,RPS6KB1,FICD,KRAS,ADGRB3,RCAN1,APOD,SHANK1,RXRB,EEF2K,HCN1,NEDD4,PPP3R1,PRKCA,NAMPT,GET3,BTBD9,MEIS2,KCNJ5,APOE,ADORA1	35
Behavior	rearing	Rearing	0.000713	-1.029	-0.648	NAMPT,APOD,SRR,RXRB,NAT8L,APOE,HEXA,RTN4R,GRIN2C,SUSD4,IREB2	11
Behavior	learning	Learning	0.00302	-0.282	0.307	VDAC3,CRBN,CELF6,COMT,ZDHHC9,KMT2A,GRN,ITGB1,Silc1,SRR,FGF13,PTPRF,APBB1,TANC1,RPS6KB1,FICD,KRAS,ADGRB3,RCAN1,APOD,SHANK1,RXRB,EEF2K,HCN1,NEDD4,PPP3R1,PRKCA,NAMPT,GET3,BTBD9,MEIS2,KCNJ5,APOE	33
Behavior	hippocampal learning	Hippocampal learning	0.00186			ITGB1,GET3,EEF2K	3
Behavior	locomotion	Locomotion	0.00387	-0.621	-0.558	COMT,HEXA,MAG,IREB2,GRN,AGTPBP1,BMAL1,BAHCC1,ITGB1,PNPLA6,PTPRF,CDH23,PLOD1,SLC39A14,APBA1,RCAN1,ABCA1,AHI1,RXRB,OPRL1,P2RX7,AR,NAMPT,BTBD9,ADARB1,APOE	26
Behavior	spatial learning	Spatial learning	4.63e-06	-0.308	0.142	FICD,VDAC3,KRAS,CRBN,COMT,APOD,ZDHHC9,SHANK1,RXRB,KMT2A,EEF2K,HCN1,GRN,NAMPT,ITGB1,Silc1,MEIS2,KCNJ5,PTPRF,APOE,APBB1,TANC1	22
Behavior	vertical rearing	Vertical rearing	0.000886	-0.664	-0.359	NAMPT,APOD,SRR,NAT8L,APOE,HEXA,RTN4R,GRIN2C,SUSD4,IREB2	10
Carbohydrate Metabolism	metabolism	Metabolism of carbohydrate	0.000987	0.718	1.277	CDS1,COMT,NFYA,PMM2,B3GALNT1,B3GNT2,HEXA,INPP5B,MYOF,ITGB1,GAPDH,CHST8,NDOR1,PNPLA6,PIGB,TCF7L2,GLYCTK,ST8SIA3,PIGM,CHST2,KRAS,PGM1,CERS5,APOD,PIGO,CHSY3,PIKFYVE,GBA1,CHST11,OPRL1,SLC25A10,PARP1,PNPLA7,FUT9,PITPNM2,NNAT,SIRT3,CANT1,PGAP2,PPP1R15A,APOE,COQ2,ARF6,PIP5K1B,ADORA1,PFKL,ABCC5	47
Carbohydrate Metabolism	conversion	Conversion of carbohydrate	0.00438	0.063	0.321	INPP5B,NAMPT,CAT,PIKFYVE	4
Carbohydrate Metabolism	glycolysis	Glycolysis of cells	0.00134	-0.397	0.008	ARHGAP29,KRAS,PGM1,CRBN,RCAN1,ALKBH3,ZDHHC9,SDHA,ZFP91,ALKBH5,TAF7,EEF2K,IREB2,P2RX7,VAMP3,GAPDH,JARID2,PRKDC,SHC1,RPS6KB1,PFKL,CUL4B,NFE2L2	23
Carbohydrate Metabolism	localization	Localization of polysaccharide	0.00395			HAPLN2,CHST11	2
Carbohydrate Metabolism	sulfation	Sulfation of polysaccharide	0.00772			APOE,CHST11,P2RX7	3
Carbohydrate Metabolism	synthesis	Synthesis of carbohydrate	0.00192	0.874	1.312	CDS1,NFYA,PMM2,B3GALNT1,B3GNT2,HEXA,ITGB1,GAPDH,CHST8,PNPLA6,PIGB,TCF7L2,PIGM,CHST2,KRAS,PGM1,CERS5,PIGO,CHSY3,PIKFYVE,CHST11,OPRL1,SLC25A10,PARP1,FUT9,PITPNM2,NNAT,CANT1,PGAP2,PPP1R15A,APOE,ARF6,PIP5K1B,ADORA1,ABCC5	35
Carbohydrate Metabolism, Cellular Function and Maintenance, Lipid Metabolism, Post-Translational Modification, Small Molecule Biochemistry	biosynthesis	Biosynthesis of GPI anchor	0.00575			PIGO,PGAP2,PIGB,PIGM	4
Carbohydrate Metabolism, Drug Metabolism, Molecular Transport, Small Molecule Biochemistry	export	Export of hyaluronic acid	0.00201			KCNJ5,ABCC5	2
Carbohydrate Metabolism, Lipid Metabolism, Molecular Transport, Small Molecule Biochemistry	distribution	Distribution of phosphatidylserine	0.00133			ABCA1,ANO10,P2RX7	3
Carbohydrate Metabolism, Lipid Metabolism, Small Molecule Biochemistry	conversion	Conversion of phosphatidic acid	0.00522			INPP5B,CAT,PIKFYVE	3
Carbohydrate Metabolism, Lipid Metabolism, Small Molecule Biochemistry	conversion	Conversion of phosphatidylinositol 4,5-diphosphate	0.00395			INPP5B,PIKFYVE	2
Carbohydrate Metabolism, Lipid Metabolism, Small Molecule Biochemistry	conversion	Conversion of phosphatidylinositol phosphate	0.00395			INPP5B,PIKFYVE	2
Carbohydrate Metabolism, Lipid Metabolism, Small Molecule Biochemistry	hydrolysis	Hydrolysis of 1-oleoyl lysophosphatidylcholine	0.000682			PNPLA7,PNPLA6	2
Carbohydrate Metabolism, Molecular Transport	export	Export of carbohydrate	0.000173	-0.32	0.132	ABCA1,KCNJ5,APOE,MVP,ABCC5	5
Carbohydrate Metabolism, Molecular Transport	transport	Transport of carbohydrate	0.00212	-0.705	-0.278	ABCA1,AHI1,SLC1A2,RAB4B,PRKCA,CAT,ITGB1,SLC35D3,KCNJ5,RASA1,APOE,ARF6,RPS6KB1,MVP,ABCC5,NFE2L2	16
Carbohydrate Metabolism, Small Molecule Biochemistry	metabolism	Metabolism of glycerol	0.0064			MYOF,PNPLA6,COQ2	3
Carbohydrate Metabolism, Small Molecule Biochemistry	sulfation	Sulfation of proteoglycan	0.00395			APOE,P2RX7	2
Cell Cycle	interphase	Arrest in interphase	0.000284			TOP1,PPM1A,CDS1,SRSF3,SF3B1,PNPT1,MARCHF8,THOC1,NFYA,ALKBH5,LRWD1,KMT2A,E2F3,MED16,PURA,RPL5,SMAD7,CAT,ITGB1,PPP2CB,TCF7L2,PRKDC,CARM1,RPS6KB1,FBXL2,EP400,KRAS,CBX1,KMT5A,CHST11,EEF2K,DTYMK,AR,CDC7,PARP1,NEDD4,PRKCA,SMARCA1,CPEB2,PRMT7,JAM3,OLA1,NFE2L2	43
Cell Cycle	cell cycle progression	Cell cycle progression	1.58e-06	1.403	1.929	GTF2B,SETD7,GAS6,BIRC2,PPM1A,IRF9,PNPT1,NFYA,MAFB,LHX6,E2F3,ARPC1B,KLHDC8B,CCNT2,GRN,ARPC5,GPER1,PARP11,JARID2,MAD1L1,PTPRF,APBB1,RPS6KB1,NFIB,VPS72,ZW10,INTS13,MORF4L2,NFIA,OSBPL9,AR,XPO1,SMARCA1,ADARB1,PPP1R15A,MEIS2,JAM3,PHF12,C6orf89,TOP1,WAPL,RSU1,SSRP1,KMT2A,MORF4L1,ELOC,MBTD1,FGFRL1,PURA,BMAL1,ACSL1,SMAD7,USP8,PHF6,ITGB1,ABTB1,TPM2,TCF7L2,PRKDC,TRRAP,VAV3,EP400,KRAS,MARK2,REM2,PIKFYVE,MYH1…	82
Cell Cycle	interphase	Interphase	0.000489	0.011	0.26	PPM1A,RBM14,SF3B1,PNPT1,MARCHF8,NFYA,LRWD1,E2F3,CUL2,MED16,BAG4,CAT,GORASP2,PPP2CB,JARID2,RPS6KB1,TAOK3,ACVR1B,AR,SMARCA1,CPEB2,PRMT7,MEIS2,JAM3,TOP1,CDS1,SRSF3,SLC25A1,THOC1,SEMA4C,ALKBH5,KMT2A,PURA,RPL5,SMAD7,USP8,ITGB1,TCF7L2,PRKDC,CARM1,SPRTN,FBXL2,EP400,KRAS,CBX1,KMT5A,CHST11,EEF2K,DTYMK,CDC7,PARP1,NEDD4,PRKCA,APOE,OLA1,SHC1,NFE2L2	57
Cell Cycle	mitosis	Mitosis	0.00414	0.205	0.526	GTF2B,GAS6,KMT2A,ELOC,E2F3,ARPC1B,KLHDC8B,PURA,GRN,PARP11,PHF6,JARID2,MAD1L1,PTPRF,TRRAP,RPS6KB1,VAV3,EP400,KRAS,MARK2,NFIB,ZW10,INTS13,PIKFYVE,MYH10,NFIA,AR,CDC7,PRKCA,PHF12,APOE,PKN2,PRKACA,SHC1	34
Cell Cycle	G1 phase	Arrest in G1 phase	0.000421			CDS1,SRSF3,PNPT1,MARCHF8,NFYA,ALKBH5,LRWD1,KMT2A,E2F3,MED16,PURA,RPL5,SMAD7,ITGB1,TCF7L2,PRKDC,CARM1,RPS6KB1,EP400,CBX1,KMT5A,DTYMK,AR,PARP1,NEDD4,CPEB2,PRMT7,JAM3,OLA1,NFE2L2	30
Cell Cycle	G2/M phase	Arrest in G2/M phase of tumor cell lines	0.00677			FBXL2,AR,TOP1,KRAS,SF3B1,NFYA,CAT,SMARCA1,PPP2CB,KMT5A,CHST11	11
Cell Cycle	interphase	Arrest in interphase of fibroblast cell lines	0.00604			EP400,KRAS,NEDD4,PRKDC,OLA1,CARM1,PURA	7
Cell Cycle	G1 phase	G1 phase	0.00044	-0.115	0.048	CDS1,SRSF3,RBM14,SLC25A1,PNPT1,MARCHF8,NFYA,SEMA4C,ALKBH5,LRWD1,KMT2A,E2F3,CUL2,MED16,PURA,RPL5,SMAD7,ITGB1,JARID2,TCF7L2,PRKDC,CARM1,RPS6KB1,EP400,KRAS,CBX1,KMT5A,DTYMK,ACVR1B,AR,CDC7,PARP1,NEDD4,CPEB2,PRMT7,JAM3,APOE,OLA1,NFE2L2	39
Cell Cycle	mitosis	Mitosis of eye cell lines	0.000311	0	0.54	EP400,PARP11,PHF6,KMT2A,PHF12,TRRAP	6
Cell Death and Survival	apoptosis	Apoptosis	1.05e-05	-0.182	-0.959	GAS6,PPM1A,SF3B1,NFYA,RBM33,MAFB,FBXO25,LHX6,E2F3,CUL2,GRN,AARS1,CRELD1,CREB3,GAPDH,HUNK,APBB1,RPS6KB1,SEC13,ARHGEF3,RGS7,SOX5,AHI1,ACO2,TAOK3,MAP1LC3A,NFIA,CPEB1,GBA1,AR,MOAP1,USP9X,PPP6R2,TGFB1I1,SMARCA1,GRHL2,PCBP2,SAV1,DYNLL1,EI24,SRSF3,SLC25A1,PTP4A2,MAG,CCS,SPRY4,FGFRL1,ULK1,FAH,HTRA3,H1-2,SMAD7,USP8,ARVCF,PCDHGC4,ITGB1,IL11RA,TCF7L2,IRAK2,NRF1,CASZ1,VAV3,EP400,FEM1B,SLC39A14,ITSN1,Pcdhgb2,…	182
Cell Death and Survival	survival	Cell survival	0.00046	-0.486	0.78	GAS6,PPM1A,SF3B1,MMAB,NFS1,CDK20,E2F3,GRN,AARS1,AGTPBP1,GAPDH,PNPLA6,NRBP1,TBC1D32,NUP58,NUP155,KIFC2,RPS6KB1,TATDN2,APOD,SLC1A2,TAOK3,EBNA1BP2,AR,USP9X,ZC3HAV1,GET3,SSPN,MKRN1,SRSF3,IBTK,PTP4A2,PCSK6,HTRA3,SMAD7,USP8,PCDHGC4,ITGB1,IL11RA,TCF7L2,NRF1,FEM1B,Pcdhgb2,RXRB,PIKFYVE,EEF2K,P2RX7,SPRN,HSPA9,PARP1,PRKCA,MTMR12,TMEM208,APOE,PRKACA,MINK1,MVP,MAPK11,BIRC2,PSMD3,CRBN,PMM2,MCUR1,PSME4,TNIK,INP…	111
Cell Death and Survival	cell viability	Cell viability	0.00016	-0.53	0.738	GAS6,PPM1A,SF3B1,MMAB,NFS1,CDK20,E2F3,GRN,AARS1,AGTPBP1,GAPDH,PNPLA6,NRBP1,TBC1D32,NUP58,NUP155,KIFC2,RPS6KB1,TATDN2,APOD,SLC1A2,TAOK3,EBNA1BP2,AR,USP9X,ZC3HAV1,GET3,SSPN,MKRN1,SRSF3,IBTK,PTP4A2,PCSK6,HTRA3,USP8,PCDHGC4,ITGB1,IL11RA,TCF7L2,NRF1,FEM1B,Pcdhgb2,RXRB,PIKFYVE,EEF2K,P2RX7,SPRN,HSPA9,PARP1,PRKCA,MTMR12,TMEM208,APOE,PRKACA,MINK1,MVP,MAPK11,BIRC2,PSMD3,CRBN,PMM2,MCUR1,PSME4,TNIK,INPP5B,GL…	110
Cell Death and Survival	cell death	Cell death of brain	0.000793	0.911	0.836	GAS6,ITSN1,SDHA,SLC1A2,PIKFYVE,E2F3,GBA1,RTN4R,ETS2,AR,SLC25A10,GRN,PARP1,AGTPBP1,CAT,GAPDH,FUZ,SRR,PA2G4,APOE,GDA,ADORA1,NFE2L2	23
Cell Death and Survival	quantity	Quantity of apoptotic cells	0.00649	1.081	0.835	GRN,KRAS,GPER1,RBM14,PRKCA,ALKBH5,APOE,RTN4R,LRP1B,NFE2L2	10
Cell Death and Survival	survival	Survival of neural cells	0.000342	0.19	0.798	GAS6,Pcdhga7,RCAN1,Pcdhgb2,SLC1A2,PIKFYVE,E2F3,AR,GRN,TNIK,AGTPBP1,PRKCA,PCDHGC4,SIRT3,CAT,ITGB1,IL11RA,APOE,PRKACA,RPS6KB1,MINK1,Pcdhga1,NFE2L2	23
Cell Death and Survival, Cellular Compromise, Neurological Disease, Organismal Injury and Abnormalities, Tissue Morphology	degeneration	Degeneration of neurons	0.00515	0.765	0.082	TTLL5,EI24,SLC7A8,DST,MARK2,ABCA1,AHI1,SLC1A2,NLK,DHTKD1,MAG,IREB2,ETS2,AR,GRN,AGTPBP1,BMAL1,ITGB1,NAT8L,APOE,ARL2BP,USP53	22
Cell Death and Survival, Nervous System Development and Function, Organismal Injury and Abnormalities	cell viability	Cell viability of nervous tissue cell lines	0.000914	0.905	1.501	CDC7,AARS1,RCAN1,SIRT3,CAT,MMAB,NFS1,GET3,TRRAP,DTYMK,CRLF3	11
Cell Death and Survival, Nervous System Development and Function, Organismal Injury and Abnormalities	cell viability	Cell viability of neurons	0.00064	0.4	0.972	Pcdhga7,Pcdhgb2,SLC1A2,PIKFYVE,E2F3,AR,GRN,TNIK,AGTPBP1,PRKCA,PCDHGC4,SIRT3,CAT,ITGB1,IL11RA,APOE,PRKACA,RPS6KB1,MINK1,Pcdhga1,NFE2L2	21
Cell Death and Survival, Neurological Disease, Organismal Injury and Abnormalities	cell death	Cell death of brain cells	0.000696	0.642	0.599	GAS6,ITSN1,SLC1A2,PIKFYVE,E2F3,GBA1,RTN4R,ETS2,AR,SLC25A10,GRN,PARP1,AGTPBP1,CAT,GAPDH,FUZ,SRR,PA2G4,APOE,GDA,ADORA1,NFE2L2	22
Cell Death and Survival, Neurological Disease, Organismal Injury and Abnormalities	cell death	Cell death of cerebral cortex cells	0.00104	0.585	0.589	GAS6,ITSN1,SLC1A2,PIKFYVE,E2F3,GBA1,RTN4R,ETS2,AR,GRN,PARP1,CAT,GAPDH,FUZ,SRR,APOE,GDA,ADORA1,NFE2L2	19
Cell Death and Survival, Neurological Disease, Organismal Injury and Abnormalities	cell death	Cell death of cortical neurons	0.00501	0.897	0.97	ITSN1,PIKFYVE,E2F3,GBA1,RTN4R,ETS2,AR,GRN,PARP1,CAT,GAPDH,FUZ,ADORA1,NFE2L2	14
Cell Death and Survival, Organismal Injury and Abnormalities	cell death	Neuronal cell death	3.12e-05	1.517	1.501	MAPK11,GAS6,IRF9,MMAB,NFS1,E2F3,GRN,TNIK,AARS1,AGTPBP1,GLUD1,CAT,GAPDH,PTPRF,PA2G4,RPS6KB1,Pcdhga7,RCAN1,SLC1A2,GBA1,AR,GET3,ADARB1,ARF6,CRLF3,MAG,ETS2,PCDHGC4,ITGB1,IL11RA,TRRAP,KRAS,ITSN1,Pcdhgb2,SDHA,PIKFYVE,NR1H2,STAR,RTN4R,DTYMK,P2RX7,CDC7,SLC25A10,PARP1,PRKCA,MAP2K4,SIRT3,FUZ,RASA1,APOE,PRKACA,MINK1,Pcdhga1,GDA,ADORA1,USP53,NFE2L2	57
Cell Death and Survival, Organismal Injury and Abnormalities	apoptosis	Apoptosis of neurons	0.00203	0.776	0.306	MAPK11,MAG,GRN,AARS1,GLUD1,PCDHGC4,CAT,GAPDH,PTPRF,KRAS,Pcdhga7,ITSN1,RCAN1,Pcdhgb2,PIKFYVE,STAR,GBA1,RTN4R,P2RX7,AR,SLC25A10,PARP1,MAP2K4,FUZ,ADARB1,APOE,PRKACA,ARF6,Pcdhga1,ADORA1,USP53,CRLF3,NFE2L2	33
Cell Death and Survival, Organismal Injury and Abnormalities	cell death	Cell death of central nervous system cells	0.000988	1.01	0.946	GAS6,ITSN1,SLC1A2,PIKFYVE,E2F3,GBA1,RTN4R,ETS2,AR,SLC25A10,GRN,PARP1,AGTPBP1,CAT,GAPDH,FUZ,SRR,PA2G4,APOE,RPS6KB1,GDA,ADORA1,NFE2L2	23
Cell Death and Survival, Organismal Injury and Abnormalities	necrosis	Necrosis	4.26e-08	0.063	-0.474	CNBP,GAS6,NFYA,MMAB,NFS1,RBM33,GRN,AARS1,SRR,EMG1,NUP58,NUP155,RPS6KB1,SEC13,MLYCD,NCOA7,RPS7,SLC1A2,TAOK3,GBA1,AR,SMARCA1,GET3,TRIM45,PCBP2,DYNLL1,MKRN1,EI24,SRSF3,CCS,RPL5,SMAD7,PCDHGC4,EP400,ITSN1,Pcdhgb2,STAR,DAP3,RTN4R,EEF2K,TM9SF4,HSPA9,PDE8A,PARP1,PRKACA,MINK1,MVP,USP53,BIRC2,RBM14,BICD2,LRP1B,TNIK,GPER1,CAT,MAD1L1,ADRM1,DVL2,APMAP,RPL27A,RCAN1,ACVR1B,PPP3R1,NSMCE4A,ADARB1,PPP1R15A,JAM3,SL…	202
Cell Morphology	abnormal morphology	Abnormal morphology of subcellular	0.000946	1.078	0.478	SETD7,VDAC3,CEP57,CRBN,ERBIN,CLSTN1,CDK20,RP2,BICD2,ARPC1B,IREB2,GORASP2,PNPLA6,COIL,RPS6KB1,SEMA5A,PLOD1,UNC13A,DST,AHI1,ZW10,CNBD2,XPO1,SUGT1,SAV1,ARF6,PIP5K1B,DGUOK,KMT2A,Pms2,MAG,PURA,ULK1,ITGB1,CDH23,PRKDC,MARK2,RXRB,PIKFYVE,MYH10,DHTKD1,CETN3,PARP1,NEDD4,SEPTIN4,SYNE1,RASA1,APOE,SHC1,NFE2L2	50
Cell Morphology	size	Size of cells	0.00359			TOP1,SORBS3,VAMP2,MORF4L1,POMGNT1,HEXA,IREB2,PURA,BMAL1,GLUD1,USP8,ITGB1,FGF13,TCF7L2,LAMTOR4,DVL2,IRAK2,RPS6KB1,GOLGA5,EP400,PPP1R18,SCAMP5,KRAS,SRSF5,MAP1LC3A,PIKFYVE,NR1H2,P2RX7,AR,PARP1,XPO1,GOLPH3,PRKCA,SIRT3,PPP1R15A,RASA1,APOE,ARF6,NFE2L2	39
Cell Morphology	sprouting	Sprouting	0.000638	-0.423	0.199	SYT1,CLSTN1,KMT2A,MAG,RND1,SPRY4,DGKK,ULK1,GRN,USP8,PRMT3,CAT,ITGB1,FGF13,PTPRF,RPS6KB1,SEMA5A,FNBP1,UNC13A,MAPKAPK5,APBA1,ITSN1,SHANK1,REM2,MIA2,EEF2K,P2RX7,NEDD4,PRKCA,MAP2K4,EIF4G3,FUNDC1,APOE,ARF6,GDA,CRLF3	36
Cell Morphology	morphology	Morphology of cellular protrusions	0.000196			APBA1,CTTN,ITSN1,DST,RCAN1,VAMP2,ELMOD2,CDK20,MAG,RTN4R,FARP2,DGKK,AR,GRN,NAMPT,TCF7L2,TBC1D32,APOE,ARF6,RPS6KB1,CRLF3	21
Cell Morphology	morphology	Morphology of clathrin-coated structures	0.00214			EP400,FKBP3,NFYA,SMARCA1,NHSL3,VWC2L,CCDC92	7
Cell Morphology	permeabilization	Permeabilization of plasma membrane	0.00186			PARP1,CERS5,P2RX7	3
Cell Morphology, Cell-To-Cell Signaling and Interaction, Cellular Assembly and Organization	length	Length of intercellular junctions	0.00647			GRN,VAMP2	2
Cell Morphology, Cellular Assembly and Organization, Cellular Development, Cellular Function and Maintenance, Cellular Growth and Proliferation, Embryonic Development, Nervous System Development and Function, Organismal Development, Tissue Development	branching	Branching of neurites	0.000205	-0.285	0.303	SYT1,CLSTN1,MAG,RND1,DGKK,ULK1,GRN,USP8,PRMT3,ITGB1,FGF13,PTPRF,RPS6KB1,FNBP1,UNC13A,MAPKAPK5,APBA1,ITSN1,SHANK1,REM2,MIA2,EEF2K,P2RX7,NEDD4,PRKCA,MAP2K4,EIF4G3,APOE,ARF6,GDA,CRLF3	31
Cell Morphology, Cellular Assembly and Organization, Cellular Development, Cellular Function and Maintenance, Cellular Growth and Proliferation, Embryonic Development, Nervous System Development and Function, Organismal Development, Tissue Development	branching	Dendritic growth/branching	3.64e-05	-0.068	0.535	SYT1,CLSTN1,MAG,RND1,DGKK,GRN,USP8,PRMT3,ITGB1,PTPRF,RPS6KB1,FNBP1,UNC13A,MAPKAPK5,APBA1,ITSN1,SHANK1,REM2,MIA2,EEF2K,P2RX7,NEDD4,PRKCA,MAP2K4,EIF4G3,APOE,ARF6,GDA,CRLF3	29
Cell Morphology, Cellular Assembly and Organization, Cellular Development, Cellular Function and Maintenance, Cellular Growth and Proliferation, Nervous System Development and Function, Organismal Development, Tissue Development	formation	Formation of dendrites	0.000104	-0.359	0.188	KIAA0319,RND1,GRN,TNIK,AGTPBP1,PRMT3,ITGB1,PTPRF,CARM1,MAPKAPK5,ADGRB3,ITSN1,SHANK1,REM2,SLITRK5,NFIA,EEF2K,NEDD4,SYNE1,EIF4G3,APOE,ARF6,MINK1,CRLF3	24
Cell Morphology, Cellular Assembly and Organization, Cellular Development, Cellular Function and Maintenance, Cellular Growth and Proliferation, Nervous System Development and Function, Organismal Development, Tissue Development	neuritogenesis	Neuritogenesis	9.44e-08	-0.405	0.355	CLSTN1,RND1,DGKK,GRN,TNIK,AGTPBP1,PRICKLE2,FGF13,PTPRF,APBB1,STXBP5,P3H1,RPS6KB1,UNC13A,MAPKAPK5,ADGRB3,DST,NFIB,AHI1,SLITRK5,NFIA,CPEB1,AR,FUT9,NTN3,ARF6,ATCAY,PIP5K1B,CRLF3,KIAA0319,SYT1,DGUOK,ATRN,MAG,ULK1,USP8,PRMT3,ITGB1,IL11RA,CARM1,FNBP1,CUL4B,APBA1,CTTN,ITSN1,MARK2,SHANK1,REM2,MYH10,MIA2,RTN4R,EEF2K,FARP2,P2RX7,NEDD4,SLITRK4,PRKCA,MAP2K4,SEPTIN4,SYNE1,EIF4G3,APOE,SHC1,MINK1,GDA,NFE2L2	66
Cell Morphology, Cellular Assembly and Organization, Cellular Function and Maintenance	formation	Formation of cellular protrusions	1.41e-08	-0.111	0.887	GAS6,CLSTN1,RP2,CEP350,ARPC1B,RND1,DGKK,GRN,WDR11,TNIK,AGTPBP1,ARHGEF6,PRICKLE2,FGF13,PTPRF,TBC1D32,APBB1,STXBP5,P3H1,RPS6KB1,CEP290,UNC13A,MAPKAPK5,ADGRB3,DST,NFIB,AHI1,SLITRK5,TAOK3,NFIA,CPEB1,AR,USP9X,FUT9,NTN3,ARF6,ATCAY,PIP5K1B,DYNLL1,CRLF3,KIAA0319,SYT1,DGUOK,ATRN,MAG,ULK1,USP8,VAMP3,PRMT3,CCDC40,ITGB1,IL11RA,TCF7L2,CARM1,TOGARAM1,VAV3,FNBP1,CUL4B,KRAS,APBA1,CTTN,ITSN1,ELMOD2,MARK2,SHANK1,T…	92
Cell Morphology, Cellular Assembly and Organization, Cellular Function and Maintenance	formation	Formation of cilia	0.00417	0.966	1.219	CEP290,KRAS,ELMOD2,AHI1,RP2,CEP128,CEP350,TRAPPC14,CBY1,WDR11,USP9X,CCDC40,ITGB1,SYNE1,FUZ,TBC1D32,TOGARAM1,DYNLL1,NFE2L2	19
Cell Morphology, Cellular Assembly and Organization, Cellular Function and Maintenance	extension	Extension of cellular protrusions	0.00726	-0.38	0.108	GAS6,KIAA0319,UNC13A,SYT1,CTTN,RSU1,AHI1,MYH10,NFIA,MAG,RTN4R,ISLR2,ULK1,USP9X,ITGB1,APOE,SEMA5A	17
Cell Morphology, Cellular Assembly and Organization, Cellular Function and Maintenance	fluidity	Fluidity of plasma membrane	0.00186			CAT,ABCA1,APOE	3
Cell Morphology, Cellular Assembly and Organization, Cellular Function and Maintenance, Nervous System Development and Function	extension	Extension of axons	0.00123	0.555	0.742	ULK1,KIAA0319,USP9X,CTTN,ITGB1,APOE,NFIA,MAG,RTN4R,ISLR2,SEMA5A	11
Cell Morphology, Cellular Assembly and Organization, Cellular Function and Maintenance, Nervous System Development and Function	extension	Extension of neurites	0.0022	0.204	0.643	KIAA0319,UNC13A,SYT1,CTTN,RSU1,AHI1,MYH10,NFIA,MAG,RTN4R,ISLR2,ULK1,USP9X,ITGB1,APOE,SEMA5A	16
Cell Morphology, Cellular Assembly and Organization, Tissue Morphology	volume	Volume of cytoplasm	0.00522			AR,RPS6KB1,GOLGA5	3
Cell Morphology, Cellular Assembly and Organization, Tissue Morphology	volume	Volume of Golgi apparatus	0.000682			RPS6KB1,GOLGA5	2
Cell Morphology, Cellular Development	branching	Branching of cells	0.000848	-0.798	-0.134	GAS6,SYT1,CLSTN1,KMT2A,MAG,RND1,DGKK,ULK1,GRN,USP8,PRMT3,ITGB1,FGF13,PTPRF,RPS6KB1,FNBP1,UNC13A,MAPKAPK5,APBA1,ITSN1,SHANK1,REM2,MIA2,EEF2K,P2RX7,NEDD4,PRKCA,MAP2K4,EIF4G3,FUNDC1,APOE,ARF6,GDA,CRLF3	34
Cell Morphology, Cellular Development, Cellular Growth and Proliferation, Nervous System Development and Function, Organismal Development, Tissue Development	morphogenesis	Morphogenesis of neurons	3.07e-08	-0.405	0.356	CLSTN1,RND1,DGKK,GRN,TNIK,AGTPBP1,PRICKLE2,FGF13,PTPRF,APBB1,STXBP5,P3H1,RPS6KB1,UNC13A,MAPKAPK5,ADGRB3,DST,NFIB,AHI1,SLITRK5,NFIA,CPEB1,AR,FUT9,NTN3,ARF6,ATCAY,PIP5K1B,CRLF3,KIAA0319,SYT1,DGUOK,ATRN,HEXA,MAG,ULK1,USP8,PRMT3,ITGB1,IL11RA,UNK,CARM1,FNBP1,CUL4B,APBA1,CTTN,ITSN1,MARK2,SHANK1,REM2,MYH10,MIA2,RTN4R,EEF2K,FARP2,P2RX7,NEDD4,SLITRK4,PRKCA,MAP2K4,SEPTIN4,SYNE1,EIF4G3,APOE,SHC1,MINK1,GDA,N…	68
Cell Morphology, Cellular Function and Maintenance	autophagy	Autophagy	0.00261	-0.093	0.241	VPS37C,BIRC2,EI24,SRSF3,ERBIN,GTF2IRD2,TBC1D5,ACBD5,TOMM22,CCS,ETS2,ULK1,GRN,BMAL1,ACSL1,MYOF,CAT,GORASP2,GAPDH,VPS13D,DVL2,PRKDC,RPS6KB1,FBXL2,KRAS,CTTN,ZFP91,MAP1LC3A,PIKFYVE,MID2,GBA1,DAP3,EEF2K,PARP1,XPO1,MOAP1,NEDD4,NAMPT,MAP2K4,SLC35D3,FUNDC1,ATP5MF,PRKACA,ARF6,C6orf89,SHC1,NFE2L2	47
Cell Morphology, Cellular Function and Maintenance	transmembrane potential	Transmembrane potential	0.000279	-0.398	-0.371	DPP6,TOMM22,GRIN2C,GRN,GPER1,CAT,HCN3,KRAS,CLPP,ITSN1,RGS7,STAR,GBA1,HCN1,AR,SLC25A36,PARP1,MOAP1,NEDD4,MAP2K4,SIRT3,TRIM45,IARS1,SHC1,DYNLL1,NFE2L2	26
Cell Morphology, Cellular Function and Maintenance	transmembrane potential	Transmembrane potential of mitochondria	0.00454	-0.398	-0.382	KRAS,CLPP,ITSN1,RGS7,TOMM22,STAR,GRN,SLC25A36,PARP1,GPER1,MOAP1,MAP2K4,SIRT3,CAT,TRIM45,IARS1,SHC1,DYNLL1,NFE2L2	19
Cell Morphology, Cellular Function and Maintenance, DNA Replication, Recombination, and Repair	double-stranded DNA break repair	Double-stranded DNA break repair of cells	0.00525	-1.189	-0.737	AR,SHLD2,CHAMP1,KRAS,PARP1,BMAL1,OTUD7B,PHF6,PRKDC,TRRAP,DYNLL1	11
Cell Morphology, Cellular Function and Maintenance, Nervous System Development and Function, Tissue Morphology	length	Length of neurites	0.00295			AR,GRN,RCAN1,NAMPT,APOE,MAG,ARF6,RTN4R,FARP2,CRLF3	10
Cell Morphology, Cellular Function and Maintenance, Nervous System Development and Function, Tissue Morphology	length	Length of neurons	0.000849			ITSN1,RCAN1,MAG,RTN4R,FARP2,AR,GRN,NAMPT,JAM3,APOE,ARF6,CRLF3	12
Cell Morphology, Nervous System Development and Function, Tissue Morphology	morphology	Morphology of neurites	0.00124			APBA1,ITSN1,DST,RCAN1,MAG,RTN4R,FARP2,DGKK,AR,GRN,NAMPT,APOE,ARF6,RPS6KB1,CRLF3	15
Cell Morphology, Nervous System Development and Function, Tissue Morphology	morphology	Morphology of neurons	6.4e-05			VAMP2,RGS11,MAG,DGKK,GRN,ITGB1,FGF13,RPS6KB1,SCAMP5,APBA1,ITSN1,DST,RCAN1,RGS7,SLITRK5,MYH10,RTN4R,FARP2,AR,NAMPT,JAM3,APOE,ARF6,CRLF3	24
Cell Morphology, Neurological Disease, Organismal Injury and Abnormalities	abnormal morphology	Abnormal morphology of neurons	6.08e-05	0.622	0.091	EI24,CRBN,ERBIN,CLSTN1,RP2,LHX6,POMGNT1,SPARCL1,HEXA,BICD2,MAG,IREB2,PURA,GRN,CAT,ITGB1,PNPLA6,PTPRF,CDH23,DVL2,RPS6KB1,SEMA5A,UNC13A,MARK2,SHANK1,NFIB,AHI1,SLC1A2,MYH10,DHTKD1,NFIA,NR1H2,IL34,OPRL1,AR,NEDD4,SLITRK4,SIRT3,CPEB2,SYNE1,BTBD9,PPP1R15A,APOE,SUSD4	44
Cell Morphology, Neurological Disease, Organismal Injury and Abnormalities	abnormal morphology	Abnormal morphology of interneurons	0.0046			EI24,SLITRK4,SIRT3,LHX6,BICD2	5
Cell Morphology, Neurological Disease, Organismal Injury and Abnormalities	abnormal morphology	Abnormal morphology of myelin sheath	0.000311			ERBIN,DST,APOE,DHTKD1,MAG,NFE2L2	6
Cell Morphology, Tissue Morphology	volume	Volume of cells	0.00116			AR,TOP1,KRAS,PPP1R15A,FGF13,RPS6KB1,IREB2,GOLGA5,P2RX7	9
Cell Signaling, Vitamin and Mineral Metabolism	detection	Detection of Ca2+	0.00418			SYT1,ASPH,KCNMB4	3
Cell-To-Cell Signaling and Interaction	signaling	Signaling of tumor cell lines	0.00365	0.721	1.071	AR,GOLPH3,TCF7L2,DVL2,DHTKD1,P2RX7	6
Cell-To-Cell Signaling and Interaction	synaptic strength	Synaptic strength of gap junctions	0.00328			NEDD4,USP8,STXBP5	3
Cell-To-Cell Signaling and Interaction, Cellular Assembly and Organization	cell-cell contact	Cell-cell contact	0.000562	-2.074	-1.232	GAS6,TTLL5,LRRC24,ERBIN,CLSTN1,MAFB,POMGNT1,GRN,INPP5B,MYOF,FGF13,PTPRF,LRRTM4,UNC13A,ADGRB3,Pcdhga7,SLITRK5,NFIA,AR,FUT9,GRHL2,RASGRF2,NTN3,PPP1R15A,CSTF2T,JAM3,ARF6,PIP5K1B,VAMP2,SPARCL1,MAG,FGFRL1,PURA,CDH6,USP8,ARVCF,PCDHGC4,ITGB1,GPR149,TANC1,KRAS,CTTN,Pcdhgb2,SHANK1,ABCA1,RTN4R,EEF2K,P2RX7,NEDD4,SLITRK4,GOLPH3,PRKCA,APOE,PKN2,PRKACA,SHC1,Pcdhga1	57
Cell-To-Cell Signaling and Interaction, Cellular Assembly and Organization	quantity	Quantity of gap junctions	0.00133	-1	-0.669	KRAS,Pcdhga7,PCDHGC4,Pcdhgb2,ABCA1,PPP1R15A,PTPRF,APOE,Pcdhga1	9
Cell-To-Cell Signaling and Interaction, Cellular Assembly and Organization	quantity	Quantity of intercellular junctions	0.000317	0.186	0.582	GRN,KRAS,Pcdhga7,VAMP2,PCDHGC4,Pcdhgb2,ABCA1,PPP1R15A,PTPRF,APOE,Pcdhga1	11
Cell-To-Cell Signaling and Interaction, Cellular Assembly and Organization, Cellular Development, Cellular Function and Maintenance, Cellular Growth and Proliferation, Nervous System Development and Function, Organismal Development, Tissue Development	developmental process	Developmental process of synapse	0.00302	-2.01	-1.278	UNC13A,ADGRB3,LRRC24,VAMP2,SHANK1,CLSTN1,SLITRK5,MAFB,NFIA,SPARCL1,RTN4R,EEF2K,PURA,NEDD4,SLITRK4,USP8,PRKCA,ITGB1,FGF13,LRRTM4	20
Cell-To-Cell Signaling and Interaction, Cellular Assembly and Organization, Cellular Function and Maintenance	organization	Organization of cell-cell contacts	0.00649			KRAS,NEDD4,SLITRK4,PCDHGC4,APOE,SPARCL1,APBB1,CDH8,PCLO,LRRTM4	10
Cell-To-Cell Signaling and Interaction, Cellular Assembly and Organization, Cellular Function and Maintenance	development	Development of gap junctions	0.00319	-2.197	-1.458	UNC13A,ADGRB3,LRRC24,VAMP2,SHANK1,CLSTN1,SLITRK5,MAFB,NFIA,SPARCL1,RTN4R,EEF2K,PURA,NEDD4,SLITRK4,USP8,PRKCA,ITGB1,FGF13,PRKACA,LRRTM4	21
Cell-To-Cell Signaling and Interaction, Cellular Assembly and Organization, Cellular Function and Maintenance, Tissue Development	organization	Organization of synapse	0.00164			NEDD4,SLITRK4,PCDHGC4,APOE,SPARCL1,APBB1,CDH8,PCLO,LRRTM4	9
Cell-To-Cell Signaling and Interaction, Cellular Assembly and Organization, Nervous System Development and Function, Tissue Morphology	density	Density of synapse	0.00252	-0.367	-0.01	GRN,SLITRK4,PCDHGC4,SLITRK5,SPARCL1,LRRTM4	6
Cell-To-Cell Signaling and Interaction, Cellular Assembly and Organization, Nervous System Development and Function, Tissue Morphology	density	Density of excitatory synapses	0.00251			SLITRK4,SLITRK5,LRRTM4	3
Cell-To-Cell Signaling and Interaction, Cellular Assembly and Organization, Nervous System Development and Function, Tissue Morphology	quantity	Quantity of synapse	0.00303	-1	-0.671	Pcdhga7,PCDHGC4,Pcdhgb2,ABCA1,PPP1R15A,PTPRF,APOE,Pcdhga1	8
Cell-To-Cell Signaling and Interaction, Drug Metabolism, Molecular Transport, Small Molecule Biochemistry	overflow	Overflow of norepinephrine	0.00647			ADORA1,P2RX7	2
Cell-To-Cell Signaling and Interaction, Nervous System Development and Function	neurotransmission	Neurotransmission	4.96e-05	-1.348	-1.09	VDAC3,SYT1,COMT,VAMP2,CLSTN1,DPP6,GRIN2C,GPER1,ITGB1,HCN3,KCNMB4,STXBP5,RPS6KB1,LRRTM4,UNC13A,APBA1,SHANK1,SLC1A2,RXRB,SLITRK5,MYH10,RTN4R,P2RX7,HCN1,NEDD4,PPP3R1,PRKCA,BTBD9,ADARB1,PPP1R15A,APOE,PRKACA,CDH8,MINK1,ADORA1,USP53	36
Cell-To-Cell Signaling and Interaction, Nervous System Development and Function	short-term depression	Short-term depression of synapse	0.000682			UNC13A,ITSN1	2
Cell-To-Cell Signaling and Interaction, Nervous System Development and Function	excitatory postsynaptic current	Excitatory postsynaptic current	0.00114			DAGLA,APBA1,SYT1,SRR,SLC29A1,GRIN2C,ADORA1	7
Cell-To-Cell Signaling and Interaction, Nervous System Development and Function	long-term potentiation	Long-term potentiation	0.00238	0.537	0.853	VDAC3,KRAS,UNC13A,CRBN,ITSN1,VAMP2,CLSTN1,DPP6,RXRB,CPEB1,GBA1,RTN4R,SLITRK4,PPP3R1,RASGRF2,SRR,APOE,PRKACA,STXBP5,VAV3	20
Cell-To-Cell Signaling and Interaction, Nervous System Development and Function	miniature excitatory postsynaptic currents	Miniature excitatory postsynaptic currents	0.00807			NEDD4,SYT1,VAMP2,SLC29A1,GRIN2C,LRRTM4	6
Cell-To-Cell Signaling and Interaction, Nervous System Development and Function	potentiation	Potentiation of synapse	0.00114	0.196	0.516	VDAC3,KRAS,UNC13A,CRBN,ITSN1,VAMP2,CLSTN1,DPP6,RXRB,CPEB1,GBA1,RTN4R,SLITRK4,PPP3R1,PRKCA,RASGRF2,SRR,APOE,PRKACA,STXBP5,VAV3	21
Cell-To-Cell Signaling and Interaction, Nervous System Development and Function	synaptic transmission	Synaptic transmission	0.000461	-1.091	-0.807	VDAC3,SYT1,COMT,CLSTN1,DPP6,GRIN2C,GPER1,ITGB1,KCNMB4,RPS6KB1,UNC13A,APBA1,SHANK1,SLC1A2,SLITRK5,MYH10,RTN4R,NEDD4,PPP3R1,PRKCA,BTBD9,ADARB1,PPP1R15A,APOE,PRKACA,CDH8,MINK1,ADORA1	28
Cellular Assembly and Organization	assembly	Assembly of organelle	1.57e-05	-0.425	0.187	VPS37C,MAPK11,VDAC3,RBM14,CEP57,RP2,CEP350,RND1,CUL2,ARPC5,WDR11,INPP5B,BAG4,GORASP2,FGF13,TBC1D32,PCLO,CEP290,ARHGEF3,AHI1,MAP1LC3A,FMN1,AR,XPO1,MOAP1,USP9X,N4BP3,GBA2,ARF6,PIP5K1B,WDR45B,DYNLL1,SORBS3,LITAF,Pms2,MYOM1,ULK1,CEP85,CCDC40,ITGB1,TPM2,TOGARAM1,CUL4B,KRAS,CTTN,ELMOD2,MARK2,RXRB,CEP128,PIKFYVE,MYH10,TRAPPC14,CBY1,P2RX7,GOLPH3,SYNE1,FUZ,RASA1,APOE,PKN2,PRKACA,SHC1,MINK1,GDA,ADORA1,NFE2…	66
Cellular Assembly and Organization	development	Development of cytoplasm	0.000204	-0.513	0.052	MAPK11,GAS6,SORBS3,RND1,CUL2,ULK1,ARPC5,ACSL1,INPP5B,BAG4,ASH2L,ITGB1,FGF13,TPM2,NRF1,PALM2AKAP2,TOGARAM1,CUL4B,KRAS,ARHGEF3,CTTN,MARK2,ACO2,MAP1LC3A,PIKFYVE,SUMF1,FMN1,AR,XPO1,GBA2,RASA1,APOE,PKN2,ARF6,PIP5K1B,MINK1,WDR45B,GDA,ADORA1,DYNLL1	40
Cellular Assembly and Organization	formation	Formation of cytoskeleton	0.00278	-0.697	-0.2	MAPK11,GAS6,SORBS3,RND1,CUL2,ARPC5,INPP5B,BAG4,ASH2L,ITGB1,FGF13,TPM2,PALM2AKAP2,TOGARAM1,KRAS,ARHGEF3,CTTN,MARK2,FMN1,AR,GBA2,RASA1,PKN2,ARF6,PIP5K1B,MINK1,GDA,ADORA1,DYNLL1	29
Cellular Assembly and Organization	fusion	Fusion of dense-core vesicles	0.000682			UNC13A,SYT1	2
Cellular Assembly and Organization	fusion	Fusion of small unilamellar vesicles	0.00395			SYT1,APOE	2
Cellular Assembly and Organization	fusion	Fusion of vesicles	0.000582	0.241	0.718	SRSF3,UNC13A,SYT1,PRKCA,VAMP2,GAPDH,MAP1LC3A,APOE,STXBP5,VAV3	10
Cellular Assembly and Organization	organization	Organization of organelle	0.000604	0.152	0.402	GTF2B,SETD7,PNPT1,LRWD1,RND1,AFG1L,GRN,AGTPBP1,MYOF,PARP11,GORASP2,GAPDH,VPS13D,NUP155,APBB1,PCLO,P3H1,LRRTM4,ZW10,GBA1,SLC25A36,CDH8,ARF6,TOP1,GABPB1,SYT1,SSRP1,CLVS1,SPARCL1,HEXA,H1-2,USP8,PCDHGC4,BAHCC1,ITGB1,CDH23,NRF1,PALM2AKAP2,GOLGA5,FNBP1,KRAS,FBXO30,ABCA1,PIKFYVE,P2RX7,PARP1,NEDD4,SLITRK4,GOLPH3,SYNE1,APOE,FNIP1	52
Cellular Assembly and Organization	transport	Transport of vesicles	1.98e-05	-0.849	-0.548	SCAMP5,UNC13A,APBA1,SYT1,VAMP2,MARK2,ABCA1,EPS15L1,BICD2,FMN1,P2RX7,OSBPL9,GRN,PRKCA,BTBD9,APOE,ARF6,PCLO,STXBP5,GOLGA5	20
Cellular Assembly and Organization	assembly	Assembly of cell junction	0.00291	-1.66	-0.956	LRRC24,VAMP2,CLSTN1,MAFB,SPARCL1,PURA,SMAD7,USP8,ITGB1,FGF13,LRRTM4,KRAS,UNC13A,ADGRB3,DST,SHANK1,SLITRK5,NFIA,RTN4R,EEF2K,NEDD4,SLITRK4,PRKCA,GRHL2,JAM3,PRKACA	26
Cellular Assembly and Organization	binding	Binding of chromatin	0.00731	0.417	0.596	CDC7,PARP1,WAPL,KMT5B,SSRP1,LRWD1,CUL4B	7
Cellular Assembly and Organization	binding	Binding of chromosome components	0.00143	0.906	1.149	PINX1,CDC7,PARP1,WAPL,KMT5B,SSRP1,ZW10,LRWD1,CUL4B	9
Cellular Assembly and Organization	engulfment	Engulfment of vesicles	0.00633			GRN,SCAMP5,SYT1,VAMP2,BTBD9,ABCA1,EPS15L1,ARF6	8
Cellular Assembly and Organization	formation	Formation of granules	0.00445	0.785	1.017	AR,G3BP2,VAMP3,LIMD1,RNH1,PRMT7,CPEB1,NFE2L2	8
Cellular Assembly and Organization	formation	Formation of plasma membrane	0.00253	-1.66	-0.957	LRRC24,VAMP2,CLSTN1,MAFB,SPARCL1,PURA,SMAD7,USP8,ITGB1,FGF13,LRRTM4,KRAS,UNC13A,ADGRB3,SHANK1,SLITRK5,NFIA,RTN4R,EEF2K,NEDD4,SLITRK4,PRKCA,GRHL2,JAM3,PRKACA	25
Cellular Assembly and Organization	formation	Formation of stress granule	0.00126	0.785	0.885	AR,G3BP2,VAMP3,RNH1,PRMT7,CPEB1,NFE2L2	7
Cellular Assembly and Organization	fusion	Fusion of liposome	0.000655	-0.612	-0.305	SYT1,VAMP2,APOE,STXBP5	4
Cellular Assembly and Organization	localization	Localization of microtubule organizing centers	0.00276			ARPC5,SYNE1,INTS13,BICD2	4
Cellular Assembly and Organization	translocation	Translocation of vesicles	0.00251			VAMP3,VAMP2,PCLO	3
Cellular Assembly and Organization, Cellular Function and Maintenance	organization	Microtubule dynamics	5.49e-10	-0.265	0.724	GAS6,ERBIN,CEP350,DGKK,GRN,AGTPBP1,GAPDH,TBC1D32,APBB1,P3H1,RPS6KB1,CEP290,MAPKAPK5,ADGRB3,AHI1,TAOK3,NFIA,CPEB1,FMN1,ISLR2,AR,CHAMP1,USP9X,NTN3,EML4,ATCAY,DYNLL1,KIAA0319,SYT1,RSU1,DGUOK,MAG,ULK1,USP8,PRMT3,CCDC40,ITGB1,IL11RA,TCF7L2,TOGARAM1,VAV3,FNBP1,APBA1,ITSN1,TXNRD1,REM2,CEP128,MIA2,RTN4R,EEF2K,FARP2,TRAPPC14,P2RX7,PARP1,NEDD4,SLITRK4,PRKCA,SEPTIN4,MTMR12,FUZ,APOE,PRKACA,MINK1,CRBN,CLSTN1,…	112
Cellular Assembly and Organization, Cellular Function and Maintenance	organization	Organization of cytoplasm	3.17e-11	-0.465	0.552	GAS6,ERBIN,CEP350,AFG1L,DGKK,GRN,ARPC5,AGTPBP1,GAPDH,VPS13D,TBC1D32,APBB1,PCLO,P3H1,RPS6KB1,CEP290,MAPKAPK5,ADGRB3,AHI1,TAOK3,NFIA,CPEB1,GBA1,FMN1,ISLR2,AR,CHAMP1,SLC25A36,USP9X,NTN3,EML4,ATCAY,DYNLL1,KIAA0319,SYT1,RSU1,DGUOK,MAG,ULK1,MKLN1,USP8,PRMT3,CCDC40,ITGB1,IL11RA,TCF7L2,NRF1,TOGARAM1,VAV3,FNBP1,APBA1,ITSN1,TXNRD1,REM2,CEP128,MIA2,RTN4R,EEF2K,FARP2,TRAPPC14,P2RX7,PARP1,NEDD4,SLITRK4,PRKCA,…	137
Cellular Assembly and Organization, Cellular Function and Maintenance	organization	Organization of cytoskeleton	6.49e-10	-0.58	0.43	GAS6,ERBIN,CEP350,DGKK,GRN,ARPC5,AGTPBP1,GAPDH,TBC1D32,APBB1,PCLO,P3H1,RPS6KB1,CEP290,MAPKAPK5,ADGRB3,AHI1,TAOK3,NFIA,CPEB1,FMN1,ISLR2,AR,CHAMP1,USP9X,NTN3,EML4,ATCAY,DYNLL1,KIAA0319,SYT1,RSU1,DGUOK,MAG,ULK1,MKLN1,USP8,PRMT3,CCDC40,ITGB1,IL11RA,TCF7L2,TOGARAM1,VAV3,FNBP1,APBA1,ITSN1,TXNRD1,REM2,CEP128,MIA2,RTN4R,EEF2K,FARP2,TRAPPC14,P2RX7,PARP1,NEDD4,SLITRK4,PRKCA,SEPTIN4,MTMR12,FUZ,APOE,PRKACA,M…	123
Cellular Assembly and Organization, Cellular Function and Maintenance	organization	Organization of lysosome	0.00555			GRN,CLVS1,ABCA1,FNIP1,HEXA,GBA1	6
Cellular Assembly and Organization, Cellular Function and Maintenance	organization	Organization of mitochondria	0.00401			AFG1L,SLC25A36,PARP1,GABPB1,AGTPBP1,PNPT1,GOLPH3,VPS13D,NRF1,GBA1,P2RX7	11
Cellular Assembly and Organization, Cellular Function and Maintenance, Tissue Development	organization	Organization of presynaptic membrane	0.00395			APOE,LRRTM4	2
Cellular Assembly and Organization, Cellular Movement, Nervous System Development and Function	transport	Transport of synaptic vesicles	0.000995			SCAMP5,UNC13A,APBA1,SYT1,VAMP2,EPS15L1,P2RX7,GRN,PRKCA,BTBD9,ARF6,PCLO,STXBP5	13
Cellular Assembly and Organization, DNA Replication, Recombination, and Repair	amplification	Amplification of centrosome	0.00138	-1.026	-0.992	KRAS,PARP1,GPER1,PRKDC,OLA1,ARPC1B,KLHDC8B	7
Cellular Assembly and Organization, Nervous System Development and Function, Tissue Morphology	quantity	Quantity of synaptic vesicles	0.00229			GRN,NEDD4,UNC13A,ABCA1,EPS15L1,PCLO	6
Cellular Development, Cellular Growth and Proliferation, Nervous System Development and Function, Organismal Development, Tissue Development	development	Development of neural cells	7.75e-08	-1.078	-0.116	LAMC3,LRRC24,CLSTN1,MAFB,LHX6,RND1,DGKK,GRN,TNIK,AGTPBP1,PRICKLE2,FGF13,PTPRF,APBB1,STXBP5,P3H1,RPS6KB1,LRRTM4,CEP290,UNC13A,MAPKAPK5,ADGRB3,DST,NFIB,AHI1,SLITRK5,NFIA,CPEB1,HCN1,AR,PPP3R1,GBA2,FUT9,NTN3,ARF6,ATCAY,PIP5K1B,CRLF3,KIAA0319,SYT1,VAMP2,DGUOK,ATRN,SPARCL1,HEXA,MAG,PURA,ULK1,USP8,PRMT3,ITGB1,IL11RA,TCF7L2,UNK,SRRM4,CARM1,FNBP1,CUL4B,KRAS,APBA1,CTTN,ITSN1,MARK2,SHANK1,REM2,MYH10,MIA2,RT…	83
Cellular Development, Cellular Growth and Proliferation, Nervous System Development and Function, Organismal Development, Tissue Development	development	Development of neurons	2.2e-07	-1.078	-0.132	LRRC24,CLSTN1,MAFB,LHX6,RND1,DGKK,GRN,TNIK,AGTPBP1,PRICKLE2,FGF13,PTPRF,APBB1,STXBP5,P3H1,RPS6KB1,LRRTM4,CEP290,UNC13A,MAPKAPK5,ADGRB3,DST,NFIB,AHI1,SLITRK5,NFIA,CPEB1,HCN1,AR,GBA2,FUT9,NTN3,ARF6,ATCAY,PIP5K1B,CRLF3,KIAA0319,SYT1,VAMP2,DGUOK,ATRN,SPARCL1,HEXA,MAG,PURA,ULK1,USP8,PRMT3,ITGB1,IL11RA,UNK,SRRM4,CARM1,FNBP1,CUL4B,APBA1,CTTN,ITSN1,MARK2,SHANK1,REM2,MYH10,MIA2,RTN4R,EEF2K,FARP2,P2RX7,NED…	79
Cellular Development, Cellular Growth and Proliferation, Nervous System Development and Function, Tissue Development	outgrowth	Outgrowth of neurons	2.14e-05	-2.348	-1.636	TOP1,MARCHF8,BICD2,MAG,RND1,ULK1,GRN,CREB3,CAT,ITGB1,MAD1L1,PTPRF,DVL2,NRF1,SRRM4,APBB1,SEMA5A,KRAS,MARK2,MYH10,NFIA,MIA2,RTN4R,ISLR2,P2RX7,AR,PARP1,NTN3,RASA1,APOE,PRKACA,ARF6,SHC1	33
Cellular Development, Cellular Growth and Proliferation, Nervous System Development and Function, Tissue Development	growth	Growth of axons	0.00118	-0.301	0.016	CHST2,MARK2,PTP4A2,NFIA,MAG,RTN4R,FARP2,ISLR2,PARP1,NEDD4,CREB3,ITGB1,RASA1,APBB1,ARF6,SEMA5A	16
Cellular Development, Cellular Growth and Proliferation, Nervous System Development and Function, Tissue Development	growth	Growth of neurites	0.000202	-2.595	-1.925	TOP1,MARCHF8,PTP4A2,MAG,RND1,ULK1,GRN,CREB3,CAT,ITGB1,MAD1L1,PTPRF,DVL2,NRF1,SRRM4,APBB1,SEMA5A,CHST2,KRAS,MARK2,MYH10,NFIA,MIA2,RTN4R,FARP2,ISLR2,P2RX7,AR,PARP1,NEDD4,RASA1,APOE,PRKACA,ARF6,SHC1	35
Cellular Development, Cellular Growth and Proliferation, Nervous System Development and Function, Tissue Development	outgrowth	Outgrowth of neurites	6.65e-05	-2.453	-1.74	TOP1,MARCHF8,MAG,RND1,ULK1,GRN,CREB3,CAT,ITGB1,MAD1L1,PTPRF,DVL2,NRF1,SRRM4,APBB1,SEMA5A,KRAS,MARK2,MYH10,NFIA,MIA2,RTN4R,ISLR2,P2RX7,AR,PARP1,RASA1,APOE,PRKACA,ARF6,SHC1	31
Cellular Development, Cellular Growth and Proliferation, Nervous System Development and Function, Tissue Development	proliferation	Proliferation of neuronal cells	0.000115	-2.619	-1.929	TOP1,MARCHF8,SEMA4C,PTP4A2,BICD2,MAG,RND1,PURA,ULK1,GRN,CREB3,CAT,ITGB1,MAD1L1,PTPRF,DVL2,NRF1,SRRM4,APBB1,SEMA5A,CHST2,KRAS,MARK2,MYH10,NFIA,MIA2,RTN4R,FARP2,ISLR2,P2RX7,AR,DAGLA,PARP1,NEDD4,PRKCA,NTN3,RASA1,APOE,PRKACA,ARF6,SHC1	41
Cellular Development, Cellular Growth and Proliferation, Nervous System Development and Function, Tissue Development	outgrowth	Outgrowth of axons	0.000808	-1.268	-0.903	PARP1,CREB3,ITGB1,MARK2,RASA1,NFIA,APBB1,MAG,ARF6,RTN4R,ISLR2	11
Cellular Development, Cellular Growth and Proliferation, Nervous System Development and Function, Tissue Development	proliferation	Proliferation of neuroglia	0.00129	-1.064	-0.745	KRAS,ERBIN,RNF10,NFIB,NFIA,NR1H2,CPEB1,IL34,GBA1,P2RX7,GRN,CAT,ITGB1,TCF7L2,RPS6KB1	15
Cellular Development, Cellular Growth and Proliferation, Organ Development, Skeletal and Muscular System Development and Function, Tissue Development	proliferation	Proliferation of muscle cells	0.00395	0.786	1.136	MAPK11,CCBE1,COMT,POMGNT1,E2F3,GPER1,VGLL4,ITGB1,JARID2,PTPRF,TCF7L2,RPS6KB1,CASZ1,KRAS,APOD,RXRB,MYH10,IL34,AR,PPP3R1,PRKCA,NAMPT,SUGT1,APOE,SAV1,2810429I04Rik,ARF6,SHC1,NFE2L2	29
Cellular Development, Cellular Growth and Proliferation, Organ Development, Skeletal and Muscular System Development and Function, Tissue Development	proliferation	Proliferation of myotube	0.0046			SUGT1,POMGNT1,IL34,SHC1,NFE2L2	5
Cellular Function and Maintenance	receptor-mediated endocytosis	Receptor-mediated endocytosis	0.00808	0.792	1.311	SRSF3,AP1S1,SYT1,CTTN,ITSN1,NLK,LRP1B,ACSL1,SYNE1,APOE,PKN2,ARF6,ADORA1	13
Cellular Function and Maintenance	metabolism	Metabolism of macromolecule	1.04e-07	-1.708	-1.166	CNBP,SF3B1,EDEM2,LHX6,PSME3IP1,CUL2,IREB2,GRN,VGLL4,RNF123,GAPDH,PIGM,P3H1,RPS6KB1,REXO2,MAPKAPK5,RPS7,PIGO,MAP1LC3A,BZW2,CPEB1,GBA1,TAF7,USP9X,RNF149,MKRN1,SRSF3,PCSK6,MAG,PURA,HTRA3,KCMF1,RPL5,SMAD7,USP8,ITGB1,ZNF598,IL11RA,TCF7L2,NRF1,FBXO30,PUS7,EEF2K,P2RX7,PARP1,NEDD4,PRKCA,SHFL,APOE,PRKACA,PNPT1,MARCHF8,CRBN,TRIP12,LRWD1,CAT,FGF13,ADRM1,ST8SIA3,RPL27A,PINX1,RCAN1,EIF3A,RNH1,DERL1,FBXL12,NLK…	105
Cellular Function and Maintenance	biosynthesis	Biosynthesis of macromolecule	2.95e-05	-1.931	-1.735	CNBP,MKRN1,SRSF3,PNPT1,MARCHF8,CRBN,MRPS7,ALKBH5,MAG,IREB2,PURA,RPL5,SMAD7,ITGB1,ZNF598,GAPDH,FGF13,PIGB,ADRM1,PRKDC,PIGM,RPL27A,RPS6KB1,KRAS,MAPKAPK5,RCAN1,EIF3A,PPAT,RNH1,RPS7,PIGO,PUS7,BZW2,CPEB1,TAF7,EEF2K,P2RX7,GOLPH3,PRKCA,MAP2K4,SHFL,PGAP2,PPP1R15A,EIF4G3,RASA1	45
Cellular Function and Maintenance	homeostasis	Cellular homeostasis	0.00199	-0.472	0.2	VPS37C,GAS6,ERBIN,DPP6,MAFB,IREB2,GRN,MYOF,GAPDH,VPS13D,SLC15A4,RPS6KB1,MLYCD,PGM1,RGS7,SOX5,MAP1LC3A,SUMF1,GBA1,HCN1,AR,SLC25A36,SESN3,MOAP1,TRIM45,DYNLL1,EI24,SRSF3,IBTK,CCS,ULK1,SMAD7,ITGB1,IL11RA,TCF7L2,VAV3,SLC39A14,CERS5,ITSN1,ZFP91,PIKFYVE,MID2,STAR,DAP3,EEF2K,P2RX7,PARP1,NEDD4,PRKCA,SEPTIN4,SLC35D3,APOE,FNIP1,PRKACA,MINK1,MAPK11,BIRC2,GTF2IRD2,CLSTN1,TOMM22,GPER1,OTUD7B,CAT,GORASP2,PDP2,M…	110
Cellular Function and Maintenance	organization	Organization of cells	0.00576	-0.762	-0.477	PIKFYVE,SPARCL1,HCN1,AR,NEDD4,MYOF,SLITRK4,PCDHGC4,ITGB1,APOE,APBB1,CDH8,PCLO,LRRTM4	14
Cellular Function and Maintenance	catabolism	Catabolism of macromolecule	0.000791	-0.176	0.284	PNPT1,TRIP12,EDEM2,PSME3IP1,CUL2,GRN,VGLL4,RNF123,CAT,GAPDH,ADRM1,P3H1,PINX1,RPS7,DERL1,FBXL12,NLK,GBA1,XPO1,TTC3,USP9X,RNF149,SUGT1,MARCHF2,THOC1,BFAR,PCSK6,GRIN2C,TRIR,HTRA3,KCMF1,Fbxo6,RPL5,BMAL1,SMAD7,USP8,ITGB1,SPRTN,CUL4B,FBXL2,CLPP,FBXO30,NR1H2,P2RX7,NEDD4,SGTA,AREL1,ASPH,APOE,PRKACA	50
Cellular Function and Maintenance, DNA Replication, Recombination, and Repair	replication	DNA replication	0.00429	0.652	0.878	TOP1,CLPP,SF3B1,WAPL,SSRP1,LRWD1,KMT5A,LHX6,PURA,CDC7,PARP1,USP9X,MAP2K4,IL11RA,NRF1,SPRTN,TRRAP,CUL4B,NFE2L2	19
Cellular Function and Maintenance, Gene Expression, Protein Synthesis	translation	Translation of mRNA	0.00505	-1	-1.639	MAPKAPK5,MRPS7,ALKBH5,PUS7,BZW2,CPEB1,IREB2,PRKCA,ZNF598,GAPDH,PPP1R15A,EIF4G3,RPL27A	13
Cellular Function and Maintenance, Gene Expression, Protein Synthesis	translation	Translation of RNA	0.00233	-1	-1.639	MAPKAPK5,MRPS7,ALKBH5,PUS7,BZW2,CPEB1,IREB2,PRKCA,ZNF598,GAPDH,SHFL,PPP1R15A,EIF4G3,RPL27A	14
Cellular Function and Maintenance, Molecular Transport	exocytosis	Exocytosis	0.0035	0.154	0.532	SCAMP5,UNC13A,APBA1,SYT1,ITSN1,VAMP2,STXBP6,ABCA1,LITAF,MYH10,P2RX7,VAMP3,PRKCA,ARF6,PCLO,STXBP5,ADORA1	17
Cellular Function and Maintenance, Molecular Transport	exocytosis	Exocytosis by cells	0.00333	0.314	0.573	UNC13A,SYT1,VAMP3,PRKCA,VAMP2,STXBP6,MYH10,ARF6,PCLO,STXBP5,P2RX7	11
Cellular Function and Maintenance, Molecular Transport, Small Molecule Biochemistry	iron homeostasis	Iron homeostasis	0.00647			SIRT3,IREB2	2
Cellular Function and Maintenance, Protein Degradation, Protein Synthesis	catabolism	Catabolism of protein	0.000442	-0.176	0.284	TRIP12,EDEM2,PSME3IP1,CUL2,GRN,VGLL4,RNF123,CAT,GAPDH,ADRM1,P3H1,PINX1,RPS7,DERL1,FBXL12,NLK,GBA1,XPO1,TTC3,USP9X,RNF149,SUGT1,MARCHF2,THOC1,BFAR,PCSK6,GRIN2C,HTRA3,KCMF1,Fbxo6,RPL5,BMAL1,SMAD7,USP8,ITGB1,SPRTN,CUL4B,FBXL2,CLPP,FBXO30,NR1H2,P2RX7,NEDD4,SGTA,AREL1,ASPH,APOE,PRKACA	48
Cellular Function and Maintenance, Protein Synthesis	synthesis	Synthesis of protein	0.000461	-1.627	-1.445	CNBP,MKRN1,SRSF3,PNPT1,CRBN,MRPS7,ALKBH5,MAG,IREB2,PURA,RPL5,SMAD7,ITGB1,ZNF598,GAPDH,FGF13,ADRM1,PRKDC,RPL27A,RPS6KB1,KRAS,MAPKAPK5,RCAN1,EIF3A,PPAT,RNH1,RPS7,PUS7,BZW2,CPEB1,EEF2K,P2RX7,GOLPH3,PRKCA,MAP2K4,SHFL,PPP1R15A,EIF4G3,RASA1	39
Cellular Function and Maintenance, Protein Synthesis	metabolism	Metabolism of protein	2.5e-06	-1.378	-0.916	CNBP,PNPT1,CRBN,TRIP12,EDEM2,PSME3IP1,CUL2,IREB2,GRN,VGLL4,RNF123,CAT,GAPDH,FGF13,ADRM1,ST8SIA3,RPL27A,P3H1,RPS6KB1,PINX1,MAPKAPK5,RCAN1,EIF3A,RNH1,RPS7,DERL1,FBXL12,NLK,BZW2,CPEB1,GBA1,XPO1,TTC3,USP9X,RNF149,SUGT1,PPP1R15A,MARCHF2,MKRN1,SRSF3,THOC1,BFAR,MRPS7,PCSK6,ALKBH5,MAG,GRIN2C,PURA,HTRA3,KCMF1,Fbxo6,RPL5,BMAL1,SMAD7,USP8,ITGB1,ZNF598,PRKDC,SPRTN,CUL4B,FBXL2,KRAS,CLPP,PPAT,FBXO30,ABCA1,PUS7…	82
Cellular Function and Maintenance, Protein Synthesis	expression	Expression of protein	0.000115	-1.109	-1.178	CNBP,SRSF3,PNPT1,CRBN,MRPS7,ALKBH5,MAG,IREB2,PURA,ITGB1,ZNF598,GAPDH,ADRM1,RPL27A,RPS6KB1,KRAS,MAPKAPK5,RNH1,RPS7,PUS7,BZW2,CPEB1,EEF2K,PRKCA,MAP2K4,SHFL,PPP1R15A,EIF4G3	28
Cellular Function and Maintenance, Protein Synthesis	translation	Translation of protein	2.53e-05	-0.92	-1.065	CNBP,SRSF3,PNPT1,CRBN,MRPS7,ALKBH5,IREB2,PURA,ITGB1,ZNF598,GAPDH,RPL27A,RPS6KB1,KRAS,MAPKAPK5,RNH1,RPS7,PUS7,BZW2,CPEB1,EEF2K,PRKCA,SHFL,PPP1R15A,EIF4G3	25
Cellular Function and Maintenance, Tissue Development	organization	Organization of neurons	0.00086			HCN1,NEDD4,SLITRK4,PCDHGC4,ITGB1,APOE,SPARCL1,APBB1,CDH8,PCLO,LRRTM4	11
Cellular Growth and Proliferation	cytostasis	Cytostasis	0.00778	-0.07	0.281	TOP1,KRAS,RSU1,RXRB,TIMP4,MYH10,PARP1,SMAD7,PRKCA,MAP2K4,ITGB1,SMARCA1,TTC5,PPP1R15A,MAD1L1,TPM2,ADORA1,ABCC5	18
Cellular Growth and Proliferation	outgrowth	Outgrowth of cells	4.59e-05	-2.587	-1.866	TOP1,MARCHF8,BICD2,MAG,RND1,ULK1,GRN,CREB3,CAT,ITGB1,MAD1L1,PTPRF,DVL2,NRF1,SRRM4,APBB1,SEMA5A,CUL4B,KRAS,MARK2,MYH10,NFIA,MID2,MIA2,RTN4R,ISLR2,P2RX7,AR,PARP1,NTN3,RASA1,APOE,PRKACA,ARF6,SHC1	35
Cellular Growth and Proliferation, Embryonic Development, Nervous System Development and Function, Organ Development, Organismal Development, Tissue Development	outgrowth	Outgrowth of brain cells	0.000376			PARP1,NTN3,BICD2,MAG	4
Cellular Growth and Proliferation, Embryonic Development, Nervous System Development and Function, Organ Development, Organismal Development, Tissue Development	proliferation	Proliferation of brain cells	0.00712	0.261	0.497	RSU1,RCAN1,SOX5,NFIB,NFIA,BICD2,MAG,GRN,PARP1,SMARCA1,NTN3,PA2G4	12
Cellular Growth and Proliferation, Tissue Development	proliferation	Proliferation of neural cells	1.07e-06	-2.287	-1.525	MARCHF8,ERBIN,E2F3,BICD2,RND1,GRN,CREB3,CAT,MAD1L1,PTPRF,PA2G4,DVL2,APBB1,RPS6KB1,SEMA5A,CHST2,RCAN1,SOX5,NFIB,SLC1A2,NFIA,CPEB1,IL34,GBA1,ISLR2,AR,FUT9,SMARCA1,NTN3,ARF6,TOP1,RSU1,SEMA4C,PTP4A2,MAG,PURA,ULK1,ITGB1,TCF7L2,NRF1,SRRM4,KRAS,RNF10,MARK2,MYH10,NR1H2,MIA2,RTN4R,FARP2,P2RX7,DAGLA,PARP1,NEDD4,PRKCA,RASA1,APOE,PRKACA,SHC1	58
Cellular Growth and Proliferation, Tissue Development	proliferation	Proliferation of central nervous system cells	0.000659	0.637	0.932	KRAS,RSU1,RCAN1,SOX5,NFIB,NFIA,NR1H2,CPEB1,BICD2,MAG,RTN4R,GRN,PARP1,SMARCA1,NTN3,PA2G4,RPS6KB1	17
Cellular Growth and Proliferation, Tissue Development	outgrowth	Outgrowth of central nervous system cells	0.000414			PARP1,NTN3,BICD2,MAG,RTN4R	5
Cellular Movement	cell movement	Cell movement	0.00281	-0.577	0.578	GAS6,PPM1A,SF3B1,NFYA,RBM33,MAFB,VSIR,LHX6,E2F3,MED16,GRN,ARPC5,AGTPBP1,VGLL4,MYOF,TOX4,TRMT13,CREB3,GAPDH,MIB2,HUNK,APBB1,RPS6KB1,PLOD1,CHST2,MAPKAPK5,APOD,SLC1A2,ACO2,NFIA,CPEB1,GBA1,CNBD2,AR,USP9X,ZC3HAV1,TGFB1I1,GRHL2,MKRN1,KIAA0319,SRSF3,SYT1,RSU1,PTP4A2,GALNT1,PCSK6,SPRY4,ULK1,G3BP2,SMAD7,USP8,ASH2L,CCDC40,ITGB1,IL11RA,CDH23,TCF7L2,UNK,NRF1,VAV3,APBA1,ITSN1,ZFP91,TXNRD1,PIKFYVE,PUS7,TM9SF4,…	173
Cellular Movement	migration	Migration of cells	0.00183	-0.544	0.566	GAS6,PPM1A,SF3B1,NFYA,RBM33,MAFB,VSIR,LHX6,E2F3,MED16,GRN,ARPC5,AGTPBP1,VGLL4,MYOF,TOX4,TRMT13,CREB3,GAPDH,MIB2,HUNK,APBB1,RPS6KB1,PLOD1,CHST2,MAPKAPK5,APOD,SLC1A2,NFIA,CPEB1,GBA1,AR,USP9X,ZC3HAV1,TGFB1I1,GRHL2,MKRN1,KIAA0319,SRSF3,SYT1,RSU1,PTP4A2,GALNT1,PCSK6,SPRY4,ULK1,G3BP2,SMAD7,USP8,ASH2L,ITGB1,IL11RA,CDH23,TCF7L2,UNK,NRF1,VAV3,APBA1,ITSN1,ZFP91,TXNRD1,PIKFYVE,PUS7,TM9SF4,P2RX7,CYGB,HSPA9,P…	162
Cellular Movement	migration	Migration of neural cells	2.9e-05	-0.371	0.23	GAS6,KIAA0319,SEMA4C,MAFB,LHX6,E2F3,BICD2,ULK1,PHF6,ITGB1,FGF13,MAD1L1,CDH23,UNK,APBB1,ITSN1,RCAN1,MARK2,SLC1A2,MYH10,NFIA,P2RX7,PARP1,USP9X,MAP2K4,SEPTIN4,ARF6	27
Cellular Movement, Nervous System Development and Function	migration	Migration of neurons	1.52e-05	-0.185	0.38	GAS6,KIAA0319,ITSN1,MARK2,SLC1A2,MAFB,MYH10,LHX6,NFIA,E2F3,BICD2,ULK1,USP9X,MAP2K4,SEPTIN4,PHF6,ITGB1,FGF13,MAD1L1,CDH23,UNK,APBB1,ARF6	23
Cellular Response to Therapeutics	sensitivity	Sensitivity of cells	5.34e-05	1.962	1.089	BIRC2,SF3B1,PSMD3,NFS1,TRIP12,CUL2,MED16,GRN,BAG4,GAPDH,PPP2CB,APBB1,PIGO,GBA1,AR,SHLD2,XPO1,TOP1,PCGF3,BFAR,HECTD1,RFWD3,COASY,ALKBH5,KMT2A,TOM1L2,CCS,ETS2,ULK1,H1-2,ZNF598,TCF7L2,PRKDC,CARM1,CUL4B,UBR7,KRAS,CLPP,CTTN,TXNRD1,ERAL1,DTYMK,CYGB,DAGLA,SLC25A10,PARP1,SIRT3,KMT5B,RASA1,APOE,SHC1,USP53,NFE2L2	53
Developmental Disorder, Hereditary Disorder, Lipid Metabolism, Metabolic Disease, Neurological Disease, Organismal Injury and Abnormalities, Small Molecule Biochemistry	Gaucher disease type II	Gaucher disease type II	0.00201			GBA2,GBA1	2
Developmental Disorder, Hereditary Disorder, Neurological Disease, Organismal Injury and Abnormalities	autosomal dominant mental retardation	Autosomal dominant mental retardation	0.00487			MED13L,ITSN1,SOX5,TRIP12,NFIB,DPP6,KMT2A,GTF3C3,MED13,PURA,CHAMP1,FBXO28,KMT5B,MEIS2,CHD2,PRR12	16
Developmental Disorder, Hereditary Disorder, Neurological Disease, Organismal Injury and Abnormalities	autosomal recessive neurodevelopmental syndrome	Autosomal recessive neurodevelopmental syndrome	0.0045			UBR7,MAPKAPK5,RNH1,INTS8,WARS2,ZNF526,AARS1,AGTPBP1,CRELD1,PCDHGC4,TTC5,PIGB,WDR45B	13
Developmental Disorder, Hereditary Disorder, Neurological Disease, Organismal Injury and Abnormalities	familial mental retardation	Familial mental retardation	1.77e-10			CRBN,PMM2,TRIP12,DPP6,POMGNT1,WARS2,WDR11,TNIK,AARS1,ARHGEF6,CRELD1,RSPRY1,PNPLA6,FGF13,CHD2,SCAMP5,MED13L,SOX5,NFIB,PIGO,AHI1,SLC1A2,NFIA,GBA1,CHAMP1,ALPL,USP9X,SMARCA1,PRMT7,MEIS2,WDR45B,AFG2A,ZDHHC9,KMT2A,GTF3C3,HEXA,PURA,PCDHGC4,PHF6,PIGB,AP4S1,PRR12,CUL4B,NSUN6,UBR7,ITSN1,PUS7,MID2,MED13,ZNF526,FBXO28,KMT5B,TTC5,PGAP2,IARS1	55
Developmental Disorder, Hereditary Disorder, Neurological Disease, Organismal Injury and Abnormalities	familial neurodevelopmental disorder	Familial neurodevelopmental disorder	1.6e-07			LAMC3,TRIP12,DPP6,POMGNT1,INTS8,WARS2,WDR11,AARS1,AGTPBP1,CRELD1,PRICKLE2,JARID2,FGF13,CHD2,KIFC2,MED13L,MAPKAPK5,SOX5,RNH1,NFIB,PIGO,SLC1A2,HCN1,CHAMP1,ADARB1,MED12L,WDR45B,AFG2A,SYT1,VAMP2,GTF3C3,PURA,PCDHGC4,PIGB,AP4S1,TCF7L2,IRF2BPL,TRRAP,PRR12,UBR7,KRAS,SHANK1,SDHA,MYH10,MED13,ZNF526,FBXO28,KMT5B,TTC5,RASA1	50
Developmental Disorder, Hereditary Disorder, Neurological Disease, Organismal Injury and Abnormalities	complex neurodevelopmental disorder	Autosomal dominant complex neurodevelopmental disorder	3.39e-07			LAMC3,SHANK1,TRIP12,NFIB,DPP6,MYH10,MED13,PURA,CHAMP1,KMT5B,PRICKLE2,TCF7L2,CHD2,TRRAP	14
Developmental Disorder, Hereditary Disorder, Neurological Disease, Organismal Injury and Abnormalities	autosomal recessive intellectual disability and developmental delay	Autosomal recessive intellectual disability and developmental delay	0.00461			NSUN6,ZNF526,UBR7,CRELD1,PCDHGC4,PRMT7,TTC5	7
Developmental Disorder, Hereditary Disorder, Neurological Disease, Organismal Injury and Abnormalities	autosomal recessive mental retardation	Autosomal recessive mental retardation	7.31e-08			AFG2A,CRBN,PMM2,POMGNT1,HEXA,WARS2,WDR11,TNIK,AARS1,CRELD1,RSPRY1,PCDHGC4,PNPLA6,PIGB,AP4S1,NSUN6,UBR7,SCAMP5,MED13L,PIGO,AHI1,PUS7,ZNF526,PRMT7,TTC5,PGAP2,IARS1,WDR45B	28
Developmental Disorder, Hereditary Disorder, Neurological Disease, Organismal Injury and Abnormalities	dominant mental retardation	Dominant mental retardation	0.00373			MED13L,ITSN1,SOX5,TRIP12,NFIB,DPP6,KMT2A,GTF3C3,MED13,PURA,CHAMP1,FBXO28,USP9X,KMT5B,MEIS2,CHD2,PRR12	17
Developmental Disorder, Hereditary Disorder, Neurological Disease, Organismal Injury and Abnormalities	familial syndromic intellectual disability	Familial syndromic intellectual disability	0.00238			ZDHHC9,PIGO,SLC1A2,KMT2A,POMGNT1,GTF3C3,NFIA,GBA1,ZNF526,ALPL,AARS1,FBXO28,USP9X,CRELD1,PRMT7,PGAP2,PIGB,CHD2,IARS1,CUL4B	20
Developmental Disorder, Hereditary Disorder, Neurological Disease, Organismal Injury and Abnormalities	nonsyndromic familial mental retardation	Nonsyndromic familial mental retardation	0.00393			MED13L,USP9X,ARHGEF6,CRBN,SMARCA1,PMM2,AHI1,HEXA	8
Developmental Disorder, Hereditary Disorder, Neurological Disease, Organismal Injury and Abnormalities	recessive mental retardation	Recessive mental retardation	5.14e-09			AFG2A,CRBN,PMM2,POMGNT1,HEXA,WARS2,WDR11,TNIK,AARS1,CRELD1,RSPRY1,PCDHGC4,PHF6,PNPLA6,FGF13,PIGB,AP4S1,CUL4B,NSUN6,UBR7,SCAMP5,MED13L,PIGO,AHI1,PUS7,MID2,ZNF526,USP9X,PRMT7,TTC5,PGAP2,IARS1,WDR45B	33
Developmental Disorder, Hereditary Disorder, Neurological Disease, Organismal Injury and Abnormalities	X-linked mental retardation	X-linked mental retardation	0.00299			ZDHHC9,SLC1A2,MID2,GBA1,ALPL,USP9X,ARHGEF6,PHF6,SMARCA1,FGF13,CHD2,CUL4B	12
Developmental Disorder, Hereditary Disorder, Organismal Injury and Abnormalities	familial congenital malformation	Familial congenital malformation	2.22e-06	0.923	0.097	CNBP,LAMC3,AP1S1,MAFB,E2F3,INTS8,AARS1,CRELD1,RSPRY1,ADAMTS17,OSGEP,EMG1,PNPLA6,TBC1D32,PCLO,KIFC2,P3H1,PLOD1,CEP290,MAPKAPK5,GPR179,SOX5,PIGO,AHI1,SLC1A2,NFIA,FMN1,AR,CANT1,GRHL2,SSPN,SLC25A1,AFG2A,PCSK6,DHRS3,SMAD7,CCDC40,ITGB1,IL11RA,CDH23,TOGARAM1,CASZ1,CFAP20DC,ERAL1,PUS7,STAR,DAP3,CHST11,GSS,TRAPPC14,CYGB,HSPA9,PARP1,NEDD4,PRKCA,FUZ,APOE,PRKACA,GREB1L,TPRKB,PNPT1,TRIP12,POMGNT1,MYEF2,BICD2,…	114
Developmental Disorder, Hereditary Disorder, Organismal Injury and Abnormalities	familial midline defect	Familial midline defect	0.000214	0.264	-0.365	ARHGAP29,MED13L,PCSK6,MAFB,ACVR1B,DHRS3,WDR11,NEDD4,SMAD7,FUZ,MEIS2,DVL2	12
Developmental Disorder, Hereditary Disorder, Organismal Injury and Abnormalities	familial global developmental delay	Familial global developmental delay	0.000509			NSUN6,UBR7,SYT1,SOX5,PMM2,HEXA,DTYMK,ZNF526,FBXO28,CRELD1,PCDHGC4,TTC5,ADARB1,PIGB,TBC1D32,MED12L,PRR12	17
Developmental Disorder, Neurological Disease, Organismal Injury and Abnormalities	congenital anomaly of central nervous system	Congenital anomaly of central nervous system	0.000122	0.846	-0.105	LAMC3,HECTD1,TRIP12,CDK20,COASY,POMGNT1,INTS8,GRIN2C,PURA,WDR11,PHF6,PNPLA6,MIB2,PTPRF,DVL2,APBB1,PCLO,KIFC2,CEP290,RCAN1,SOX5,NFIB,AHI1,RXRB,FBXL12,NFIA,MED13,ACVR1B,PARP1,FSD1L,CANT1,PRKACA,COQ2	33
Developmental Disorder, Neurological Disease, Organismal Injury and Abnormalities	congenital encephalopathy	Congenital encephalopathy	1.44e-08	0.376	-0.56	LAMC3,TRIP12,CDK20,POMGNT1,INTS8,WDR11,AARS1,RSPRY1,PNPLA6,MIB2,PTPRF,CHD2,TBC1D32,DVL2,APBB1,PCLO,KIFC2,CEP290,MED13L,RCAN1,SOX5,NFIB,PIGO,AHI1,SLC1A2,FBXL12,NFIA,ACVR1B,AR,CANT1,PRMT7,ADARB1,MEIS2,JAM3,AFG2A,COMT,ZDHHC9,HECTD1,COASY,KMT2A,GTF3C3,GRIN2C,SPRY4,PURA,PHF6,PIGB,CDH23,SUCLA2,TOGARAM1,CUL4B,KRAS,CFAP20DC,PUS7,MED13,CBY1,PARP1,FSD1L,PRKCA,PGAP2,APOE,PRKACA,COQ2,IARS1	63
Developmental Disorder, Neurological Disease, Organismal Injury and Abnormalities	congenital malformation	Congenital malformation of brain	0.000206	0.628	-0.289	LAMC3,HECTD1,TRIP12,CDK20,COASY,POMGNT1,INTS8,GRIN2C,PURA,WDR11,PHF6,PNPLA6,MIB2,PTPRF,DVL2,APBB1,PCLO,KIFC2,CEP290,RCAN1,SOX5,NFIB,AHI1,FBXL12,NFIA,MED13,ACVR1B,PARP1,FSD1L,CANT1,PRKACA,COQ2	32
Developmental Disorder, Neurological Disease, Organismal Injury and Abnormalities	congenital neurological disorder	Congenital neurological disorder	7.08e-10	0.889	-0.15	LAMC3,PNPT1,TRIP12,CDK20,MAFB,POMGNT1,INTS8,BICD2,ZFHX2,GRN,WDR11,AARS1,LARS2,RSPRY1,OSGEP,PNPLA6,MIB2,PTPRF,CHD2,TBC1D32,DVL2,APBB1,PCLO,KIFC2,CEP290,MED13L,GPR179,RCAN1,SOX5,NFIB,PIGO,AHI1,SLC1A2,FBXL12,NFIA,GBA1,ACVR1B,AR,GBA2,CANT1,PRMT7,ADARB1,MEIS2,JAM3,SLC25A1,AFG2A,COMT,ZDHHC9,HECTD1,COASY,KMT2A,GTF3C3,HEXA,GRIN2C,SPRY4,PURA,PHF6,ITGB1,PIGB,CDH23,SUCLA2,TOGARAM1,CUL4B,SLC39A14,KRAS,CLPP,C…	87
Developmental Disorder, Neurological Disease, Organismal Injury and Abnormalities	mental retardation	Mental retardation	1.11e-10			LAMC3,CRBN,PMM2,TRIP12,DPP6,POMGNT1,MED16,WARS2,WDR11,TNIK,AARS1,ARHGEF6,CRELD1,RSPRY1,PNPLA6,FGF13,CHD2,SEMA5A,CEP290,MLYCD,SCAMP5,MED13L,SOX5,NFIB,PIGO,AHI1,SLC1A2,NFIA,GBA1,HCN1,SIDT1,CHAMP1,ALPL,USP9X,SMARCA1,PRMT7,ADARB1,MEIS2,MED12L,WDR45B,EI24,AFG2A,SYT1,COMT,ZDHHC9,KMT2A,GTF3C3,HEXA,PURA,PCDHGC4,PHF6,PIGB,AP4S1,TCF7L2,TANC1,PRR12,CUL4B,NSUN6,UBR7,ITSN1,SHANK1,PUS7,MID2,MED13,RTN4R,ZNF526,…	72
Developmental Disorder, Neurological Disease, Organismal Injury and Abnormalities	neurodevelopmental disorder	Neurodevelopmental disorder	1.03e-09			LAMC3,SF3B1,PNPT1,TRIP12,DPP6,POMGNT1,INTS8,WARS2,WDR11,AARS1,AGTPBP1,CRELD1,PRICKLE2,JARID2,FGF13,CHD2,VPS13D,KIFC2,UNC13A,MED13L,MAPKAPK5,SOX5,RNH1,NFIB,PIGO,SLC1A2,TAOK3,NFIA,SUMF1,HCN1,CHAMP1,USP9X,GBA2,CANT1,ADARB1,MED12L,WDR45B,AFG2A,SYT1,VAMP2,ZDHHC9,KMT2A,GTF3C3,GRIN2C,PURA,PCDHGC4,PIGB,AP4S1,TCF7L2,IRF2BPL,CARM1,TRRAP,PRR12,EP400,UBR7,KRAS,ITSN1,SHANK1,SDHA,MYH10,MED13,ZNF526,FBXO28,MAP2…	68
Developmental Disorder, Neurological Disease, Organismal Injury and Abnormalities	syndromic neurodevelopmental disorder	Syndromic neurodevelopmental disorder	0.000261			AFG2A,SYT1,VAMP2,POMGNT1,GTF3C3,INTS8,PURA,WARS2,WDR11,AARS1,AGTPBP1,CRELD1,PCDHGC4,FGF13,PIGB,IRF2BPL,CHD2,KIFC2,UBR7,KRAS,MAPKAPK5,SOX5,RNH1,NFIB,SDHA,SLC1A2,HCN1,ZNF526,FBXO28,TTC5,ADARB1,RASA1,MED12L,WDR45B	34
Developmental Disorder, Neurological Disease, Organismal Injury and Abnormalities	congenital mental retardation	Congenital mental retardation	0.000157			MED13L,AFG2A,SOX5,ZDHHC9,PIGO,SLC1A2,KMT2A,PUS7,POMGNT1,GTF3C3,NFIA,WDR11,AARS1,RSPRY1,PHF6,PRMT7,PGAP2,PNPLA6,PIGB,MEIS2,CHD2,IARS1,CUL4B	23
Developmental Disorder, Neurological Disease, Organismal Injury and Abnormalities	global developmental delay and encephalopathy	Global developmental delay and encephalopathy	0.00525			NSUN6,UBR7,COMT,PMM2,RTN4R,PURA,ZNF526,FBXO28,CRELD1,PCDHGC4,TTC5,PIGB,PRR12	13
Developmental Disorder, Neurological Disease, Organismal Injury and Abnormalities	syndromic mental retardation	Syndromic mental retardation	2.21e-06			SYT1,ZDHHC9,KMT2A,POMGNT1,GTF3C3,MED16,WDR11,AARS1,CRELD1,RSPRY1,PCDHGC4,PNPLA6,PIGB,CHD2,CUL4B,NSUN6,UBR7,MED13L,SOX5,PIGO,SLC1A2,PUS7,NFIA,GBA1,ZNF526,CHAMP1,ALPL,FBXO28,USP9X,PRMT7,TTC5,PGAP2,ADARB1,MEIS2,IARS1	35
Developmental Disorder, Neurological Disease, Organismal Injury and Abnormalities, Psychological Disorders	pervasive developmental disorder	Pervasive developmental disorder	0.000278			TOP1,PCGF3,SYT1,CELF6,RSU1,VAMP2,GALNT1,KMT2A,POMGNT1,BICD2,GRIN2C,CDH6,CPM,SRR,MAD1L1,PTPRF,TCF7L2,IRF2BPL,CHD2,KIF16B,TRRAP,NSUN6,SCAMP5,UNC13A,MED13L,ITSN1,DST,MARK2,SLITRK5,GATB,MYH10,PUS7,MID2,CPEB1,ANO10,GSS,DAGLA,NEDD4,SEPTIN4,KMT5B,SYNE1,DDX27,TRIM26	43
Developmental Disorder, Organismal Injury and Abnormalities	dysgenesis	Dysgenesis	0.00104	2.167	0.872	PPM1A,PMM2,ABCA5,GALNT1,COASY,MAFB,SC5D,E2F3,INTS8,MBTD1,FGFRL1,PURA,DHRS3,WDR11,LARS2,ADAMTS17,BAG4,EMG1,PTPRF,PRKDC,APBB1,PCLO,CASZ1,CEP290,KRAS,CLPP,SOX5,NFIB,AHI1,MYH10,ERAL1,NFIA,STAR,DAP3,FMN1,CBY1,AR,PDE8A,PPP3R1,DOCK2,APOE,GREB1L,ARF6,SHC1	44
Developmental Disorder, Organismal Injury and Abnormalities	autism or intellectual disability	Autism or intellectual disability	7.65e-12			LAMC3,CRBN,PMM2,TRIP12,DPP6,POMGNT1,MED16,WARS2,WDR11,TNIK,AARS1,ARHGEF6,CRELD1,RSPRY1,CPM,PNPLA6,FGF13,CHD2,SEMA5A,CEP290,MLYCD,SCAMP5,UNC13A,MED13L,SOX5,NFIB,PIGO,AHI1,SLC1A2,NFIA,GBA1,ANO10,HCN1,SIDT1,CHAMP1,ALPL,USP9X,SMARCA1,PRMT7,ADARB1,MEIS2,MED12L,WDR45B,EI24,AFG2A,SYT1,CELF6,COMT,ZDHHC9,KMT2A,GTF3C3,HEXA,GRIN2C,PURA,PCDHGC4,PHF6,PIGB,AP4S1,TCF7L2,KIF16B,TANC1,TRRAP,PRR12,CUL4B,NSUN6,UBR7…	81
Developmental Disorder, Organismal Injury and Abnormalities	autism spectrum disorder or intellectual disability	Autism spectrum disorder or intellectual disability	1.88e-12			LAMC3,DPP6,MED16,WARS2,AARS1,CRELD1,RSPRY1,SRR,PNPLA6,CEP290,MLYCD,SOX5,PIGO,AHI1,SLC1A2,NFIA,CPEB1,GBA1,ANO10,HCN1,CHAMP1,USP9X,SMARCA1,MED12L,WDR45B,EI24,AFG2A,SYT1,CELF6,RSU1,GALNT1,PURA,CDH6,PCDHGC4,AP4S1,TCF7L2,IRF2BPL,KIF16B,UBR7,ITSN1,PUS7,MID2,RTN4R,GSS,NEDD4,FBXO28,SEPTIN4,KMT5B,CRBN,PMM2,TRIP12,POMGNT1,BICD2,WDR11,TNIK,ARHGEF6,CPM,FGF13,MAD1L1,PTPRF,CHD2,SEMA5A,SCAMP5,UNC13A,MED13L,DST,…	102
Developmental Disorder, Organismal Injury and Abnormalities	global developmental delay	Global developmental delay	2.74e-06			PNPT1,SYT1,COMT,PMM2,HEXA,PURA,CRELD1,PCDHGC4,PHF6,PIGB,IRF2BPL,TBC1D32,SUCLA2,TRRAP,PRR12,NSUN6,UBR7,SCAMP5,MED13L,SOX5,RTN4R,DTYMK,ZNF526,FBXO28,USP9X,KMT5B,SYNE1,TTC5,ADARB1,MED12L	30
Developmental Disorder, Organismal Injury and Abnormalities	neurodevelopmental delay or intellectual disability	Neurodevelopmental delay or intellectual disability	4.6e-11			LAMC3,PNPT1,CRBN,PMM2,TRIP12,DPP6,POMGNT1,MED16,WARS2,WDR11,TNIK,AARS1,ARHGEF6,CRELD1,RSPRY1,PNPLA6,FGF13,CHD2,TBC1D32,SEMA5A,CEP290,MLYCD,SCAMP5,MED13L,SOX5,NFIB,PIGO,AHI1,SLC1A2,NFIA,GBA1,HCN1,SIDT1,CHAMP1,ALPL,USP9X,SMARCA1,PRMT7,ADARB1,MEIS2,MED12L,WDR45B,EI24,AFG2A,SYT1,COMT,ZDHHC9,KMT2A,GTF3C3,HEXA,PURA,PCDHGC4,PHF6,PIGB,AP4S1,TCF7L2,IRF2BPL,SUCLA2,TANC1,TRRAP,PRR12,CUL4B,NSUN6,UBR7,ITSN1,S…	78
Developmental Disorder, Organismal Injury and Abnormalities	midline defect	Midline defect	0.00117	0.035	-0.933	LAMC3,HECTD1,CDK20,PCSK6,MAFB,SC5D,DHRS3,WDR11,SMAD7,CRELD1,ITGB1,MIB2,PTPRF,DVL2,SEMA5A,ARHGAP29,MED13L,ADGRB3,DST,SOX5,FMN1,ACVR1B,AR,PARP1,NEDD4,KMT5B,SYNE1,FUZ,MEIS2,ASPH,PRKACA,IARS1,ADORA1	33
DNA Replication, Recombination, and Repair	chromosomal aberration	Chromosomal aberration	0.00359	-0.558	-0.968	TATDN2,PINX1,KRAS,CEP57,THOC1,ITSN1,RCAN1,URB1,Pms2,PSME4,ETS2,PARP1,GPER1,TTC3,KCNAB3,ADARB1,MAD1L1,HSF4,PFKL,DYNLL1	20
DNA Replication, Recombination, and Repair	damage	DNA damage	0.00236	1.755	1.276	TATDN2,TOP1,KRAS,SRSF3,SF3B1,WAPL,PNPT1,SSRP1,RNH1,TXNRD1,ACO2,KMT5A,AR,PARP1,USP9X,CAT,SMARCA1,GAPDH,CRYZ,PRKDC,CARM1,CUL4B,NFE2L2	23
DNA Replication, Recombination, and Repair	repair	Repair of DNA	0.00156	-0.685	-0.019	TOP1,GTF2H3,THOC1,Morc2b,Pms2,PSME4,PPP4R2,BMAL1,OTUD7B,PHF6,PRKDC,APBB1,TRRAP,KRAS,EIF3A,ALKBH3,COMMD1,DTYMK,AR,SHLD2,CHAMP1,PARP1,USP9X,ZCWPW1,KMT5B,PPP4R3B,DYNLL1	27
DNA Replication, Recombination, and Repair	double-stranded DNA break repair	Double-stranded DNA break repair	0.00536	-1.491	-1.028	KRAS,Morc2b,PPP4R2,AR,SHLD2,CHAMP1,PARP1,BMAL1,ZCWPW1,OTUD7B,PHF6,PRKDC,APBB1,PPP4R3B,TRRAP,DYNLL1	16
DNA Replication, Recombination, and Repair, Hereditary Disorder, Organismal Injury and Abnormalities	mosaic variegated aneuploidy syndrome type 1	Mosaic variegated aneuploidy syndrome type 1	0.00395			CEP57,MAD1L1	2
Drug Metabolism, Protein Synthesis	synthesis	Synthesis of glutathione	0.00438			KRAS,SLC1A2,GSS,NFE2L2	4
Embryonic Development, Nervous System Development and Function, Organ Development, Organismal Development, Tissue Development	formation	Formation of brain	9.9e-06	0.342	0.806	CNBP,KIAA0319,AFG2A,COMT,SEMA4C,CDK20,ATRN,LHX6,POMGNT1,MAG,SPRY4,FGFRL1,PURA,GAS8,WDR11,TNIK,AGTPBP1,GLUD1,CRELD1,COX6B1,PRICKLE2,FGF13,PA2G4,SRRM4,PRKDC,APBB1,SEMA5A,CEP290,NFIB,AHI1,SLC1A2,SLITRK5,COMMD1,MYH10,NFIA,NR1H2,GBA1,RTN4R,EEF2K,HCN1,USP9X,MAP2K4,SEPTIN4,SMARCA1,GRHL2,APOE,DYNLL1	47
Embryonic Development, Nervous System Development and Function, Organismal Development	development	Development of central nervous system	3.74e-06	-0.038	0.487	CNBP,LAMC3,CDK20,LHX6,POMGNT1,BICD2,WDR11,TNIK,AGTPBP1,GLUD1,CRELD1,PRICKLE2,JARID2,FGF13,PA2G4,APBB1,SEMA5A,CEP290,SOX5,RNH1,NFIB,AHI1,SLC1A2,SLITRK5,COMMD1,NFIA,IL34,GBA1,HCN1,USP9X,SMARCA1,GRHL2,DYNLL1,KIAA0319,AFG2A,COMT,FOXJ3,SEMA4C,ATRN,MAG,SPRY4,FGFRL1,PURA,GAS8,COX6B1,TCF7L2,SRRM4,PRKDC,KRAS,MYH10,NR1H2,RTN4R,EEF2K,P2RX7,MAP2K4,SEPTIN4,FUZ,APOE	58
Embryonic Development, Organ Development, Organismal Development, Reproductive System Development and Function, Tissue Development	formation	Formation of placenta	0.00212			BIRC2,COMT,ITGB1,HECTD1,PTP4A2,TRIP12,ABCA1,PNPLA6,IL11RA,RXRB,MYH10	11
Free Radical Scavenging, Small Molecule Biochemistry	conversion	Conversion of hydrogen peroxide	0.00647			CYGB,CAT	2
Gene Expression	transactivation	Transactivation of RNA	1.12e-05	0.324	1.057	GAS6,IRF9,GABPB1,RBM14,EPN2,PCSK6,MAFB,KMT2A,E2F3,CEP350,ETS2,SMAD7,GAPDH,ABTB1,FGF13,TCF7L2,PA2G4,PRKDC,CARM1,APBB1,TRRAP,APBA1,ITSN1,NFIB,RXRB,NFIA,NR1H2,DAP3,ACVR1B,CBY1,AR,HSPA9,PDE8A,PARP1,PRMT2,TGFB1I1,RASGRF2,EDF1,PKN2,PRKACA,NFE2L2	41
Gene Expression	expression	Expression of RNA	3.43e-09	-0.47	0.076	GTF2B,CNBP,GAS6,PPM1A,NFYA,ZNF131,MAFB,VSIR,E2F3,IREB2,MED16,CCNT2,GRN,BEX1,VGLL4,CREB3,GAPDH,APBB1,RPS6KB1,REXO2,CEP290,NCOA7,MAPKAPK5,SOX5,RPS7,AHI1,MORF4L2,NFIA,BZW2,CPEB1,TAF7,AR,USP9X,ZC3HAV1,TGFB1I1,SMARCA1,GRHL2,NTN3,PCBP2,SSPN,Gm4924,PHF12,GTF2H3,EPN2,IBTK,PURA,ULK1,H1-2,RPL5,DNTTIP1,SMAD7,ASH2L,ZNF598,TCF7L2,IRF2BPL,IRAK2,NRF1,CASZ1,VAV3,CBX6,GTF3C1,APBA1,TXNRD1,RXRB,CEP128,PUS7,STAR,GSS…	150
Gene Expression	transcription	Transcription	1.88e-07	-0.267	0.348	GTF2B,CNBP,GAS6,PPM1A,NFYA,ZNF131,MAFB,VSIR,E2F3,IREB2,MED16,CCNT2,GRN,BEX1,VGLL4,CREB3,APBB1,RPS6KB1,REXO2,CEP290,NCOA7,MAPKAPK5,SOX5,RPS7,AHI1,MORF4L2,NFIA,TAF7,AR,USP9X,TGFB1I1,SMARCA1,GRHL2,NTN3,PCBP2,SSPN,Gm4924,PHF12,GTF2H3,EPN2,IBTK,PURA,ULK1,H1-2,RPL5,DNTTIP1,SMAD7,ASH2L,TCF7L2,IRF2BPL,NRF1,CASZ1,VAV3,CBX6,GTF3C1,APBA1,RXRB,CEP128,STAR,P2RX7,PARP1,NEDD4,ZHX1,PRKCA,APOE,FNIP1,PRKACA,HCFC2,…	136
Gene Expression	transcription	Transcription of DNA	2.14e-07	-0.253	0.255	GTF2B,CNBP,GAS6,PPM1A,NFYA,ZNF131,MAFB,E2F3,MED16,CCNT2,BEX1,VGLL4,CREB3,APBB1,CEP290,NCOA7,MAPKAPK5,SOX5,AHI1,MORF4L2,NFIA,TAF7,AR,TGFB1I1,SMARCA1,GRHL2,NTN3,PCBP2,Gm4924,PHF12,GTF2H3,PURA,H1-2,SMAD7,ASH2L,TCF7L2,IRF2BPL,NRF1,CASZ1,CBX6,GTF3C1,RXRB,PARP1,NEDD4,ZHX1,APOE,FNIP1,PRKACA,HCFC2,SETD7,IRF9,RBM14,MYEF2,GPER1,OTUD7B,JARID2,PA2G4,DVL2,ST18,LIMD1,NFIB,VPS72,POLR2C,NLK,ACVR1B,XPO1,PPP3R1,ZN…	103
Gene Expression	transcription	Transcription of RNA	4.74e-09	-0.073	0.536	GTF2B,CNBP,GAS6,PPM1A,NFYA,ZNF131,MAFB,E2F3,MED16,CCNT2,GRN,BEX1,VGLL4,CREB3,APBB1,RPS6KB1,REXO2,CEP290,NCOA7,MAPKAPK5,SOX5,AHI1,MORF4L2,NFIA,TAF7,AR,USP9X,TGFB1I1,SMARCA1,GRHL2,NTN3,PCBP2,SSPN,Gm4924,PHF12,GTF2H3,EPN2,IBTK,PURA,H1-2,DNTTIP1,SMAD7,ASH2L,TCF7L2,IRF2BPL,NRF1,CASZ1,VAV3,CBX6,GTF3C1,RXRB,PARP1,NEDD4,ZHX1,PRKCA,APOE,FNIP1,PRKACA,HCFC2,SETD7,MAPK11,BIRC2,IRF9,RBM14,LRWD1,MYEF2,GPER1,OT…	124
Gene Expression	activation	Activation of DNA endogenous promoter	7.06e-06	0.353	0.897	GTF2B,CNBP,IRF9,RBM14,NFYA,ZNF131,MAFB,MYEF2,E2F3,MED16,CCNT2,BEX1,GPER1,CREB3,OTUD7B,JARID2,DVL2,ST18,APBB1,NCOA7,MAPKAPK5,SOX5,NFIB,VPS72,AHI1,MORF4L2,POLR2C,NFIA,TAF7,ACVR1B,AR,XPO1,PPP3R1,ZNF174,SMARCA1,GRHL2,PPP1R15A,MEIS2,PCBP2,MLLT10,Gm4924,PHF12,ZBTB21,CRLF3,SORBS3,GABPB1,GTF2H3,FOXJ3,KMT2A,LITAF,ELOC,ETS2,PURA,H1-2,ZBTB4,BMAL1,SMAD7,ASH2L,PHF6,TCF7L2,HSF4,IRF2BPL,NRF1,PRKDC,CARM1,TRRAP,C…	82
Gene Expression	expression	Initiation of expression of RNA	0.000515	0.492	0.549	GTF2B,POLR1E,ZNF598,SSRP1,PPP1R15A,EIF4G3,ELOC,BZW2,E2F3,TAF7,REXO2	11
Gene Expression	transcription	Initiation of transcription of RNA	0.00104			GTF2B,POLR1E,SSRP1,ELOC,E2F3,TAF7,REXO2	7
Gene Expression	transactivation	Transactivation	7.7e-07	0.2	0.961	SETD7,MAPK11,GAS6,IRF9,GABPB1,RBM14,EPN2,PCSK6,MAFB,KMT2A,E2F3,CEP350,ETS2,SMAD7,GAPDH,ABTB1,FGF13,TCF7L2,PA2G4,N4BP1,PRKDC,CARM1,APBB1,TRRAP,APBA1,ITSN1,NFIB,RXRB,NFIA,NR1H2,DAP3,ACVR1B,CBY1,AR,HSPA9,PDE8A,PARP1,PRMT2,TGFB1I1,TRIM45,RASGRF2,EDF1,APOE,PKN2,PRKACA,NFE2L2	46
Gene Expression	transcription	Initiation of transcription	0.00063	0.492	0.903	GTF2B,POLR1E,RNF10,SSRP1,ELOC,E2F3,TAF7,REXO2	8
Gene Expression, RNA Post-Transcriptional Modification	binding	Binding of RNA	0.00563			KRAS,PARP1,RPS6KB1,COLEC12,IREB2	5
Hereditary Disorder, Metabolic Disease, Organismal Injury and Abnormalities	mitochondrial disorder	Autosomal recessive mitochondrial disorder	0.00017			SLC25A1,PNPT1,SDHA,DGUOK,ACO2,COX20,SLC25A3,NDUFB10,WARS2,SLC25A10,COX6B1,VPS13D,COQ2,SUCLA2	14
Hereditary Disorder, Metabolic Disease, Organismal Injury and Abnormalities	familial mitochondrial disorder	Familial mitochondrial disorder	2.57e-05			SLC25A1,PNPT1,NFS1,MRPS7,DGUOK,WARS2,GPER1,COX6B1,CAT,GAPDH,PRICKLE2,MRPS25,VPS13D,SUCLA2,SDHC,RNH1,SDHA,ACO2,GATB,COX20,SLC25A3,NDUFB10,SLC25A10,GOLPH3,COQ2,NFE2L2	26
Hereditary Disorder, Neurological Disease, Organismal Injury and Abnormalities	encephalopathy	Autosomal dominant encephalopathy	0.00421			PNPT1,TRIP12,DPP6,KMT2A,GTF3C3,BICD2,PURA,GRN,PHF6,CHD2,VPS13D,PRR12,MED13L,ITSN1,SOX5,NFIB,SLC1A2,NFIA,MED13,SUMF1,GBA1,HCN1,DAGLA,CHAMP1,FBXO28,KMT5B,FUZ,MEIS2,APOE	29
Hereditary Disorder, Neurological Disease, Organismal Injury and Abnormalities	autosomal recessive neurological disorder	Autosomal recessive neurological disorder	4.75e-08			LAMC3,PNPT1,CRBN,PMM2,POMGNT1,INTS8,IREB2,WARS2,GRN,WDR11,TNIK,AARS1,AGTPBP1,LARS2,ARHGEF6,CRELD1,RSPRY1,OSGEP,PRICKLE2,PNPLA6,VPS13D,PCLO,CEP290,SCAMP5,MED13L,MAPKAPK5,DST,GPR179,RNH1,PIGO,AHI1,ACO2,GBA1,ANO10,GBA2,PNPLA7,PPP6R2,PRMT7,ADARB1,JAM3,ATCAY,WDR45B,SLC25A1,AFG2A,COMT,COASY,ACBD5,DGUOK,HEXA,MAG,USP8,PCDHGC4,CCDC40,PIGB,AP4S1,CDH23,SUCLA2,PRKDC,TOGARAM1,NSUN6,UBR7,SLC39A14,CLPP,SDHA,ERA…	78
Hereditary Disorder, Neurological Disease, Organismal Injury and Abnormalities	familial encephalopathy	Familial encephalopathy	6.2e-13			LAMC3,AP1S1,ISOC1,DNAJC16,ZNF131,DPP6,INTS8,WARS2,GRN,AARS1,AGTPBP1,CRELD1,RSPRY1,KCNH7,GAPDH,PNPLA6,VPS13D,TBC1D32,PCLO,CEP290,APOD,SOX5,PIGO,AHI1,SLC1A2,ACO2,NFIA,COX20,SUMF1,GBA1,ANO10,PDK3,HCN1,CHAMP1,USP9X,SMARCA1,AIG1,WDR45B,CDS1,SLC25A1,AFG2A,SYT1,MAG,SPRY4,PURA,USP8,PCDHGC4,AP4S1,CDH23,IRF2BPL,NRF1,TOGARAM1,UBR7,METTL22,ITSN1,CFAP20DC,PUS7,MID2,NDUFB10,PDE8A,PARP1,FBXO28,PRKCA,NNAT,SEPTIN…	146
Hereditary Disorder, Neurological Disease, Organismal Injury and Abnormalities	familial neurological disorder	Familial neurological disorder	4.51e-16			LAMC3,AP1S1,ISOC1,DNAJC16,ZNF131,DPP6,MAFB,INTS8,IREB2,WARS2,GRN,AARS1,AGTPBP1,CRELD1,RSPRY1,KCNH7,OSGEP,GAPDH,PNPLA6,VPS13D,TBC1D32,PCLO,KIFC2,CEP290,MAPKAPK5,GPR179,APOD,SOX5,PIGO,AHI1,SLC1A2,ACO2,NFIA,COX20,GBA1,ANO10,SUMF1,PDK3,HCN1,AR,CHAMP1,USP9X,PNPLA7,PPP6R2,SMARCA1,GRHL2,ATCAY,MED12L,AIG1,WDR45B,CDS1,SLC25A1,AFG2A,SYT1,DGUOK,MAG,SPRY4,PURA,USP8,PCDHGC4,CCDC40,AP4S1,CDH23,TCF7L2,IRF2BPL,N…	184
Hereditary Disorder, Neurological Disease, Organismal Injury and Abnormalities	familial central nervous system disease	Familial central nervous system disease	3.11e-13			LAMC3,AP1S1,ISOC1,DNAJC16,ZNF131,DPP6,INTS8,WARS2,GRN,AARS1,AGTPBP1,CRELD1,RSPRY1,KCNH7,GAPDH,PNPLA6,VPS13D,TBC1D32,PCLO,CEP290,GPR179,APOD,SOX5,PIGO,AHI1,SLC1A2,ACO2,NFIA,COX20,SUMF1,GBA1,ANO10,PDK3,HCN1,AR,CHAMP1,USP9X,SMARCA1,AIG1,WDR45B,CDS1,SLC25A1,AFG2A,SYT1,MAG,SPRY4,PURA,USP8,PCDHGC4,AP4S1,CDH23,IRF2BPL,NRF1,TOGARAM1,UBR7,METTL22,ITSN1,CFAP20DC,PUS7,MID2,NDUFB10,P2RX7,PDE8A,PARP1,FBXO28,P…	151
Hereditary Disorder, Neurological Disease, Organismal Injury and Abnormalities	hereditary motor and sensory neuropathy	Hereditary motor and sensory neuropathy	0.000581			CEP290,DST,DNAJC16,LITAF,DHTKD1,BICD2,MAG,PDK3,AARS1,USP8,GBA2,PPP6R2,PHF6,SYNE1,PRICKLE2,PNPLA6,AP4S1,SEMA5A	18
Hereditary Disorder, Neurological Disease, Organismal Injury and Abnormalities	hereditary neuropathy	Hereditary neuropathy	0.000194			DNAJC16,COASY,MAFB,LITAF,BICD2,MAG,ZFHX2,GRN,AARS1,USP8,PHF6,PRICKLE2,PNPLA6,AP4S1,CDH23,SEMA5A,CEP290,UNC13A,DST,GPR179,SDHA,SLC1A2,ACO2,DHTKD1,GBA1,PDK3,P2RX7,GBA2,PNPLA7,PPP6R2,SYNE1,APOE	32
Hereditary Disorder, Neurological Disease, Organismal Injury and Abnormalities	hereditary peripheral neuropathy	Hereditary peripheral neuropathy	0.000577			CEP290,DST,DNAJC16,LITAF,DHTKD1,BICD2,MAG,ZFHX2,PDK3,AARS1,USP8,GBA2,PNPLA7,PPP6R2,PHF6,SYNE1,PRICKLE2,PNPLA6,AP4S1,SEMA5A	20
Hereditary Disorder, Neurological Disease, Organismal Injury and Abnormalities	hereditary polyneuropathy	Hereditary polyneuropathy	0.000594			CEP290,DST,DNAJC16,LITAF,DHTKD1,BICD2,MAG,PDK3,AARS1,USP8,GBA2,PPP6R2,PHF6,SYNE1,PRICKLE2,PNPLA6,AP4S1,APOE,SEMA5A	19
Hereditary Disorder, Neurological Disease, Organismal Injury and Abnormalities	nervous system heredodegenerative disorder	Nervous system heredodegenerative disorder	2.77e-05			PNPT1,VAMP2,DNAJC16,COASY,ACBD5,BICD2,MAG,WARS2,GRN,AARS1,AGTPBP1,ARHGEF6,USP8,PHF6,OSGEP,PNPLA6,AP4S1,CDH23,CEP290,UNC13A,SDHA,SLC1A2,ACO2,GBA1,GBA2,SYNE1,TTC5,JAM3,APOE,COQ2,TPRKB,NFE2L2	32
Hereditary Disorder, Neurological Disease, Organismal Injury and Abnormalities, Psychological Disorders	familial degenerative brain disorder	Familial degenerative brain disorder	0.00618			UNC13A,SLC1A2,COASY,ACBD5,ACO2,GBA1,GRN,AARS1,AGTPBP1,TTC5,PNPLA6,JAM3,COQ2,NFE2L2	14
Hereditary Disorder, Neurological Disease, Organismal Injury and Abnormalities, Psychological Disorders	susceptibility to schizophrenia	Susceptibility to schizophrenia	0.00647			COMT,RTN4R	2
Hereditary Disorder, Neurological Disease, Organismal Injury and Abnormalities, Psychological Disorders, Skeletal and Muscular Disorders	Huntington disease	Huntington Disease	0.000209			BIRC2,AP1S1,ISOC1,MYEF2,LRP1B,GPER1,KCNH7,PPRC1,GAPDH,FGF13,ST8SIA3,SDHC,LRRTM4,SCAMP5,RCAN1,APOD,SLC1A2,COX20,PDK3,ETNPPL,PPP3R1,MEIS2,AIG1,TOP1,CDS1,SLC25A1,VAMP2,B3GNT2,MAG,GRIN2C,HAPLN2,COX6B1,UQCR11,SUCLA2,NRF1,FAM3C,KRAS,SDHA,CDH18,NDUFB10,PDE8A,PARP1,SGTA,MAP2K4,SEPTIN4,SLC35D3,APOE,ATP5MF,NDUFB1	49
Hereditary Disorder, Organismal Injury and Abnormalities	Turner syndrome	Turner syndrome	0.00345			AR,SORBS3,USP9X,SLITRK4,PCSK6,RP2,EIF4G3,JAM3,SH3BGRL,MID2	10
Hereditary Disorder, Organismal Injury and Abnormalities, Psychological Disorders	familial psychiatric disease	Familial psychiatric disease	3.93e-07			BIRC2,AP1S1,ISOC1,DNAJC16,MYEF2,BICD2,LRP1B,WARS2,GRN,GPER1,AARS1,AGTPBP1,ARHGEF6,CRELD1,KCNH7,PPRC1,GAPDH,PRICKLE2,PNPLA6,FGF13,ST8SIA3,SDHC,LRRTM4,SCAMP5,UNC13A,RCAN1,APOD,SOX5,SLC1A2,ACO2,COX20,GBA1,PDK3,ETNPPL,PPP3R1,GBA2,MEIS2,JAM3,MED12L,AIG1,TOP1,CDS1,SLC25A1,COMT,VAMP2,COASY,ACBD5,B3GNT2,MAG,GRIN2C,HAPLN2,USP8,PHF6,COX6B1,UQCR11,AP4S1,CDH23,TCF7L2,IRF2BPL,SUCLA2,NRF1,FAM3C,TRRAP,NSUN6,KRA…	84
Hereditary Disorder, Organismal Injury and Abnormalities, Skeletal and Muscular Disorders	hereditary myopathy	Hereditary myopathy	0.00158			CNBP,PNPT1,DNAJC16,DPP6,POMGNT1,INTS8,BICD2,GRN,AARS1,CAT,PRICKLE2,PNPLA6,PTPRF,CHD2,VPS13D,NUP155,RBM20,RPS6KB1,SEMA5A,CEP290,NCOA7,DST,LRIF1,RNH1,IL34,PDK3,AR,GBA2,PPP6R2,GET3,SLC25A1,COMT,RSU1,DGUOK,LITAF,MAG,COLEC12,MYOM1,USP8,PHF6,ITGB1,AP4S1,TPM2,SUCLA2,CASZ1,KRAS,SDHA,DHTKD1,GSS,NEDD4,GOLPH3,PRKCA,SYNE1,FUNDC1,FNIP1,MVP	56
Lipid Metabolism, Molecular Transport, Small Molecule Biochemistry	concentration	Concentration of lipid	0.00216	-1.106	-0.891	CRBN,RBM33,E2F3,DGKK,CERS4,TNIK,GPER1,INPP5B,MYOF,GLUD1,GAPDH,CHST8,JARID2,PNPLA6,RPS6KB1,MLYCD,RCAN1,APOD,RGS7,SLC1A2,ACO2,GBA1,ETNPPL,AR,GBA2,PNPLA7,DOCK2,ARF6,PIP5K1B,CDS1,SLC25A1,ACSS1,COMT,DGUOK,SC5D,MAG,DHRS3,BMAL1,ACSL1,VAMP3,TCF7L2,IRAK2,VAV3,KRAS,MARK2,ABCA1,PIKFYVE,NR1H2,STAR,MIA2,P2RX7,DAGLA,PARP1,GOLPH3,PRKCA,NAMPT,SIRT3,SLC35D3,APOE,PRKACA,IARS1,ADORA1,NFE2L2	63
Lipid Metabolism, Molecular Transport, Small Molecule Biochemistry	accumulation	Accumulation of glycosphingolipid	0.00438			GBA2,APOE,HEXA,GBA1	4
Lipid Metabolism, Molecular Transport, Small Molecule Biochemistry	accumulation	Accumulation of lipid	0.00495	1.223	1.242	SRSF3,HEXA,LRP1B,ULK1,DHRS3,GPER1,ACSL1,PNPLA6,CERS5,RGS7,ABCA1,RXRB,TAOK3,PIKFYVE,MED13,NR1H2,STAR,GBA1,CCDC92,OSBPL9,USP9X,GBA2,NAMPT,SIRT3,APOE,ARF6,NFE2L2	27
Lipid Metabolism, Molecular Transport, Small Molecule Biochemistry	accumulation	Accumulation of sphingolipid	0.00229	1.143	1.105	CERS5,GBA2,SIRT3,APOE,HEXA,GBA1	6
Lipid Metabolism, Molecular Transport, Small Molecule Biochemistry	concentration	Concentration of acylglycerol	0.00254	-1.158	-1.084	SLC25A1,CRBN,E2F3,GPER1,BMAL1,ACSL1,MYOF,VAMP3,JARID2,TCF7L2,IRAK2,MLYCD,RGS7,APOD,MARK2,ABCA1,NR1H2,MIA2,ETNPPL,P2RX7,AR,DAGLA,PNPLA7,NAMPT,SIRT3,SLC35D3,DOCK2,APOE,IARS1,ADORA1,NFE2L2	31
Lipid Metabolism, Molecular Transport, Small Molecule Biochemistry	concentration	Concentration of arachidonic acid	0.00509	-0.849	-0.616	DAGLA,KRAS,BMAL1,APOD,ADORA1	5
Lipid Metabolism, Molecular Transport, Small Molecule Biochemistry	concentration	Concentration of long chain fatty acid	0.00512	-0.883	-0.854	CERS4,DAGLA,KRAS,ACSL1,GAPDH,ACO2	6
Lipid Metabolism, Molecular Transport, Small Molecule Biochemistry	concentration	Concentration of triacylglycerol	0.00524	-0.544	-0.533	SLC25A1,CRBN,E2F3,GPER1,BMAL1,ACSL1,MYOF,VAMP3,JARID2,TCF7L2,IRAK2,MLYCD,APOD,RGS7,MARK2,ABCA1,NR1H2,MIA2,ETNPPL,AR,PNPLA7,NAMPT,SIRT3,SLC35D3,DOCK2,APOE,IARS1,NFE2L2	28
Lipid Metabolism, Molecular Transport, Small Molecule Biochemistry	quantity	Quantity of ganglioside GM1	0.00251			ABCA1,APOE,GBA1	3
Lipid Metabolism, Molecular Transport, Small Molecule Biochemistry	quantity	Quantity of glucosylceramide	0.000132	1.067	0.829	GBA2,APOE,ARF6,GBA1	4
Lipid Metabolism, Molecular Transport, Small Molecule Biochemistry	secretion	Secretion of steroid hormone	0.00555	1.387	1.529	SIRT3,KCNJ5,APOE,ZBTB21,NR1H2,STAR	6
Lipid Metabolism, Small Molecule Biochemistry	metabolism	Metabolism of membrane lipid derivative	0.000407	1.333	1.921	CDS1,ABCA5,B3GALNT1,HEXA,CERS4,ACSL1,CAT,ITGB1,PNPLA6,PIGB,TCF7L2,ST8SIA3,PRKDC,PIGM,KRAS,CERS5,PIGO,ABCA1,PIKFYVE,NR1H2,STAR,SUMF1,GBA1,P2RX7,GBA2,PNPLA7,FUT9,PITPNM2,SIRT3,TM7SF2,PGAP2,APOE,PRKACA,ARF6,PIP5K1B	35
Lipid Metabolism, Small Molecule Biochemistry	turnover	Turnover of lipid	0.0046	-2	-1.556	MLYCD,AGTPBP1,ACSL1,CPM,PNPLA6	5
Lipid Metabolism, Small Molecule Biochemistry	catabolism	Catabolism of glucosylceramide	0.00395			GBA2,GBA1	2
Lipid Metabolism, Small Molecule Biochemistry	catabolism	Catabolism of glycosphingolipid	0.00438			GBA2,HEXA,SUMF1,GBA1	4
Lipid Metabolism, Small Molecule Biochemistry	conversion	Conversion of ceramide	0.00328			CERS4,CERS5,GBA1	3
Lipid Metabolism, Small Molecule Biochemistry	conversion	Conversion of lipid	0.00684	0.544	0.84	CERS5,PIKFYVE,STAR,GBA1,P2RX7,CYGB,AR,CERS4,ACSL1,INPP5B,CAT,PCBP2,APOE,NFE2L2	14
Lipid Metabolism, Small Molecule Biochemistry	hydrolysis	Hydrolysis of glycosylceramide	0.000335			GBA2,HEXA,GBA1	3
Lipid Metabolism, Small Molecule Biochemistry	metabolism	Metabolism of glycolipid	0.00274			GBA2,FUT9,B3GALNT1,PGAP2,PIGO,PIGB,ST8SIA3,HEXA,SUMF1,GBA1,PIGM	11
Lipid Metabolism, Small Molecule Biochemistry	metabolism	Metabolism of sphingolipid	0.00587	1.057	1.428	CERS5,B3GALNT1,HEXA,SUMF1,GBA1,P2RX7,CERS4,ACSL1,GBA2,FUT9,SIRT3,ST8SIA3,PRKDC	13
Lipid Metabolism, Small Molecule Biochemistry	synthesis	Synthesis of D-erythro-C16-ceramide	0.00133			CERS5,GBA2,GBA1	3
Lipid Metabolism, Small Molecule Biochemistry	synthesis	Synthesis of lipid	0.00486	0.917	1.666	CRBN,B3GALNT1,TOMM22,CERS4,GPER1,CAT,PNPLA6,ST8SIA3,PIGM,MLYCD,PIGO,ACO2,GBA1,OPRL1,OSBPL9,AR,GBA2,FUT9,KCNJ5,SSPN,ARF6,PIP5K1B,CDS1,SLC25A1,ACSS1,ACBD3,BMAL1,ACSL1,PRMT3,ITGB1,PIGB,TCF7L2,PRKDC,KRAS,CERS5,PPAT,ABCA1,PIKFYVE,NR1H2,STAR,P2RX7,DAGLA,PDE8A,PRKCA,MAP2K4,PITPNM2,SIRT3,TM7SF2,PGAP2,APOE,PRKACA,NFE2L2	52
Lipid Metabolism, Small Molecule Biochemistry, Vitamin and Mineral Metabolism	metabolism	Metabolism of cholesterol	0.00145	0.832	0.995	KRAS,ABCA5,ABCA1,NR1H2,STAR,GBA1,GBA2,CAT,TM7SF2,TCF7L2,APOE,PRKACA	12
Metabolic Disease, Neurological Disease, Organismal Injury and Abnormalities, Psychological Disorders	Alzheimer disease	Alzheimer disease	7.82e-09			VDAC3,NECAB1,CEP57,NFS1,ZNF131,AVL9,LHX6,LRP1B,CUL2,IREB2,GRN,TNIK,GPER1,VGLL4,RNF123,KCNH7,GAPDH,PDPR,FGF13,MAD1L1,PTPRF,CHD2,DVL2,ST18,APBB1,STXBP5,RPS6KB1,SDHC,DST,RCAN1,APOD,OPLAH,NFIB,SLC1A2,ACO2,BZW2,IL34,GBA1,FMN1,PDK3,HCN1,AR,PNPLA7,SUGT1,MED12L,GTF2H3,SYT1,GALNT1,PCSK6,SC5D,SPARCL1,MAG,GRIN2C,ETS2,FEM1A,GAS8,MKLN1,ARVCF,DIPK1A,ITGB1,TCF7L2,IRF2BPL,SUCLA2,SH3BGRL,NRF1,PRKDC,FAM3C,KRAS,APB…	93
Metabolic Disease, Neurological Disease, Organismal Injury and Abnormalities, Psychological Disorders	central nervous system amyloidosis	Central nervous system amyloidosis	8.09e-09			VDAC3,NECAB1,CEP57,NFS1,ZNF131,AVL9,LHX6,LRP1B,CUL2,IREB2,GRN,TNIK,GPER1,VGLL4,RNF123,KCNH7,GAPDH,PDPR,FGF13,MAD1L1,PTPRF,CHD2,DVL2,ST18,APBB1,STXBP5,RPS6KB1,SDHC,FAM124A,DST,RCAN1,APOD,OPLAH,NFIB,ACO2,SLC1A2,BZW2,IL34,GBA1,FMN1,PDK3,HCN1,AR,PNPLA7,SUGT1,MED12L,GTF2H3,SYT1,GALNT1,PCSK6,SC5D,SPARCL1,MAG,GRIN2C,ETS2,FEM1A,GAS8,MKLN1,ARVCF,DIPK1A,ITGB1,TCF7L2,IRF2BPL,SUCLA2,SH3BGRL,NRF1,PRKDC,FAM3C,…	94
Metabolic Disease, Organismal Injury and Abnormalities	glucose metabolism disorder	Glucose metabolism disorder	0.00025	1.333	0.902	GAS6,MRPL42,DPP6,EDEM2,PURG,VSIR,INTS8,IREB2,GRN,ADAMTS17,KCNH7,GAPDH,SRR,NUP58,HUNK,RPS6KB1,CEP290,MLYCD,PGM1,APOD,RGS7,SOX5,RPS7,AHI1,SLC1A2,TAOK3,BOD1L1,CCDC92,ISLR2,PDK3,EBNA1BP2,HCN1,AR,SLC25A36,ZC3HAV1,BTBD9,RASGRF2,KRT222,PPP4R3B,CDS1,QSOX2,SLC25A1,PCSK6,MORF4L1,FGFRL1,FAH,DHRS3,HTRA3,RPL5,SMAD7,ARVCF,DIPK1A,KCNAB3,SLC16A11,TCF7L2,IRF2BPL,IRAK2,EP400,CDH20,UBR7,CERS5,ITSN1,GATD3,CFAP20DC,E…	161
Metabolic Disease, Organismal Injury and Abnormalities	mitochondrial disorder	Mitochondrial disorder	5.69e-06			GABPB1,SLC25A1,PNPT1,NFS1,MRPS7,DGUOK,WARS2,GPER1,LARS2,COX6B1,CAT,GAPDH,PRICKLE2,MRPS25,VPS13D,SUCLA2,SDHC,RNH1,SDHA,ACO2,GATB,MYH10,COX20,SLC25A3,NDUFB10,SLC25A10,GOLPH3,COQ2,NFE2L2	29
Metabolic Disease, Organismal Injury and Abnormalities	abnormal activity	Abnormal activity of enzyme	0.00289			BMAL1,PRKCA,GBA2,MOCS1,APOE,POMGNT1,GBA1,CCS,NFE2L2	9
Metabolic Disease, Organismal Injury and Abnormalities	amyloidosis	Amyloidosis	2.41e-08			VDAC3,NECAB1,CEP57,CRBN,NFS1,ZNF131,AVL9,LHX6,LRP1B,CUL2,IREB2,GRN,TNIK,GPER1,VGLL4,RNF123,KCNH7,GAPDH,PDPR,FGF13,MAD1L1,PTPRF,CHD2,DVL2,ST18,APBB1,STXBP5,RPS6KB1,SDHC,FAM124A,DST,RCAN1,APOD,OPLAH,NFIB,SLC1A2,ACO2,BZW2,IL34,GBA1,FMN1,PDK3,HCN1,AR,PNPLA7,SUGT1,MED12L,GTF2H3,SYT1,GALNT1,PCSK6,SC5D,SPARCL1,MAG,GRIN2C,ETS2,FEM1A,GAS8,MKLN1,ARVCF,DIPK1A,ITGB1,TCF7L2,IRF2BPL,SUCLA2,SH3BGRL,NRF1,PRKDC,F…	95
Metabolic Disease, Organismal Injury and Abnormalities, Renal and Urological Disease	aciduria	Aciduria	0.00214	0.283	-0.241	FAH,MLYCD,GSTZ1,SLC25A1,MMAB,MOCS1,DHTKD1,SUCLA2	8
Metabolic Disease, Organismal Injury and Abnormalities, Renal and Urological Disease	aminoaciduria	Aminoaciduria	0.00772			FAH,MOCS1,DHTKD1	3
Molecular Transport	transport	Transport of molecule	5.39e-06	-0.952	-0.098	GAS6,PPM1A,AP1S1,DPP6,RBM33,E2F3,IREB2,WARS2,GRN,CREB3,KCNH7,FYTTD1,VPS13D,NUP58,NUP155,APBB1,SLC15A4,P3H1,RPS6KB1,SEC13,CEP290,RGS7,AHI1,SLC1A2,CPEB1,ANO10,TAF7,HCN1,SRSF3,SLC25A1,SYT1,TIMM17A,PTP4A2,STXBP6,RAB4B,CCS,ACBD3,KCNAB3,ITGB1,AP4S1,CDH23,KIF16B,KCNMB4,SLC43A2,SLC39A14,APBA1,RBM15B,SFXN5,RXRB,STAR,P2RX7,SPRN,HSPA9,PARP1,NEDD4,PRKCA,SLC35D3,APOE,PRKACA,MVP,CHCHD4,VDAC3,CRBN,SLC7A8,MCUR1,…	111
Molecular Transport	export	Export of molecule	5.78e-05	-1.098	-0.597	CHCHD4,PPM1A,SRSF3,SLC25A1,THOC1,COMT,ABCA5,RBM33,ACSL1,FYTTD1,NUP155,THOC7,SEC13,RBM15B,ABCA1,RXRB,NR1H2,P2RX7,HSPA9,PARP1,XPO1,KCNJ5,APOE,PRKACA,MVP,ABCC5	26
Molecular Transport	nuclear export	Nuclear export of molecule	2.42e-06			CHCHD4,PPM1A,SRSF3,THOC1,RBM15B,RBM33,HSPA9,XPO1,FYTTD1,PRKACA,NUP155,THOC7	12
Molecular Transport	quantity	Quantity of citric acid	0.00278	0.152	0.176	AR,KRAS,GLUD1,GAPDH,ACO2,PRKACA	6
Molecular Transport, Nucleic Acid Metabolism, Small Molecule Biochemistry	transport	Transport of adenine	0.00395			VDAC3,SLC29A1	2
Molecular Transport, Protein Synthesis, Protein Trafficking	localization	Localization of protein	1.45e-06	-0.282	0.001	GAS6,STAC2,DPP6,CDK20,CEP350,TNIK,GPER1,BAG4,OTUD7B,JARID2,FGF13,TBC1D32,DVL2,NUP155,PCLO,PINX1,CEP290,GPR179,AHI1,INTS13,COMMD1,AR,CHAMP1,XPO1,USP9X,PPP3R1,PPP1R15A,JAM3,ARF6,ATCAY,WAPL,HECTD1,ULK1,GAS8,SMAD7,USP8,CCDC40,ITGB1,LAMTOR4,CARM1,PALM2AKAP2,ARL5A,ITSN1,SHANK1,CEP128,PIKFYVE,MID2,TM9SF4,CBY1,PARP1,NNAT,PGAP2,PHYHIP,APOE,PRKACA	55
Molecular Transport, Protein Trafficking	internalization	Internalization of protein	0.0045	-1.067	-0.637	KRAS,SYT1,TIMM17A,TOMM22,E2F3,SPRN,GPER1,XPO1,BMAL1,PPP3R1,NUP58,NUP155,ARF6	13
Molecular Transport, Protein Trafficking	transport	Transport of protein	9.01e-05			CHCHD4,PPM1A,TIMM17A,TOMM22,E2F3,LRP1B,WDR11,GPER1,BMAL1,AP4S1,NUP58,NUP155,CEP290,APBA1,CTTN,DST,ABCA1,COMMD1,SPRN,HSPA9,XPO1,NEDD4,PPP3R1,SNX8,Scamp3,PRKACA,ARF6,ABCC5	28
Molecular Transport, Protein Trafficking	nuclear export	Nuclear export of protein	0.00332			CHCHD4,HSPA9,PPM1A,XPO1,PRKACA	5
Molecular Transport, Protein Trafficking	transmembrane transport	Transmembrane transport of protein	0.00172			CHCHD4,HSPA9,PPM1A,XPO1,TIMM17A,ABCA1,PRKACA,TOMM22	8
Molecular Transport, RNA Trafficking	nuclear export	Nuclear export of mRNA	0.000155			XPO1,SRSF3,THOC1,RBM15B,FYTTD1,NUP155,THOC7	7
Molecular Transport, RNA Trafficking	nuclear export	Nuclear export of RNA	5.7e-05			XPO1,SRSF3,THOC1,RBM15B,FYTTD1,RBM33,NUP155,THOC7	8
Molecular Transport, RNA Trafficking	transport	Transport of mRNA	0.000204			XPO1,SRSF3,THOC1,RBM15B,FYTTD1,CPEB1,NUP155,THOC7	8
Molecular Transport, RNA Trafficking	transport	Transport of RNA	0.000179			XPO1,SRSF3,THOC1,RBM15B,FYTTD1,RBM33,CPEB1,NUP155,THOC7	9
Nervous System Development and Function	myelination	Myelination	0.00141	0.511	0.739	RNF10,RXRB,ATRN,PIKFYVE,POMGNT1,HEXA,MAG,PURA,P2RX7,NEDD4,PPP3R1,ITGB1,PPP1R15A,IL11RA,TCF7L2,JAM3,PLLP	17
Nervous System Development and Function	morphology	Morphology of nervous system	0.000536			VAMP2,ZDHHC9,RGS11,ATRN,MAG,PURA,DGKK,GRN,WDR11,ITGB1,SRR,FGF13,TCF7L2,PA2G4,RPS6KB1,SCAMP5,APBA1,ITSN1,DST,RCAN1,RGS7,AHI1,SLITRK5,MYH10,MIA2,RTN4R,FARP2,AR,SGTA,NAMPT,JAM3,APOE,ARF6,CRLF3	34
Nervous System Development and Function, Tissue Morphology	quantity	Quantity of neurons	0.000339	-1.595	-1.004	ERBIN,VAMP2,CLSTN1,RP2,LHX6,IREB2,PURA,GRN,WDR11,PCDHGC4,FGF13,NAT8L,PTPRF,CDH23,DVL2,APBB1,PCLO,UNC13A,Pcdhga7,Pcdhgb2,MARK2,ABCA1,EPS15L1,NR1H2,RTN4R,ACVR1B,AR,NEDD4,PPP3R1,MAP2K4,PPP1R15A,APOE,PPP4R3B,ENTPD3,Pcdhga1,GDA,CRLF3	37
Nervous System Development and Function, Tissue Morphology	density	Density of neurons	0.000569	0.532	0.984	VAMP2,SLITRK5,SPARCL1,MIA2,GRN,NEDD4,SLITRK4,USP8,PRKCA,PCDHGC4,ITGB1,PTPRF,APOE,LRRTM4,GDA,FNBP1	16
Nervous System Development and Function, Tissue Morphology	morphology	Morphology of nervous tissue	0.000259			VAMP2,RGS11,MAG,DGKK,GRN,ITGB1,FGF13,TCF7L2,RPS6KB1,SCAMP5,APBA1,ITSN1,DST,RCAN1,RGS7,SLITRK5,MYH10,RTN4R,FARP2,AR,NAMPT,JAM3,APOE,ARF6,CRLF3	25
Neurological Disease, Organismal Injury and Abnormalities	cognitive impairment	Cognitive impairment	2.39e-10	-0.478	-0.546	LAMC3,CRBN,PMM2,TRIP12,DPP6,POMGNT1,MED16,WARS2,GRN,WDR11,TNIK,AARS1,ARHGEF6,CRELD1,RSPRY1,CHST8,SRR,PNPLA6,FGF13,PTPRF,CHD2,APBB1,LRRTM4,RPS6KB1,SEMA5A,CEP290,MLYCD,SCAMP5,MED13L,RCAN1,APOD,SOX5,NFIB,PIGO,AHI1,SLC1A2,NFIA,GBA1,HCN1,AR,SIDT1,CHAMP1,ALPL,USP9X,RNF149,SMARCA1,PRMT7,ADARB1,MEIS2,MED12L,WDR45B,EI24,AFG2A,SYT1,COMT,VAMP2,ZDHHC9,KMT2A,GTF3C3,HEXA,PURA,PCDHGC4,PHF6,PIGB,AP4S1,TCF7L2,IRF…	92
Neurological Disease, Organismal Injury and Abnormalities	movement disorder	Movement disorders	1.39e-07	1.489	0.804	AP1S1,ISOC1,DPP6,IREB2,WARS2,GRN,BEX1,CRELD1,KCNH7,GAPDH,PNPLA6,NRBP1,VPS13D,APBB1,CEP290,ADGRB3,APOD,SOX5,SLC1A2,NFIA,COX20,SUMF1,GBA1,ANO10,PDK3,AR,PPP6R2,BTBD9,CDH8,ATCAY,MED12L,AIG1,CDS1,SLC25A1,SYT1,MAG,FGFRL1,PURA,HTRA3,USP8,BAHCC1,IRF2BPL,NRF1,SLC39A14,APBA1,RTN4R,NDUFB10,SPRN,PDE8A,PARP1,NEDD4,FBXO28,PRKCA,PITPNM2,NNAT,SEPTIN4,SLC35D3,FUZ,APOE,COQ2,BIRC2,PNPT1,NSG2,PMM2,MYEF2,BICD2,LRP1B,…	120
Neurological Disease, Organismal Injury and Abnormalities	motor dysfunction or movement disorder	Motor dysfunction or movement disorder	6.07e-08	1.597	0.81	AP1S1,ISOC1,DPP6,IREB2,WARS2,GRN,BEX1,CRELD1,KCNH7,GAPDH,PNPLA6,NRBP1,VPS13D,APBB1,PLOD1,CEP290,ADGRB3,APOD,SOX5,SLC1A2,NFIA,COX20,SUMF1,GBA1,ANO10,PDK3,AR,PPP6R2,BTBD9,CDH8,ATCAY,MED12L,AIG1,CDS1,SLC25A1,SYT1,MAG,FGFRL1,PURA,HTRA3,USP8,BAHCC1,IRF2BPL,NRF1,SLC39A14,APBA1,DHTKD1,RTN4R,NDUFB10,SPRN,PDE8A,PARP1,NEDD4,FBXO28,PRKCA,PITPNM2,NNAT,SEPTIN4,SLC35D3,FUZ,APOE,COQ2,BIRC2,PNPT1,NSG2,PMM2,MYEF2…	122
Neurological Disease, Organismal Injury and Abnormalities	sensory disorders	Sensory disorders	0.00374	2.18	1.977	CCBE1,AFG2A,PNPT1,THOC1,COMT,MAFB,HEXA,SPRY4,ZFHX2,WDR11,LARS2,CCDC40,PNPLA6,GPBP1L1,CDH23,TCF7L2,DVL2,HUNK,SRRM4,TRRAP,CEP290,CLPP,GPR179,SOX5,GATD3,ABCA1,SLC1A2,ERAL1,DAP3,RTN4R,GSS,ACVR1B,P2RX7,PDE8A,PARP1,GRHL2,APOE,GREB1L,ADORA1,USP53	40
Neurological Disease, Organismal Injury and Abnormalities	abnormal morphology	Abnormal morphology of central nervous system	0.00703	0.63	-0.007	EI24,LHX6,POMGNT1,SPARCL1,E2F3,HEXA,BICD2,MAG,IREB2,FGFRL1,PURA,GRN,IL11RA,APBB1,LRRTM4,CEP290,SHANK1,NFIB,AHI1,EPS15L1,SLC1A2,MYH10,NFIA,NR1H2,RTN4R,SLITRK4,SIRT3,BTBD9,PPP1R15A,RASA1,APOE,SUSD4	32
Neurological Disease, Organismal Injury and Abnormalities	abnormal morphology	Abnormal morphology of cerebellar cortex	0.000294			EI24,BTBD9,AHI1,MYH10,POMGNT1,NFIA,SPARCL1,BICD2,SUSD4,IREB2,PURA	11
Neurological Disease, Organismal Injury and Abnormalities	abnormal morphology	Abnormal morphology of cerebellum	0.0048			CEP290,EI24,AHI1,MYH10,POMGNT1,NFIA,SPARCL1,BICD2,IREB2,PURA,BTBD9,SUSD4	12
Neurological Disease, Organismal Injury and Abnormalities	abnormal morphology	Abnormal morphology of cerebral cortex	0.00169	0	-0.368	SHANK1,NFIB,SLC1A2,LHX6,POMGNT1,NFIA,BICD2,IREB2,PURA,SLITRK4,SIRT3,PPP1R15A,APOE,APBB1,SUSD4,LRRTM4	16
Neurological Disease, Organismal Injury and Abnormalities	abnormal morphology	Abnormal morphology of hippocampus	0.00514			NFIB,PPP1R15A,SLC1A2,APOE,LHX6,NFIA,BICD2,APBB1,LRRTM4,PURA	10
Neurological Disease, Organismal Injury and Abnormalities	abnormal morphology	Abnormal morphology of nervous system	3.65e-05	0.793	0.005	CRBN,ERBIN,CLSTN1,CDK20,RP2,LHX6,POMGNT1,E2F3,BICD2,IREB2,GRN,CAT,PNPLA6,PTPRF,DVL2,APBB1,RPS6KB1,LRRTM4,SEMA5A,CEP290,UNC13A,DST,NFIB,AHI1,SLC1A2,NFIA,IL34,OPRL1,AR,ALPL,CPEB2,BTBD9,PPP1R15A,MEIS2,EI24,PCSK6,Cntn4,SPARCL1,HEXA,MAG,FGFRL1,PURA,ITGB1,IL11RA,CDH23,MARK2,SHANK1,EPS15L1,MYH10,DHTKD1,NR1H2,RTN4R,DAGLA,NEDD4,SLITRK4,SIRT3,SYNE1,RASA1,APOE,PRKACA,SUSD4,NFE2L2	62
Neurological Disease, Organismal Injury and Abnormalities	abnormal morphology	Abnormal morphology of rhombencephalon	0.00173			CEP290,EI24,AHI1,EPS15L1,MYH10,POMGNT1,NFIA,SPARCL1,BICD2,IREB2,PURA,BTBD9,RASA1,SUSD4	14
Neurological Disease, Organismal Injury and Abnormalities	abnormality	Abnormality of cerebral cortex	0.00226	0.643	0.247	VAMP2,SHANK1,NFIB,ABCA1,SLC1A2,LHX6,POMGNT1,NFIA,BICD2,IREB2,ETS2,PURA,CYGB,SLITRK4,NAMPT,SIRT3,PPP1R15A,APOE,APBB1,SUSD4,LRRTM4	21
Neurological Disease, Organismal Injury and Abnormalities	degeneration	Degeneration of nervous system	0.000564	0.966	0.213	TTLL5,IRF9,EI24,SLC7A8,MAG,IREB2,ETS2,GRN,AGTPBP1,BMAL1,ITGB1,NAT8L,ARL2BP,DST,MARK2,ABCA1,AHI1,SLC1A2,NLK,DHTKD1,NR1H2,GBA1,AR,GET3,APOE,ADORA1,USP53,NFE2L2	28
Neurological Disease, Organismal Injury and Abnormalities	dyskinesia	Dyskinesia	0.000278			BIRC2,AP1S1,ISOC1,MYEF2,LRP1B,WARS2,GPER1,KCNH7,PPRC1,GAPDH,FGF13,CHD2,ST8SIA3,SDHC,LRRTM4,SCAMP5,RCAN1,APOD,SLC1A2,COX20,PDK3,ETNPPL,PPP3R1,MEIS2,AIG1,TOP1,CDS1,SLC25A1,VAMP2,B3GNT2,MAG,GRIN2C,HAPLN2,COX6B1,UQCR11,SUCLA2,NRF1,FAM3C,KRAS,SDHA,MYH10,CDH18,NDUFB10,PDE8A,PARP1,SGTA,MAP2K4,SEPTIN4,SLC35D3,APOE,ATP5MF,NDUFB1	52
Neurological Disease, Organismal Injury and Abnormalities	encephalopathy	Early-onset encephalopathy	1.77e-08	0.376	-0.561	LAMC3,TRIP12,CDK20,POMGNT1,INTS8,WARS2,WDR11,AARS1,AGTPBP1,CRELD1,RSPRY1,PRICKLE2,PNPLA6,MIB2,PTPRF,CHD2,TBC1D32,DVL2,APBB1,PCLO,KIFC2,SEMA5A,CEP290,MED13L,RCAN1,SOX5,NFIB,PIGO,AHI1,SLC1A2,FBXL12,NFIA,GBA1,ACVR1B,HCN1,AR,CANT1,PRMT7,ADARB1,MEIS2,JAM3,AFG2A,COMT,ZDHHC9,HECTD1,COASY,KMT2A,GTF3C3,GRIN2C,SPRY4,PURA,PHF6,PIGB,CDH23,SUCLA2,TOGARAM1,CUL4B,KRAS,CFAP20DC,PUS7,MED13,CBY1,PARP1,FBXO28,FSD1L…	73
Neurological Disease, Organismal Injury and Abnormalities	neurological disorder	Early-onset neurological disorder	5.01e-08	0.376	-0.562	LAMC3,STAC2,PNPT1,TRIP12,CDK20,POMGNT1,INTS8,WARS2,WDR11,AARS1,AGTPBP1,CRELD1,RSPRY1,PRICKLE2,PNPLA6,MIB2,PTPRF,CHD2,TBC1D32,DVL2,APBB1,PCLO,KIFC2,SEMA5A,CEP290,MED13L,RCAN1,SOX5,NFIB,PIGO,AHI1,SLC1A2,FBXL12,NFIA,GBA1,ACVR1B,HCN1,AR,CANT1,PRMT7,ADARB1,MEIS2,JAM3,AFG2A,COMT,ZDHHC9,HECTD1,COASY,KMT2A,GTF3C3,GRIN2C,SPRY4,PURA,PHF6,PIGB,CDH23,SUCLA2,TOGARAM1,CUL4B,KRAS,CFAP20DC,PUS7,MED13,CBY1,PARP1,…	76
Neurological Disease, Organismal Injury and Abnormalities	epilepsy or neurodevelopmental disorder	Epilepsy or neurodevelopmental disorder	1.51e-07			LAMC3,URB2,SF3B1,PNPT1,PMM2,TRIP12,DPP6,POMGNT1,INTS8,WARS2,WDR11,AARS1,AGTPBP1,CRELD1,PRICKLE2,JARID2,FGF13,CHD2,VPS13D,KIFC2,SEMA5A,UNC13A,MED13L,MAPKAPK5,OPLAH,SOX5,RNH1,NFIB,PIGO,SLC1A2,TAOK3,NFIA,SUMF1,GBA1,HCN1,CHAMP1,USP9X,GBA2,CANT1,ADARB1,MED12L,WDR45B,ABCC5,AFG2A,SYT1,VAMP2,ZDHHC9,KMT2A,GTF3C3,GRIN2C,PURA,PCDHGC4,PHF6,PIGB,AP4S1,TCF7L2,IRF2BPL,CARM1,TRRAP,PRR12,EP400,UBR7,SLC39A14,KRAS,…	81
Neurological Disease, Organismal Injury and Abnormalities	microgliosis	Microgliosis	0.00345	-0.466	-0.641	GRN,NAMPT,APOD,RNF149,APOE,NLK,NFE2L2	7
Neurological Disease, Organismal Injury and Abnormalities	neurodegeneration	Neurodegeneration	0.00057	0.749	-0.037	TTLL5,IRF9,EI24,SLC7A8,COASY,MAG,IREB2,ETS2,GRN,AGTPBP1,BMAL1,ITGB1,GAPDH,NAT8L,ARL2BP,DST,MARK2,ABCA1,AHI1,SLC1A2,NLK,DHTKD1,NR1H2,GBA1,AR,GET3,APOE,ADORA1,USP53,NFE2L2	30
Neurological Disease, Organismal Injury and Abnormalities	neurological signs	Neurological signs	4.18e-05			BIRC2,AP1S1,ISOC1,CRBN,DPP6,MYEF2,LRP1B,WARS2,GRN,GPER1,KCNH7,PPRC1,GAPDH,SRR,FGF13,CHD2,ST8SIA3,SDHC,LRRTM4,SCAMP5,RCAN1,APOD,AHI1,SLC1A2,COX20,GBA1,PDK3,ETNPPL,AR,PPP3R1,RNF149,MEIS2,MED12L,AIG1,TOP1,CDS1,SLC25A1,SYT1,COMT,VAMP2,B3GNT2,MAG,PEAK1,GRIN2C,HAPLN2,COX6B1,UQCR11,CDH23,SUCLA2,NRF1,FAM3C,KRAS,SHANK1,SDHA,MYH10,CDH18,NDUFB10,DAGLA,PDE8A,PARP1,SGTA,MAP2K4,SEPTIN4,SLC35D3,APOE,ATP5MF,NDUF…	68
Neurological Disease, Organismal Injury and Abnormalities	progressive encephalopathy	Progressive encephalopathy	1.03e-06			NECAB1,NFS1,ZNF131,DPP6,LHX6,CUL2,IREB2,GRN,BEX1,AARS1,VGLL4,RNF123,KCNH7,GAPDH,PNPLA6,PDPR,NRBP1,APBB1,RPS6KB1,APOD,SLC1A2,ACO2,BZW2,GBA1,FMN1,PDK3,HCN1,AR,PNPLA7,PPP6R2,CDH8,MED12L,GTF2H3,SYT1,GALNT1,PCSK6,SC5D,MAG,CCS,FEM1A,MKLN1,USP8,ARVCF,DIPK1A,ITGB1,TCF7L2,IRF2BPL,SH3BGRL,NRF1,SLC39A14,APBA1,CFAP20DC,RXRB,STAR,CHST11,RTN4R,EEF2K,HSPA9,PDE8A,NEDD4,PRKCA,PITPNM2,NNAT,SLC35D3,APOE,FNIP1,PRKAC…	123
Neurological Disease, Organismal Injury and Abnormalities	neurological disorder	Progressive neurological disorder	1.65e-07			NECAB1,NFS1,ZNF131,DPP6,LHX6,CUL2,IREB2,GRN,BEX1,AARS1,VGLL4,RNF123,KCNH7,GAPDH,PNPLA6,PDPR,NRBP1,APBB1,RPS6KB1,ARHGEF3,APOD,AHI1,SLC1A2,ACO2,BZW2,SUMF1,GBA1,FMN1,PDK3,HCN1,AR,ZC3HAV1,PNPLA7,PPP6R2,GRHL2,CDH8,MED12L,GTF2H3,SYT1,GALNT1,PCSK6,DGUOK,SC5D,MAG,CCS,FEM1A,ULK1,MKLN1,USP8,ARVCF,DIPK1A,ITGB1,TCF7L2,IRF2BPL,UNK,SH3BGRL,NRF1,SLC39A14,APBA1,CFAP20DC,RXRB,STAR,CHST11,RTN4R,EEF2K,P2RX7,HSPA9,P…	142
Neurological Disease, Organismal Injury and Abnormalities	syndromic encephalopathy	Syndromic encephalopathy	3.75e-08			PMM2,ZNF131,POMGNT1,INTS8,MED16,WARS2,WDR11,AARS1,AGTPBP1,GLUD1,CRELD1,RSPRY1,PNPLA6,FGF13,CHD2,TBC1D32,SEMA5A,CEP290,MED13L,SOX5,RNH1,PIGO,AHI1,SLC1A2,NFIA,GBA1,HCN1,CHAMP1,ALPL,TTC3,USP9X,PRMT7,ADARB1,MEIS2,ARF6,WDR45B,AFG2A,SYT1,COMT,ZDHHC9,TBC1D5,KMT2A,GTF3C3,GRIN2C,SPRY4,PURA,HTRA3,ACSL1,PCDHGC4,PIGB,IRF2BPL,SUCLA2,TOGARAM1,CUL4B,NSUN6,UBR7,METTL22,PPAT,CFAP20DC,PUS7,CBY1,ZNF526,FBXO28,GOLPH…	70
Neurological Disease, Organismal Injury and Abnormalities	abnormal morphology	Abnormal morphology of cerebellar hemisphere	0.000682			AHI1,POMGNT1	2
Neurological Disease, Organismal Injury and Abnormalities	abnormal morphology	Abnormal morphology of pia mater	0.00201			POMGNT1,APBB1	2
Neurological Disease, Organismal Injury and Abnormalities	brain lesion	Brain lesion	1.57e-34	-0.852	-0.722	URB2,ISOC1,NFYA,GAL3ST3,CEP350,CCNT2,CRELD1,OSGEP,PIGM,FAM124A,TATDN2,CHST2,FICD,ABTB2,NCOA7,RPS7,URB1,SUMF1,GBA1,CCDC92,ISLR2,OSBPL9,HCN1,GPR137C,ZC3HAV1,PNPLA7,TRIM45,BTBD9,NTN3,EML4,MKRN1,RSU1,PTP4A2,MORF4L1,DIPK1A,PCDHGC4,PRMT3,CCDC40,CDH23,CFAP20DC,CEP128,ERAL1,DAP3,EEF2K,TM9SF4,HSPA9,PDE8A,PARP1,SLITRK4,GFOD2,PRKACA,COQ2,HCFC2,PFKL,TMEM164,MYEF2,ZFHX2,PSME4,TNIK,GPER1,CPM,PARP11,CAT,NHSL3,F…	463
Neurological Disease, Organismal Injury and Abnormalities	gliosis	Gliosis of central nervous system	0.00445	-0.471	-0.549	AR,GRN,NAMPT,APOD,RNF149,APOE,NLK,NFE2L2	8
Neurological Disease, Organismal Injury and Abnormalities	gliosis	Gliosis of thalamus	0.00395			GRN,NLK	2
Neurological Disease, Organismal Injury and Abnormalities	intracranial lesion	Intracranial lesion	1.19e-34	-1.65	-1.505	URB2,ISOC1,NFYA,GAL3ST3,CEP350,CCNT2,CRELD1,OSGEP,PIGM,FAM124A,TATDN2,CHST2,FICD,ABTB2,NCOA7,RPS7,URB1,SUMF1,GBA1,CCDC92,ISLR2,OSBPL9,HCN1,GPR137C,ZC3HAV1,PNPLA7,TRIM45,BTBD9,NTN3,EML4,MKRN1,RSU1,PTP4A2,MORF4L1,DIPK1A,PCDHGC4,PRMT3,CCDC40,CDH23,CFAP20DC,CEP128,ERAL1,DAP3,EEF2K,TM9SF4,HSPA9,PDE8A,PARP1,SLITRK4,GFOD2,PRKACA,COQ2,HCFC2,PFKL,TMEM164,MYEF2,ZFHX2,PSME4,TNIK,GPER1,CPM,PARP11,CAT,NHSL3,F…	461
Neurological Disease, Organismal Injury and Abnormalities	neurogenic lesion	Neurogenic lesion	3.73e-34	-1.164	-1.012	URB2,ISOC1,NFYA,GAL3ST3,CEP350,CCNT2,CRELD1,OSGEP,PIGM,FAM124A,TATDN2,CHST2,FICD,ABTB2,NCOA7,RPS7,URB1,SUMF1,GBA1,CCDC92,ISLR2,OSBPL9,HCN1,GPR137C,ZC3HAV1,PNPLA7,TRIM45,BTBD9,NTN3,EML4,MKRN1,RSU1,PTP4A2,MORF4L1,DIPK1A,PCDHGC4,PRMT3,CCDC40,CDH23,CFAP20DC,CEP128,ERAL1,DAP3,EEF2K,TM9SF4,HSPA9,PDE8A,PARP1,SLITRK4,GFOD2,PRKACA,COQ2,HCFC2,PFKL,TMEM164,MYEF2,ZFHX2,PSME4,TNIK,GPER1,CPM,PARP11,CAT,NHSL3,F…	466
Neurological Disease, Organismal Injury and Abnormalities	neuroticism	Neuroticism	0.00575			PINX1,SLC7A8,SOX5,MMAB,ACO2,KMT2A,TAOK3,ACVR1B,DAGLA,BMAL1,PRKCA,KCNH7,PHF6,AREL1,EIF4G3,MAD1L1,PCLO	17
Neurological Disease, Organismal Injury and Abnormalities	peripheral neuropathy	Peripheral neuropathy	0.00238			TTLL5,DNAJC16,LITAF,BICD2,MAG,ZFHX2,AARS1,ACSL1,USP8,ADAMTS17,PHF6,PRICKLE2,PNPLA6,AP4S1,SEMA5A,CEP290,DST,DHTKD1,GSS,PDK3,AR,PDE8A,GBA2,PNPLA7,PPP6R2,SYNE1,ADORA1	27
Neurological Disease, Organismal Injury and Abnormalities	sensory loss	Sensory loss	0.00248	2	1.53	CCBE1,AFG2A,PNPT1,THOC1,COMT,MAFB,HEXA,SPRY4,ZFHX2,WDR11,LARS2,CCDC40,PNPLA6,GPBP1L1,CDH23,TCF7L2,DVL2,HUNK,SRRM4,TRRAP,CLPP,GATD3,ERAL1,DAP3,GSS,ACVR1B,PDE8A,PARP1,GRHL2,APOE,GREB1L,USP53	32
Neurological Disease, Organismal Injury and Abnormalities	sensory neuropathy	Sensory neuropathy	0.000776			CEP290,DST,DNAJC16,LITAF,DHTKD1,BICD2,MAG,PDK3,AR,AARS1,USP8,GBA2,PPP6R2,PHF6,SYNE1,PRICKLE2,PNPLA6,AP4S1,SEMA5A	19
Neurological Disease, Organismal Injury and Abnormalities	spinocerebellar disease	Spinocerebellar disease	0.00574			CEP290,PNPT1,DNAJC16,SLC1A2,BICD2,MAG,SUMF1,ANO10,DAGLA,USP8,GBA2,PHF6,SYNE1,FUZ,PNPLA6,AP4S1,VPS13D,NFE2L2	18
Neurological Disease, Organismal Injury and Abnormalities, Psychological Disorders	Alzheimer disease or frontotemporal dementia	Alzheimer disease or frontotemporal dementia	2.72e-09			NECAB1,NFS1,ZNF131,LHX6,CUL2,IREB2,GRN,AARS1,VGLL4,RNF123,KCNH7,GAPDH,PDPR,APBB1,RPS6KB1,APOD,SLC1A2,ACO2,BZW2,GBA1,FMN1,PDK3,HCN1,AR,PNPLA7,MED12L,GTF2H3,SYT1,GALNT1,PCSK6,SC5D,MAG,FEM1A,MKLN1,ARVCF,DIPK1A,ITGB1,TCF7L2,IRF2BPL,SH3BGRL,NRF1,APBA1,CFAP20DC,RXRB,STAR,CHST11,RTN4R,EEF2K,HSPA9,PDE8A,PRKCA,PITPNM2,NNAT,APOE,FNIP1,PRKACA,USP53,VDAC3,CEP57,AVL9,LRP1B,TNIK,GPER1,FGF13,MAD1L1,PTPRF,CHD2,D…	96
Neurological Disease, Organismal Injury and Abnormalities, Psychological Disorders	degenerative dementia	Degenerative dementia	2.07e-09			NECAB1,NFS1,ZNF131,LHX6,CUL2,IREB2,GRN,AARS1,VGLL4,RNF123,KCNH7,GAPDH,PDPR,APBB1,RPS6KB1,APOD,SLC1A2,ACO2,BZW2,GBA1,FMN1,PDK3,HCN1,AR,PNPLA7,MED12L,GTF2H3,SYT1,GALNT1,PCSK6,SC5D,MAG,FEM1A,MKLN1,ARVCF,DIPK1A,ITGB1,TCF7L2,IRF2BPL,SH3BGRL,NRF1,APBA1,CFAP20DC,RXRB,STAR,CHST11,RTN4R,EEF2K,HSPA9,PDE8A,NEDD4,PRKCA,PITPNM2,NNAT,APOE,FNIP1,PRKACA,USP53,VDAC3,CEP57,AVL9,LRP1B,TNIK,GPER1,FGF13,MAD1L1,PTPRF,…	97
Neurological Disease, Organismal Injury and Abnormalities, Psychological Disorders	dementia	Dementia	2.17e-08			NECAB1,NFS1,ZNF131,LHX6,CUL2,IREB2,GRN,AARS1,VGLL4,RNF123,KCNH7,GAPDH,PDPR,APBB1,RPS6KB1,APOD,SLC1A2,ACO2,BZW2,GBA1,FMN1,PDK3,HCN1,AR,PNPLA7,MED12L,GTF2H3,SYT1,GALNT1,PCSK6,SC5D,MAG,FEM1A,MKLN1,ARVCF,DIPK1A,ITGB1,TCF7L2,IRF2BPL,SH3BGRL,NRF1,APBA1,CFAP20DC,RXRB,STAR,CHST11,RTN4R,EEF2K,HSPA9,PDE8A,NEDD4,PRKCA,PITPNM2,NNAT,APOE,FNIP1,PRKACA,USP53,VDAC3,CEP57,AVL9,LRP1B,TNIK,GPER1,FGF13,MAD1L1,PTPRF,…	98
Neurological Disease, Organismal Injury and Abnormalities, Psychological Disorders	disorder of basal ganglia	Disorder of basal ganglia	1.53e-05			BIRC2,AP1S1,ISOC1,NSG2,MYEF2,LRP1B,WARS2,GRN,BEX1,GPER1,KCNH7,CAT,PPRC1,GAPDH,FGF13,NRBP1,MAD1L1,ST8SIA3,APBB1,SDHC,LRRTM4,SEMA5A,SCAMP5,RCAN1,APOD,SLC1A2,COX20,GBA1,PDK3,ETNPPL,AR,TTC3,PPP3R1,GBA2,PPP6R2,MEIS2,CDH8,MED12L,AIG1,TOP1,CDS1,SLC25A1,PCGF3,COMT,VAMP2,TBC1D5,COASY,SPARCL1,B3GNT2,MAG,GRIN2C,HTRA3,HAPLN2,USP8,COX6B1,UQCR11,SUCLA2,NRF1,FAM3C,SLC39A14,KRAS,RNF10,SDHA,MED13,CDH18,NDUFB10,PD…	82
Neurological Disease, Organismal Injury and Abnormalities, Psychological Disorders	major depression	Major depression	7.93e-06			GAS6,SF3B1,SLC7A8,LRP1B,KLHDC8B,WARS2,MAD1L1,PTPRF,PCLO,THOC7,LRRTM4,PINX1,LYSMD2,RCAN1,SOX5,SLC1A2,TAOK3,NLK,OPRL1,ACVR1B,HCN1,PSMB4,ADARB1,CDH8,ATCAY,PIP5K1B,TRIM26,MARCHF2,KIAA0319,CCBE1,FAM222A,THOC1,IBTK,COMT,RSU1,PHTF2,TBC1D5,CLVS1,PCSK6,KMT2A,GRIN2C,CCS,MYOM1,MKLN1,DIPK1A,IRF2BPL,CASZ1,MARK2,MYH10,DAP3,CDH18,P2RX7,ANO8,DAGLA,FBXO28,AREL1,SYNE1,APOE	58
Neurological Disease, Organismal Injury and Abnormalities, Psychological Disorders	non-Alzheimer degenerative dementia	Non-Alzheimer degenerative dementia	0.00593			GRN,TNIK,AARS1,NEDD4,UNC13A,APOE,ST18,GBA1,PALM2AKAP2	9
Neurological Disease, Organismal Injury and Abnormalities, Psychological Disorders	parkinsonism	Parkinsonism	0.00593			PCGF3,COMT,NSG2,TBC1D5,SPARCL1,GRIN2C,WARS2,GRN,BEX1,USP8,KCNH7,CAT,FGF13,NRBP1,MAD1L1,APBB1,SEMA5A,SLC39A14,APOD,RNF10,MED13,GBA1,AR,PDE8A,NEDD4,PRKCA,GBA2,PPP6R2,PITPNM2,AREL1,SLC35D3,APOE,CDH8,MED12L,ADORA1	35
Neurological Disease, Organismal Injury and Abnormalities, Psychological Disorders	progressive parkinsonism	Progressive parkinsonism	0.00779			PCGF3,COMT,NSG2,TBC1D5,SPARCL1,GRIN2C,GRN,BEX1,USP8,KCNH7,CAT,FGF13,NRBP1,MAD1L1,APBB1,SEMA5A,SLC39A14,APOD,RNF10,MED13,GBA1,AR,PDE8A,NEDD4,PRKCA,GBA2,PPP6R2,PITPNM2,AREL1,SLC35D3,APOE,CDH8,MED12L,ADORA1	34
Neurological Disease, Organismal Injury and Abnormalities, Psychological Disorders	schizophrenia	Schizophrenia	1.82e-05			SETD7,SF3B1,STAC2,PNPT1,DPP6,EDEM2,VWC2L,TMEM245,LRP1B,IREB2,WDR11,TNIK,SYT16,PRICKLE2,SRR,MAD1L1,PTPRF,CHD2,PCLO,THOC7,LRRTM4,SEMA5A,CHST2,ADGRB3,DST,APOD,RGS7,SOX5,NFIB,SLC1A2,ACO2,CPEB1,EBNA1BP2,HCN1,PPP3R1,SNX8,FUT9,JAM3,TRIM26,AIG1,SORBS3,PCGF3,EPN2,AFG2A,SYT1,COMT,PHTF2,HECTD1,TBC1D5,KMT2A,MAG,GRIN2C,COLEC12,MKLN1,BMAL1,ARVCF,HCN3,CDH23,TCF7L2,FAM3C,TRRAP,ZCCHC17,NSUN6,APBA1,SFXN5,ITSN1,MAR…	77
Neurological Disease, Organismal Injury and Abnormalities, Psychological Disorders	tauopathy	Tauopathy	2.53e-08			VDAC3,NECAB1,CEP57,NFS1,ZNF131,AVL9,LHX6,LRP1B,CUL2,IREB2,GRN,TNIK,GPER1,VGLL4,RNF123,KCNH7,GAPDH,PDPR,FGF13,MAD1L1,PTPRF,CHD2,DVL2,ST18,APBB1,STXBP5,RPS6KB1,SDHC,DST,RCAN1,APOD,OPLAH,NFIB,SLC1A2,ACO2,BZW2,IL34,GBA1,FMN1,PDK3,HCN1,AR,TTC3,PNPLA7,SUGT1,MED12L,GTF2H3,SYT1,GALNT1,PCSK6,SC5D,SPARCL1,MAG,GRIN2C,ETS2,FEM1A,GAS8,MKLN1,ARVCF,DIPK1A,ITGB1,TCF7L2,IRF2BPL,SUCLA2,SH3BGRL,NRF1,PRKDC,FAM3C,KRA…	94
Neurological Disease, Organismal Injury and Abnormalities, Psychological Disorders	cerebral atrophy	Cerebral atrophy	0.00402			GRN,TNIK,AARS1,UNC13A,NAMPT,ABCA1,TTC5,ST18,BICD2,PALM2AKAP2	10
Neurological Disease, Organismal Injury and Abnormalities, Psychological Disorders	damage	Damage of hippocampal CA1 region	0.00395			CYGB,SLC1A2	2
Neurological Disease, Organismal Injury and Abnormalities, Psychological Disorders	dyssomnia	Dyssomnia	3.47e-05			GTF2B,MMAB,PURG,AVL9,NCKAP5,VWC2L,LRP1B,KLHDC8B,SYT16,VGLL4,RNF123,FAM81A,MAD1L1,PCLO,LRRTM4,PPP1R18,ADGRB3,SOX5,ACO2,ANO10,CCDC92,PDK3,STRBP,BTBD9,RASGRF2,ADARB1,EML4,MLLT10,CDH8,MED12L,QSOX2,KMT2A,SPRY4,FAH,CDH6,DDX18,BMAL1,TCF7L2,KCNMB4,NRF1,PRKDC,MON1B,PRKRIP1,SHANK1,KMT5A,PITPNM2,APOE,NFE2L2	48
Neurological Disease, Organismal Injury and Abnormalities, Psychological Disorders	insomnia	Insomnia	0.000145			GTF2B,QSOX2,MMAB,PURG,AVL9,VWC2L,KMT2A,LRP1B,KLHDC8B,SPRY4,CDH6,DDX18,SYT16,VGLL4,RNF123,FAM81A,MAD1L1,TCF7L2,KCNMB4,NRF1,PRKDC,MON1B,PCLO,PRKRIP1,LRRTM4,PPP1R18,ADGRB3,SOX5,SHANK1,ACO2,KMT5A,ANO10,CCDC92,PDK3,STRBP,PITPNM2,BTBD9,RASGRF2,ADARB1,EML4,MLLT10,APOE,CDH8,MED12L,NFE2L2	45
Neurological Disease, Organismal Injury and Abnormalities, Psychological Disorders	sleep disorder	Sleep disorders	1.28e-05			GTF2B,MMAB,PURG,AVL9,NCKAP5,VWC2L,LRP1B,KLHDC8B,SYT16,VGLL4,RNF123,FAM81A,MAD1L1,PCLO,LRRTM4,PPP1R18,ADGRB3,SOX5,ACO2,CPEB1,GBA1,ANO10,CCDC92,PDK3,STRBP,BTBD9,RASGRF2,ADARB1,EML4,MLLT10,CDH8,MED12L,QSOX2,COMT,KMT2A,SPRY4,FAH,CDH6,DDX18,BMAL1,TCF7L2,KCNMB4,NRF1,PRKDC,MON1B,PRKRIP1,SHANK1,KMT5A,PITPNM2,APOE,ADORA1,NFE2L2	52
Neurological Disease, Organismal Injury and Abnormalities, Skeletal and Muscular Disorders	neuromuscular disease	Neuromuscular disease	5.86e-05			AP1S1,ISOC1,INTS8,BEX1,KCNH7,GAPDH,PNPLA6,NRBP1,VPS13D,APBB1,RPS6KB1,CEP290,ARHGEF3,APOD,AHI1,SLC1A2,COX20,SUMF1,GBA1,PDK3,AR,ZC3HAV1,PPP6R2,CDH8,MED12L,AIG1,CDS1,SLC25A1,SC5D,MAG,ULK1,USP8,DIPK1A,TCF7L2,UNK,NRF1,SLC39A14,NDUFB10,P2RX7,PDE8A,PARP1,NEDD4,PRKCA,PITPNM2,SEPTIN4,SLC35D3,TM7SF2,APOE,MINK1,BIRC2,PNPT1,NSG2,NCKAP5,MYEF2,LRP1B,GPER1,CAT,PPRC1,FGF13,MAD1L1,CHD2,ST8SIA3,SDHC,LRRTM4,SEMA5A,…	100
Neurological Disease, Organismal Injury and Abnormalities, Skeletal and Muscular Disorders	hypotonia	Hypotonia	0.00116			DAGLA,MLYCD,CRELD1,SYT1,VAMP2,ZDHHC9,TTC5,ADARB1,IARS1,PLOD1,PURA	11
Neurological Disease, Organismal Injury and Abnormalities, Skeletal and Muscular Disorders	hypotonic syndrome	Hypotonic syndrome	0.00633			DAGLA,CRELD1,SYT1,VAMP2,TTC5,ADARB1,IARS1,PURA	8
Nucleic Acid Metabolism	quantity	Quantity of NAD+	0.00509	-1.258	-1.086	PARP1,NAMPT,SIRT3,CAT,NFIB	5
Organismal Functions	energy depletion	Energy depletion	0.00201			PARP1,NRF1	2
Organismal Injury and Abnormalities	acute disease	Acute disease	1.81e-07	1.324	1.444	NFYA,DPP6,RBM33,GAL3ST3,CEP350,DGKK,GRN,AARS1,VCF2,KCNH7,NT5DC3,ABTB2,PIGO,SLC1A2,MYL6B,TAOK3,HCN1,AR,CHAMP1,N4BP3,SMARCA1,BTBD9,CANT1,KIAA0319,CELF6,GRAMD4,SPRY4,DHRS3,PNMA2,ASH2L,CCDC40,CDH23,KIF16B,EP400,ITSN1,DHTKD1,MIA2,PDE8A,PARP1,MINK1,BIRC2,SLC7A8,MYEF2,LRP1B,PSME4,TNIK,GPER1,PARP11,MEGF9,NHSL3,FAM81A,MAD1L1,CHD2,STXBP5,SEMA5A,RCAN1,SLITRK5,ALPL,PPP3R1,ADARB1,KCNJ5,MARCHF2,ACSS1,PHTF2,SEM…	219
Organismal Injury and Abnormalities	discomfort	Discomfort	0.00792			MKRN1,WAPL,FAM222A,COMT,RSU1,VAMP2,CLVS1,B3GNT2,SLC29A1,GRIN2C,ZBTB4,INPP5B,CREB3,RNF123,KCNH7,MRPL1,MAD1L1,TCF7L2,RBM20,CASZ1,MAPKAPK5,ADGRB3,SOX5,NFIB,CHSY3,OPRL1,CDH18,P2RX7,AR,PDE8A,PRKCA,SNX8,FUT9,SIRT3,DHX38,CCDC97,KCNJ5,MLLT10,APOE,ADORA1	40
Organismal Injury and Abnormalities	hypertrophy	Hypertrophy	0.00552	0.741	0.647	GAS6,IRF9,EI24,ERBIN,MORF4L1,SLC29A1,MYOM1,GRN,GPER1,SMAD7,CAT,ITGB1,JARID2,PIGB,VAV3,SLC39A14,RCAN1,PIGO,ABCA1,MYH10,MED13,EEF2K,AR,PARP1,PPP3R1,PRKCA,MAP2K4,SIRT3,PRMT7,PGAP2,APOE,FNIP1,SHC1,ADORA1,NFE2L2	35
Organismal Injury and Abnormalities, Psychological Disorders	depressive disorder	Depressive disorder	2.29e-05			GAS6,SF3B1,SLC7A8,LRP1B,KLHDC8B,WARS2,MAD1L1,PTPRF,PCLO,THOC7,LRRTM4,PINX1,LYSMD2,RCAN1,SOX5,SLC1A2,TAOK3,NLK,OPRL1,ACVR1B,HCN1,AR,PSMB4,ADARB1,CDH8,ATCAY,PIP5K1B,TRIM26,MARCHF2,KIAA0319,CCBE1,FAM222A,THOC1,IBTK,COMT,RSU1,PHTF2,VAMP2,TBC1D5,CLVS1,PCSK6,KMT2A,GRIN2C,CCS,MYOM1,MKLN1,DIPK1A,IRF2BPL,CASZ1,MARK2,MYH10,DAP3,CDH18,P2RX7,ANO8,DAGLA,PDE8A,FBXO28,AREL1,SYNE1,EIF4G3,APOE	62
Organismal Injury and Abnormalities, Psychological Disorders	major affective disorder	Major affective disorder	2.77e-05			GAS6,SF3B1,SLC7A8,LRP1B,KLHDC8B,WARS2,FKBP2,MAD1L1,PTPRF,PCLO,THOC7,LRRTM4,PINX1,LYSMD2,RCAN1,APOD,SOX5,SLC1A2,TAOK3,NLK,NFIA,OPRL1,ACVR1B,HCN1,SLC25A36,PSMB4,ADARB1,DOCK2,DPY19L3,CDH8,ATCAY,PIP5K1B,TRIM26,MARCHF2,KIAA0319,CCBE1,FAM222A,THOC1,IBTK,COMT,RSU1,PHTF2,TBC1D5,CLVS1,PCSK6,KMT2A,GRIN2C,CCS,MYOM1,MKLN1,DIPK1A,CDH23,TCF7L2,IRF2BPL,NRF1,CASZ1,KRAS,MARK2,SHANK1,MYH10,DAP3,CDH18,P2RX7,ANO8,DA…	70
Organismal Injury and Abnormalities, Psychological Disorders	mood disorder	Mood disorders	2.8e-05			GAS6,SF3B1,SLC7A8,LRP1B,KLHDC8B,WARS2,KCNH7,FKBP2,MAD1L1,PTPRF,PCLO,THOC7,LRRTM4,PINX1,LYSMD2,RCAN1,APOD,SOX5,SLC1A2,TAOK3,NLK,NFIA,OPRL1,ACVR1B,HCN1,AR,SLC25A36,PSMB4,ADARB1,DOCK2,DPY19L3,CDH8,ATCAY,PIP5K1B,TRIM26,MARCHF2,KIAA0319,CCBE1,FAM222A,THOC1,IBTK,COMT,RSU1,PHTF2,VAMP2,TBC1D5,CLVS1,PCSK6,KMT2A,GRIN2C,CCS,MYOM1,MKLN1,DIPK1A,CDH23,TCF7L2,IRF2BPL,NRF1,CASZ1,KRAS,MARK2,SHANK1,MYH10,DAP3,CDH1…	75
Organismal Injury and Abnormalities, Psychological Disorders	schizophrenia spectrum disorder	Schizophrenia spectrum disorder	3.73e-06			SETD7,SF3B1,STAC2,PNPT1,DPP6,EDEM2,VWC2L,TMEM245,LRP1B,IREB2,WDR11,TNIK,SYT16,CPM,PRICKLE2,SRR,MAD1L1,PTPRF,CHD2,PCLO,THOC7,LRRTM4,SEMA5A,CHST2,UNC13A,ADGRB3,DST,APOD,RGS7,SOX5,NFIB,SLC1A2,ACO2,CPEB1,ANO10,EBNA1BP2,HCN1,PPP3R1,SNX8,FUT9,JAM3,TRIM26,AIG1,SORBS3,PCGF3,EPN2,AFG2A,SYT1,CELF6,COMT,PHTF2,HECTD1,TBC1D5,KMT2A,MAG,GRIN2C,COLEC12,MKLN1,BMAL1,ARVCF,HCN3,CDH23,TCF7L2,KIF16B,FAM3C,TRRAP,ZCCHC…	85
Organismal Injury and Abnormalities, Psychological Disorders	psychological disorder	Severe psychological disorder	1.53e-09			GAS6,SF3B1,DPP6,EDEM2,IREB2,WARS2,FKBP2,SRR,PCLO,CHST2,LYSMD2,ADGRB3,APOD,RGS7,SOX5,SLC1A2,ACO2,TAOK3,NFIA,CPEB1,SUMF1,EBNA1BP2,HCN1,SLC25A36,USP9X,CDH8,ATCAY,AIG1,KIAA0319,EPN2,AFG2A,SYT1,IBTK,RSU1,PCSK6,MAG,CCS,PURA,MKLN1,ARVCF,DIPK1A,CDH23,TCF7L2,IRF2BPL,NRF1,CASZ1,APBA1,SFXN5,ITSN1,TXNRD1,RXRB,DAP3,RTN4R,GSS,P2RX7,PDE8A,FBXO28,PRKCA,PITPNM2,KMT5B,APOE,OLA1,SETD7,STAC2,PNPT1,SLC7A8,VWC2L,TMEM2…	129
Organismal Survival	survival	Survival of organism	0.00225	0.214	0.598	BIRC2,SF3B1,PMM2,DPP6,B3GALNT1,E2F3,CTXN1,CCNT2,GRN,GPER1,ARHGEF6,GORASP2,NAT8L,COIL,PCLO,STXBP5,SLC15A4,RPS6KB1,APOD,SLC1A2,GBA1,ETNPPL,AR,SESN3,PPP3R1,PPP1R15A,SAV1,RCSD1,ARF6,SLC39A10,TRIM26,TOP1,EPN2,THOC1,PTP4A2,LITAF,SLC29A1,ETS2,FEM1A,ACSL1,USP8,PHF6,ITGB1,PRKDC,CUL4B,KRAS,ITSN1,EEF2K,DTYMK,CBY1,CDC7,PARP1,NEDD4,PRKCA,NAMPT,MAP2K4,SYNE1,APOE,PRKACA,SHC1,ADORA1,MVP,NFE2L2	63
Post-Translational Modification	phosphorylation	Phosphorylation of protein	0.00158	-2.327	-1.721	MAPK11,GAS6,IBTK,COMT,DGUOK,PEAK1,ULK1,TNIK,GPER1,CAT,ITGB1,PTPRF,GLYCTK,DVL2,IRAK2,HUNK,PRKDC,PRKRIP1,RPS6KB1,KRAS,MAPKAPK5,MARK2,LIMD1,TAOK3,PIKFYVE,NLK,IL34,EEF2K,ACVR1B,P2RX7,AR,HSPA9,PRKCA,MAP2K4,PPP1R15A,EIF4G3,RASA1,FNIP1,PKN2,PRKACA,MINK1,DYNLL1	42
Post-Translational Modification	ubiquitination	Ubiquitination	4.83e-06	-0.235	0	BIRC2,MARCHF2,MKRN1,MARCHF8,BFAR,CRBN,HECTD1,TRIP12,RFWD3,FBXO25,ELOC,CUL2,BEX1,USP8,RNF123,PRMT3,ZNF598,MIB2,N4BP1,SPRTN,CUL4B,PINX1,FBXL2,FEM1B,RNF10,DERL1,COMMD1,NEDD4,USP9X,SEPTIN4,AREL1,PCBP2,NFE2L2	33
Post-Translational Modification	ubiquitination	Ubiquitination of protein	8.86e-06	0.012	0.217	BIRC2,MARCHF2,MKRN1,MARCHF8,BFAR,CRBN,HECTD1,TRIP12,RFWD3,FBXO25,ELOC,CUL2,BEX1,USP8,RNF123,PRMT3,ZNF598,MIB2,N4BP1,SPRTN,CUL4B,PINX1,FBXL2,FEM1B,RNF10,DERL1,COMMD1,NEDD4,USP9X,SEPTIN4,AREL1,NFE2L2	32
Post-Translational Modification	autophosphorylation	Autophosphorylation of protein	0.000557			MAPKAPK5,MARK2,TAOK3,PIKFYVE,NLK,EEF2K,PEAK1,ACVR1B,ULK1,HSPA9,TNIK,PRKCA,PRKACA,MINK1	14
Post-Translational Modification	lipidation	Lipidation of protein	0.00253			PPM1A,ZDHHC9,PIGO,ABCA1,PGAP2,PIGB,PIGM	7
Post-Translational Modification	methylation	Methylation of protein	0.000143			SETD7,METTL22,COMT,PRMT2,PRMT3,PRMT7,PA2G4,CARM1	8
Protein Synthesis	metabolism	Metabolism of peptide	0.00542	0	0.161	TOP1,KRAS,OPLAH,MARK2,GALNT1,PCSK6,SLC1A2,GSS,PDK3,ULK1,GSTZ1,BAG4,PPP1R15A,FNIP1,PRKACA,PRKDC,RPS6KB1,NFE2L2	18
Protein Synthesis	hetero-oligomerization	Hetero-oligomerization of protein	0.00522			SGTA,SYT1,ZNF777	3
Protein Synthesis	quantity	Quantity of protein in blood	0.00703	-1.822	-1.982	ACSS1,CRBN,DGUOK,E2F3,TRAFD1,FAH,TNIK,GPER1,BMAL1,ARHGEF6,BAG4,PHF6,CHST8,IRAK2,N4BP1,SLC15A4,RPS6KB1,VAV3,SLC39A14,MARK2,ABCA1,DHTKD1,NR1H2,AR,ALPL,SGTA,SNX8,PNPLA7,NNAT,SIRT3,APOE,NFE2L2	32
Protein Trafficking	targeting	Targeting of protein	0.00503			CHCHD4,HSPA9,PPM1A,XPO1,NEDD4,ERBIN,GET3,PIKFYVE,PRKACA,BICD2,ADORA1	11
RNA Post-Transcriptional Modification	aminoacylation	Aminoacylation of tRNA	0.00131			WARS2,AARS1,LARS2,IARS1	4
RNA Post-Transcriptional Modification	demethylation	Demethylation of RNA	0.000682			ALKBH3,ALKBH5	2
Small Molecule Biochemistry	biosynthesis	Biosynthesis of amide	0.00211			CHST2,MLYCD,KRAS,CERS5,ACSS1,CHSY3,COASY,B3GNT2,GBA1,CHST11,P2RX7,CERS4,SIRT3,PRKDC,ABCC5	15
Small Molecule Biochemistry, Vitamin and Mineral Metabolism	metabolism	Metabolism of molybdenum cofactor complex	0.00395			NFS1,MOCS1	2
Tissue Morphology	quantity	Quantity of cells	0.00027	-0.812	0.062	LAMC3,SF3B1,ERBIN,NFYA,CDK20,MAFB,LHX6,IREB2,GRN,MYOF,APBB1,PCLO,SLC15A4,CHST2,APOD,TAOK3,NFIA,SUMF1,GBA1,AR,USP9X,SAV1,PPP4R3B,DYNLL1,SRSF3,GALNT1,MORF4L1,FGFRL1,PURA,ULK1,FAH,G3BP2,SMAD7,USP8,PCDHGC4,ITGB1,IL11RA,CDH23,TCF7L2,VAV3,Pcdhgb2,ZFP91,TXNRD1,RXRB,PIKFYVE,DHTKD1,STAR,RTN4R,FARP2,P2RX7,HSPA9,PARP1,NEDD4,APOE,FNIP1,Serpinb6a,BIRC2,RBM14,MARCHF8,CRBN,CLSTN1,RP2,POMGNT1,LRP1B,WDR11,TNIK,GP…	125
Vitamin and Mineral Metabolism	assembly	Assembly of iron-sulfur	0.00772			HSPA9,NFS1,NDOR1	3
